# Supplementary material for: Dynamic Intracellular Metabolic Cell Signaling Profiles During Ag-Dependent B-Cell Differentiation
Source: Front Immunol. 2021 Mar 30;12:637832. doi: 10.3389/fimmu.2021.637832 (PMC8043114; doi:10.3389/fimmu.2021.637832)
Supplement: Supplementary Table 1 — Qualitative results. The lists of identified proteins are shown for each B-cell subpopulation (naive B-cells, N (sheet 1); centroblasts, CB (sheet 2); centrocytes, CC (sheet 3); memory B-cells, M (sheet 4); plasma cells, PC (sheet 5)) including the protein identifier (Uniprot ID), complete name of the protein (description), abundance values for each B-cell subpopulation and replicate (1-5), and mean value. The sheet 6 contains the lists of proteins in common among B-cell subpopulations and the unique proteins per group resulting from a Venn analysis. [file Table_1.xlsx]

## Sheet: NAIVE B CELLS
Uniprot ID	GeneName	Description	N1	N2	N3	N4	N5	MEAN		UNIQUE PROTEINS
A0A0C4DH25-1	IGKV3D-20	Immunoglobulin kappa variable 3-20 isoform Iso 1 GN=IGKV3D-20 OS=Homo Sapiens SV=13 PE=3	43762.7	37340	24263.7	3516.68	4671.59	22710.9		Uniprot ID	Description	Gene name
A0AVT1-1	UBA6	Ubiquitin-like modifier-activating enzyme 6 isoform Iso 1 GN=UBA6 OS=Homo Sapiens SV=569 PE=1	13752.2	18771.3	36.8444	3423.78	8103.14	8817.45		Q8TDP1	Ribonuclease H2 subunit C isoform Iso 1 GN=RNASEH2C OS=Homo Sapiens SV=309 PE=1	RNASEH2C
A2A3N6-1	PIPSL	Putative PIP5K1A and PSMD4-like protein isoform Iso 1 GN=PIPSL OS=Homo Sapiens SV=267 PE=5	17520.1	65873.4	1713.97	1175.42	92655.9	35787.8		Q7Z2W9	39S ribosomal protein L21, mitochondrial isoform Iso 1 GN=MRPL21 OS=Homo Sapiens SV=343 PE=1	MRPL21
A6NEC2-1	NPEPPSL1	Puromycin-sensitive aminopeptidase-like protein isoform Iso 1 GN=NPEPPSL1 OS=Homo Sapiens SV=303 PE=2	20903.3	20852.8	3261.75	2557.06	32948.3	16104.7		Q96QR8	Transcriptional activator protein Pur-beta isoform Iso 1 GN=PURB OS=Homo Sapiens SV=400 PE=1	PURB
A6NHG4-1	DDTL	D-dopachrome decarboxylase-like protein isoform Iso 1 GN=DDTL OS=Homo Sapiens SV=143 PE=2	80615.8	62221.6	62931.4	1641.37	67483.3	54978.7		O95167	NADH dehydrogenase [ubiquinone] 1 alpha subcomplex subunit 3 isoform Iso 1 GN=NDUFA3 OS=Homo Sapiens SV=359 PE=1	NDUFA3
A6NHR9-1	SMCHD1	Structural maintenance of chromosomes flexible hinge domain-containing protein 1 isoform Iso 1 GN=SMCHD1 OS=Homo Sapiens SV=589 PE=1	12139.2	14690.5	1135.84	2198.52	12387.8	8510.38		P09105	Hemoglobin subunit theta-1 isoform Iso 1 GN=HBQ1 OS=Homo Sapiens SV=308 PE=1	HBQ1
A6NI72-1	NCF1B	Putative neutrophil cytosol factor 1B isoform Iso 1 GN=NCF1B OS=Homo Sapiens SV=147 PE=5	78316	53944.6	964.558	7974.49	152280	58695.9		Q9H0N5	Pterin-4-alpha-carbinolamine dehydratase 2 isoform Iso 1 GN=PCBD2 OS=Homo Sapiens SV=383 PE=1	PCBD2
A8MWD9-1	SNRPGP15	Putative small nuclear ribonucleoprotein G-like protein 15 isoform Iso 1 GN=SNRPGP15 OS=Homo Sapiens SV=96 PE=5	37840.8	19368.6	19301.7	3056.81	20891.9	20092		Q5T6V5	UPF0553 protein C9orf64 isoform Iso 1 GN=C9orf64 OS=Homo Sapiens SV=325 PE=1	C9orf64
B2RPK0-1	HMGB1P1	Putative high mobility group protein B1-like 1 isoform Iso 1 GN=HMGB1P1 OS=Homo Sapiens SV=161 PE=5	1.37127e+06	691374	19949.3	114336	1.11655e+06	662696
B9A064-1	IGLL5	Immunoglobulin lambda-like polypeptide 5 isoform Iso 1 GN=IGLL5 OS=Homo Sapiens SV=293 PE=1	70849.4	43593.9	12802.2	68340.3	159373	70991.7
C9JRZ8-2	AKR1B15	Aldo-keto reductase family 1 member B15 isoform Iso 2 GN=AKR1B15 OS=Homo Sapiens SV=213 PE=1	21518.2	32850	4272.34	115856	168957	68690.9
E9PRG8-1	C11orf98	Uncharacterized protein C11orf98 isoform Iso 1 GN=C11orf98 OS=Homo Sapiens SV=30 PE=1	80738.6	66591.6	8362.77	34599.4	33055.3	44669.5
O00139-3	KIF2A	Kinesin-like protein KIF2A isoform Iso 3 GN=KIF2A OS=Homo Sapiens SV=488 PE=1	17359.9	10377.2	10176.4	124724	15624.6	35652.5
O00144-1	FZD9	Frizzled-9 isoform Iso 1 GN=FZD9 OS=Homo Sapiens SV=258 PE=1	1992.4	3.34243	19427	954.054	1169.15	4709.18
O00148-1	DDX39A	ATP-dependent RNA helicase DDX39A isoform Iso 1 GN=DDX39A OS=Homo Sapiens SV=547 PE=1	218981	246075	11397.9	17402.2	448448	188461
O00151-1	PDLIM1	PDZ and LIM domain protein 1 isoform Iso 1 GN=PDLIM1 OS=Homo Sapiens SV=551 PE=1	5121.83	72953.5	5477.72	2859.43	94267.1	36135.9
O00154-1	ACOT7	Cytosolic acyl coenzyme A thioester hydrolase isoform Iso 1 GN=ACOT7 OS=Homo Sapiens SV=555 PE=1	614.838	701.783	22.2399	17444.2	10523.4	5861.28
O00159-1	MYO1C	Unconventional myosin-Ic isoform Iso 1 GN=MYO1C OS=Homo Sapiens SV=625 PE=1	1409.24	2202.63	10068.7	0.526279	2396.82	3215.58
O00161-1	SNAP23	Synaptosomal-associated protein 23 isoform SNAP-23a GN=SNAP23 OS=Homo Sapiens SV=520 PE=1	10723.2	9924.3	3490.3	3763.66	10541.5	7688.58
O00182-1	LGALS9	Galectin-9 isoform Iso 1 GN=LGALS9 OS=Homo Sapiens SV=362 PE=1	13025.3	4967.72	308.572	2551.21	14870.9	7144.74
O00193-1	SMAP	Small acidic protein isoform Iso 1 GN=SMAP OS=Homo Sapiens SV=406 PE=1	3835.55	8808.67	1622.08	354.722	74721.6	17868.5
O00217-1	NDUFS8	NADH dehydrogenase [ubiquinone] iron-sulfur protein 8, mitochondrial isoform Iso 1 GN=NDUFS8 OS=Homo Sapiens SV=448 PE=1	29835.6	30884.9	243.938	2581.36	17515.9	16212.3
O00231-1	PSMD11	26S proteasome non-ATPase regulatory subunit 11 isoform Iso 1 GN=PSMD11 OS=Homo Sapiens SV=486 PE=1	24540	34070.9	24059.2	10016.1	54669	29471
O00232-1	PSMD12	26S proteasome non-ATPase regulatory subunit 12 isoform Iso 1 GN=PSMD12 OS=Homo Sapiens SV=486 PE=1	6546.62	22439	725.62	18502.3	15621.7	12767
O00233-1	PSMD9	26S proteasome non-ATPase regulatory subunit 9 isoform p27-L GN=PSMD9 OS=Homo Sapiens SV=345 PE=1	25518.3	28159.2	1562.8	49607.1	36198.2	28209.1
O00267-1	SUPT5H	Transcription elongation factor SPT5 isoform Iso 1 GN=SUPT5H OS=Homo Sapiens SV=583 PE=1	19391.9	18473.2	1391.94	2477.94	36600.4	15667.1
O00299-1	CLIC1	Chloride intracellular channel protein 1 isoform Iso 1 GN=CLIC1 OS=Homo Sapiens SV=555 PE=1	929858	996142	124817	221381	1.37787e+06	730013
O00410-1	IPO5	Importin-5 isoform Iso 1 GN=IPO5 OS=Homo Sapiens SV=659 PE=1	24246.5	28294.9	7189.43	81837.9	40232.1	36360.2
O00422-1	SAP18	Histone deacetylase complex subunit SAP18 isoform Iso 1 GN=SAP18 OS=Homo Sapiens SV=457 PE=1	8848.21	7211.23	16114.5	2987.75	2630.3	7558.4
O00425-1	IGF2BP3	Insulin-like growth factor 2 mRNA-binding protein 3 isoform Iso 1 GN=IGF2BP3 OS=Homo Sapiens SV=512 PE=1	1750.28	11576.8	99.5259	17058.8	1907.58	6478.61
O00429-1	DNM1L	Dynamin-1-like protein isoform Iso 1 GN=DNM1L OS=Homo Sapiens SV=675 PE=1	6431.6	11281.2	13608.1	331.83	15314.3	9393.42
O00483-1	NDUFA4	Cytochrome c oxidase subunit NDUFA4 isoform Iso 1 GN=NDUFA4 OS=Homo Sapiens SV=347 PE=1	20620.5	13992.8	7148.23	10756	51104.7	20724.4
O00487-1	PSMD14	26S proteasome non-ATPase regulatory subunit 14 isoform Iso 1 GN=PSMD14 OS=Homo Sapiens SV=493 PE=1	22315	23353	7941.95	30661.7	23770.7	21608.5
O00505-1	KPNA3	Importin subunit alpha-4 isoform Iso 1 GN=KPNA3 OS=Homo Sapiens SV=445 PE=1	6422.28	30330.1	9187.17	3483.49	27754.5	15435.5
O00541-1	PES1	Pescadillo homolog isoform Iso 1 GN=PES1 OS=Homo Sapiens SV=452 PE=1	2468.45	4741.38	295.465	282.557	3389.58	2235.49
O00560-1	SDCBP	Syntenin-1 isoform Iso 1 GN=SDCBP OS=Homo Sapiens SV=525 PE=1	9187.83	6213.56	366.999	1067.59	11466.1	5660.42
O00567-1	NOP56	Nucleolar protein 56 isoform Iso 1 GN=NOP56 OS=Homo Sapiens SV=516 PE=1	69976.7	64127.5	14317.4	17147.1	186526	70419
O00571-1	DDX3X	ATP-dependent RNA helicase DDX3X isoform Iso 1 GN=DDX3X OS=Homo Sapiens SV=670 PE=1	8003.76	247926	2158.13	2647.2	60616.7	64270.3
O00743-1	PPP6C	Serine/threonine-protein phosphatase 6 catalytic subunit isoform Iso 1 GN=PPP6C OS=Homo Sapiens SV=467 PE=1	70964.6	60478.7	777.715	5530.05	24197.6	32389.7
O00762-1	UBE2C	Ubiquitin-conjugating enzyme E2 C isoform Iso 1 GN=UBE2C OS=Homo Sapiens SV=494 PE=1	26197.3	467.491	7406.95	30477.1	1900.83	13289.9
O14548-1	COX7A2L	Cytochrome c oxidase subunit 7A-related protein, mitochondrial isoform Iso 1 GN=COX7A2L OS=Homo Sapiens SV=280 PE=1	39372	19939.1	7273.63	23027.9	55804.7	29083.5
O14556-1	GAPDHS	Glyceraldehyde-3-phosphate dehydrogenase, testis-specific isoform Iso 1 GN=GAPDHS OS=Homo Sapiens SV=413 PE=1	7526.42	75302.3	5305.7	29973	23725.9	28366.7
O14579-1	COPE	Coatomer subunit epsilon isoform Iso 1 GN=COPE OS=Homo Sapiens SV=483 PE=1	43051.7	16534.4	24998.5	6896.38	28757.5	24047.7
O14737-1	PDCD5	Programmed cell death protein 5 isoform Iso 1 GN=PDCD5 OS=Homo Sapiens SV=432 PE=1	25327.3	85817.5	35446.4	6073.07	50679.5	40668.8
O14745-1	SLC9A3R1	Na-+/H-+ exchange regulatory cofactor NHE-RF1 isoform Iso 1 GN=SLC9A3R1 OS=Homo Sapiens SV=625 PE=1	29458.4	2557.52	2.68685	2571.54	84302.5	23778.5
O14773-1	TPP1	Tripeptidyl-peptidase 1 isoform Iso 1 GN=TPP1 OS=Homo Sapiens SV=582 PE=1	38874.5	21253.5	5358.17	7826.38	327405	80143.5
O14776-1	TCERG1	Transcription elongation regulator 1 isoform Iso 1 GN=TCERG1 OS=Homo Sapiens SV=480 PE=1	96431.8	34515.5	152078	33570.3	77385.2	78796.3
O14818-1	PSMA7	Proteasome subunit alpha type-7 isoform Iso 1 GN=PSMA7 OS=Homo Sapiens SV=506 PE=1	250768	182471	8156.98	151216	199798	158482
O14880-1	MGST3	Microsomal glutathione S-transferase 3 isoform Iso 1 GN=MGST3 OS=Homo Sapiens SV=341 PE=1	3597	8601.08	115.615	585.783	18867.3	6353.36
O14929-1	HAT1	Histone acetyltransferase type B catalytic subunit isoform A GN=HAT1 OS=Homo Sapiens SV=566 PE=1	53793.1	59525.1	1356.38	8698.15	105137	45702
O14933-1	UBE2L6	Ubiquitin/ISG15-conjugating enzyme E2 L6 isoform Iso 1 GN=UBE2L6 OS=Homo Sapiens SV=471 PE=1	10657.3	11286.5	6107.02	5471.09	4350.13	7574.41
O14949-1	UQCRQ	Cytochrome b-c1 complex subunit 8 isoform Iso 1 GN=UQCRQ OS=Homo Sapiens SV=399 PE=1	32799.8	45492.7	8552.29	42037.4	16028.8	28982.2
O14974-1	PPP1R12A	Protein phosphatase 1 regulatory subunit 12A isoform Iso 1 GN=PPP1R12A OS=Homo Sapiens SV=628 PE=1	25372.2	18783.8	3633.12	5275.08	53900.5	21392.9
O14980-1	XPO1	Exportin-1 isoform Iso 1 GN=XPO1 OS=Homo Sapiens SV=624 PE=1	21918.1	18476.3	4118.34	2475.31	29752.1	15348
O14983-1	ATP2A1	Sarcoplasmic/endoplasmic reticulum calcium ATPase 1 isoform SERCA1B GN=ATP2A1 OS=Homo Sapiens SV=503 PE=1	28849.7	20637.1	0.0569973	1044.19	51627.1	20431.6
O15042-1	U2SURP	U2 snRNP-associated SURP motif-containing protein isoform Iso 1 GN=U2SURP OS=Homo Sapiens SV=534 PE=1	6572.44	8481.49	5485.11	4591.65	28545.2	10735.2
O15047-1	SETD1A	Histone-lysine N-methyltransferase SETD1A isoform Iso 1 GN=SETD1A OS=Homo Sapiens SV=527 PE=1	8232.28	6030.54	30200.6	117022	10481.8	34393.5
O15067-1	PFAS	Phosphoribosylformylglycinamidine synthase isoform Iso 1 GN=PFAS OS=Homo Sapiens SV=700 PE=1	16485.5	28564	4296.14	12164.1	55827.3	23467.4
O15116-1	LSM1	U6 snRNA-associated Sm-like protein LSm1 isoform Iso 1 GN=LSM1 OS=Homo Sapiens SV=390 PE=1	12816.5	12116.2	3690.6	2111.99	5039.53	7154.95
O15143-1	ARPC1B	Actin-related protein 2/3 complex subunit 1B isoform Iso 1 GN=ARPC1B OS=Homo Sapiens SV=471 PE=1	254250	259501	42014.8	514098	679386	349850
O15144-1	ARPC2	Actin-related protein 2/3 complex subunit 2 isoform Iso 1 GN=ARPC2 OS=Homo Sapiens SV=483 PE=1	267819	214015	56727.3	230784	682473	290364
O15145-1	ARPC3	Actin-related protein 2/3 complex subunit 3 isoform Iso 1 GN=ARPC3 OS=Homo Sapiens SV=396 PE=1	275460	297558	157385	221774	539725	298380
O15160-1	POLR1C	DNA-directed RNA polymerases I and III subunit RPAC1 isoform Iso 1 GN=POLR1C OS=Homo Sapiens SV=427 PE=1	372.501	548.18	850.564	1239.21	6442.27	1890.54
O15173-1	PGRMC2	Membrane-associated progesterone receptor component 2 isoform Iso 1 GN=PGRMC2 OS=Homo Sapiens SV=395 PE=1	44298.7	49418.2	12.542	22095	68132.8	36791.5
O15212-1	PFDN6	Prefoldin subunit 6 isoform Iso 1 GN=PFDN6 OS=Homo Sapiens SV=367 PE=1	9987.48	7173.64	5645.22	394.351	11809.5	7002.04
O15294-1	OGT	UDP-N-acetylglucosamine--peptide N-acetylglucosaminyltransferase 110 kDa subunit isoform Iso 3 GN=OGT OS=Homo Sapiens SV=683 PE=1	11006.5	7681.42	925.387	9786.61	29861.6	11852.3
O15355-1	PPM1G	Protein phosphatase 1G isoform Iso 1 GN=PPM1G OS=Homo Sapiens SV=603 PE=1	22620.4	21449.9	48779.5	1706.89	66425.6	32196.4
O15371-1	EIF3D	Eukaryotic translation initiation factor 3 subunit D isoform Iso 1 GN=EIF3D OS=Homo Sapiens SV=484 PE=1	26246.5	29070	32905.1	14527.5	26640.1	25877.8
O15372-1	EIF3H	Eukaryotic translation initiation factor 3 subunit H isoform Iso 1 GN=EIF3H OS=Homo Sapiens SV=527 PE=1	118536	10512.2	91.2179	2609.11	21842.1	30718.1
O15392-1	BIRC5	Baculoviral IAP repeat-containing protein 5 isoform Iso 1 GN=BIRC5 OS=Homo Sapiens SV=563 PE=1	3405.17	975.688	841.903	1817.52	241.252	1456.31
O15400-1	STX7	Syntaxin-7 isoform Iso 1 GN=STX7 OS=Homo Sapiens SV=472 PE=1	63898.4	139266	15855.7	57181.9	318029	118846
O15511-1	ARPC5	Actin-related protein 2/3 complex subunit 5 isoform Iso 1 GN=ARPC5 OS=Homo Sapiens SV=355 PE=1	235615	286623	156013	84845	266435	205906
O15533-1	TAPBP	Tapasin isoform Iso 1 GN=TAPBP OS=Homo Sapiens SV=597 PE=1	30120	28722.2	7784	7915.24	99250.1	34758.3
O43143-1	DHX15	Pre-mRNA-splicing factor ATP-dependent RNA helicase DHX15 isoform Iso 1 GN=DHX15 OS=Homo Sapiens SV=575 PE=1	47256.8	35638.3	3290.05	1879.78	63118.3	30236.7
O43169-1	CYB5B	Cytochrome b5 type B isoform Iso 1 GN=CYB5B OS=Homo Sapiens SV=439 PE=1	31780.5	79174.9	4602.42	1226.14	150.825	23387
O43175-1	PHGDH	D-3-phosphoglycerate dehydrogenase isoform Iso 1 GN=PHGDH OS=Homo Sapiens SV=735 PE=1	67565.7	19518.6	1096.15	3273.28	16946.1	21680
O43242-1	PSMD3	26S proteasome non-ATPase regulatory subunit 3 isoform Iso 1 GN=PSMD3 OS=Homo Sapiens SV=511 PE=1	22726.8	68002.5	22124.9	18842.7	77336.5	41806.7
O43290-1	SART1	U4/U6.U5 tri-snRNP-associated protein 1 isoform Iso 1 GN=SART1 OS=Homo Sapiens SV=631 PE=1	21602.3	18077.8	6305.29	8823.73	55510.1	22063.8
O43324-1	EEF1E1	Eukaryotic translation elongation factor 1 epsilon-1 isoform Iso 1 GN=EEF1E1 OS=Homo Sapiens SV=428 PE=1	29924.4	17255.6	38709.4	11943.8	14960	22558.6
O43390-1	HNRNPR	Heterogeneous nuclear ribonucleoprotein R isoform Iso 1 GN=HNRNPR OS=Homo Sapiens SV=608 PE=1	126045	85028.5	19806.9	20853.9	737080	197763
O43395-1	PRPF3	U4/U6 small nuclear ribonucleoprotein Prp3 isoform Iso 1 GN=PRPF3 OS=Homo Sapiens SV=507 PE=1	5742.55	2499.48	258.595	420.243	10238.5	3831.87
O43396-1	TXNL1	Thioredoxin-like protein 1 isoform Iso 1 GN=TXNL1 OS=Homo Sapiens SV=534 PE=1	45275.6	15693.1	5685.17	3079.11	37651.6	21476.9
O43399-1	TPD52L2	Tumor protein D54 isoform Iso 1 GN=TPD52L2 OS=Homo Sapiens SV=505 PE=1	10844.8	6272.84	2610.35	22132.7	52621.8	18896.5
O43447-1	PPIH	Peptidyl-prolyl cis-trans isomerase H isoform Iso 1 GN=PPIH OS=Homo Sapiens SV=435 PE=1	8494.01	48860	21823.1	3817.96	29982	22595.4
O43488-1	AKR7A2	Aflatoxin B1 aldehyde reductase member 2 isoform Iso 1 GN=AKR7A2 OS=Homo Sapiens SV=475 PE=1	43613.2	15745.5	57316.6	7628.43	97466.3	44354
O43493-1	1 GN=TGOLN2	Trans-Golgi network integral membrane protein 2 isoform TGN51 GN=TGOLN2 OS=Homo Sapiens SV=516 PE=1	2115.32	520.438	1745.87	8257.98	8136.11	4155.14
O43583-1	DENR	Density-regulated protein isoform Iso 1 GN=DENR OS=Homo Sapiens SV=390 PE=1	12535.4	18924.7	511.283	2786.96	10796.5	9110.97
O43598-1	DNPH1	2'-deoxynucleoside 5'-phosphate N-hydrolase 1 isoform Iso 1 GN=DNPH1 OS=Homo Sapiens SV=502 PE=1	46252.3	54829.9	487.698	96.6441	1978.97	20729.1
O43633-1	CHMP2A	Charged multivesicular body protein 2a isoform Iso 1 GN=CHMP2A OS=Homo Sapiens SV=479 PE=1	976.319	25.307	755.04	1370.64	2701.85	1165.83
O43665-1	RGS10	Regulator of G-protein signaling 10 isoform Iso 1 GN=RGS10 OS=Homo Sapiens SV=450 PE=1	7503.06	7780.93	2735.93	10091.2	7502.91	7122.81
O43670-1	ZNF207	BUB3-interacting and GLEBS motif-containing protein ZNF207 isoform Iso 1 GN=ZNF207 OS=Homo Sapiens SV=457 PE=1	7638.8	29751.2	924.762	803.441	26742.1	13172.1
O43674-1	NDUFB5	NADH dehydrogenase [ubiquinone] 1 beta subcomplex subunit 5, mitochondrial isoform Iso 1 GN=NDUFB5 OS=Homo Sapiens SV=397 PE=1	1854.35	43516.6	17259.6	14701.9	20111.9	19488.9
O43676-1	NDUFB3	NADH dehydrogenase [ubiquinone] 1 beta subcomplex subunit 3 isoform Iso 1 GN=NDUFB3 OS=Homo Sapiens SV=360 PE=1	68298.2	25849.2	7991.17	12975.9	35690.8	30161
O43678-1	NDUFA2	NADH dehydrogenase [ubiquinone] 1 alpha subcomplex subunit 2 isoform Iso 1 GN=NDUFA2 OS=Homo Sapiens SV=380 PE=1	11715.7	4763.65	7689.42	6484.25	38056.1	13741.8
O43681-1	ASNA1	ATPase ASNA1 isoform Iso 1 GN=ASNA1 OS=Homo Sapiens SV=457 PE=1	3195.13	18933	2368.38	4351.29	33848	12539.2
O43684-1	BUB3	Mitotic checkpoint protein BUB3 isoform Iso 1 GN=BUB3 OS=Homo Sapiens SV=508 PE=1	95453.4	55341.1	36490.5	107837	339864	126997
O43707-1	ACTN4	Alpha-actinin-4 isoform Iso 1 GN=ACTN4 OS=Homo Sapiens SV=959 PE=1	174969	232557	6245.67	6570.84	548076	193683
O43708-1	GSTZ1	Maleylacetoacetate isomerase isoform Iso 1 GN=GSTZ1 OS=Homo Sapiens SV=485 PE=1	558.169	656.077	5794.52	9862.52	476.148	3469.49
O43719-1	HTATSF1	HIV Tat-specific factor 1 isoform Iso 1 GN=HTATSF1 OS=Homo Sapiens SV=552 PE=1	9436.34	7556.81	394.127	774.449	20889.8	7810.31
O43747-1	AP1G1	AP-1 complex subunit gamma-1 isoform Iso 1 GN=AP1G1 OS=Homo Sapiens SV=468 PE=1	15489.2	13395.8	1873.34	2829.47	15220.5	9761.65
O43760-1	SYNGR2	Synaptogyrin-2 isoform Iso 1 GN=SYNGR2 OS=Homo Sapiens SV=310 PE=1	18980.5	25086.2	7927.44	2998.9	52623.3	21523.3
O43765-1	SGTA	Small glutamine-rich tetratricopeptide repeat-containing protein alpha isoform Iso 1 GN=SGTA OS=Homo Sapiens SV=444 PE=1	17014.5	14194.1	11796.5	33777.7	16643	18685.2
O43768-1	ENSA	Alpha-endosulfine isoform Iso 1 GN=ENSA OS=Homo Sapiens SV=537 PE=1	6057.13	3211.92	6927.26	508.187	98.4611	3360.59
O43776-1	NARS	Asparagine--tRNA ligase, cytoplasmic isoform Iso 1 GN=NARS OS=Homo Sapiens SV=561 PE=1	9945.1	14127.3	8232.06	2391.41	26266.8	12192.5
O43809-1	NUDT21	Cleavage and polyadenylation specificity factor subunit 5 isoform Iso 1 GN=NUDT21 OS=Homo Sapiens SV=438 PE=1	179800	95142.3	47386.9	12511.9	94700.2	85908.4
O43813-1	LANCL1	LanC-like protein 1 isoform Iso 1 GN=LANCL1 OS=Homo Sapiens SV=433 PE=1	9609.12	15939.9	7082.54	10487.7	16321.9	11888.2
O43815-1	STRN	Striatin isoform Iso 1 GN=STRN OS=Homo Sapiens SV=477 PE=1	47752.7	35825.5	3075.1	2663.66	114845	40832.4
O43920-1	NDUFS5	NADH dehydrogenase [ubiquinone] iron-sulfur protein 5 isoform Iso 1 GN=NDUFS5 OS=Homo Sapiens SV=362 PE=1	15148.2	15399.5	7955.5	5817.59	12775.1	11419.2
O43924-1	PDE6D	Retinal rod rhodopsin-sensitive cGMP 3',5'-cyclic phosphodiesterase subunit delta isoform Iso 1 GN=PDE6D OS=Homo Sapiens SV=402 PE=1	5853.21	11500.4	6245.96	470.567	5133.97	5840.82
O60216-1	RAD21	Double-strand-break repair protein rad21 homolog isoform Iso 1 GN=RAD21 OS=Homo Sapiens SV=551 PE=1	38391.5	37780.5	2923.16	13557.9	116570	41844.6
O60220-1	TIMM8A	Mitochondrial import inner membrane translocase subunit Tim8 A isoform Iso 1 GN=TIMM8A OS=Homo Sapiens SV=290 PE=1	19175.6	8377.93	1931.16	2209.55	2175.86	6774.02
O60234-1	GMFG	Glia maturation factor gamma isoform Iso 1 GN=GMFG OS=Homo Sapiens SV=329 PE=1	33761.6	86713.9	55694.6	83041.2	63359.5	64514.2
O60256-1	PRPSAP2	Phosphoribosyl pyrophosphate synthase-associated protein 2 isoform Iso 1 GN=PRPSAP2 OS=Homo Sapiens SV=460 PE=1	30768.5	31588.4	219.415	3803.95	50335.1	23343.1
O60264-1	SMARCA5	SWI/SNF-related matrix-associated actin-dependent regulator of chromatin subfamily A member 5 isoform Iso 1 GN=SMARCA5 OS=Homo Sapiens SV=638 PE=1	10300.2	14116.4	14055.2	1200.32	35217.8	14978
O60306-1	AQR	Intron-binding protein aquarius isoform Iso 1 GN=AQR OS=Homo Sapiens SV=383 PE=1	161.902	113.811	690.122	259.534	247.779	294.629
O60313-2	OPA1	Dynamin-like 120 kDa protein, mitochondrial isoform Iso 2 GN=OPA1 OS=Homo Sapiens SV=616 PE=1	4549.91	4519.46	20222	11667.4	11818.3	10555.4
O60361-1	NME2P1	Putative nucleoside diphosphate kinase isoform Iso 1 GN=NME2P1 OS=Homo Sapiens SV=254 PE=5	112112	772826	66720.9	28688.4	268957	249861
O60493-1	SNX3	Sorting nexin-3 isoform Iso 1 GN=SNX3 OS=Homo Sapiens SV=463 PE=1	34935.1	117375	37721	4138.08	51190.8	49072
O60502-1	MGEA5	Protein O-GlcNAcase isoform Iso 1 GN=MGEA5 OS=Homo Sapiens SV=582 PE=1	21694.7	23809	99973.3	97565	63735.2	61355.4
O60506-1	SYNCRIP	Heterogeneous nuclear ribonucleoprotein Q isoform Iso 1 GN=SYNCRIP OS=Homo Sapiens SV=618 PE=1	74492.2	74876.8	10775.1	5614.53	479955	129143
O60610-1	DIAPH1	Protein diaphanous homolog 1 isoform Iso 1 GN=DIAPH1 OS=Homo Sapiens SV=634 PE=1	8987.03	6158.88	2303.95	11255.1	12443.5	8229.68
O60664-1	PLIN3	Perilipin-3 isoform Iso 1 GN=PLIN3 OS=Homo Sapiens SV=523 PE=1	29006.1	72144.7	5606.03	419926	151630	135663
O60711-1	LPXN	Leupaxin isoform Iso 1 GN=LPXN OS=Homo Sapiens SV=399 PE=1	159943	4064.63	4668.75	1099.69	123000	58555.2
O60739-1	EIF1B	Eukaryotic translation initiation factor 1b isoform Iso 1 GN=EIF1B OS=Homo Sapiens SV=306 PE=1	83045.3	38219.9	18622.9	5045.25	17795.7	32545.8
O60749-1	SNX2	Sorting nexin-2 isoform Iso 1 GN=SNX2 OS=Homo Sapiens SV=483 PE=1	107098	49687	8083.25	1490.88	163236	65919
O60762-1	DPM1	Dolichol-phosphate mannosyltransferase subunit 1 isoform Iso 1 GN=DPM1 OS=Homo Sapiens SV=462 PE=1	12646	15783.3	43734.7	24024	12272	21692
O60763-1	USO1	General vesicular transport factor p115 isoform Iso 1 GN=USO1 OS=Homo Sapiens SV=528 PE=1	10453.5	6192	4.06579	238.314	28310.4	9039.66
O60783-1	MRPS14	28S ribosomal protein S14, mitochondrial isoform Iso 1 GN=MRPS14 OS=Homo Sapiens SV=349 PE=1	4523.35	11062.9	2171.17	561.809	3491.15	4362.08
O60812-1	HNRNPCL1	Heterogeneous nuclear ribonucleoprotein C-like 1 isoform Iso 1 GN=HNRNPCL1 OS=Homo Sapiens SV=195 PE=1	105395	124922	32346.8	57184.9	1.42949e+06	349869
O60832-1	DKC1	H/ACA ribonucleoprotein complex subunit 4 isoform Iso 1 GN=DKC1 OS=Homo Sapiens SV=689 PE=1	12078.5	11184.2	2905.73	40138.7	20418.8	17345.2
O60841-1	EIF5B	Eukaryotic translation initiation factor 5B isoform Iso 1 GN=EIF5B OS=Homo Sapiens SV=645 PE=1	5417.48	8740.1	504.357	1042.39	2456.96	3632.26
O60869-1	EDF1	Endothelial differentiation-related factor 1 isoform Iso 1 GN=EDF1 OS=Homo Sapiens SV=444 PE=1	67462.3	39098.1	4103.19	1066.44	30764.6	28498.9
O60884-1	DNAJA2	DnaJ homolog subfamily A member 2 isoform Iso 1 GN=DNAJA2 OS=Homo Sapiens SV=441 PE=1	15268.5	1763.42	54.5166	462.136	34754.5	10460.6
O60885-1	BRD4	Bromodomain-containing protein 4 isoform A GN=BRD4 OS=Homo Sapiens SV=607 PE=1	30870.6	20654.5	4069.91	839.141	46953.9	20677.6
O60888-1	CUTA	Protein CutA isoform B GN=CUTA OS=Homo Sapiens SV=393 PE=1	141728	157333	34001.3	4884.91	123316	92252.6
O60925-1	PFDN1	Prefoldin subunit 1 isoform Iso 1 GN=PFDN1 OS=Homo Sapiens SV=393 PE=1	74195.7	35559.1	27290.2	57043.7	80194	54856.5
O75083-1	WDR1	WD repeat-containing protein 1 isoform Iso 1 GN=WDR1 OS=Homo Sapiens SV=613 PE=1	98014.6	142162	7283.42	16945.7	932236	239328
O75122-1	CLASP2	CLIP-associating protein 2 isoform Iso 1 GN=CLASP2 OS=Homo Sapiens SV=585 PE=1	9092.84	12155.3	31922.6	103680	1829.86	31736.1
O75131-1	CPNE3	Copine-3 isoform Iso 1 GN=CPNE3 OS=Homo Sapiens SV=501 PE=1	22110.9	35770.5	2121.94	8423.12	50077.4	23700.8
O75152-1	ZC3H11A	Zinc finger CCCH domain-containing protein 11A isoform Iso 1 GN=ZC3H11A OS=Homo Sapiens SV=568 PE=1	16964.3	11801.9	181040	104589	54130	73705
O75208-1	COQ9	Ubiquinone biosynthesis protein COQ9, mitochondrial isoform Iso 1 GN=COQ9 OS=Homo Sapiens SV=401 PE=1	1541.33	886.894	472.668	676.135	71117.5	14938.9
O75223-1	GGCT	Gamma-glutamylcyclotransferase isoform Iso 1 GN=GGCT OS=Homo Sapiens SV=527 PE=1	49657.3	65314.7	11663.3	212047	144383	96613.1
O75251-1	NDUFS7	NADH dehydrogenase [ubiquinone] iron-sulfur protein 7, mitochondrial isoform Iso 1 GN=NDUFS7 OS=Homo Sapiens SV=343 PE=1	364.732	4795.84	2151.03	72.5921	1075.25	1691.89
O75306-1	NDUFS2	NADH dehydrogenase [ubiquinone] iron-sulfur protein 2, mitochondrial isoform Iso 1 GN=NDUFS2 OS=Homo Sapiens SV=471 PE=1	22004.5	18695.2	6131.96	1856.2	26988.3	15135.2
O75323-1	GBAS	Protein NipSnap homolog 2 isoform Iso 1 GN=GBAS OS=Homo Sapiens SV=370 PE=1	47144.3	24340.8	2837.69	52273.2	21622.8	29643.8
O75340-1	PDCD6	Programmed cell death protein 6 isoform Iso 1 GN=PDCD6 OS=Homo Sapiens SV=351 PE=1	29160.9	44717.9	9516.25	4726.28	16794.5	20983.2
O75347-1	TBCA	Tubulin-specific chaperone A isoform Iso 1 GN=TBCA OS=Homo Sapiens SV=400 PE=1	21471.6	259664	44059.9	22021.7	104662	90376
O75348-1	ATP6V1G1	V-type proton ATPase subunit G 1 isoform Iso 1 GN=ATP6V1G1 OS=Homo Sapiens SV=401 PE=1	14453.1	6872.16	57491	14236.3	6211.51	19852.8
O75351-1	VPS4B	Vacuolar protein sorting-associated protein 4B isoform Iso 1 GN=VPS4B OS=Homo Sapiens SV=470 PE=1	36907.6	13093.1	2013.26	2934.7	39261.4	18842
O75367-1	H2AFY	Core histone macro-H2A.1 isoform Iso 2 GN=H2AFY OS=Homo Sapiens SV=482 PE=1	118101	174600	18364	20330.7	378037	141887
O75368-1	SH3BGRL	SH3 domain-binding glutamic acid-rich-like protein isoform Iso 1 GN=SH3BGRL OS=Homo Sapiens SV=346 PE=1	63642	363536	144199	129050	209150	181915
O75376-1	NCOR1	Nuclear receptor corepressor 1 isoform Iso 1 GN=NCOR1 OS=Homo Sapiens SV=543 PE=1	2777.21	4673.78	1663.35	885.067	21209.9	6241.87
O75380-1	NDUFS6	NADH dehydrogenase [ubiquinone] iron-sulfur protein 6, mitochondrial isoform Iso 1 GN=NDUFS6 OS=Homo Sapiens SV=321 PE=1	29531.5	9250.86	11757.2	14160.5	22584.9	17457
O75390-1	CS	Citrate synthase, mitochondrial isoform Iso 1 GN=CS OS=Homo Sapiens SV=560 PE=1	360641	152142	13287.5	9911.96	545626	216322
O75396-1	SEC22B	Vesicle-trafficking protein SEC22b isoform Iso 1 GN=SEC22B OS=Homo Sapiens SV=332 PE=1	38139.7	49534.6	16976.1	25908.4	71504	40412.6
O75400-1	PRPF40A	Pre-mRNA-processing factor 40 homolog A isoform Iso 1 GN=PRPF40A OS=Homo Sapiens SV=566 PE=1	51662.8	42557	113.532	651.308	38918.2	26780.6
O75431-1	MTX2	Metaxin-2 isoform Iso 1 GN=MTX2 OS=Homo Sapiens SV=489 PE=1	13320.6	8477.25	104.319	770.765	967.471	4728.07
O75439-1	PMPCB	Mitochondrial-processing peptidase subunit beta isoform Iso 1 GN=PMPCB OS=Homo Sapiens SV=462 PE=1	25959.2	27604.9	263.819	608.418	36106.9	18108.7
O75475-1	PSIP1	PC4 and SFRS1-interacting protein isoform Iso 1 GN=PSIP1 OS=Homo Sapiens SV=631 PE=1	31772.6	115979	103734	6402.4	113313	74240.2
O75489-1	NDUFS3	NADH dehydrogenase [ubiquinone] iron-sulfur protein 3, mitochondrial isoform Iso 1 GN=NDUFS3 OS=Homo Sapiens SV=482 PE=1	146641	167313	2545.61	35255.7	143594	99069.8
O75494-1	SRSF10	Serine/arginine-rich splicing factor 10 isoform Iso 1 GN=SRSF10 OS=Homo Sapiens SV=321 PE=1	26225.6	21055.2	1.04217e+06	6023.35	44766.7	228049
O75531-1	BANF1	Barrier-to-autointegration factor isoform Iso 1 GN=BANF1 OS=Homo Sapiens SV=299 PE=1	71506	30371.2	17283.6	271.817	611.578	24008.8
O75533-1	SF3B1	Splicing factor 3B subunit 1 isoform Iso 1 GN=SF3B1 OS=Homo Sapiens SV=715 PE=1	22637.7	24446.3	6376.73	2251.34	34255.9	17993.6
O75534-1	CSDE1	Cold shock domain-containing protein E1 isoform Iso 1 GN=CSDE1 OS=Homo Sapiens SV=593 PE=1	13302.2	15046.6	11350	6245.73	20955.7	13380
O75607-1	NPM3	Nucleoplasmin-3 isoform Iso 1 GN=NPM3 OS=Homo Sapiens SV=443 PE=1	5168.33	10096.1	14842.3	7733.89	16881.9	10944.5
O75608-1	LYPLA1	Acyl-protein thioesterase 1 isoform Iso 1 GN=LYPLA1 OS=Homo Sapiens SV=451 PE=1	233732	211360	2360.54	188527	151941	157584
O75643-1	SNRNP200	U5 small nuclear ribonucleoprotein 200 kDa helicase isoform Iso 1 GN=SNRNP200 OS=Homo Sapiens SV=852 PE=1	21711	42637	19427.9	25156.4	33505.2	28487.5
O75663-1	TIPRL	TIP41-like protein isoform Iso 1 GN=TIPRL OS=Homo Sapiens SV=433 PE=1	1275.26	298.184	10077.5	8554.86	352.031	4111.57
O75694-1	NUP155	Nuclear pore complex protein Nup155 isoform Iso 1 GN=NUP155 OS=Homo Sapiens SV=611 PE=1	5885.74	4056.34	1382.32	2228.61	15991.7	5908.93
O75792-1	RNASEH2A	Ribonuclease H2 subunit A isoform Iso 1 GN=RNASEH2A OS=Homo Sapiens SV=473 PE=1	31267.4	20856.3	1266.92	42229.5	39809.9	27086
O75821-1	EIF3G	Eukaryotic translation initiation factor 3 subunit G isoform Iso 1 GN=EIF3G OS=Homo Sapiens SV=497 PE=1	52793.1	7644.44	2486.05	3489.84	160849	45452.5
O75822-1	EIF3J	Eukaryotic translation initiation factor 3 subunit J isoform Iso 1 GN=EIF3J OS=Homo Sapiens SV=483 PE=1	127420	66803.3	1602.11	2255.31	12520.1	42120.2
O75832-1	PSMD10	26S proteasome non-ATPase regulatory subunit 10 isoform Iso 1 GN=PSMD10 OS=Homo Sapiens SV=519 PE=1	54664.7	44916.1	3593.99	6263.15	27742.8	27436.1
O75844-1	ZMPSTE24	CAAX prenyl protease 1 homolog isoform Iso 1 GN=ZMPSTE24 OS=Homo Sapiens SV=493 PE=1	51.2746	49.459	587.149	3228.45	234.407	830.148
O75884-1	RBBP9	Putative hydrolase RBBP9 isoform Iso 1 GN=RBBP9 OS=Homo Sapiens SV=390 PE=1	6408.76	10792.7	639.005	596.424	3329.44	4353.26
O75915-1	ARL6IP5	PRA1 family protein 3 isoform Iso 1 GN=ARL6IP5 OS=Homo Sapiens SV=440 PE=1	31452	39257.2	2464.18	25218.6	36586.6	26995.7
O75934-1	BCAS2	Pre-mRNA-splicing factor SPF27 isoform Iso 1 GN=BCAS2 OS=Homo Sapiens SV=355 PE=1	37737.9	12738.9	31993.9	4339.49	35354.7	24433
O75935-1	DCTN3	Dynactin subunit 3 isoform Iso 1 GN=DCTN3 OS=Homo Sapiens SV=400 PE=1	28926.3	41206.2	82567.9	32020.5	31802.4	43304.7
O75937-1	DNAJC8	DnaJ homolog subfamily C member 8 isoform Iso 1 GN=DNAJC8 OS=Homo Sapiens SV=351 PE=1	9335.68	231.554	178.5	676.362	15027.7	5089.97
O75947-1	ATP5H	ATP synthase subunit d, mitochondrial isoform Iso 1 GN=ATP5H OS=Homo Sapiens SV=427 PE=1	63959.8	53657.8	19151.5	26788.6	30107.5	38733
O75955-1	FLOT1	Flotillin-1 isoform Iso 1 GN=FLOT1 OS=Homo Sapiens SV=538 PE=1	4484.75	7126.15	686.091	4490.83	23058.2	7969.21
O75964-1	ATP5L	ATP synthase subunit g, mitochondrial isoform Iso 1 GN=ATP5L OS=Homo Sapiens SV=325 PE=1	378006	185147	75537.7	20713.4	111844	154249
O76003-1	GLRX3	Glutaredoxin-3 isoform Iso 1 GN=GLRX3 OS=Homo Sapiens SV=472 PE=1	4618.97	24376.9	5267.75	3267.27	11680.5	9842.28
O76021-1	RSL1D1	Ribosomal L1 domain-containing protein 1 isoform Iso 1 GN=RSL1D1 OS=Homo Sapiens SV=511 PE=1	9148.2	7201.32	315.35	3249	13648.3	6712.43
O76094-1	SRP72	Signal recognition particle subunit SRP72 isoform Iso 1 GN=SRP72 OS=Homo Sapiens SV=517 PE=1	14106.6	14659.2	5345.99	55151.3	24920.5	22836.7
O94776-1	MTA2	Metastasis-associated protein MTA2 isoform Iso 1 GN=MTA2 OS=Homo Sapiens SV=530 PE=1	19036.5	72461.5	4676.19	2848.86	85390.9	36882.8
O94804-1	STK10	Serine/threonine-protein kinase 10 isoform Iso 1 GN=STK10 OS=Homo Sapiens SV=514 PE=1	22293.4	10714.5	3298.28	17507.2	55835.2	21929.7
O94826-1	TOMM70	Mitochondrial import receptor subunit TOM70 isoform Iso 1 GN=TOMM70 OS=Homo Sapiens SV=559 PE=1	3349.14	5598.16	650.385	1342.33	16035.4	5395.08
O94874-1	UFL1	E3 UFM1-protein ligase 1 isoform Iso 1 GN=UFL1 OS=Homo Sapiens SV=577 PE=1	6719.84	8936.19	1450.39	3511.32	18962	7915.95
O94903-1	PR	Proline synthase co-transcribed bacterial homolog protein isoform Iso 1 GN=PROSC OS=Homo Sapiens SV=485 PE=1	39066.3	49382	22667.6	51917.6	62427.9	45092.3
O94906-1	PRPF6	Pre-mRNA-processing factor 6 isoform Iso 1 GN=PRPF6 OS=Homo Sapiens SV=525 PE=1	7470.85	6343.7	3827.42	4115.66	18519.2	8055.37
O94925-1	GLS	Glutaminase kidney isoform, mitochondrial isoform Iso 1 GN=GLS OS=Homo Sapiens SV=597 PE=1	14002	16170.2	8081.43	3630.81	50612.6	18499.4
O95167-1	NDUFA3	NADH dehydrogenase [ubiquinone] 1 alpha subcomplex subunit 3 isoform Iso 1 GN=NDUFA3 OS=Homo Sapiens SV=359 PE=1	10289	2665.1	5400.97	28.7089	6667.22	5010.2
O95168-1	NDUFB4	NADH dehydrogenase [ubiquinone] 1 beta subcomplex subunit 4 isoform Iso 1 GN=NDUFB4 OS=Homo Sapiens SV=369 PE=1	10560.8	11429.9	3363.82	1979.21	23301.3	10127
O95202-1	LETM1	LETM1 and EF-hand domain-containing protein 1, mitochondrial isoform Iso 1 GN=LETM1 OS=Homo Sapiens SV=497 PE=1	6032.82	5027.22	5006.9	2815.64	10359.8	5848.47
O95232-1	LUC7L3	Luc7-like protein 3 isoform Iso 1 GN=LUC7L3 OS=Homo Sapiens SV=543 PE=1	10073.3	22373.9	3327.62	385487	63445.4	96941.5
O95239-1	KIF4A	Chromosome-associated kinesin KIF4A isoform Iso 1 GN=KIF4A OS=Homo Sapiens SV=518 PE=1	135.206	270.046	13470.3	4884.32	2687.19	4289.42
O95299-1	NDUFA10	NADH dehydrogenase [ubiquinone] 1 alpha subcomplex subunit 10, mitochondrial isoform Iso 1 GN=NDUFA10 OS=Homo Sapiens SV=325 PE=1	22770.5	11091.6	4962.66	31916.1	97067.7	33561.7
O95336-1	PGLS	6-phosphogluconolactonase isoform Iso 1 GN=PGLS OS=Homo Sapiens SV=457 PE=1	177046	144837	1732.13	6277.36	125296	91037.8
O95347-1	SMC2	Structural maintenance of chromosomes protein 2 isoform Iso 1 GN=SMC2 OS=Homo Sapiens SV=472 PE=1	6877.58	6723.48	16517.8	983.155	14046.4	9029.67
O95379-1	TNFAIP8	Tumor necrosis factor alpha-induced protein 8 isoform Iso 1 GN=TNFAIP8 OS=Homo Sapiens SV=362 PE=1	26473.8	15220	766.559	6607.27	17163.5	13246.2
O95433-1	AHSA1	Activator of 90 kDa heat shock protein ATPase homolog 1 isoform Iso 1 GN=AHSA1 OS=Homo Sapiens SV=494 PE=1	12484.3	5353.29	434.376	1701.05	32644.9	10523.6
O95466-1	FMNL1	Formin-like protein 1 isoform Iso 1 GN=FMNL1 OS=Homo Sapiens SV=538 PE=1	11941.9	8399.62	2425.35	11165.3	11913.6	9169.14
O95571-1	ETHE1	Persulfide dioxygenase ETHE1, mitochondrial isoform Iso 1 GN=ETHE1 OS=Homo Sapiens SV=525 PE=1	35481.1	49297.2	242.937	30859.7	47388.5	32653.9
O95619-1	YEATS4	YEATS domain-containing protein 4 isoform Iso 1 GN=YEATS4 OS=Homo Sapiens SV=270 PE=1	8399.2	10244.1	39742.3	15653	43147	23437.1
O95665-1	NTSR2	Neurotensin receptor type 2 isoform Iso 1 GN=NTSR2 OS=Homo Sapiens SV=286 PE=1	4.68438e+06	4.82052e+06	1921.91	3992.74	2.61248e+07	7.12712e+06
O95747-1	OXSR1	Serine/threonine-protein kinase OSR1 isoform Iso 1 GN=OXSR1 OS=Homo Sapiens SV=552 PE=1	18128.5	8553.25	7505.34	1221.67	20269.7	11135.7
O95757-1	HSPA4L	Heat shock 70 kDa protein 4L isoform Iso 1 GN=HSPA4L OS=Homo Sapiens SV=520 PE=1	79217.4	107039	100197	2565.67	63314.8	70466.7
O95777-1	LSM8	U6 snRNA-associated Sm-like protein LSm8 isoform Iso 1 GN=LSM8 OS=Homo Sapiens SV=389 PE=1	11570.1	125594	127874	130632	147765	108687
O95816-1	BAG2	BAG family molecular chaperone regulator 2 isoform Iso 1 GN=BAG2 OS=Homo Sapiens SV=417 PE=1	9097.27	13287.5	20.9594	12079.5	8924.5	8681.95
O95819-1	MAP4K4	Mitogen-activated protein kinase kinase kinase kinase 4 isoform Iso 1 GN=MAP4K4 OS=Homo Sapiens SV=583 PE=1	1059.31	1292.73	1106.68	2105.14	608.033	1234.38
O95831-1	AIFM1	Apoptosis-inducing factor 1, mitochondrial isoform Iso 1 GN=AIFM1 OS=Homo Sapiens SV=608 PE=1	34112.3	15893.4	50439	17162	228144	69150.2
O95881-1	TXNDC12	Thioredoxin domain-containing protein 12 isoform Iso 1 GN=TXNDC12 OS=Homo Sapiens SV=413 PE=1	7180.18	11336	6436.2	5862.43	6446.48	7452.26
O95989-1	NUDT3	Diphosphoinositol polyphosphate phosphohydrolase 1 isoform Iso 1 GN=NUDT3 OS=Homo Sapiens SV=233 PE=1	11398.2	24173.2	29594.6	1502.21	20439.6	17421.6
O96000-1	NDUFB10	NADH dehydrogenase [ubiquinone] 1 beta subcomplex subunit 10 isoform Iso 1 GN=NDUFB10 OS=Homo Sapiens SV=286 PE=1	45160.3	33974.5	1313.89	68045.5	25015.1	34701.9
O96008-1	TOMM40	Mitochondrial import receptor subunit TOM40 homolog isoform Iso 1 GN=TOMM40 OS=Homo Sapiens SV=459 PE=1	6314.31	20395	2014.59	1890.79	16896.6	9502.25
O96019-1	ACTL6A	Actin-like protein 6A isoform Iso 1 GN=ACTL6A OS=Homo Sapiens SV=449 PE=1	32835.8	36974	372.787	6945.76	100679	35561.4
P00156-1	MT-CYB	Cytochrome b isoform Iso 1 GN=MT-CYB OS=Homo Sapiens SV=272 PE=1	169.219	1610.93	845.274	3596.23	1658.76	1576.08
P00167-1	CYB5A	Cytochrome b5 isoform Iso 1 GN=CYB5A OS=Homo Sapiens SV=442 PE=1	39929.8	129363	35884.3	776.753	42551.2	49701.1
P00338-1	LDHA	L-lactate dehydrogenase A chain isoform Iso 1 GN=LDHA OS=Homo Sapiens SV=676 PE=1	137993	281204	7864.39	236870	723748	277536
P00352-1	ALDH1A1	Retinal dehydrogenase 1 isoform Iso 1 GN=ALDH1A1 OS=Homo Sapiens SV=625 PE=1	497.909	591.7	9519.04	20049.4	5915.03	7314.62
P00367-1	GLUD1	Glutamate dehydrogenase 1, mitochondrial isoform Iso 1 GN=GLUD1 OS=Homo Sapiens SV=594 PE=1	131421	90345	17373.7	83661.1	631205	190801
P00387-1	CYB5R3	NADH-cytochrome b5 reductase 3 isoform Iso 1 GN=CYB5R3 OS=Homo Sapiens SV=577 PE=1	58018.8	61641	2097.63	12819.8	63759	39667.3
P00390-1	GSR	Glutathione reductase, mitochondrial isoform Mitochondrial GN=GSR OS=Homo Sapiens SV=569 PE=1	43309	26064.3	37553.5	27614.4	409018	108712
P00403-1	MT-CO2	Cytochrome c oxidase subunit 2 isoform Iso 1 GN=MT-CO2 OS=Homo Sapiens SV=286 PE=1	148109	333902	85920.9	148437	172782	177830
P00441-1	SOD1	Superoxide dismutase [Cu-Zn] isoform Iso 1 GN=SOD1 OS=Homo Sapiens SV=690 PE=1	102577	1955.77	345.035	249.103	3766.5	21778.7
P00491-1	PNP	Purine nucleoside phosphorylase isoform Iso 1 GN=PNP OS=Homo Sapiens SV=534 PE=1	283576	248393	6135.98	33950	291513	172714
P00492-1	HPRT1	Hypoxanthine-guanine phosphoribosyltransferase isoform Iso 1 GN=HPRT1 OS=Homo Sapiens SV=573 PE=1	39198.5	44329.4	5637.35	18286.8	78346	37159.6
P00505-1	GOT2	Aspartate aminotransferase, mitochondrial isoform Iso 1 GN=GOT2 OS=Homo Sapiens SV=622 PE=1	82514.6	54493.8	3971.11	6745.76	290928	87730.7
P00558-1	PGK1	Phosphoglycerate kinase 1 isoform Iso 1 GN=PGK1 OS=Homo Sapiens SV=778 PE=1	338240	231001	18992.7	83745.5	2.60053e+06	654502
P00568-1	AK1	Adenylate kinase isoenzyme 1 isoform Iso 1 GN=AK1 OS=Homo Sapiens SV=528 PE=1	3021.88	9065.62	52061.6	37028.8	8686.46	21972.9
P00846-1	MT-ATP6	ATP synthase subunit a isoform Iso 1 GN=MT-ATP6 OS=Homo Sapiens SV=147 PE=1	29713.9	18732.9	2880.53	4880.31	41624.6	19566.5
P00915-1	CA1	Carbonic anhydrase 1 isoform Iso 1 GN=CA1 OS=Homo Sapiens SV=537 PE=1	338789	212266	39357.7	650511	1.32204e+06	512593
P00918-1	CA2	Carbonic anhydrase 2 isoform Iso 1 GN=CA2 OS=Homo Sapiens SV=606 PE=1	159382	151794	2665.95	208289	141934	132813
P01034-1	CST3	Cystatin-C isoform Iso 1 GN=CST3 OS=Homo Sapiens SV=536 PE=1	14994.1	9305.62	3645.29	8376.32	14902.4	10244.8
P01040-1	CSTA	Cystatin-A isoform Iso 1 GN=CSTA OS=Homo Sapiens SV=446 PE=1	3444.41	6336.03	3956.94	4249.46	15117.3	6620.82
P01112-1	HRAS	GTPase HRas isoform Iso 1 GN=HRAS OS=Homo Sapiens SV=481 PE=1	2333.48	5601.72	5743.95	7213.69	7485.02	5675.57
P01614-1	IGKV2D-40	Immunoglobulin kappa variable 2D-40 isoform Iso 1 GN=IGKV2D-40 OS=Homo Sapiens SV=178 PE=1	11766.3	15910.8	2947.19	7317.72	16928.4	10974.1
P01763-1	IGHV3-48	Immunoglobulin heavy variable 3-48 isoform Iso 1 GN=IGHV3-48 OS=Homo Sapiens SV=158 PE=1	23743.2	6955	47.9344	770.3	39691.9	14241.7
P01834-1	IGKC	Ig kappa chain C region isoform Iso 1 GN=IGKC OS=Homo Sapiens SV=329 PE=1	366811	232133	3771.89	10946.8	250262	172785
P01857-1	IGHG1	Ig gamma-1 chain C region isoform Iso 1 GN=IGHG1 OS=Homo Sapiens SV=534 PE=1	78943.8	86352.5	46984	18387.7	212953	88724.2
P01859-1	IGHG2	Ig gamma-2 chain C region isoform Iso 1 GN=IGHG2 OS=Homo Sapiens SV=339 PE=1	9635.87	5122.48	2586.12	29231.6	14036.9	12122.6
P01871-1	IGHM	Ig mu chain C region isoform Iso 1 GN=IGHM OS=Homo Sapiens SV=633 PE=1	102927	157370	4060.23	2678.69	206614	94729.9
P01876-1	IGHA1	Ig alpha-1 chain C region isoform Iso 1 GN=IGHA1 OS=Homo Sapiens SV=439 PE=1	14670.3	21353.6	523.99	5276.69	61851.2	20735.1
P01889-1	HLA-B	HLA class I histocompatibility antigen, B-7 alpha chain isoform Iso 1 GN=HLA-B OS=Homo Sapiens SV=271 PE=1	51757.6	48186.8	3212.38	7726.68	329517	88080.2
P01892-1	HLA-A	HLA class I histocompatibility antigen, A-2 alpha chain isoform Iso 1 GN=HLA-A OS=Homo Sapiens SV=247 PE=1	39856.3	27055.3	4727.67	2547.8	74815	29800.4
P01903-1	HLA-DRA	HLA class II histocompatibility antigen, DR alpha chain isoform Iso 1 GN=HLA-DRA OS=Homo Sapiens SV=345 PE=1	537985	295957	31176.5	8920.44	530853	280979
P01906-1	HLA-DQA2	HLA class II histocompatibility antigen, DQ alpha 2 chain isoform Iso 1 GN=HLA-DQA2 OS=Homo Sapiens SV=286 PE=1	38077.2	56339.3	164.078	1240.66	97721.3	38708.5
P01909-1	HLA-DQA1	HLA class II histocompatibility antigen, DQ alpha 1 chain isoform Iso 1 GN=HLA-DQA1 OS=Homo Sapiens SV=251 PE=1	149414	68653.9	104987	3805.37	89404.4	83253.1
P01911-1	HLA-DRB1	HLA class II histocompatibility antigen, DRB1-15 beta chain isoform Iso 1 GN=HLA-DRB1 OS=Homo Sapiens SV=241 PE=1	5131.33	200802	12875	2905.04	311145	106572
P01912-1	HLA-DRB1	HLA class II histocompatibility antigen, DRB1-3 chain isoform Iso 1 GN=HLA-DRB1 OS=Homo Sapiens SV=185 PE=1	668838	266051	959.193	97741.7	306451	268008
P01920-1	HLA-DQB1	HLA class II histocompatibility antigen, DQ beta 1 chain isoform Iso 1 GN=HLA-DQB1 OS=Homo Sapiens SV=294 PE=1	65348.2	123926	216038	138495	233685	155498
P01966	#VALUE!	SWISS-PROT:P01966 (Bos taurus) Hemoglobin subunit alpha	965928	1.60989e+06	3441.58	2979.88	2.97786e+06	1.11202e+06
P02042-1	HBD	Hemoglobin subunit delta isoform Iso 1 GN=HBD OS=Homo Sapiens SV=447 PE=1	1.28904e+06	1.71423e+06	4.34587e+06	1.64132e+06	2.66525e+06	2.33114e+06
P02533	#VALUE!	SWISS-PROT:P02533 Tax_Id=9606 Gene_Symbol=KRT14 Keratin, type I cytoskeletal 14	10528	13002.1	838.049	4876.3	34937.3	12836.3
P02538	#VALUE!	SWISS-PROT:P02538 Tax_Id=9606 Gene_Symbol=KRT6A Keratin, type II cytoskeletal 6A	14731.7	25015.3	15959.8	1919.2	36951.2	18915.4
P02545-1	LMNA	Prelamin-A/C isoform A GN=LMNA OS=Homo Sapiens SV=883 PE=1	13049.5	108325	1465.32	5445.46	46664.5	34990
P02549-1	SPTA1	Spectrin alpha chain, erythrocytic 1 isoform Iso 1 GN=SPTA1 OS=Homo Sapiens SV=627 PE=1	11119.7	22369.5	4956.81	3512.09	73128.8	23017.4
P02584	#VALUE!	SWISS-PROT:P02584 (Bos taurus) Profilin-1	17844.1	31715.9	23858.7	3142.78	42858.1	23883.9
P02730-1	SLC4A1	Band 3 anion transport protein isoform Iso 1 GN=SLC4A1 OS=Homo Sapiens SV=417 PE=1	14205.8	18267.3	11755.9	9692.97	67231.1	24230.6
P02768-1	#VALUE!	SWISS-PROT:P02768-1 Tax_Id=9606 Gene_Symbol=ALB Isoform 1 of Serum albumin precursor	13374.7	12992.7	9009.59	3072.64	71992.8	22088.5
P02769	#VALUE!	SWISS-PROT:P02769 (Bos taurus) Bovine serum albumin precursor	129188	44716.7	12258.4	8790.01	171131	73216.8
P02786-1	TFRC	Transferrin receptor protein 1 isoform Iso 1 GN=TFRC OS=Homo Sapiens SV=659 PE=1	6353.4	5624.09	8891.38	200919	16287.3	47615
P02792-1	FTL	Ferritin light chain isoform Iso 1 GN=FTL OS=Homo Sapiens SV=361 PE=1	40712.7	11597.7	29537.1	32572.1	23121.9	27508.3
P02794-1	FTH1	Ferritin heavy chain isoform Iso 1 GN=FTH1 OS=Homo Sapiens SV=509 PE=1	20907.3	30522.8	21518.1	29058.7	71457	34692.8
P03905-1	MT-ND4	NADH-ubiquinone oxidoreductase chain 4 isoform Iso 1 GN=MT-ND4 OS=Homo Sapiens SV=365 PE=1	1390.46	1164.62	1682.05	16.8469	2074.54	1265.7
P04040-1	CAT	Catalase isoform Iso 1 GN=CAT OS=Homo Sapiens SV=662 PE=1	51858.4	115403	93737.7	230275	614267	221108
P04075-1	ALDOA	Fructose-bisphosphate aldolase A isoform Iso 1 GN=ALDOA OS=Homo Sapiens SV=874 PE=1	100154	187920	67366.4	279575	1.41733e+06	410469
P04080-1	CSTB	Cystatin-B isoform Iso 1 GN=CSTB OS=Homo Sapiens SV=488 PE=1	229382	207902	61647.7	9275.01	44887.9	110619
P04083-1	ANXA1	Annexin A1 isoform Iso 1 GN=ANXA1 OS=Homo Sapiens SV=738 PE=1	8690.31	79988.6	2583.95	1665.93	11210.8	20827.9
P04179-1	SOD2	Superoxide dismutase [Mn], mitochondrial isoform Iso 1 GN=SOD2 OS=Homo Sapiens SV=690 PE=1	96480.2	44995.7	483.782	51173.2	97757	58178
P04229-1	HLA-DRB1	HLA class II histocompatibility antigen, DRB1-1 beta chain isoform Iso 1 GN=HLA-DRB1 OS=Homo Sapiens SV=265 PE=1	445619	317444	16269.4	58549.5	477456	263068
P04233-1	CD74	HLA class II histocompatibility antigen gamma chain isoform Iso 1 GN=CD74 OS=Homo Sapiens SV=493 PE=1	285485	179663	23290.7	40026.9	646923	235078
P04233-2	CD74	HLA class II histocompatibility antigen gamma chain isoform Iso 2 GN=CD74 OS=Homo Sapiens SV=493 PE=1	125721	330383	7882.75	54173	437139	191060
P04264	#VALUE!	SWISS-PROT:P04264 Tax_Id=9606 Gene_Symbol=KRT1 Keratin, type II cytoskeletal 1	796749	445771	1259.57	6814.61	1.60798e+06	571716
P04350-1	TUBB4A	Tubulin beta-4A chain isoform Iso 1 GN=TUBB4A OS=Homo Sapiens SV=811 PE=1	353161	369601	115948	229284	451856	303970
P04406-1	GAPDH	Glyceraldehyde-3-phosphate dehydrogenase isoform Iso 1 GN=GAPDH OS=Homo Sapiens SV=1079 PE=1	1.22044e+06	962301	134557	3.64371e+06	1.21353e+07	3.61927e+06
P04440-1	HLA-DPB1	HLA class II histocompatibility antigen, DP beta 1 chain isoform Iso 1 GN=HLA-DPB1 OS=Homo Sapiens SV=346 PE=1	27024.5	73159.4	6173.09	2844.73	94855	40811.4
P04632-1	CAPNS1	Calpain small subunit 1 isoform Iso 1 GN=CAPNS1 OS=Homo Sapiens SV=494 PE=1	119126	125583	6037.6	98393.2	78457.1	85519.5
P04792-1	HSPB1	Heat shock protein beta-1 isoform Iso 1 GN=HSPB1 OS=Homo Sapiens SV=657 PE=1	27396.3	17781.9	7015.33	4687.23	11815.1	13739.2
P04839-1	CYBB	Cytochrome b-245 heavy chain isoform Iso 1 GN=CYBB OS=Homo Sapiens SV=456 PE=1	17713.7	10227.6	71577.6	12372.5	18266.4	26031.5
P04843-1	RPN1	Dolichyl-diphosphooligosaccharide--protein glycosyltransferase subunit 1 isoform Iso 1 GN=RPN1 OS=Homo Sapiens SV=657 PE=1	33686.3	30986.5	8133.46	26059.1	48461	29465.3
P04844-1	RPN2	Dolichyl-diphosphooligosaccharide--protein glycosyltransferase subunit 2 isoform Iso 1 GN=RPN2 OS=Homo Sapiens SV=657 PE=1	22755.2	15572.9	8061.56	7508.09	83651.6	27509.9
P04899-1	GNAI2	Guanine nucleotide-binding protein G-i subunit alpha-2 isoform Iso 1 GN=GNAI2 OS=Homo Sapiens SV=567 PE=1	63786.9	95504.9	2501.93	3450.97	206862	74421.4
P04908-1	HIST1H2AB;HIST1H2AE	Histone H2A type 1-B/E isoform Iso 1 GN=HIST1H2AB;HIST1H2AE OS=Homo Sapiens SV=664 PE=1	3.77535e+06	8.30905e+06	5.51622e+06	87380.2	7.60667e+06	5.05893e+06
P05023-1	ATP1A1	Sodium/potassium-transporting ATPase subunit alpha-1 isoform Iso 1 GN=ATP1A1 OS=Homo Sapiens SV=725 PE=1	5350.01	7771.6	7818.36	33764.6	38961.4	18733.2
P05091-1	ALDH2	Aldehyde dehydrogenase, mitochondrial isoform Iso 1 GN=ALDH2 OS=Homo Sapiens SV=601 PE=1	45573.4	43070.7	17231.5	6097.33	67130.7	35820.7
P05109-1	S100A8	Protein S100-A8 isoform Iso 1 GN=S100A8 OS=Homo Sapiens SV=480 PE=1	61502.4	135590	88006.6	131282	144691	112214
P05141-1	SLC25A5	ADP/ATP translocase 2 isoform Iso 1 GN=SLC25A5 OS=Homo Sapiens SV=491 PE=1	72221	86273.6	9459.96	10442.4	138515	63382.3
P05161-1	ISG15	Ubiquitin-like protein ISG15 isoform Iso 1 GN=ISG15 OS=Homo Sapiens SV=437 PE=1	33336.9	19112.2	10066.6	62080.9	8461.63	26611.7
P05198-1	EIF2S1	Eukaryotic translation initiation factor 2 subunit 1 isoform Iso 1 GN=EIF2S1 OS=Homo Sapiens SV=504 PE=1	16435.4	205187	54274.2	90785.7	140444	101425
P05362-1	ICAM1	Intercellular adhesion molecule 1 isoform Iso 1 GN=ICAM1 OS=Homo Sapiens SV=636 PE=1	2874.8	1607.77	4334.56	31344	5855.85	9203.4
P05386-1	RPLP1	60S acidic ribosomal protein P1 isoform Iso 1 GN=RPLP1 OS=Homo Sapiens SV=422 PE=1	116313	21622	9800.2	10373.4	4961.58	32614.1
P05387-1	RPLP2	60S acidic ribosomal protein P2 isoform Iso 1 GN=RPLP2 OS=Homo Sapiens SV=494 PE=1	437181	526574	182772	39337.4	344811	306135
P05388-1	RPLP0	60S acidic ribosomal protein P0 isoform Iso 1 GN=RPLP0 OS=Homo Sapiens SV=457 PE=1	112051	50433.4	13764.9	121469	250181	109580
P05455-1	SSB	Lupus La protein isoform Iso 1 GN=SSB OS=Homo Sapiens SV=654 PE=1	25018.7	52482	12959.3	17365.2	252872	72139.4
P05771-1	PRKCB	Protein kinase C beta type isoform Beta-I GN=PRKCB OS=Homo Sapiens SV=546 PE=1	52058.2	33528.4	1159.75	2591.19	106227	39112.8
P06340-1	HLA-DOA	HLA class II histocompatibility antigen, DO alpha chain isoform Iso 1 GN=HLA-DOA OS=Homo Sapiens SV=361 PE=1	47355.7	36233.4	10674.4	28088.5	54540.9	35378.6
P06396-1	GSN	Gelsolin isoform Iso 1 GN=GSN OS=Homo Sapiens SV=1017 PE=1	27471.7	51622.6	408.244	2030.33	90631.2	34432.8
P06400-1	RB1	Retinoblastoma-associated protein isoform Iso 1 GN=RB1 OS=Homo Sapiens SV=619 PE=1	3101.18	4592.67	68792.3	97121.8	18086.5	38338.9
P06454-1	PTMA	Prothymosin alpha isoform Iso 1 GN=PTMA OS=Homo Sapiens SV=341 PE=1	132600	338664	469827	366601	728932	407325
P06493-1	CDK1	Cyclin-dependent kinase 1 isoform Iso 1 GN=CDK1 OS=Homo Sapiens SV=631 PE=1	6666.45	5282.71	2900.4	8530.83	8851.01	6446.28
P06576-1	ATP5B	ATP synthase subunit beta, mitochondrial isoform Iso 1 GN=ATP5B OS=Homo Sapiens SV=862 PE=1	323319	108635	26077.8	25607.2	2.97685e+06	692098
P06702-1	S100A9	Protein S100-A9 isoform Iso 1 GN=S100A9 OS=Homo Sapiens SV=504 PE=1	124339	109236	99732	35173.4	17388	77173.8
P06730-1	EIF4E	Eukaryotic translation initiation factor 4E isoform Iso 1 GN=EIF4E OS=Homo Sapiens SV=510 PE=1	115456	69461.1	10767.8	18576.6	64030.9	55658.5
P06733-1	ENO1	Alpha-enolase isoform alpha-enolase GN=ENO1 OS=Homo Sapiens SV=968 PE=1	4.39578e+06	1.02838e+06	53890.1	91364.6	4.68472e+06	2.05082e+06
P06744-1	GPI	Glucose-6-phosphate isomerase isoform Iso 1 GN=GPI OS=Homo Sapiens SV=776 PE=1	108162	67420	51638.4	49955.3	264221	108279
P06748-1	NPM1	Nucleophosmin isoform Iso 1 GN=NPM1 OS=Homo Sapiens SV=949 PE=1	110522	133827	175776	255221	598555	254780
P06753-2	TPM3	Tropomyosin alpha-3 chain isoform Iso 2 GN=TPM3 OS=Homo Sapiens SV=590 PE=1	164296	220663	23967.9	291053	872912	314578
P07195-1	LDHB	L-lactate dehydrogenase B chain isoform Iso 1 GN=LDHB OS=Homo Sapiens SV=687 PE=1	284903	245028	8008.13	121042	822573	296311
P07203-1	GPX1	Glutathione peroxidase 1 isoform Iso 1 GN=GPX1 OS=Homo Sapiens SV=359 PE=1	136240	156560	89521	10059.5	206158	119708
P07237-1	P4HB	Protein disulfide-isomerase isoform Iso 1 GN=P4HB OS=Homo Sapiens SV=779 PE=1	45024.3	79968.2	11021.2	1717.27	290257	85597.7
P07311-1	ACYP1	Acylphosphatase-1 isoform Iso 1 GN=ACYP1 OS=Homo Sapiens SV=297 PE=1	13263.8	6538	4842.62	16437	24695.8	13155.4
P07339-1	CTSD	Cathepsin D isoform Iso 1 GN=CTSD OS=Homo Sapiens SV=670 PE=1	53598.3	35076	6022.22	50890.7	22002.8	33518
P07355-1	ANXA2	Annexin A2 isoform Iso 1 GN=ANXA2 OS=Homo Sapiens SV=743 PE=1	56865.8	98109.8	685922	36429.7	241234	223712
P07384-1	CAPN1	Calpain-1 catalytic subunit isoform Iso 1 GN=CAPN1 OS=Homo Sapiens SV=607 PE=1	42338.7	54024	5738.47	1692.27	102342	41227.1
P07437-1	TUBB	Tubulin beta chain isoform Iso 1 GN=TUBB OS=Homo Sapiens SV=957 PE=1	303392	513675	130557	146655	1.04896e+06	428648
P07737-1	PFN1	Profilin-1 isoform Iso 1 GN=PFN1 OS=Homo Sapiens SV=583 PE=1	8.26396e+06	9.22076e+06	3.85731e+06	2.90614e+06	5.6935e+06	5.98833e+06
P07738-1	BPGM	Bisphosphoglycerate mutase isoform Iso 1 GN=BPGM OS=Homo Sapiens SV=506 PE=1	3033.82	5490.29	2334.05	42961.2	3439.24	11451.7
P07741-1	APRT	Adenine phosphoribosyltransferase isoform Iso 1 GN=APRT OS=Homo Sapiens SV=524 PE=1	257384	456647	103178	20450.9	262394	220011
P07814-1	EPRS	Bifunctional glutamate/proline--tRNA ligase isoform Iso 1 GN=EPRS OS=Homo Sapiens SV=922 PE=1	18836.1	21660.1	8833.83	14862.3	65711.5	25980.8
P07900-1	HSP90AA1	Heat shock protein HSP 90-alpha isoform Iso 1 GN=HSP90AA1 OS=Homo Sapiens SV=1191 PE=1	1.15486e+06	621345	45349.4	116067	2.23239e+06	834002
P07910-1	HNRNPC	Heterogeneous nuclear ribonucleoproteins C1/C2 isoform C2 GN=HNRNPC OS=Homo Sapiens SV=639 PE=1	196125	145663	9087.46	7231.58	1.92955e+06	457531
P07910-2	HNRNPC	Heterogeneous nuclear ribonucleoproteins C1/C2 isoform C1 GN=HNRNPC OS=Homo Sapiens SV=639 PE=1	47173.2	55856.5	3128.46	6984.18	423213	107271
P07919-1	UQCRH	Cytochrome b-c1 complex subunit 6, mitochondrial isoform Iso 1 GN=UQCRH OS=Homo Sapiens SV=266 PE=1	29367.9	29444.1	17176.1	9919.45	16141.6	20409.9
P07948-1	LYN	Tyrosine-protein kinase Lyn isoform Iso 1 GN=LYN OS=Homo Sapiens SV=598 PE=1	18022.4	20727.6	2637.15	8292.48	43048.5	18545.6
P07954-1	FH	Fumarate hydratase, mitochondrial isoform Mitochondrial GN=FH OS=Homo Sapiens SV=706 PE=1	8972.4	79979.9	4266.33	12426.3	213118	63752.6
P08133-1	ANXA6	Annexin A6 isoform Iso 1 GN=ANXA6 OS=Homo Sapiens SV=723 PE=1	376803	175247	23735.4	70583.8	1.4371e+06	416695
P08195-1	SLC3A2	4F2 cell-surface antigen heavy chain isoform Iso 1 GN=SLC3A2 OS=Homo Sapiens SV=654 PE=1	3074.68	4697.85	8648.1	11528.8	5691.86	6728.27
P08238-1	HSP90AB1	Heat shock protein HSP 90-beta isoform Iso 1 GN=HSP90AB1 OS=Homo Sapiens SV=1165 PE=1	578633	282493	33095.4	59554.5	1.34793e+06	460341
P08311-1	CTSG	Cathepsin G isoform Iso 1 GN=CTSG OS=Homo Sapiens SV=463 PE=1	61.338	36.4049	1126.89	410.656	0.384719	327.135
P08559-1	PDHA1	Pyruvate dehydrogenase E1 component subunit alpha, somatic form, mitochondrial isoform Iso 1 GN=PDHA1 OS=Homo Sapiens SV=517 PE=1	15381	879480	343.337	2303.42	19471.4	183396
P08567-1	PLEK	Pleckstrin isoform Iso 1 GN=PLEK OS=Homo Sapiens SV=452 PE=1	3518.53	28979.6	12241	2297.48	21744.7	13756.2
P08574-1	CYC1	Cytochrome c1, heme protein, mitochondrial isoform Iso 1 GN=CYC1 OS=Homo Sapiens SV=459 PE=1	9512.95	11280.6	1138.44	5205.77	7430.45	6913.64
P08575-1	PTPRC	Receptor-type tyrosine-protein phosphatase C isoform Iso 1 GN=PTPRC OS=Homo Sapiens SV=705 PE=1	68567.4	84886.9	4459.5	2348.79	182441	68540.8
P08579-1	SNRPB2	U2 small nuclear ribonucleoprotein B'' isoform Iso 1 GN=SNRPB2 OS=Homo Sapiens SV=320 PE=1	71226	56683.1	1291.92	125875	106203	72255.9
P08621-1	SNRNP70	U1 small nuclear ribonucleoprotein 70 kDa isoform Iso 1 GN=SNRNP70 OS=Homo Sapiens SV=567 PE=1	50658.2	14334.1	11795.2	23701.8	172909	54679.6
P08631-1	HCK	Tyrosine-protein kinase HCK isoform Iso 1 GN=HCK OS=Homo Sapiens SV=526 PE=1	39299.6	26412.9	5625.82	8137	68061.7	29507.4
P08670-1	VIM	Vimentin isoform Iso 1 GN=VIM OS=Homo Sapiens SV=982 PE=1	182241	123943	289518	371868	1.94658e+06	582831
P08708-1	RPS17	40S ribosomal protein S17 isoform Iso 1 GN=RPS17 OS=Homo Sapiens SV=318 PE=1	120021	128170	31702.6	31968.9	157173	93807.2
P08754-1	GNAI3	Guanine nucleotide-binding protein G-k subunit alpha isoform Iso 1 GN=GNAI3 OS=Homo Sapiens SV=504 PE=1	2652.8	7800.58	1964.07	69019.9	6715.82	17630.6
P08758-1	ANXA5	Annexin A5 isoform Iso 1 GN=ANXA5 OS=Homo Sapiens SV=635 PE=1	84185.4	53471.1	6940.37	196904	311524	130605
P08779	#VALUE!	SWISS-PROT:P08779 Tax_Id=9606 Gene_Symbol=KRT16 Keratin, type I cytoskeletal 16	106307	67127.7	1133.01	5411.33	512473	138490
P08865-1	RPSA	40S ribosomal protein SA isoform Iso 1 GN=RPSA OS=Homo Sapiens SV=419 PE=1	227043	83212.8	32727.2	1.22172e+06	740290	460999
P09012-1	SNRPA	U1 small nuclear ribonucleoprotein A isoform Iso 1 GN=SNRPA OS=Homo Sapiens SV=477 PE=1	103846	30686.5	4876.98	31010.8	127637	59611.6
P09104-1	ENO2	Gamma-enolase isoform Iso 1 GN=ENO2 OS=Homo Sapiens SV=617 PE=1	1334.32	1026.76	28228.8	12110	13972.2	11334.4
P09105-1	HBQ1	Hemoglobin subunit theta-1 isoform Iso 1 GN=HBQ1 OS=Homo Sapiens SV=308 PE=1	5220.83	3483.9	4688.89	1608.01	10604.7	5121.27
P09110-1	ACAA1	3-ketoacyl-CoA thiolase, peroxisomal isoform Iso 1 GN=ACAA1 OS=Homo Sapiens SV=565 PE=1	257.911	9880.56	507.498	2244.2	6122.51	3802.54
P09211-1	GSTP1	Glutathione S-transferase P isoform Iso 1 GN=GSTP1 OS=Homo Sapiens SV=735 PE=1	829502	1.02775e+06	53220.4	10708.4	569610	498157
P09382-1	LGALS1	Galectin-1 isoform Iso 1 GN=LGALS1 OS=Homo Sapiens SV=571 PE=1	6471.4	3807.68	1268.17	726.392	1905.35	2835.8
P09417-1	QDPR	Dihydropteridine reductase isoform Iso 1 GN=QDPR OS=Homo Sapiens SV=445 PE=1	2607.02	4188.3	83.9539	4290.33	13560.9	4946.1
P09429-1	HMGB1	High mobility group protein B1 isoform Iso 1 GN=HMGB1 OS=Homo Sapiens SV=535 PE=1	1.18622e+06	917071	39214.6	139508	509492	558300
P09525-1	ANXA4	Annexin A4 isoform Iso 1 GN=ANXA4 OS=Homo Sapiens SV=526 PE=1	52679.4	92238.5	21355.4	153523	210473	106054
P09622-1	DLD	Dihydrolipoyl dehydrogenase, mitochondrial isoform Iso 1 GN=DLD OS=Homo Sapiens SV=552 PE=1	13676.9	21922.7	1489.84	1402.18	127894	33277
P09651-1	HNRNPA1	Heterogeneous nuclear ribonucleoprotein A1 isoform A1-B GN=HNRNPA1 OS=Homo Sapiens SV=577 PE=1	63801.9	97438.1	12596	97756.7	686318	191582
P09661-1	SNRPA1	U2 small nuclear ribonucleoprotein A' isoform Iso 1 GN=SNRPA1 OS=Homo Sapiens SV=338 PE=1	193040	223986	6936.42	259758	295792	195903
P09668-1	CTSH	Pro-cathepsin H isoform Iso 1 GN=CTSH OS=Homo Sapiens SV=484 PE=1	53524.4	22615.7	23150.4	65697.4	47966.4	42590.9
P09669-1	COX6C	Cytochrome c oxidase subunit 6C isoform Iso 1 GN=COX6C OS=Homo Sapiens SV=373 PE=1	126515	118148	44928.8	78393.1	156740	104945
P09874-1	PARP1	Poly [ADP-ribose] polymerase 1 isoform Iso 1 GN=PARP1 OS=Homo Sapiens SV=935 PE=1	469473	530482	94953	45768.3	1.41394e+06	510923
P09917-1	ALOX5	Arachidonate 5-lipoxygenase isoform Iso 1 GN=ALOX5 OS=Homo Sapiens SV=481 PE=1	18351.2	10481.2	695.907	1286	27621.8	11687.2
P09936-1	UCHL1	Ubiquitin carboxyl-terminal hydrolase isozyme L1 isoform Iso 1 GN=UCHL1 OS=Homo Sapiens SV=645 PE=1	6872.72	5997.34	108.527	10035.4	10043.7	6611.54
P09960-1	LTA4H	Leukotriene A-4 hydrolase isoform Iso 1 GN=LTA4H OS=Homo Sapiens SV=707 PE=1	274520	310365	6150.29	13535.3	717733	264461
P09972-1	ALDOC	Fructose-bisphosphate aldolase C isoform Iso 1 GN=ALDOC OS=Homo Sapiens SV=627 PE=1	66955.8	59215.5	57696.9	61763.7	611979	171522
P0C7P4-1	UQCRFS1P1	Putative cytochrome b-c1 complex subunit Rieske-like protein 1 isoform Iso 1 GN=UQCRFS1P1 OS=Homo Sapiens SV=171 PE=5	45367.5	65338.1	2115.79	63452.2	26647	40584.1
P0DMV8-1	HSPA1A	Heat shock 70 kDa protein 1A isoform Iso 1 GN=HSPA1A OS=Homo Sapiens SV=55 PE=1	40797.3	183702	6266.47	2754.54	380235	122751
P10253-1	GAA	Lysosomal alpha-glucosidase isoform Iso 1 GN=GAA OS=Homo Sapiens SV=592 PE=1	614218	8208.2	886.002	190.509	3613.92	125423
P10412-1	HIST1H1E	Histone H1.4 isoform Iso 1 GN=HIST1H1E OS=Homo Sapiens SV=497 PE=1	10227.1	1.03363e+06	27094.9	21184.4	1.22072e+06	462572
P10599-1	TXN	Thioredoxin isoform Iso 1 GN=TXN OS=Homo Sapiens SV=517 PE=1	24844.1	14245.7	9598.83	17339.7	14388.2	16083.3
P10606-1	COX5B	Cytochrome c oxidase subunit 5B, mitochondrial isoform Iso 1 GN=COX5B OS=Homo Sapiens SV=409 PE=1	61113.3	68517.3	10848.1	11113.4	17909.9	33900.4
P10644-1	PRKAR1A	cAMP-dependent protein kinase type I-alpha regulatory subunit isoform Iso 1 GN=PRKAR1A OS=Homo Sapiens SV=524 PE=1	67324	42619.4	8903.91	3920.78	335432	91640
P10768-1	ESD	S-formylglutathione hydrolase isoform Iso 1 GN=ESD OS=Homo Sapiens SV=557 PE=1	51191.3	64450	9426.72	26695.9	100357	50424.2
P10809-1	HSPD1	60 kDa heat shock protein, mitochondrial isoform Iso 1 GN=HSPD1 OS=Homo Sapiens SV=952 PE=1	208475	166259	319330	374081	1.57039e+06	527706
P11021-1	HSPA5	78 kDa glucose-regulated protein isoform Iso 1 GN=HSPA5 OS=Homo Sapiens SV=910 PE=1	666944	445607	46431	211661	2.67205e+06	808538
P11142-1	HSPA8	Heat shock cognate 71 kDa protein isoform Iso 1 GN=HSPA8 OS=Homo Sapiens SV=771 PE=1	332497	410697	46982.1	121765	2.70345e+06	723078
P11166-1	SLC2A1	Solute carrier family 2, facilitated glucose transporter member 1 isoform Iso 1 GN=SLC2A1 OS=Homo Sapiens SV=527 PE=1	2257.43	3249.53	1472.85	472.251	5093.76	2509.16
P11171-1	EPB41	Protein 4.1 isoform Iso 1 GN=EPB41 OS=Homo Sapiens SV=537 PE=1	76613	36673.3	289.348	178016	145516	87421.4
P11177-1	PDHB	Pyruvate dehydrogenase E1 component subunit beta, mitochondrial isoform Iso 1 GN=PDHB OS=Homo Sapiens SV=561 PE=1	135391	124206	6035.43	103995	206961	115318
P11277-1	SPTB	Spectrin beta chain, erythrocytic isoform Iso 1 GN=SPTB OS=Homo Sapiens SV=698 PE=1	5949.61	6980.58	478.491	5285.78	23980.7	8535.03
P11310-1	ACADM	Medium-chain specific acyl-CoA dehydrogenase, mitochondrial isoform Iso 1 GN=ACADM OS=Homo Sapiens SV=580 PE=1	28333.7	49472.2	2340.06	10944.2	263482	70914.5
P11387-1	TOP1	DNA topoisomerase 1 isoform Iso 1 GN=TOP1 OS=Homo Sapiens SV=681 PE=1	70024.9	80064.8	5795.65	6635.17	141048	60713.7
P11388-1	TOP2A	DNA topoisomerase 2-alpha isoform Iso 1 GN=TOP2A OS=Homo Sapiens SV=907 PE=1	28775.1	28551.5	10867.1	3771.14	56232.4	25639.5
P11413-1	G6PD	Glucose-6-phosphate 1-dehydrogenase isoform Short GN=G6PD OS=Homo Sapiens SV=719 PE=1	15402.4	13528.8	1365.3	1890.38	77137.2	21864.8
P11441-1	UBL4A	Ubiquitin-like protein 4A isoform Iso 1 GN=UBL4A OS=Homo Sapiens SV=401 PE=1	1569.9	8516.63	7114.52	7209.16	11064.6	7094.97
P11586-1	MTHFD1	C-1-tetrahydrofolate synthase, cytoplasmic isoform Iso 1 GN=MTHFD1 OS=Homo Sapiens SV=981 PE=1	20562.9	39287.2	11329.6	37175	75208.9	36712.7
P11766-1	ADH5	Alcohol dehydrogenase class-3 isoform Iso 1 GN=ADH5 OS=Homo Sapiens SV=541 PE=1	46658.1	6892.39	24605	14132.7	35128.4	25483.3
P11836-1	MS4A1	B-lymphocyte antigen CD20 isoform Iso 1 GN=MS4A1 OS=Homo Sapiens SV=491 PE=1	20189	44743.1	2665.67	1974.98	86676.9	31249.9
P11908-1	PRPS2	Ribose-phosphate pyrophosphokinase 2 isoform Iso 1 GN=PRPS2 OS=Homo Sapiens SV=371 PE=1	18560.2	13469	3615.09	24323.7	43434.5	20680.5
P11940-1	PABPC1	Polyadenylate-binding protein 1 isoform Iso 1 GN=PABPC1 OS=Homo Sapiens SV=683 PE=1	82103.3	68871	137305	391579	321267	200225
P12004-1	PCNA	Proliferating cell nuclear antigen isoform Iso 1 GN=PCNA OS=Homo Sapiens SV=702 PE=1	70063.4	128130	55620	66366.7	187041	101444
P12081-1	HARS	Histidine--tRNA ligase, cytoplasmic isoform Iso 1 GN=HARS OS=Homo Sapiens SV=561 PE=1	29347.6	33286.4	4159.61	926.939	104488	34441.8
P12235-1	SLC25A4	ADP/ATP translocase 1 isoform Iso 1 GN=SLC25A4 OS=Homo Sapiens SV=443 PE=1	64018.7	74717.7	5149.21	18423.3	113393	55140.4
P12236-1	SLC25A6	ADP/ATP translocase 3 isoform Iso 1 GN=SLC25A6 OS=Homo Sapiens SV=416 PE=1	10891.7	15462.9	8126.12	24176.1	18068.5	15345.1
P12268-1	IMPDH2	Inosine-5'-monophosphate dehydrogenase 2 isoform Iso 1 GN=IMPDH2 OS=Homo Sapiens SV=729 PE=1	31766.4	55977.9	13703.5	7008.1	67550	35201.2
P12270-1	TPR	Nucleoprotein TPR isoform Iso 1 GN=TPR OS=Homo Sapiens SV=936 PE=1	25805.1	40826.9	8514.02	17351.6	81729.3	34845.4
P12814-1	ACTN1	Alpha-actinin-1 isoform Iso 1 GN=ACTN1 OS=Homo Sapiens SV=830 PE=1	306257	217775	22845.7	8942.93	504953	212155
P12956-1	XRCC6	X-ray repair cross-complementing protein 6 isoform Iso 1 GN=XRCC6 OS=Homo Sapiens SV=811 PE=1	211221	261509	2781.82	9004.28	678002	232504
P13010-1	XRCC5	X-ray repair cross-complementing protein 5 isoform Iso 1 GN=XRCC5 OS=Homo Sapiens SV=860 PE=1	312670	244993	303004	329921	372045	312527
P13073-1	COX4I1	Cytochrome c oxidase subunit 4 isoform 1, mitochondrial isoform Iso 1 GN=COX4I1 OS=Homo Sapiens SV=457 PE=1	32895.4	562212	132418	19539.7	160442	181501
P13164-1	IFITM1	Interferon-induced transmembrane protein 1 isoform Iso 1 GN=IFITM1 OS=Homo Sapiens SV=437 PE=1	5426.52	41675.5	21709	3893.12	24558.8	19452.6
P13473-1	LAMP2	Lysosome-associated membrane glycoprotein 2 isoform LAMP-2A GN=LAMP2 OS=Homo Sapiens SV=552 PE=1	24292.1	8400.39	25758.7	945.607	39616.8	19802.7
P13489-1	RNH1	Ribonuclease inhibitor isoform Iso 1 GN=RNH1 OS=Homo Sapiens SV=550 PE=1	34389.8	40776.2	829.286	3982.14	178151	51625.7
P13639-1	EEF2	Elongation factor 2 isoform Iso 1 GN=EEF2 OS=Homo Sapiens SV=978 PE=1	319494	204332	77317.6	105367	688353	278973
P13645	#VALUE!	SWISS-PROT:P13645 Tax_Id=9606 Gene_Symbol=KRT10 Keratin, type I cytoskeletal 10	1.00589e+06	322452	17488.8	36763.2	1.63559e+06	603637
P13646-1	#VALUE!	SWISS-PROT:P13646-1 Tax_Id=9606 Gene_Symbol=KRT13 Isoform 1 of Keratin, type I cytoskeletal 13	14804.1	19282.5	25985.3	8431.69	48818.3	23464.4
P13647	#VALUE!	SWISS-PROT:P13647 Tax_Id=9606 Gene_Symbol=KRT5 Keratin, type II cytoskeletal 5	237476	87603.1	840.162	8753.19	297095	126354
P13667-1	PDIA4	Protein disulfide-isomerase A4 isoform Iso 1 GN=PDIA4 OS=Homo Sapiens SV=712 PE=1	104728	54570.5	5072.27	14639.1	244093	84620.7
P13693-1	TPT1	Translationally-controlled tumor protein isoform Iso 1 GN=TPT1 OS=Homo Sapiens SV=451 PE=1	43688.7	45163.7	5902.64	4091.64	16360	23041.3
P13716-1	ALAD	Delta-aminolevulinic acid dehydratase isoform Iso 1 GN=ALAD OS=Homo Sapiens SV=581 PE=1	5803.48	2982.15	150.14	9715.03	8596.75	5449.51
P13760-1	HLA-DRB1	HLA class II histocompatibility antigen, DRB1-4 beta chain isoform Iso 1 GN=HLA-DRB1 OS=Homo Sapiens SV=293 PE=1	3171	5283.73	7775.39	165055	5599.04	37376.9
P13761-1	HLA-DRB1	HLA class II histocompatibility antigen, DRB1-7 beta chain isoform Iso 1 GN=HLA-DRB1 OS=Homo Sapiens SV=182 PE=1	21007.4	8968.14	203788	128262	7941.97	73993.5
P13765-1	HLA-DOB	HLA class II histocompatibility antigen, DO beta chain isoform Iso 1 GN=HLA-DOB OS=Homo Sapiens SV=342 PE=1	7022.33	10144.6	1280.37	651.415	25848.9	8989.51
P13796-1	LCP1	Plastin-2 isoform Iso 1 GN=LCP1 OS=Homo Sapiens SV=651 PE=1	2.05751e+06	1.16769e+06	75122	375317	5.01675e+06	1.73848e+06
P13798-1	APEH	Acylamino-acid-releasing enzyme isoform Iso 1 GN=APEH OS=Homo Sapiens SV=661 PE=1	9952.18	4197.32	3736.52	6373.9	31286.7	11109.3
P13804-1	ETFA	Electron transfer flavoprotein subunit alpha, mitochondrial isoform Iso 1 GN=ETFA OS=Homo Sapiens SV=663 PE=1	207139	83685.1	25368.7	227363	226664	154044
P13929-1	ENO3	Beta-enolase isoform Iso 1 GN=ENO3 OS=Homo Sapiens SV=618 PE=1	2349.28	759.496	821.074	554.962	6203.72	2137.71
P13995-1	MTHFD2	Bifunctional methylenetetrahydrofolate dehydrogenase/cyclohydrolase, mitochondrial isoform Iso 1 GN=MTHFD2 OS=Homo Sapiens SV=470 PE=1	28572.1	2218.7	2396.09	2945.29	3530.81	7932.59
P14174-1	MIF	Macrophage migration inhibitory factor isoform Iso 1 GN=MIF OS=Homo Sapiens SV=489 PE=1	240133	304289	119581	59811.5	334054	211574
P14314-1	PRKCSH	Glucosidase 2 subunit beta isoform Iso 1 GN=PRKCSH OS=Homo Sapiens SV=583 PE=1	13460.2	49666.2	24099.3	7183.11	121504	43182.6
P14317-1	HCLS1	Hematopoietic lineage cell-specific protein isoform Iso 1 GN=HCLS1 OS=Homo Sapiens SV=482 PE=1	52855	67076.2	9230.25	11451.5	297546	87631.8
P14324-1	FDPS	Farnesyl pyrophosphate synthase isoform Iso 1 GN=FDPS OS=Homo Sapiens SV=545 PE=1	6963.73	3366.06	6683.88	9649.36	10942.6	7521.13
P14406-1	COX7A2	Cytochrome c oxidase subunit 7A2, mitochondrial isoform Iso 1 GN=COX7A2 OS=Homo Sapiens SV=254 PE=1	108605	100392	116940	30339.1	175885	106432
P14550-1	AKR1A1	Alcohol dehydrogenase [NADP-+] isoform Iso 1 GN=AKR1A1 OS=Homo Sapiens SV=650 PE=1	73410.8	55652.4	10212.4	59932	178855	75612.5
P14618-1	PKM	Pyruvate kinase PKM isoform M2 GN=PKM OS=Homo Sapiens SV=1139 PE=1	449531	740549	60576	149705	2.64563e+06	809199
P14618-2	PKM	Pyruvate kinase PKM isoform M1 GN=PKM OS=Homo Sapiens SV=1139 PE=1	3343.81	706.426	16503.2	0.023773	16826.4	7475.97
P14621-1	ACYP2	Acylphosphatase-2 isoform Iso 1 GN=ACYP2 OS=Homo Sapiens SV=409 PE=1	14637.7	6398.31	2945.66	1941.64	19522	9089.07
P14625-1	HSP90B1	Endoplasmin isoform Iso 1 GN=HSP90B1 OS=Homo Sapiens SV=968 PE=1	277297	261995	96567.8	106711	878626	324239
P14649-1	MYL6B	Myosin light chain 6B isoform Iso 1 GN=MYL6B OS=Homo Sapiens SV=377 PE=1	2.16177e+06	1.16845e+06	629174	1.09024e+06	1.66801e+06	1.34353e+06
P14678-1	SNRPB	Small nuclear ribonucleoprotein-associated proteins B and B' isoform SM-B' GN=SNRPB OS=Homo Sapiens SV=432 PE=1	120045	80551.5	1.32702e+06	1.0768e+06	152207	551325
P14735-1	IDE	Insulin-degrading enzyme isoform Iso 1 GN=IDE OS=Homo Sapiens SV=578 PE=1	12545.6	10128.3	8813.14	28837.2	6100.87	13285
P14859-1	POU2F1	POU domain, class 2, transcription factor 1 isoform Iso 1 GN=POU2F1 OS=Homo Sapiens SV=482 PE=1	62772.5	23606.9	1986.84	2032.49	71991.5	32478
P14866-1	HNRNPL	Heterogeneous nuclear ribonucleoprotein L isoform Iso 1 GN=HNRNPL OS=Homo Sapiens SV=742 PE=1	81384.5	79075.1	16238.2	12828.6	821547	202215
P14868-1	DARS	Aspartate--tRNA ligase, cytoplasmic isoform Iso 1 GN=DARS OS=Homo Sapiens SV=673 PE=1	28922.4	31137.3	3489.77	10004.8	103606	35432.2
P14927-1	UQCRB	Cytochrome b-c1 complex subunit 7 isoform Iso 1 GN=UQCRB OS=Homo Sapiens SV=422 PE=1	114121	59716.8	35605.5	17972.4	60269.7	57537
P15121-1	AKR1B1	Aldose reductase isoform Iso 1 GN=AKR1B1 OS=Homo Sapiens SV=669 PE=1	40758.4	88103.3	3831.71	234024	256843	124712
P15153-1	RAC2	Ras-related C3 botulinum toxin substrate 2 isoform Iso 1 GN=RAC2 OS=Homo Sapiens SV=282 PE=1	382060	429073	66026.4	10731	604582	298495
P15311-1	EZR	Ezrin isoform Iso 1 GN=EZR OS=Homo Sapiens SV=738 PE=1	308676	212081	11629.9	40927.2	1.21902e+06	358467
P15374-1	UCHL3	Ubiquitin carboxyl-terminal hydrolase isozyme L3 isoform Iso 1 GN=UCHL3 OS=Homo Sapiens SV=409 PE=1	12888.2	5902.24	1656.57	655.485	12875.1	6795.51
P15531-1	NME1	Nucleoside diphosphate kinase A isoform Iso 1 GN=NME1 OS=Homo Sapiens SV=512 PE=1	14587.2	497679	48416.3	19334	160063	148016
P15880-1	RPS2	40S ribosomal protein S2 isoform Iso 1 GN=RPS2 OS=Homo Sapiens SV=421 PE=1	91893.4	91106	15152.1	166368	312005	135305
P15927-1	RPA2	Replication protein A 32 kDa subunit isoform Iso 1 GN=RPA2 OS=Homo Sapiens SV=570 PE=1	106987	86631.7	7649.18	97777.7	80532.8	75915.6
P16070-1	CD44	CD44 antigen isoform Iso 1 GN=CD44 OS=Homo Sapiens SV=638 PE=1	26034.1	13720	8441.44	7469.99	27722.3	16677.6
P16152-1	CBR1	Carbonyl reductase [NADPH] 1 isoform Iso 1 GN=CBR1 OS=Homo Sapiens SV=556 PE=1	108947	97324.8	16209.1	28846.9	127269	75719.4
P16157-1	ANK1	Ankyrin-1 isoform Er1 GN=ANK1 OS=Homo Sapiens SV=669 PE=1	21808.3	27142.9	1456.01	359.14	88699	27893.1
P16401-1	HIST1H1B	Histone H1.5 isoform Iso 1 GN=HIST1H1B OS=Homo Sapiens SV=458 PE=1	417284	454405	20997.2	573912	3.20926e+06	935172
P16402-1	HIST1H1D	Histone H1.3 isoform Iso 1 GN=HIST1H1D OS=Homo Sapiens SV=438 PE=1	5701.97	15033.6	6167.91	73058.4	179893	55970.9
P16403-1	HIST1H1C	Histone H1.2 isoform Iso 1 GN=HIST1H1C OS=Homo Sapiens SV=488 PE=1	1.09727e+06	7.72551e+06	479557	2.85898e+06	9.98645e+06	4.42955e+06
P16452-1	EPB42	Erythrocyte membrane protein band 4.2 isoform Short GN=EPB42 OS=Homo Sapiens SV=396 PE=1	662.532	1305.74	1230.07	896.866	2915.46	1402.13
P16615-1	ATP2A2	Sarcoplasmic/endoplasmic reticulum calcium ATPase 2 isoform Iso 1 GN=ATP2A2 OS=Homo Sapiens SV=613 PE=1	28942.2	43076.6	20626.2	37013.5	60542.8	38040.3
P16885-1	PLCG2	1-phosphatidylinositol 4,5-bisphosphate phosphodiesterase gamma-2 isoform Iso 1 GN=PLCG2 OS=Homo Sapiens SV=590 PE=1	70993.7	82070.1	23568.3	38317.1	139916	70973.1
P16949-1	STMN1	Stathmin isoform Iso 1 GN=STMN1 OS=Homo Sapiens SV=365 PE=1	56884.9	75117.2	42766.3	247225	27286.1	89856
P16989-1	YBX3	Y-box-binding protein 3 isoform Iso 1 GN=YBX3 OS=Homo Sapiens SV=532 PE=1	6055.15	31414	270.226	453.824	32438.2	14126.3
P17026-1	ZNF22	Zinc finger protein 22 isoform Iso 1 GN=ZNF22 OS=Homo Sapiens SV=378 PE=1	30601.4	35366.3	6284.89	9929.8	13957.6	19228
P17096-1	HMGA1	High mobility group protein HMG-I/HMG-Y isoform HMG-I GN=HMGA1 OS=Homo Sapiens SV=434 PE=1	478201	991239	8112.93	11681.8	29648.7	303777
P17174-1	GOT1	Aspartate aminotransferase, cytoplasmic isoform Iso 1 GN=GOT1 OS=Homo Sapiens SV=438 PE=1	9392.51	35263.8	3729.9	1307.43	49090.1	19756.7
P17252-1	PRKCA	Protein kinase C alpha type isoform Iso 1 GN=PRKCA OS=Homo Sapiens SV=716 PE=1	19443.7	25035	628.938	2651.41	43600.6	18271.9
P17480-1	UBTF	Nucleolar transcription factor 1 isoform UBF1 GN=UBTF OS=Homo Sapiens SV=544 PE=1	41703.6	76731.4	5456.43	10126.6	75803.3	41964.3
P17612-1	PRKACA	cAMP-dependent protein kinase catalytic subunit alpha isoform Iso 1 GN=PRKACA OS=Homo Sapiens SV=554 PE=1	5412.43	3082.89	202.274	295.932	1048.22	2008.35
P17661-1	DES	Desmin isoform Iso 1 GN=DES OS=Homo Sapiens SV=568 PE=1	73335.4	173127	13460.7	59515.5	758045	215497
P17844-1	DDX5	Probable ATP-dependent RNA helicase DDX5 isoform Iso 1 GN=DDX5 OS=Homo Sapiens SV=727 PE=1	95756.1	173548	36166.9	26666.9	316282	129684
P17858-1	PFKL	ATP-dependent 6-phosphofructokinase, liver type isoform Iso 1 GN=PFKL OS=Homo Sapiens SV=553 PE=1	41294.9	66785.8	36491.4	22129.8	138160	60972.4
P17900-1	GM2A	Ganglioside GM2 activator isoform Iso 1 GN=GM2A OS=Homo Sapiens SV=409 PE=1	23195.4	686.817	1484.21	5391.76	653.554	6282.35
P17980-1	PSMC3	26S protease regulatory subunit 6A isoform Iso 1 GN=PSMC3 OS=Homo Sapiens SV=563 PE=1	18170.8	4720.44	1200.94	3701.15	105182	26595.1
P17987-1	TCP1	T-complex protein 1 subunit alpha isoform Iso 1 GN=TCP1 OS=Homo Sapiens SV=688 PE=1	111204	87226.9	18550.9	17028.6	203498	87501.8
P18031-1	PTPN1	Tyrosine-protein phosphatase non-receptor type 1 isoform Iso 1 GN=PTPN1 OS=Homo Sapiens SV=632 PE=1	35833.4	34777.3	554.174	2037.34	90679.1	32776.3
P18077-1	RPL35A	60S ribosomal protein L35a isoform Iso 1 GN=RPL35A OS=Homo Sapiens SV=312 PE=1	64481.6	101738	82103	34586.2	79688	72519.3
P18085-1	ARF4	ADP-ribosylation factor 4 isoform Iso 1 GN=ARF4 OS=Homo Sapiens SV=346 PE=1	25.3424	7032.25	9989.63	5858.66	7238.37	6028.85
P18124-1	RPL7	60S ribosomal protein L7 isoform Iso 1 GN=RPL7 OS=Homo Sapiens SV=439 PE=1	87937.2	89985.2	13061.6	101014	98127.3	78025
P18206-1	VCL	Vinculin isoform Iso 2 GN=VCL OS=Homo Sapiens SV=919 PE=1	3723.88	6897.12	482.628	683.59	9073.88	4172.22
P18462-1	HLA-A	HLA class I histocompatibility antigen, A-25 alpha chain isoform Iso 1 GN=HLA-A OS=Homo Sapiens SV=189 PE=1	8705.83	18129.4	10.8867	11830.6	54158.1	18567
P18583-1	SON	Protein SON isoform F GN=SON OS=Homo Sapiens SV=657 PE=1	62360.1	40960	4914.38	13598.2	92369.8	42840.5
P18621-1	RPL17	60S ribosomal protein L17 isoform Iso 1 GN=RPL17 OS=Homo Sapiens SV=433 PE=1	193454	187540	3455.9	133038	170557	137609
P18669-1	PGAM1	Phosphoglycerate mutase 1 isoform Iso 1 GN=PGAM1 OS=Homo Sapiens SV=440 PE=1	655495	470902	22128.1	45584.5	527191	344260
P18754-1	RCC1	Regulator of chromosome condensation isoform Iso 1 GN=RCC1 OS=Homo Sapiens SV=566 PE=1	12606.5	5645.57	2502.54	417.022	83237.8	20881.9
P18858-1	LIG1	DNA ligase 1 isoform Iso 1 GN=LIG1 OS=Homo Sapiens SV=617 PE=1	4234.75	3215.65	318.096	6650.45	3134.18	3510.63
P18859-1	ATP5J	ATP synthase-coupling factor 6, mitochondrial isoform Iso 1 GN=ATP5J OS=Homo Sapiens SV=410 PE=1	13714.6	10878.1	6977.87	223.059	3638.45	7086.43
P18887-1	XRCC1	DNA repair protein XRCC1 isoform Iso 1 GN=XRCC1 OS=Homo Sapiens SV=639 PE=1	7510.87	6103.47	3937.09	2037.71	14938.6	6905.56
P19013	#VALUE!	SWISS-PROT:P19013 Tax_Id=9606 Gene_Symbol=KRT4 keratin 4	153240	78713.6	3407.01	7106.29	413696	131233
P19105-1	MYL12A	Myosin regulatory light chain 12A isoform Iso 1 GN=MYL12A OS=Homo Sapiens SV=437 PE=1	471127	1.20359e+06	434491	111613	471629	538490
P19338-1	NCL	Nucleolin isoform Iso 1 GN=NCL OS=Homo Sapiens SV=932 PE=1	1.54814e+06	739171	40333.3	74017	3.36054e+06	1.15244e+06
P19367-1	HK1	Hexokinase-1 isoform Iso 1 GN=HK1 OS=Homo Sapiens SV=674 PE=1	25381.9	67118.8	4450.62	3324.8	51801.5	30415.5
P19387-1	POLR2C	DNA-directed RNA polymerase II subunit RPB3 isoform Iso 1 GN=POLR2C OS=Homo Sapiens SV=463 PE=1	5097.07	4233.56	1135.28	181.24	22847.5	6698.92
P19388-1	POLR2E	DNA-directed RNA polymerases I, II, and III subunit RPABC1 isoform Iso 1 GN=POLR2E OS=Homo Sapiens SV=361 PE=1	61948.8	42371.1	3790	18927.4	29540.7	31315.6
P19404-1	NDUFV2	NADH dehydrogenase [ubiquinone] flavoprotein 2, mitochondrial isoform Iso 1 GN=NDUFV2 OS=Homo Sapiens SV=333 PE=1	26708.5	29385.2	2011.52	11633.5	27436	19434.9
P19623-1	SRM	Spermidine synthase isoform Iso 1 GN=SRM OS=Homo Sapiens SV=550 PE=1	9470.05	8596.46	46.023	21439.2	18274.8	11565.3
P19838-1	NFKB1	Nuclear factor NF-kappa-B p105 subunit isoform Iso 1 GN=NFKB1 OS=Homo Sapiens SV=592 PE=1	20086.7	20779.6	2594.62	4238.04	108326	31204.9
P20036-1	HLA-DPA1	HLA class II histocompatibility antigen, DP alpha 1 chain isoform Iso 1 GN=HLA-DPA1 OS=Homo Sapiens SV=463 PE=1	45518.9	107718	2984.28	6979.12	26211.3	37882.3
P20073-1	ANXA7	Annexin A7 isoform Iso 1 GN=ANXA7 OS=Homo Sapiens SV=424 PE=1	9727.57	33963.7	786.039	2025.6	98591.2	29018.8
P20273-1	CD22	B-cell receptor CD22 isoform CD22-beta GN=CD22 OS=Homo Sapiens SV=435 PE=1	16698	8590.81	54431	62620.1	55784	39624.8
P20290-1	BTF3	Transcription factor BTF3 isoform Iso 1 GN=BTF3 OS=Homo Sapiens SV=501 PE=1	76260	54872.1	4189.43	2940.98	83003.1	44253.1
P20292-1	ALOX5AP	Arachidonate 5-lipoxygenase-activating protein isoform Iso 1 GN=ALOX5AP OS=Homo Sapiens SV=402 PE=1	38819.8	63926.2	12116.7	3592.36	84642.1	40619.4
P20339-1	RAB5A	Ras-related protein Rab-5A isoform Iso 1 GN=RAB5A OS=Homo Sapiens SV=470 PE=1	40019.2	57104.4	985.426	21741.5	24214.2	28812.9
P20340-1	RAB6A	Ras-related protein Rab-6A isoform Iso 1 GN=RAB6A OS=Homo Sapiens SV=441 PE=1	92308.6	104966	41236.2	45337.9	128474	82464.6
P20591-1	MX1	Interferon-induced GTP-binding protein Mx1 isoform Iso 1 GN=MX1 OS=Homo Sapiens SV=480 PE=1	91824.6	108734	5431.8	15518.6	162893	76880.5
P20592-1	MX2	Interferon-induced GTP-binding protein Mx2 isoform Iso 1 GN=MX2 OS=Homo Sapiens SV=435 PE=1	7405.12	12620.2	10386.9	2269.4	19300.8	10396.5
P20618-1	PSMB1	Proteasome subunit beta type-1 isoform Iso 1 GN=PSMB1 OS=Homo Sapiens SV=602 PE=1	216176	186163	4477.71	40143.7	150124	119417
P20645-1	M6PR	Cation-dependent mannose-6-phosphate receptor isoform Iso 1 GN=M6PR OS=Homo Sapiens SV=420 PE=1	6222.97	6407.63	1071.98	961.937	22200.5	7373
P20671-1	HIST1H2AD	Histone H2A type 1-D isoform Iso 1 GN=HIST1H2AD OS=Homo Sapiens SV=324 PE=1	6.31756e+06	7.04617e+06	3.09379e+06	2.00127e+06	4.23358e+06	4.53847e+06
P20674-1	COX5A	Cytochrome c oxidase subunit 5A, mitochondrial isoform Iso 1 GN=COX5A OS=Homo Sapiens SV=417 PE=1	181609	109967	60367.2	52516.4	150290	110950
P20700-1	LMNB1	Lamin-B1 isoform Iso 1 GN=LMNB1 OS=Homo Sapiens SV=650 PE=1	278987	1.04144e+06	177026	249241	1.09606e+06	568552
P21281-1	ATP6V1B2	V-type proton ATPase subunit B, brain isoform isoform Iso 1 GN=ATP6V1B2 OS=Homo Sapiens SV=494 PE=1	20626	6473.5	416.472	6471.4	57106.9	18218.9
P21333-1	FLNA	Filamin-A isoform Iso 1 GN=FLNA OS=Homo Sapiens SV=1850 PE=1	77759	107462	5932.15	1301.61	271564	92803.7
P21796-1	VDAC1	Voltage-dependent anion-selective channel protein 1 isoform Iso 1 GN=VDAC1 OS=Homo Sapiens SV=587 PE=1	712741	480572	29428	792551	762000	555458
P21912-1	SDHB	Succinate dehydrogenase [ubiquinone] iron-sulfur subunit, mitochondrial isoform Iso 1 GN=SDHB OS=Homo Sapiens SV=596 PE=1	97571.4	62098.1	9190.43	39091.1	81551.8	57900.6
P21953-1	BCKDHB	2-oxoisovalerate dehydrogenase subunit beta, mitochondrial isoform Iso 1 GN=BCKDHB OS=Homo Sapiens SV=445 PE=1	8364.74	6771.03	710.201	5424.66	8920.49	6038.22
P22061-1	PCMT1	Protein-L-isoaspartate-D-aspartate O-methyltransferase isoform Iso 1 GN=PCMT1 OS=Homo Sapiens SV=552 PE=1	41205	43540.4	1013.78	61760.7	68534	43210.8
P22087-1	FBL	rRNA 2'-O-methyltransferase fibrillarin isoform Iso 1 GN=FBL OS=Homo Sapiens SV=493 PE=1	36516.2	131941	280634	228605	220538	179647
P22102-1	GART	Trifunctional purine biosynthetic protein adenosine-3 isoform Long GN=GART OS=Homo Sapiens SV=728 PE=1	49217.2	21160.3	1187.23	2344.86	120717	38925.4
P22234-1	PAICS	Multifunctional protein ADE2 isoform Iso 1 GN=PAICS OS=Homo Sapiens SV=667 PE=1	47349.7	162583	107076	44943.1	157346	103860
P22307-1	SCP2	Non-specific lipid-transfer protein isoform SCPx GN=SCP2 OS=Homo Sapiens SV=661 PE=1	122112	72055.9	244129	118080	169426	145161
P22314-1	UBA1	Ubiquitin-like modifier-activating enzyme 1 isoform Iso 1 GN=UBA1 OS=Homo Sapiens SV=907 PE=1	556735	637316	21184.3	13534.5	1.23927e+06	493609
P22626-1	HNRNPA2B1	Heterogeneous nuclear ribonucleoproteins A2/B1 isoform B1 GN=HNRNPA2B1 OS=Homo Sapiens SV=823 PE=1	244332	181829	152630	1.34514e+06	3.19823e+06	1.02443e+06
P22695-1	UQCRC2	Cytochrome b-c1 complex subunit 2, mitochondrial isoform Iso 1 GN=UQCRC2 OS=Homo Sapiens SV=575 PE=1	50283.7	72014.1	24080.6	40211.7	334359	104190
P23193-1	TCEA1	Transcription elongation factor A protein 1 isoform Iso 1 GN=TCEA1 OS=Homo Sapiens SV=475 PE=1	45921.6	149413	5596.98	6621.48	165647	74640.1
P23246-1	SFPQ	Splicing factor, proline- and glutamine-rich isoform Long GN=SFPQ OS=Homo Sapiens SV=627 PE=1	429474	323822	18203.9	28071.4	906633	341241
P23284-1	PPIB	Peptidyl-prolyl cis-trans isomerase B isoform Iso 1 GN=PPIB OS=Homo Sapiens SV=572 PE=1	602386	359028	66398	232299	349629	321948
P23368-1	ME2	NAD-dependent malic enzyme, mitochondrial isoform Iso 1 GN=ME2 OS=Homo Sapiens SV=536 PE=1	103132	12989.6	10055.8	824.184	27333.9	30867.1
P23381-1	WARS	Tryptophan--tRNA ligase, cytoplasmic isoform Iso 1 GN=WARS OS=Homo Sapiens SV=481 PE=1	35690	51342.4	2102.41	4204.78	240405	66748.9
P23396-1	RPS3	40S ribosomal protein S3 isoform Iso 1 GN=RPS3 OS=Homo Sapiens SV=577 PE=1	197194	179549	90801.2	168696	374676	202183
P23434-1	GCSH	Glycine cleavage system H protein, mitochondrial isoform Iso 1 GN=GCSH OS=Homo Sapiens SV=269 PE=1	1001.26	11298.3	236.612	228.16	2052.07	2963.28
P23497-1	SP100	Nuclear autoantigen Sp-100 isoform Sp100-HMG GN=SP100 OS=Homo Sapiens SV=584 PE=1	16845.9	2639.84	68603.8	20542.5	36816.1	29089.6
P23526-1	AHCY	Adenosylhomocysteinase isoform Iso 1 GN=AHCY OS=Homo Sapiens SV=630 PE=1	37538.3	57151.5	50043.4	78899.7	147489	74224.3
P23528-1	CFL1	Cofilin-1 isoform Iso 1 GN=CFL1 OS=Homo Sapiens SV=603 PE=1	1.58122e+06	5.77008e+06	2.57292e+06	2.32935e+06	4.95734e+06	3.44218e+06
P23786-1	CPT2	Carnitine O-palmitoyltransferase 2, mitochondrial isoform Iso 1 GN=CPT2 OS=Homo Sapiens SV=605 PE=1	23263.4	28126.8	336.173	1695.06	328386	76361.5
P23919-1	DTYMK	Thymidylate kinase isoform Iso 1 GN=DTYMK OS=Homo Sapiens SV=506 PE=1	19040.1	25205	1628.19	16833.2	19749.7	16491.2
P23921-1	RRM1	Ribonucleoside-diphosphate reductase large subunit isoform Iso 1 GN=RRM1 OS=Homo Sapiens SV=629 PE=1	16695	13234.7	7693.27	4578.17	21128.1	12665.8
P24534-1	EEF1B2	Elongation factor 1-beta isoform Iso 1 GN=EEF1B2 OS=Homo Sapiens SV=364 PE=1	62001.1	12830.9	113312	14147.5	64812.1	53420.7
P24539-1	ATP5F1	ATP synthase F-0 complex subunit B1, mitochondrial isoform Iso 1 GN=ATP5F1 OS=Homo Sapiens SV=446 PE=1	72450	56217.8	3773.19	19995.5	53617.1	41210.7
P24666-1	ACP1	Low molecular weight phosphotyrosine protein phosphatase isoform Iso 1 GN=ACP1 OS=Homo Sapiens SV=503 PE=1	73482.3	124639	66346.4	1001.68	83409.3	69775.8
P24752-1	ACAT1	Acetyl-CoA acetyltransferase, mitochondrial isoform Iso 1 GN=ACAT1 OS=Homo Sapiens SV=639 PE=1	25333.1	7121.56	79668.7	12670.8	148254	54609.7
P24928-1	POLR2A	DNA-directed RNA polymerase II subunit RPB1 isoform Iso 1 GN=POLR2A OS=Homo Sapiens SV=820 PE=1	20717.3	21041.3	6898.73	2366.17	18818.5	13968.4
P25098-1	GRK2	Beta-adrenergic receptor kinase 1 isoform Iso 1 GN=GRK2 OS=Homo Sapiens SV=512 PE=1	11244.6	12037.8	2212.16	2979.64	30463.9	11787.6
P25205-1	MCM3	DNA replication licensing factor MCM3 isoform Iso 1 GN=MCM3 OS=Homo Sapiens SV=760 PE=1	55400.8	44646.2	13896.9	4661.89	85894.1	40900
P25325-1	MPST	3-mercaptopyruvate sulfurtransferase isoform Iso 1 GN=MPST OS=Homo Sapiens SV=498 PE=1	5689.69	665.986	2099.55	1314.53	680.875	2090.13
P25398-1	RPS12	40S ribosomal protein S12 isoform Iso 1 GN=RPS12 OS=Homo Sapiens SV=328 PE=1	132927	160102	15378.2	6726.19	42587.8	71544.1
P25685-1	DNAJB1	DnaJ homolog subfamily B member 1 isoform Iso 1 GN=DNAJB1 OS=Homo Sapiens SV=470 PE=1	8132.27	10118.5	1824.89	2592.22	35708.3	11675.2
P25705-1	ATP5A1	ATP synthase subunit alpha, mitochondrial isoform Iso 1 GN=ATP5A1 OS=Homo Sapiens SV=719 PE=1	296369	259825	87251.3	46603.6	2.55732e+06	649475
P25774-1	CTSS	Cathepsin S isoform Iso 1 GN=CTSS OS=Homo Sapiens SV=508 PE=1	53865.7	55205.1	1847.52	73956.1	88485.7	54672
P25786-1	PSMA1	Proteasome subunit alpha type-1 isoform Short GN=PSMA1 OS=Homo Sapiens SV=496 PE=1	99613.4	130635	9937.8	187465	210974	127725
P25787-1	PSMA2	Proteasome subunit alpha type-2 isoform Iso 1 GN=PSMA2 OS=Homo Sapiens SV=547 PE=1	113918	72634.8	3894.33	81914.7	51859.4	64844.1
P25788-1	PSMA3	Proteasome subunit alpha type-3 isoform Iso 1 GN=PSMA3 OS=Homo Sapiens SV=549 PE=1	182059	202270	27712.1	140464	76224.3	125746
P25789-1	PSMA4	Proteasome subunit alpha type-4 isoform Iso 1 GN=PSMA4 OS=Homo Sapiens SV=546 PE=1	146123	122741	1964	217177	200555	137712
P26038-1	MSN	Moesin isoform Iso 1 GN=MSN OS=Homo Sapiens SV=813 PE=1	192293	200432	7846.32	50548	604056	211035
P26196-1	DDX6	Probable ATP-dependent RNA helicase DDX6 isoform Iso 1 GN=DDX6 OS=Homo Sapiens SV=628 PE=1	30785.9	26258.7	1388.23	5064.16	50571.5	22813.7
P26358-1	DNMT1	DNA -cytosine-5-methyltransferase 1 isoform Iso 1 GN=DNMT1 OS=Homo Sapiens SV=750 PE=1	12332.8	8170.92	2433.44	2327.8	27930.3	10639
P26368-1	U2AF2	Splicing factor U2AF 65 kDa subunit isoform Iso 1 GN=U2AF2 OS=Homo Sapiens SV=567 PE=1	21787.7	35885.1	4809.4	814.39	181770	49013.4
P26373-1	RPL13	60S ribosomal protein L13 isoform Iso 1 GN=RPL13 OS=Homo Sapiens SV=498 PE=1	178619	185098	30356	109917	205129	141824
P26447-1	S100A4	Protein S100-A4 isoform Iso 1 GN=S100A4 OS=Homo Sapiens SV=509 PE=1	2937.09	780.825	4110.96	282.69	2230.15	2068.34
P26583-1	HMGB2	High mobility group protein B2 isoform Iso 1 GN=HMGB2 OS=Homo Sapiens SV=514 PE=1	267034	418334	35997	58190.9	312038	218319
P26599-1	PTBP1	Polypyrimidine tract-binding protein 1 isoform Iso 1 GN=PTBP1 OS=Homo Sapiens SV=701 PE=1	155768	204894	15352.3	50410.3	432112	171707
P26639-1	TARS	Threonine--tRNA ligase, cytoplasmic isoform Iso 1 GN=TARS OS=Homo Sapiens SV=661 PE=1	27643.1	32720.3	1998.63	3332.76	70107.4	27160.4
P26640-1	VARS	Valine--tRNA ligase isoform Iso 1 GN=VARS OS=Homo Sapiens SV=627 PE=1	25189.3	37886.9	5527.67	9857.82	67929.4	29278.2
P26641-1	EEF1G	Elongation factor 1-gamma isoform Iso 1 GN=EEF1G OS=Homo Sapiens SV=463 PE=1	133454	143109	25134.8	243346	217901	152589
P26885-1	FKBP2	Peptidyl-prolyl cis-trans isomerase FKBP2 isoform Iso 1 GN=FKBP2 OS=Homo Sapiens SV=437 PE=1	49015.6	63878.3	17341.6	2760.01	21270	30853.1
P27348-1	YWHAQ	14-3-3 protein theta isoform Iso 1 GN=YWHAQ OS=Homo Sapiens SV=558 PE=1	236805	232228	16390.3	288494	409007	236585
P27361-1	MAPK3	Mitogen-activated protein kinase 3 isoform Iso 1 GN=MAPK3 OS=Homo Sapiens SV=661 PE=1	11250	4912.57	1903.85	3284.86	20069.7	8284.2
P27482-1	CALML3	Calmodulin-like protein 3 isoform Iso 1 GN=CALML3 OS=Homo Sapiens SV=315 PE=1	25.8239	9971.71	9925.29	742.083	1991.27	4531.24
P27635-1	RPL10	60S ribosomal protein L10 isoform Iso 1 GN=RPL10 OS=Homo Sapiens SV=486 PE=1	47506.3	68590.7	31287.8	9024.1	98699.7	51021.7
P27694-1	RPA1	Replication protein A 70 kDa DNA-binding subunit isoform Iso 1 GN=RPA1 OS=Homo Sapiens SV=640 PE=1	79546.2	61474.3	5159.6	19285.7	104329	53958.9
P27695-1	APEX1	DNA--apurinic or apyrimidinic site lyase isoform Iso 1 GN=APEX1 OS=Homo Sapiens SV=698 PE=1	138048	157658	3666.97	3835.08	323539	125349
P27707-1	DCK	Deoxycytidine kinase isoform Iso 1 GN=DCK OS=Homo Sapiens SV=449 PE=1	124686	167612	14415	99187.4	100380	101256
P27708-1	CAD	CAD protein isoform Iso 1 GN=CAD OS=Homo Sapiens SV=784 PE=1	10770.9	7821.56	16054.4	1326.23	26166.5	12427.9
P27797-1	CALR	Calreticulin isoform Iso 1 GN=CALR OS=Homo Sapiens SV=795 PE=1	22210.3	127450	19211.1	64698.9	344584	115631
P27816-1	MAP4	Microtubule-associated protein 4 isoform Iso 1 GN=MAP4 OS=Homo Sapiens SV=1081 PE=1	14078.6	10434.8	2863.99	5586.81	27648.7	12122.6
P27824-1	CANX	Calnexin isoform Iso 1 GN=CANX OS=Homo Sapiens SV=838 PE=1	126917	116067	9227.96	9739.19	183066	89003.5
P27986-1	PIK3R1	Phosphatidylinositol 3-kinase regulatory subunit alpha isoform Iso 1 GN=PIK3R1 OS=Homo Sapiens SV=574 PE=1	4165.52	4573.34	738.185	1011.87	16835.3	5464.84
P28062-1	PSMB8	Proteasome subunit beta type-8 isoform Iso 1 GN=PSMB8 OS=Homo Sapiens SV=502 PE=1	146415	105429	70936.9	40871.4	63661	85462.8
P28065-1	PSMB9	Proteasome subunit beta type-9 isoform LMP2.L GN=PSMB9 OS=Homo Sapiens SV=486 PE=1	80645.9	311586	180849	42466.9	114278	145965
P28066-1	PSMA5	Proteasome subunit alpha type-5 isoform Iso 1 GN=PSMA5 OS=Homo Sapiens SV=657 PE=1	354969	301721	3397.87	208489	456845	265085
P28070-1	PSMB4	Proteasome subunit beta type-4 isoform Iso 1 GN=PSMB4 OS=Homo Sapiens SV=502 PE=1	122298	132773	3302.71	213016	108033	115885
P28072-1	PSMB6	Proteasome subunit beta type-6 isoform Iso 1 GN=PSMB6 OS=Homo Sapiens SV=498 PE=1	13734.8	14861.3	5351.16	9030.76	7672.77	10130.2
P28074-1	PSMB5	Proteasome subunit beta type-5 isoform Iso 1 GN=PSMB5 OS=Homo Sapiens SV=522 PE=1	670.116	805.049	3031.08	1631.62	3374.25	1902.42
P28331-1	NDUFS1	NADH-ubiquinone oxidoreductase 75 kDa subunit, mitochondrial isoform Iso 1 GN=NDUFS1 OS=Homo Sapiens SV=450 PE=1	45161.3	28386.9	3018.37	6561.26	243295	65284.6
P28340-1	POLD1	DNA polymerase delta catalytic subunit isoform Iso 1 GN=POLD1 OS=Homo Sapiens SV=586 PE=1	3107.14	6154.11	4860.28	2838.92	5376.84	4467.46
P28482-1	MAPK1	Mitogen-activated protein kinase 1 isoform Iso 1 GN=MAPK1 OS=Homo Sapiens SV=649 PE=1	10251.7	12379.1	588.714	11.4869	13296.4	7305.48
P28676-1	GCA	Grancalcin isoform Iso 1 GN=GCA OS=Homo Sapiens SV=440 PE=1	29105.4	29660.3	454.532	10707.9	19397.3	17865.1
P28838-1	LAP3	Cytosol aminopeptidase isoform Iso 1 GN=LAP3 OS=Homo Sapiens SV=593 PE=1	81789	118765	20291.6	25354.5	744187	198077
P29144-1	TPP2	Tripeptidyl-peptidase 2 isoform Iso 1 GN=TPP2 OS=Homo Sapiens SV=603 PE=1	7195.7	5597.23	7140.66	87503.3	20045	25496.4
P29218-1	IMPA1	Inositol monophosphatase 1 isoform Iso 1 GN=IMPA1 OS=Homo Sapiens SV=498 PE=1	61185	61388	31650	95686.3	141482	78278.2
P29350-1	PTPN6	Tyrosine-protein phosphatase non-receptor type 6 isoform Iso 1 GN=PTPN6 OS=Homo Sapiens SV=594 PE=1	217550	163112	183383	18768.6	2.05248e+06	527060
P29401-1	TKT	Transketolase isoform Iso 1 GN=TKT OS=Homo Sapiens SV=858 PE=1	265343	317420	32521.2	37749.8	2.14553e+06	559713
P29590-1	PML	Protein PML isoform PML-1 GN=PML OS=Homo Sapiens SV=826 PE=1	28298.1	28789.4	6722.77	27368.9	109938	40223.4
P29692-1	EEF1D	Elongation factor 1-delta isoform Iso 1 GN=EEF1D OS=Homo Sapiens SV=625 PE=1	33728.8	66939.9	18148.3	25897.6	471530	123249
P29728-1	OAS2	2'-5'-oligoadenylate synthase 2 isoform p71 GN=OAS2 OS=Homo Sapiens SV=454 PE=1	8494.21	11725.1	7432.48	3110.97	10987.2	8349.99
P29966-1	MARCKS	Myristoylated alanine-rich C-kinase substrate isoform Iso 1 GN=MARCKS OS=Homo Sapiens SV=536 PE=1	4854.31	558.083	688.189	4543.92	1083.09	2345.52
P30040-1	ERP29	Endoplasmic reticulum resident protein 29 isoform Iso 1 GN=ERP29 OS=Homo Sapiens SV=542 PE=1	579094	404234	21157.3	257607	533317	359082
P30041-1	PRDX6	Peroxiredoxin-6 isoform Iso 1 GN=PRDX6 OS=Homo Sapiens SV=657 PE=1	279840	314790	44625.1	230462	520095	277962
P30042-1	C21orf33	ES1 protein homolog, mitochondrial isoform Long GN=C21orf33 OS=Homo Sapiens SV=397 PE=1	224366	108416	4844.41	73383.3	94670.1	101136
P30043-1	BLVRB	Flavin reductase -NADPH isoform Iso 1 GN=BLVRB OS=Homo Sapiens SV=546 PE=1	211231	325839	39842.1	216994	218665	202514
P30046-1	DDT	D-dopachrome decarboxylase isoform Iso 1 GN=DDT OS=Homo Sapiens SV=389 PE=1	19771.6	45613.3	53449.3	3404.57	47821.6	34012.1
P30047-1	GCHFR	GTP cyclohydrolase 1 feedback regulatory protein isoform Iso 1 GN=GCHFR OS=Homo Sapiens SV=348 PE=1	2455.93	1345.22	1369.89	319.524	1134.3	1324.97
P30048-1	PRDX3	Thioredoxin-dependent peroxide reductase, mitochondrial isoform Iso 1 GN=PRDX3 OS=Homo Sapiens SV=542 PE=1	140684	117246	8294.47	16271.5	193641	95227.5
P30049-1	ATP5D	ATP synthase subunit delta, mitochondrial isoform Iso 1 GN=ATP5D OS=Homo Sapiens SV=406 PE=1	532670	526267	421300	301790	221091	400624
P30050-1	RPL12	60S ribosomal protein L12 isoform Iso 1 GN=RPL12 OS=Homo Sapiens SV=407 PE=1	217498	239479	1.02347e+06	799034	490160	553929
P30084-1	ECHS1	Enoyl-CoA hydratase, mitochondrial isoform Iso 1 GN=ECHS1 OS=Homo Sapiens SV=634 PE=1	286676	101985	3775.87	23078.9	149309	112965
P30085-1	CMPK1	UMP-CMP kinase isoform Iso 1 GN=CMPK1 OS=Homo Sapiens SV=474 PE=1	25034.5	17047.8	887336	20692.1	23369.4	194696
P30086-1	PEBP1	Phosphatidylethanolamine-binding protein 1 isoform Iso 1 GN=PEBP1 OS=Homo Sapiens SV=623 PE=1	456235	351814	114498	7441.43	387186	263435
P30101-1	PDIA3	Protein disulfide-isomerase A3 isoform Iso 1 GN=PDIA3 OS=Homo Sapiens SV=857 PE=1	174056	141911	33766.7	113911	933597	279448
P30153-1	PPP2R1A	Serine/threonine-protein phosphatase 2A 65 kDa regulatory subunit A alpha isoform isoform Iso 1 GN=PPP2R1A OS=Homo Sapiens SV=609 PE=1	62204.6	46150.6	2605.96	5495.38	110975	45486.3
P30405-1	PPIF	Peptidyl-prolyl cis-trans isomerase F, mitochondrial isoform Iso 1 GN=PPIF OS=Homo Sapiens SV=391 PE=1	44783.2	35949.5	15478.3	2728.39	5205.88	20829.1
P30419-1	NMT1	Glycylpeptide N-tetradecanoyltransferase 1 isoform Long GN=NMT1 OS=Homo Sapiens SV=575 PE=1	8571.78	8838.25	2802.4	4067.58	23614.2	9578.84
P30443-1	HLA-A	HLA class I histocompatibility antigen, A-1 alpha chain isoform Iso 1 GN=HLA-A OS=Homo Sapiens SV=217 PE=1	384687	208096	20097.4	27471.3	558481	239767
P30460-1	HLA-B	HLA class I histocompatibility antigen, B-8 alpha chain isoform Iso 1 GN=HLA-B OS=Homo Sapiens SV=213 PE=1	3060.03	19182.4	8407.09	19943.3	6070.05	11332.6
P30520-1	ADSS	Adenylosuccinate synthetase isozyme 2 isoform Iso 1 GN=ADSS OS=Homo Sapiens SV=513 PE=1	7543.79	7957.25	1.83054	3921.86	6728.72	5230.69
P30566-1	ADSL	Adenylosuccinate lyase isoform Iso 1 GN=ADSL OS=Homo Sapiens SV=556 PE=1	13169.1	6535.1	22534.3	23284.2	53203.4	23745.2
P30626-1	SRI	Sorcin isoform Iso 1 GN=SRI OS=Homo Sapiens SV=350 PE=1	19867.8	136373	112208	92169.5	104721	93067.7
P30740-1	SERPINB1	Leukocyte elastase inhibitor isoform Iso 1 GN=SERPINB1 OS=Homo Sapiens SV=452 PE=1	62767.5	102800	4390.2	15475.2	407781	118643
P31040-1	SDHA	Succinate dehydrogenase [ubiquinone] flavoprotein subunit, mitochondrial isoform Iso 1 GN=SDHA OS=Homo Sapiens SV=524 PE=1	112465	211337	2667.5	14283.9	273529	122857
P31146-1	CORO1A	Coronin-1A isoform Iso 1 GN=CORO1A OS=Homo Sapiens SV=497 PE=1	527524	406406	2.33836e+06	1.14336e+06	4.11079e+06	1.70529e+06
P31150-1	GDI1	Rab GDP dissociation inhibitor alpha isoform Iso 1 GN=GDI1 OS=Homo Sapiens SV=543 PE=1	142797	128377	47465.1	36581.8	364495	143943
P31153-1	MAT2A	S-adenosylmethionine synthase isoform type-2 isoform Iso 1 GN=MAT2A OS=Homo Sapiens SV=552 PE=1	18631.4	13928.4	7377.22	14333.3	58151	22484.3
P31483-1	TIA1	Nucleolysin TIA-1 isoform p40 isoform Long GN=TIA1 OS=Homo Sapiens SV=328 PE=1	7501.02	3953.55	880.805	1466.18	15127.2	5785.75
P31689-1	DNAJA1	DnaJ homolog subfamily A member 1 isoform Iso 1 GN=DNAJA1 OS=Homo Sapiens SV=568 PE=1	6823.82	11789.7	756.003	1908.31	23635.4	8982.65
P31930-1	UQCRC1	Cytochrome b-c1 complex subunit 1, mitochondrial isoform Iso 1 GN=UQCRC1 OS=Homo Sapiens SV=587 PE=1	2.18862e+06	235853	16721.3	78503.9	6.61692e+06	1.82732e+06
P31937-1	HIBADH	3-hydroxyisobutyrate dehydrogenase, mitochondrial isoform Iso 1 GN=HIBADH OS=Homo Sapiens SV=482 PE=1	18534.3	16519.4	8927.6	30056.9	31233.7	21054.4
P31939-1	ATIC	Bifunctional purine biosynthesis protein PURH isoform Iso 1 GN=ATIC OS=Homo Sapiens SV=704 PE=1	26332	14452.7	1342.86	23576.5	223763	57893.3
P31942-1	HNRNPH3	Heterogeneous nuclear ribonucleoprotein H3 isoform Iso 1 GN=HNRNPH3 OS=Homo Sapiens SV=546 PE=1	41804.3	33352.8	63325.9	30443	357862	105358
P31943-1	HNRNPH1	Heterogeneous nuclear ribonucleoprotein H isoform Iso 1 GN=HNRNPH1 OS=Homo Sapiens SV=621 PE=1	317258	156617	86092	14250.7	2.21264e+06	557372
P31944-1	CASP14	Caspase-14 isoform Iso 1 GN=CASP14 OS=Homo Sapiens SV=383 PE=1	316.647	8627.86	974.615	266.415	23338.5	6704.8
P31946-1	YWHAB	14-3-3 protein beta/alpha isoform Long GN=YWHAB OS=Homo Sapiens SV=605 PE=1	1.06593e+06	870681	174917	1.33686e+06	1.87227e+06	1.06413e+06
P31946-2	YWHAB	14-3-3 protein beta/alpha isoform Short GN=YWHAB OS=Homo Sapiens SV=605 PE=1	205187	155735	4084.24	444853	245708	211114
P31947-1	SFN	14-3-3 protein sigma isoform Iso 1 GN=SFN OS=Homo Sapiens SV=600 PE=1	5077.81	4712.18	5931.04	4580.59	473.43	4155.01
P31948-1	STIP1	Stress-induced-phosphoprotein 1 isoform Iso 1 GN=STIP1 OS=Homo Sapiens SV=626 PE=1	46639	52029.9	4112.41	10142.1	349727	92530
P31949-1	S100A11	Protein S100-A11 isoform Iso 1 GN=S100A11 OS=Homo Sapiens SV=421 PE=1	8531.49	9941.78	2237.27	7835.62	17139.6	9137.16
P32119-1	PRDX2	Peroxiredoxin-2 isoform Iso 1 GN=PRDX2 OS=Homo Sapiens SV=613 PE=1	271746	477066	68683.6	541716	551438	382130
P32321-1	DCTD	Deoxycytidylate deaminase isoform Iso 1 GN=DCTD OS=Homo Sapiens SV=456 PE=1	314.945	1395.37	1030.11	1509.52	12720.6	3394.11
P32322-1	PYCR1	Pyrroline-5-carboxylate reductase 1, mitochondrial isoform Iso 1 GN=PYCR1 OS=Homo Sapiens SV=481 PE=1	6513.74	7310.07	6383.21	732.452	3379.45	4863.78
P32455-1	GBP1	Guanylate-binding protein 1 isoform Iso 1 GN=GBP1 OS=Homo Sapiens SV=447 PE=1	2192.31	5479.14	362.923	4271.4	4324.52	3326.06
P32519-1	ELF1	ETS-related transcription factor Elf-1 isoform Iso 1 GN=ELF1 OS=Homo Sapiens SV=463 PE=1	22546.9	18621	7660.55	165721	47927	52495.4
P32969-1	RPL9;RPL9P7;RPL9P8;RPL9P9	60S ribosomal protein L9 isoform Iso 1 GN=RPL9;RPL9P7;RPL9P8;RPL9P9 OS=Homo Sapiens SV=396 PE=1	170453	126092	44662.4	38689.7	152071	106394
P33240-1	CSTF2	Cleavage stimulation factor subunit 2 isoform Iso 1 GN=CSTF2 OS=Homo Sapiens SV=475 PE=1	17759.5	15888.2	805.934	5540.27	13025.7	10603.9
P33241-1	LSP1	Lymphocyte-specific protein 1 isoform Iso 1 GN=LSP1 OS=Homo Sapiens SV=452 PE=1	17348.1	27457.9	25952.7	47410.9	784521	180538
P33316-2	DUT	Deoxyuridine 5'-triphosphate nucleotidohydrolase, mitochondrial isoform Iso 2 GN=DUT OS=Homo Sapiens SV=535 PE=1	3072.39	13415.1	8062.99	15284.5	15334.5	11033.9
P33316-3	DUT	Deoxyuridine 5'-triphosphate nucleotidohydrolase, mitochondrial isoform Iso 3 GN=DUT OS=Homo Sapiens SV=535 PE=1	46408.3	50650.3	5693.92	27576.1	62058.6	38477.4
P33778-1	HIST1H2BB	Histone H2B type 1-B isoform Iso 1 GN=HIST1H2BB OS=Homo Sapiens SV=418 PE=1	1.52337e+06	1.03619e+07	4.31849e+06	165585	7.02131e+06	4.67813e+06
P33991-1	MCM4	DNA replication licensing factor MCM4 isoform Iso 1 GN=MCM4 OS=Homo Sapiens SV=718 PE=1	42663.3	43542.2	2576.58	6566.92	153563	49782.3
P33992-1	MCM5	DNA replication licensing factor MCM5 isoform Iso 1 GN=MCM5 OS=Homo Sapiens SV=629 PE=1	74602.3	71995.5	16812.4	3195.48	91366	51594.3
P33993-1	MCM7	DNA replication licensing factor MCM7 isoform Iso 1 GN=MCM7 OS=Homo Sapiens SV=702 PE=1	71730.4	36077.2	1238.13	7400.93	122013	47691.8
P34897-1	SHMT2	Serine hydroxymethyltransferase, mitochondrial isoform Iso 1 GN=SHMT2 OS=Homo Sapiens SV=695 PE=1	61597.1	38289.8	15646	82382.8	174389	74460.9
P34931-1	HSPA1L	Heat shock 70 kDa protein 1-like isoform Iso 1 GN=HSPA1L OS=Homo Sapiens SV=528 PE=1	480481	150770	59297.2	302232	1.92301e+06	583157
P34932-1	HSPA4	Heat shock 70 kDa protein 4 isoform Iso 1 GN=HSPA4 OS=Homo Sapiens SV=819 PE=1	110538	119401	16539.8	12547.4	202193	92243.9
P35030-1	PRSS3	Trypsin-3 isoform Iso 1 GN=PRSS3 OS=Homo Sapiens SV=398 PE=1	7878.63	28049.3	7600.88	13166.2	20509.2	15440.8
P35080-1	PFN2	Profilin-2 isoform IIa GN=PFN2 OS=Homo Sapiens SV=452 PE=1	20440.4	6523.18	462.981	2710.54	13257.1	8678.83
P35232-1	PHB	Prohibitin isoform Iso 1 GN=PHB OS=Homo Sapiens SV=562 PE=1	509621	369657	97646.9	365792	776490	423841
P35236-1	PTPN7	Tyrosine-protein phosphatase non-receptor type 7 isoform Iso 1 GN=PTPN7 OS=Homo Sapiens SV=496 PE=1	105.794	80.072	974.681	2316.98	1066.46	908.798
P35244-1	RPA3	Replication protein A 14 kDa subunit isoform Iso 1 GN=RPA3 OS=Homo Sapiens SV=441 PE=1	150170	77192.2	46710.8	12972.7	45495.7	66508.2
P35249-1	RFC4	Replication factor C subunit 4 isoform Iso 1 GN=RFC4 OS=Homo Sapiens SV=481 PE=1	7505.32	7992.73	924.765	10034.3	9871.57	7265.74
P35250-1	RFC2	Replication factor C subunit 2 isoform Iso 1 GN=RFC2 OS=Homo Sapiens SV=451 PE=1	6255.78	10038.9	6064.83	3337.09	20955.3	9330.38
P35251-1	RFC1	Replication factor C subunit 1 isoform Iso 1 GN=RFC1 OS=Homo Sapiens SV=589 PE=1	6004.41	8596.97	600.634	20801.1	17840.8	10768.8
P35268-1	RPL22	60S ribosomal protein L22 isoform Iso 1 GN=RPL22 OS=Homo Sapiens SV=357 PE=1	63066.9	345414	123829	56407.7	255549	168853
P35527	#VALUE!	SWISS-PROT:P35527 Tax_Id=9606 Gene_Symbol=KRT9 Keratin, type I cytoskeletal 9	157091	176738	157673	71066.9	207516	154017
P35579-1	MYH9	Myosin-9 isoform Iso 1 GN=MYH9 OS=Homo Sapiens SV=1568 PE=1	369279	324970	22089.1	28087.8	644264	277738
P35580-1	MYH10	Myosin-10 isoform Iso 1 GN=MYH10 OS=Homo Sapiens SV=975 PE=1	51983.2	78885.8	13741.2	20093.3	173361	67612.9
P35606-1	COPB2	Coatomer subunit beta' isoform Iso 1 GN=COPB2 OS=Homo Sapiens SV=583 PE=1	82628.4	49426.7	29288.5	10052.3	113824	57044
P35611-1	ADD1	Alpha-adducin isoform Iso 1 GN=ADD1 OS=Homo Sapiens SV=607 PE=1	82270.1	41979.1	3574.68	284.08	196823	64986.2
P35637-1	FUS	RNA-binding protein FUS isoform Long GN=FUS OS=Homo Sapiens SV=637 PE=1	42995.1	25224.9	20618.3	26464.8	429509	108962
P35658-1	NUP214	Nuclear pore complex protein Nup214 isoform Iso 1 GN=NUP214 OS=Homo Sapiens SV=537 PE=1	5249.15	5722.09	4087.04	170.007	18117.1	6669.09
P35659-1	DEK	Protein DEK isoform Iso 1 GN=DEK OS=Homo Sapiens SV=530 PE=1	78821.1	60314.7	7511.89	9706.84	539425	139156
P35749-1	MYH11	Myosin-11 isoform Iso 1 GN=MYH11 OS=Homo Sapiens SV=842 PE=1	161699	152916	60315.1	352832	402246	226002
P35754-1	GLRX	Glutaredoxin-1 isoform Iso 1 GN=GLRX OS=Homo Sapiens SV=387 PE=1	9.25505e+06	5.17113e+06	4.14186e+06	5.72499e+06	1.11538e+07	7.08936e+06
P35908	#VALUE!	SWISS-PROT:P35908 Tax_Id=9606 Gene_Symbol=KRT2 Keratin, type II cytoskeletal 2 epidermal	309731	172180	5511.16	9298.59	387599	176864
P35914-1	HMGCL	Hydroxymethylglutaryl-CoA lyase, mitochondrial isoform Iso 1 GN=HMGCL OS=Homo Sapiens SV=501 PE=1	51533	45282.5	6704.43	37472	40956	36389.6
P35998-1	PSMC2	26S protease regulatory subunit 7 isoform Iso 1 GN=PSMC2 OS=Homo Sapiens SV=555 PE=1	21716.2	11920.2	104196	31931.5	47049.4	43362.6
P36382-1	GJA5	Gap junction alpha-5 protein isoform Iso 1 GN=GJA5 OS=Homo Sapiens SV=368 PE=1	29408.1	33749.7	6919.07	878.803	9475.28	16086.2
P36404-1	ARL2	ADP-ribosylation factor-like protein 2 isoform Iso 1 GN=ARL2 OS=Homo Sapiens SV=455 PE=1	5151.46	3486.09	2274.05	3493.7	2509.4	3382.94
P36405-1	ARL3	ADP-ribosylation factor-like protein 3 isoform Iso 1 GN=ARL3 OS=Homo Sapiens SV=475 PE=1	5388.74	1824.69	53594.9	11090.9	38485.1	22076.9
P36542-1	ATP5C1	ATP synthase subunit gamma, mitochondrial isoform Liver GN=ATP5C1 OS=Homo Sapiens SV=420 PE=1	57675.8	111521	8787.29	17836.6	243428	87849.7
P36551-1	CPOX	Oxygen-dependent coproporphyrinogen-III oxidase, mitochondrial isoform Iso 1 GN=CPOX OS=Homo Sapiens SV=525 PE=1	649.57	560.784	148.831	2499.22	4660.86	1703.85
P36578-1	RPL4	60S ribosomal protein L4 isoform Iso 1 GN=RPL4 OS=Homo Sapiens SV=499 PE=1	103243	132167	29901.5	13217.9	267853	109277
P36776-1	LONP1	Lon protease homolog, mitochondrial isoform Iso 1 GN=LONP1 OS=Homo Sapiens SV=589 PE=1	26916.8	21117.1	8013.57	13713	43655.3	22683.1
P36871-1	PGM1	Phosphoglucomutase-1 isoform Iso 1 GN=PGM1 OS=Homo Sapiens SV=662 PE=1	6955.03	5158.5	1654.41	9393.63	14716.4	7575.6
P36873-1	PPP1CC	Serine/threonine-protein phosphatase PP1-gamma catalytic subunit isoform Gamma-1 GN=PPP1CC OS=Homo Sapiens SV=605 PE=1	81087.3	335871	6335.96	40261.3	90661.3	110843
P36915-1	GNL1	Guanine nucleotide-binding protein-like 1 isoform Iso 1 GN=GNL1 OS=Homo Sapiens SV=442 PE=1	18335.7	14691.4	3943.97	1433.97	22276	12136.2
P36954-1	POLR2I	DNA-directed RNA polymerase II subunit RPB9 isoform Iso 1 GN=POLR2I OS=Homo Sapiens SV=401 PE=1	4675.29	20329	6791.92	2794.45	8543.22	8626.78
P36957-1	DLST	Dihydrolipoyllysine-residue succinyltransferase component of 2-oxoglutarate dehydrogenase complex, mitochondrial isoform Iso 1 GN=DLST OS=Homo Sapiens SV=538 PE=1	88309.5	103579	9809.66	5222.88	572198	155824
P36969-1	GPX4	Phospholipid hydroperoxide glutathione peroxidase, mitochondrial isoform Mitochondrial GN=GPX4 OS=Homo Sapiens SV=436 PE=1	74379.2	33900.8	12364.7	33215.3	36639.9	38100
P37108-1	SRP14	Signal recognition particle 14 kDa protein isoform Iso 1 GN=SRP14 OS=Homo Sapiens SV=307 PE=1	146555	274321	314522	129163	320732	237059
P37268-1	FDFT1	Squalene synthase isoform Iso 1 GN=FDFT1 OS=Homo Sapiens SV=512 PE=1	12441.9	35285.7	80187.6	2519.77	36174.1	33321.8
P37802-1	TAGLN2	Transgelin-2 isoform Iso 1 GN=TAGLN2 OS=Homo Sapiens SV=570 PE=1	338866	321221	182459	320650	528970	338433
P37837-1	TALDO1	Transaldolase isoform Iso 1 GN=TALDO1 OS=Homo Sapiens SV=585 PE=1	418245	253528	441011	438634	6.48594e+06	1.60747e+06
P38117-1	ETFB	Electron transfer flavoprotein subunit beta isoform Iso 1 GN=ETFB OS=Homo Sapiens SV=579 PE=1	236476	128970	10552.4	144965	305554	165303
P38159-1	RBMX	RNA-binding motif protein, X chromosome isoform Iso 1 GN=RBMX OS=Homo Sapiens SV=486 PE=1	63411.9	57576.7	36011.5	53119.1	865107	215045
P38606-1	ATP6V1A	V-type proton ATPase catalytic subunit A isoform Iso 1 GN=ATP6V1A OS=Homo Sapiens SV=586 PE=1	4345.25	3151.89	523.954	754.549	19912.6	5737.64
P38646-1	HSPA9	Stress-70 protein, mitochondrial isoform Iso 1 GN=HSPA9 OS=Homo Sapiens SV=757 PE=1	170567	226625	54252.3	52134.9	746567	250029
P38919-1	EIF4A3	Eukaryotic initiation factor 4A-III isoform Iso 1 GN=EIF4A3 OS=Homo Sapiens SV=622 PE=1	222032	56509.3	297429	23067.7	428587	205525
P39019-1	RPS19	40S ribosomal protein S19 isoform Iso 1 GN=RPS19 OS=Homo Sapiens SV=384 PE=1	26309	251051	189048	179908	181502	165564
P39023-1	RPL3	60S ribosomal protein L3 isoform Iso 1 GN=RPL3 OS=Homo Sapiens SV=502 PE=1	52179.9	134558	11540.5	73362.5	366492	127627
P39656-1	DD	Dolichyl-diphosphooligosaccharide--protein glycosyltransferase 48 kDa subunit isoform Iso 1 GN=DDOST OS=Homo Sapiens SV=524 PE=1	13253	33075.6	13877.9	36229.1	56379.7	30563
P39687-1	ANP32A	Acidic leucine-rich nuclear phosphoprotein 32 family member A isoform Iso 1 GN=ANP32A OS=Homo Sapiens SV=479 PE=1	624619	704632	12691.5	379647	647276	473773
P39748-1	FEN1	Flap endonuclease 1 isoform Iso 1 GN=FEN1 OS=Homo Sapiens SV=550 PE=1	64696.8	30206.6	3869.17	5154.25	136897	48164.7
P40121-1	CAPG	Macrophage-capping protein isoform Iso 1 GN=CAPG OS=Homo Sapiens SV=546 PE=1	61295.1	79202.9	16634.1	29812.4	809474	199284
P40227-1	CCT6A	T-complex protein 1 subunit zeta isoform Iso 1 GN=CCT6A OS=Homo Sapiens SV=560 PE=1	44366.4	66801.3	15852.6	23919.8	529014	135991
P40259-1	CD79B	B-cell antigen receptor complex-associated protein beta chain isoform Long GN=CD79B OS=Homo Sapiens SV=416 PE=1	25158.1	23568.2	7017.25	30756.3	39969	25293.8
P40306-1	PSMB10	Proteasome subunit beta type-10 isoform Iso 1 GN=PSMB10 OS=Homo Sapiens SV=353 PE=1	95432.6	65980.3	180647	17615.5	65015.1	84938
P40429-1	RPL13A	60S ribosomal protein L13a isoform Iso 1 GN=RPL13A OS=Homo Sapiens SV=368 PE=1	10495	14195	59581.4	14384.1	11135.2	21958.1
P40763-1	STAT3	Signal transducer and activator of transcription 3 isoform Iso 1 GN=STAT3 OS=Homo Sapiens SV=696 PE=1	3724.12	3711.28	1290.11	14557.5	17918.4	8240.3
P40925-1	MDH1	Malate dehydrogenase, cytoplasmic isoform Iso 1 GN=MDH1 OS=Homo Sapiens SV=655 PE=1	364097	321380	33647.1	286932	1.89173e+06	579558
P40926-1	MDH2	Malate dehydrogenase, mitochondrial isoform Iso 1 GN=MDH2 OS=Homo Sapiens SV=802 PE=1	787898	753612	35632.5	263090	1.32524e+06	633095
P40937-1	RFC5	Replication factor C subunit 5 isoform Iso 1 GN=RFC5 OS=Homo Sapiens SV=441 PE=1	8861.99	6620.23	312.246	3275.7	10634.9	5941.01
P40938-1	RFC3	Replication factor C subunit 3 isoform Iso 1 GN=RFC3 OS=Homo Sapiens SV=460 PE=1	16856.7	15683.1	62559.3	80637.7	45743.2	44296
P40939-1	HADHA	Trifunctional enzyme subunit alpha, mitochondrial isoform Iso 1 GN=HADHA OS=Homo Sapiens SV=678 PE=1	76669.9	47354.2	333344	9186.17	326656	158642
P41091-1	EIF2S3	Eukaryotic translation initiation factor 2 subunit 3 isoform Iso 1 GN=EIF2S3 OS=Homo Sapiens SV=456 PE=1	6497.37	8681.9	127.777	5.34796	35145.6	10091.6
P41208-1	CETN2	Centrin-2 isoform Iso 1 GN=CETN2 OS=Homo Sapiens SV=428 PE=1	10805.3	6823.83	690.823	350.568	308.495	3795.81
P41214-1	EIF2D	Eukaryotic translation initiation factor 2D isoform Iso 1 GN=EIF2D OS=Homo Sapiens SV=435 PE=1	2152.93	19467.2	1898.01	2985.85	4190.62	6138.92
P41219-1	PRPH	Peripherin isoform Iso 1 GN=PRPH OS=Homo Sapiens SV=412 PE=1	31230.3	31938.9	3788.9	3385.33	120080	38084.8
P41223-1	BUD31	Protein BUD31 homolog isoform Iso 1 GN=BUD31 OS=Homo Sapiens SV=392 PE=1	4521.94	12844.1	11083.4	3330.55	15635.1	9483.03
P41240-1	CSK	Tyrosine-protein kinase CSK isoform Iso 1 GN=CSK OS=Homo Sapiens SV=621 PE=1	130230	126638	14018.9	5363.24	457748	146800
P41250-1	GARS	Glycine--tRNA ligase isoform Iso 1 GN=GARS OS=Homo Sapiens SV=735 PE=1	25513	20729.6	1506.31	14370.8	36871.1	19798.2
P41252-1	IARS	Isoleucine--tRNA ligase, cytoplasmic isoform Iso 1 GN=IARS OS=Homo Sapiens SV=702 PE=1	22815.4	14682.3	12070.9	10653.9	21518.3	16348.2
P41567-1	EIF1	Eukaryotic translation initiation factor 1 isoform Iso 1 GN=EIF1 OS=Homo Sapiens SV=329 PE=1	50312.1	30981.5	7523.57	48.8563	38491	25471.4
P42126-1	ECI1	Enoyl-CoA delta isomerase 1, mitochondrial isoform Iso 1 GN=ECI1 OS=Homo Sapiens SV=499 PE=1	61831.1	36238.1	71987.2	73617.8	100164	68767.6
P42166-1	TMPO	Lamina-associated polypeptide 2, isoform alpha isoform Alpha GN=TMPO OS=Homo Sapiens SV=350 PE=1	110687	186699	7736.05	35223.9	378512	143772
P42167-1	TMPO	Lamina-associated polypeptide 2, isoforms beta/gamma isoform Beta GN=TMPO OS=Homo Sapiens SV=404 PE=1	36243.9	38439.9	2762.53	11533.8	141378	46071.7
P42224-1	STAT1	Signal transducer and activator of transcription 1-alpha/beta isoform Alpha GN=STAT1 OS=Homo Sapiens SV=653 PE=1	20368.8	37728.7	902.488	104146	44358.7	41501
P42229-1	STAT5A	Signal transducer and activator of transcription 5A isoform Iso 1 GN=STAT5A OS=Homo Sapiens SV=549 PE=1	7399.07	6022.16	900.953	17500.9	39086	14181.8
P42331-1	ARHGAP25	Rho GTPase-activating protein 25 isoform Iso 1 GN=ARHGAP25 OS=Homo Sapiens SV=408 PE=1	11472.5	76054.6	4254.4	5794.71	95984.6	38712.2
P42566-1	EPS15	Epidermal growth factor receptor substrate 15 isoform Iso 1 GN=EPS15 OS=Homo Sapiens SV=598 PE=1	13671.2	11787.3	45932.9	14249.4	34168.4	23961.8
P42574-1	CASP3	Caspase-3 isoform Iso 1 GN=CASP3 OS=Homo Sapiens SV=588 PE=1	4268.65	4877.29	827.092	2682.7	13513.6	5233.87
P42704-1	LRPPRC	Leucine-rich PPR motif-containing protein, mitochondrial isoform Iso 1 GN=LRPPRC OS=Homo Sapiens SV=741 PE=1	36650.7	42886.5	41756.7	28170.1	95766.2	49046
P42765-1	ACAA2	3-ketoacyl-CoA thiolase, mitochondrial isoform Iso 1 GN=ACAA2 OS=Homo Sapiens SV=575 PE=1	53892.9	46079.3	5974.06	21478.2	163754	58235.6
P42766-1	RPL35	60S ribosomal protein L35 isoform Iso 1 GN=RPL35 OS=Homo Sapiens SV=420 PE=1	188243	285438	125686	85175.2	86669.3	154242
P42768-1	WAS	Wiskott-Aldrich syndrome protein isoform Iso 1 GN=WAS OS=Homo Sapiens SV=474 PE=1	5961.44	8038.44	1497.99	3012.28	156960	35093.9
P43007-1	SLC1A4	Neutral amino acid transporter A isoform Iso 1 GN=SLC1A4 OS=Homo Sapiens SV=436 PE=1	1034.51	854.548	960.386	672.381	3024.04	1309.17
P43034-1	PAFAH1B1	Platelet-activating factor acetylhydrolase IB subunit alpha isoform Iso 1 GN=PAFAH1B1 OS=Homo Sapiens SV=538 PE=1	3367.48	28555.2	1678.53	6081.03	150743	38085
P43243-1	MATR3	Matrin-3 isoform Iso 1 GN=MATR3 OS=Homo Sapiens SV=796 PE=1	385390	297507	4069.13	5173.06	908530	320134
P43246-1	MSH2	DNA mismatch repair protein Msh2 isoform Iso 1 GN=MSH2 OS=Homo Sapiens SV=601 PE=1	9776.99	35573.6	4811.65	29766.2	32491.6	22484
P43307-1	SSR1	Translocon-associated protein subunit alpha isoform Iso 1 GN=SSR1 OS=Homo Sapiens SV=472 PE=1	8454.55	7298.75	1200.37	32785.8	68620.7	23672
P43405-1	SYK	Tyrosine-protein kinase SYK isoform Long GN=SYK OS=Homo Sapiens SV=586 PE=1	43822.8	34937.8	2712.21	10014.5	98679.2	38033.3
P43487-1	RANBP1	Ran-specific GTPase-activating protein isoform Iso 1 GN=RANBP1 OS=Homo Sapiens SV=438 PE=1	42758.8	24871	5453.92	19447.9	31504.1	24807.1
P43490-1	NAMPT	Nicotinamide phosphoribosyltransferase isoform Iso 1 GN=NAMPT OS=Homo Sapiens SV=568 PE=1	9464.47	8841.12	915.156	2793.38	16150.2	7632.87
P43897-1	TSFM	Elongation factor Ts, mitochondrial isoform Iso 1 GN=TSFM OS=Homo Sapiens SV=470 PE=1	19495.9	18644.2	2156.64	34926.2	28065.5	20657.7
P45880-3	VDAC2	Voltage-dependent anion-selective channel protein 2 isoform Iso 3 GN=VDAC2 OS=Homo Sapiens SV=473 PE=1	185337	115566	19969	90415.3	178790	118015
P45973-1	CBX5	Chromobox protein homolog 5 isoform Iso 1 GN=CBX5 OS=Homo Sapiens SV=568 PE=1	123043	79870.8	6165.73	149439	124253	96554.5
P45974-1	USP5	Ubiquitin carboxyl-terminal hydrolase 5 isoform Long GN=USP5 OS=Homo Sapiens SV=625 PE=1	51364.2	44311.4	695.947	5744.61	110611	42545.4
P45983-1	MAPK8	Mitogen-activated protein kinase 8 isoform Iso 2 GN=MAPK8 OS=Homo Sapiens SV=544 PE=1	7677.36	5850.25	5598.02	2552.28	19954.8	8326.55
P46013-1	MKI67	Proliferation marker protein Ki-67 isoform Long GN=MKI67 OS=Homo Sapiens SV=958 PE=1	14643.4	7306.23	5273.37	46639.8	6290.35	16030.6
P46060-1	RANGAP1	Ran GTPase-activating protein 1 isoform Iso 1 GN=RANGAP1 OS=Homo Sapiens SV=532 PE=1	40469.4	13304.8	7249.24	2181.25	80199.8	28680.9
P46063-1	RECQL	ATP-dependent DNA helicase Q1 isoform Iso 1 GN=RECQL OS=Homo Sapiens SV=634 PE=1	53372.4	27294.3	3264.44	2231.04	50863.3	27405.1
P46087-1	NOP2	Probable 28S rRNA -cytosine-4447-C-5-methyltransferase isoform Iso 1 GN=NOP2 OS=Homo Sapiens SV=532 PE=1	25675	18987.3	4358.76	13083.7	37226.9	19866.3
P46109-1	CRKL	Crk-like protein isoform Iso 1 GN=CRKL OS=Homo Sapiens SV=474 PE=1	1654.65	7650.36	343.155	1431.06	28465.6	7908.96
P46379-1	BAG6	Large proline-rich protein BAG6 isoform Iso 1 GN=BAG6 OS=Homo Sapiens SV=659 PE=1	5592.21	4529.46	558.525	29.7383	6081.76	3358.34
P46459-1	NSF	Vesicle-fusing ATPase isoform Iso 1 GN=NSF OS=Homo Sapiens SV=634 PE=1	25912.1	34705	4464.74	5530.32	81242.1	30370.8
P46736-1	BRCC3	Lys-63-specific deubiquitinase BRCC36 isoform Iso 2 GN=BRCC3 OS=Homo Sapiens SV=333 PE=1	11602.1	7492.39	4192.08	4672.88	39210.4	13434
P46776-1	RPL27A	60S ribosomal protein L27a isoform Iso 1 GN=RPL27A OS=Homo Sapiens SV=377 PE=1	138546	307667	133163	70490.1	212889	172551
P46777-1	RPL5	60S ribosomal protein L5 isoform Iso 1 GN=RPL5 OS=Homo Sapiens SV=605 PE=1	76317.3	59301.8	3585.6	6542.87	138505	56850.5
P46778-1	RPL21	60S ribosomal protein L21 isoform Iso 1 GN=RPL21 OS=Homo Sapiens SV=288 PE=1	178716	54258.5	1899.38	18224.8	121899	74999.5
P46779-1	RPL28	60S ribosomal protein L28 isoform Iso 1 GN=RPL28 OS=Homo Sapiens SV=448 PE=1	87957.8	84102.9	64318.4	116150	105341	91573.9
P46781-1	RPS9	40S ribosomal protein S9 isoform Iso 1 GN=RPS9 OS=Homo Sapiens SV=447 PE=1	105928	171604	6228.22	167486	107810	111811
P46782-1	RPS5	40S ribosomal protein S5 isoform Iso 1 GN=RPS5 OS=Homo Sapiens SV=494 PE=1	82238.3	117853	6209.19	10921.6	148800	73204.5
P46783-1	RPS10	40S ribosomal protein S10 isoform Iso 1 GN=RPS10 OS=Homo Sapiens SV=338 PE=1	100322	95774.1	64132.8	22695.9	41682.4	64921.4
P46940-1	IQGAP1	Ras GTPase-activating-like protein IQGAP1 isoform Iso 1 GN=IQGAP1 OS=Homo Sapiens SV=836 PE=1	135303	160117	2515.03	5225.94	212572	103147
P46977-1	STT3A	Dolichyl-diphosphooligosaccharide--protein glycosyltransferase subunit STT3A isoform Iso 1 GN=STT3A OS=Homo Sapiens SV=499 PE=1	8090.71	13058.5	692.939	5217.48	6682.7	6748.46
P47755-1	CAPZA2	F-actin-capping protein subunit alpha-2 isoform Iso 1 GN=CAPZA2 OS=Homo Sapiens SV=457 PE=1	89615.8	15759.5	13614.2	36809.4	234857	78131.2
P47756-1	CAPZB	F-actin-capping protein subunit beta isoform Iso 1 GN=CAPZB OS=Homo Sapiens SV=533 PE=1	403261	392366	3.25912e+06	641349	370845	1.01339e+06
P47813-1	EIF1AX	Eukaryotic translation initiation factor 1A, X-chromosomal isoform Iso 1 GN=EIF1AX OS=Homo Sapiens SV=375 PE=1	67541	62288.3	15164.3	18510.8	50598.7	42820.6
P47897-1	QARS	Glutamine--tRNA ligase isoform Iso 1 GN=QARS OS=Homo Sapiens SV=619 PE=1	12557.4	10150.1	2182.8	23611.2	25168.6	14734
P47914-1	RPL29	60S ribosomal protein L29 isoform Iso 1 GN=RPL29 OS=Homo Sapiens SV=243 PE=1	115463	329140	18419.9	101938	249554	162903
P47985-1	UQCRFS1	Cytochrome b-c1 complex subunit Rieske, mitochondrial isoform Iso 1 GN=UQCRFS1 OS=Homo Sapiens SV=273 PE=1	82200.6	68631.8	2531.22	2509.93	1806.26	31536
P48047-1	ATP5O	ATP synthase subunit O, mitochondrial isoform Iso 1 GN=ATP5O OS=Homo Sapiens SV=368 PE=1	298719	219489	15182.4	362985	358722	251020
P48059-1	LIMS1	LIM and senescent cell antigen-like-containing domain protein 1 isoform Iso 1 GN=LIMS1 OS=Homo Sapiens SV=374 PE=1	401.523	729.947	3525.21	1257.6	657.664	1314.39
P48382-1	RFX5	DNA-binding protein RFX5 isoform Iso 1 GN=RFX5 OS=Homo Sapiens SV=430 PE=1	4926.46	3039.13	2407.35	18651.4	12871.8	8379.22
P48426-1	PIP4K2A	Phosphatidylinositol 5-phosphate 4-kinase type-2 alpha isoform Iso 1 GN=PIP4K2A OS=Homo Sapiens SV=432 PE=1	11556.4	24809.4	886.774	940.144	92958.5	26230.2
P48444-1	ARCN1	Coatomer subunit delta isoform Iso 1 GN=ARCN1 OS=Homo Sapiens SV=528 PE=1	8482.87	6299.55	896.818	1607.52	37278.1	10913
P48556-1	PSMD8	26S proteasome non-ATPase regulatory subunit 8 isoform Iso 1 GN=PSMD8 OS=Homo Sapiens SV=482 PE=1	4551.42	4862.32	1270.57	8340.17	12280.6	6261.01
P48637-1	GSS	Glutathione synthetase isoform Iso 1 GN=GSS OS=Homo Sapiens SV=516 PE=1	3495.37	9166.46	3212.33	4164.11	19437.4	7895.14
P48643-1	CCT5	T-complex protein 1 subunit epsilon isoform Iso 1 GN=CCT5 OS=Homo Sapiens SV=740 PE=1	33119.6	27735.8	14098	64379.3	218438	71554.2
P48735-1	IDH2	Isocitrate dehydrogenase [NADP], mitochondrial isoform Iso 1 GN=IDH2 OS=Homo Sapiens SV=559 PE=1	247463	76244.6	46375	12623.7	212204	118982
P48739-1	PITPNB	Phosphatidylinositol transfer protein beta isoform isoform Iso 1 GN=PITPNB OS=Homo Sapiens SV=481 PE=1	8729.79	1974.01	4332.12	12075.4	23704.8	10163.2
P49005-1	POLD2	DNA polymerase delta subunit 2 isoform Iso 1 GN=POLD2 OS=Homo Sapiens SV=505 PE=1	96917.7	39009	10701.3	4518.14	23862.6	35001.8
P49006-1	MARCKSL1	MARCKS-related protein isoform Iso 1 GN=MARCKSL1 OS=Homo Sapiens SV=459 PE=1	12906.6	35821.1	11672.3	2826.69	50902.3	22825.8
P49189-1	ALDH9A1	4-trimethylaminobutyraldehyde dehydrogenase isoform Iso 1 GN=ALDH9A1 OS=Homo Sapiens SV=488 PE=1	46242.3	101370	31768	51454.7	249745	96116
P49207-1	RPL34	60S ribosomal protein L34 isoform Iso 1 GN=RPL34 OS=Homo Sapiens SV=406 PE=1	65704.2	347497	96931.4	90063.4	62418.9	132523
P49247-1	RPIA	Ribose-5-phosphate isomerase isoform Iso 1 GN=RPIA OS=Homo Sapiens SV=467 PE=1	64358.8	65899.1	779.105	1236.66	19403	30335.3
P49321-1	NASP	Nuclear autoantigenic sperm protein isoform Iso 1 GN=NASP OS=Homo Sapiens SV=772 PE=1	24741.8	49768.1	3115.56	5383.1	150449	46691.4
P49327-1	FASN	Fatty acid synthase isoform Iso 1 GN=FASN OS=Homo Sapiens SV=1293 PE=1	1816.44	1745.6	177.233	128.187	4921.44	1757.78
P49354-1	FNTA	Protein farnesyltransferase/geranylgeranyltransferase type-1 subunit alpha isoform Iso 1 GN=FNTA OS=Homo Sapiens SV=522 PE=1	2531.51	2196.36	8259.28	34050.1	18290.4	13065.5
P49368-1	CCT3	T-complex protein 1 subunit gamma isoform Iso 1 GN=CCT3 OS=Homo Sapiens SV=631 PE=1	58201.4	112126	23249.7	24723.7	297734	103207
P49411-1	TUFM	Elongation factor Tu, mitochondrial isoform Iso 1 GN=TUFM OS=Homo Sapiens SV=612 PE=1	133501	275367	9688.1	7171.64	758941	236934
P49458-1	SRP9	Signal recognition particle 9 kDa protein isoform Iso 1 GN=SRP9 OS=Homo Sapiens SV=194 PE=1	226700	89571.8	61094.6	75095.2	114965	113485
P49459-1	UBE2A	Ubiquitin-conjugating enzyme E2 A isoform Iso 1 GN=UBE2A OS=Homo Sapiens SV=362 PE=1	273.008	60.568	108.085	1010.92	0.12819	290.542
P49588-1	AARS	Alanine--tRNA ligase, cytoplasmic isoform Iso 1 GN=AARS OS=Homo Sapiens SV=759 PE=1	23853.2	20223.9	1096.22	6871.32	39144.9	18237.9
P49591-1	SARS	Serine--tRNA ligase, cytoplasmic isoform Iso 1 GN=SARS OS=Homo Sapiens SV=547 PE=1	17228.8	12551.6	5560.01	9472.92	46540.6	18270.8
P49643-1	PRIM2	DNA primase large subunit isoform Iso 1 GN=PRIM2 OS=Homo Sapiens SV=324 PE=1	892.557	1283.53	2203.4	10189	1649.38	3243.57
P49720-1	PSMB3	Proteasome subunit beta type-3 isoform Iso 1 GN=PSMB3 OS=Homo Sapiens SV=477 PE=1	162929	127452	5405.25	27856.2	199241	104577
P49721-1	PSMB2	Proteasome subunit beta type-2 isoform Iso 1 GN=PSMB2 OS=Homo Sapiens SV=571 PE=1	82268.5	73071.5	2018.37	20167.1	76635	50832.1
P49736-1	MCM2	DNA replication licensing factor MCM2 isoform Iso 1 GN=MCM2 OS=Homo Sapiens SV=670 PE=1	36422.6	52344.4	13024.4	2567.12	96072.3	40086.2
P49748-1	ACADVL	Very long-chain specific acyl-CoA dehydrogenase, mitochondrial isoform Iso 1 GN=ACADVL OS=Homo Sapiens SV=623 PE=1	44532.6	24224.5	28050.7	41588.1	51254.5	37930.1
P49750-1	YLPM1	YLP motif-containing protein 1 isoform Iso 1 GN=YLPM1 OS=Homo Sapiens SV=549 PE=1	16434.8	10628.1	823.114	11790.9	47975.8	17530.5
P49755-1	TMED10	Transmembrane emp24 domain-containing protein 10 isoform Iso 1 GN=TMED10 OS=Homo Sapiens SV=510 PE=1	6554.9	7476.67	6673.44	1183.85	1405.31	4658.83
P49756-1	RBM25	RNA-binding protein 25 isoform Iso 1 GN=RBM25 OS=Homo Sapiens SV=549 PE=1	20355.7	20225.4	554.074	307.212	69942.6	22277
P49773-1	HINT1	Histidine triad nucleotide-binding protein 1 isoform Iso 1 GN=HINT1 OS=Homo Sapiens SV=475 PE=1	91501.5	79712.9	26260.6	69935.1	25894.4	58660.9
P49792-1	RANBP2	E3 SUMO-protein ligase RanBP2 isoform Iso 1 GN=RANBP2 OS=Homo Sapiens SV=867 PE=1	22126	17923.5	126769	104920	57112.5	65770.3
P49821-1	NDUFV1	NADH dehydrogenase [ubiquinone] flavoprotein 1, mitochondrial isoform Iso 1 GN=NDUFV1 OS=Homo Sapiens SV=483 PE=1	14736.9	16318.9	7223.97	3759.22	21832.3	12774.2
P49914-1	MTHFS	5-formyltetrahydrofolate cyclo-ligase isoform Iso 1 GN=MTHFS OS=Homo Sapiens SV=381 PE=1	2456.49	4455.58	8390.63	2184.45	153.498	3528.13
P49915-1	GMPS	GMP synthase [glutamine-hydrolyzing] isoform Iso 1 GN=GMPS OS=Homo Sapiens SV=609 PE=1	6812	7382.61	4623.88	3652.47	9629.75	6420.14
P50213-1	IDH3A	Isocitrate dehydrogenase [NAD] subunit alpha, mitochondrial isoform Iso 1 GN=IDH3A OS=Homo Sapiens SV=501 PE=1	102776	959071	117271	80057.5	153112	282457
P50395-1	GDI2	Rab GDP dissociation inhibitor beta isoform Iso 1 GN=GDI2 OS=Homo Sapiens SV=543 PE=1	264444	157791	20808.4	27676.1	922639	278672
P50402-1	EMD	Emerin isoform Iso 1 GN=EMD OS=Homo Sapiens SV=537 PE=1	5549.06	31315.2	71543.4	82171.5	43791.5	46874.1
P50440-1	GATM	Glycine amidinotransferase, mitochondrial isoform Iso 1 GN=GATM OS=Homo Sapiens SV=526 PE=1	15017.6	31790.6	6662.54	6040.66	104303	32762.8
P50452-1	SERPINB8	Serpin B8 isoform Iso 1 GN=SERPINB8 OS=Homo Sapiens SV=379 PE=1	4159.63	1062.57	1595.9	2219.73	19744.7	5756.51
P50453-1	SERPINB9	Serpin B9 isoform Iso 1 GN=SERPINB9 OS=Homo Sapiens SV=396 PE=1	54051.6	41288.3	12936.9	11081.8	179897	59851.2
P50502-1	ST13	Hsc70-interacting protein isoform Iso 1 GN=ST13 OS=Homo Sapiens SV=469 PE=1	70706.3	314708	42102.7	25875.6	450425	180763
P50552-1	VASP	Vasodilator-stimulated phosphoprotein isoform Iso 1 GN=VASP OS=Homo Sapiens SV=534 PE=1	38334.6	48971.7	2996.28	6866.65	65455.5	32524.9
P50579-1	METAP2	Methionine aminopeptidase 2 isoform Iso 1 GN=METAP2 OS=Homo Sapiens SV=581 PE=1	34497.1	7594.26	25889.2	24716.2	87641.2	36067.6
P50749-1	RASSF2	Ras association domain-containing protein 2 isoform Iso 1 GN=RASSF2 OS=Homo Sapiens SV=385 PE=1	111069	19452.9	2102.43	7693.44	88929.2	45849.4
P50914-1	RPL14	60S ribosomal protein L14 isoform Iso 1 GN=RPL14 OS=Homo Sapiens SV=231 PE=1	557541	436454	356451	373832	262063	397268
P50990-1	CCT8	T-complex protein 1 subunit theta isoform Iso 1 GN=CCT8 OS=Homo Sapiens SV=777 PE=1	170233	82197.2	8592.33	51826.6	379034	138377
P50991-1	CCT4	T-complex protein 1 subunit delta isoform Iso 1 GN=CCT4 OS=Homo Sapiens SV=638 PE=1	88115.9	78185.5	16954.3	52063.4	281825	103429
P50995-1	ANXA11	Annexin A11 isoform Iso 1 GN=ANXA11 OS=Homo Sapiens SV=519 PE=1	12637.6	114190	9482.82	14125.7	160520	62191.2
P51148-1	RAB5C	Ras-related protein Rab-5C isoform Iso 1 GN=RAB5C OS=Homo Sapiens SV=465 PE=1	63189.6	76396.5	7674.39	51549.9	84397.9	56641.7
P51149-1	RAB7A	Ras-related protein Rab-7a isoform Iso 1 GN=RAB7A OS=Homo Sapiens SV=546 PE=1	102766	106173	6774.27	18668	145072	75890.6
P51451-1	BLK	Tyrosine-protein kinase Blk isoform Iso 1 GN=BLK OS=Homo Sapiens SV=422 PE=1	7730.47	10971	5.06223	0.0874472	43071.9	12355.7
P51531-1	SMARCA2	Probable global transcription activator SNF2L2 isoform Long GN=SMARCA2 OS=Homo Sapiens SV=610 PE=1	2736.27	3725.55	1275.55	6170.31	2687.89	3319.11
P51532-1	SMARCA4	Transcription activator BRG1 isoform Iso 1 GN=SMARCA4 OS=Homo Sapiens SV=658 PE=1	4498.35	4430.98	11851.6	3091.14	4868.39	5748.09
P51553-1	IDH3G	Isocitrate dehydrogenase [NAD] subunit gamma, mitochondrial isoform Iso 1 GN=IDH3G OS=Homo Sapiens SV=515 PE=1	4731.61	4809.4	570.006	6186.23	16781.6	6615.77
P51571-1	SSR4	Translocon-associated protein subunit delta isoform Iso 1 GN=SSR4 OS=Homo Sapiens SV=387 PE=1	41182.5	110699	62600.2	5926.18	29383.2	49958.3
P51572-1	BCAP31	B-cell receptor-associated protein 31 isoform Iso 1 GN=BCAP31 OS=Homo Sapiens SV=529 PE=1	8309.66	6161.72	38440.7	11446.8	15412.3	15954.2
P51608-1	MECP2	Methyl-CpG-binding protein 2 isoform A GN=MECP2 OS=Homo Sapiens SV=587 PE=1	105872	68256.6	5020.65	5021.25	185202	73874.4
P51608-2	MECP2	Methyl-CpG-binding protein 2 isoform B GN=MECP2 OS=Homo Sapiens SV=587 PE=1	71.4135	1554.82	58553.5	27903.7	384204	94457.5
P51610-1	HCFC1	Host cell factor 1 isoform Iso 1 GN=HCFC1 OS=Homo Sapiens SV=781 PE=1	70634.1	35620.5	3736.08	959.404	86517	39493.4
P51649-1	ALDH5A1	Succinate-semialdehyde dehydrogenase, mitochondrial isoform Iso 1 GN=ALDH5A1 OS=Homo Sapiens SV=542 PE=1	14531.6	7873.68	718.739	10295.6	45066.5	15697.2
P51659-1	HSD17B4	Peroxisomal multifunctional enzyme type 2 isoform Iso 1 GN=HSD17B4 OS=Homo Sapiens SV=733 PE=1	32772.2	9422.96	49062.3	106443	13069	42153.8
P51684-1	CCR6	C-C chemokine receptor type 6 isoform Iso 1 GN=CCR6 OS=Homo Sapiens SV=437 PE=1	4250.17	3323.09	5666.76	98554.4	12039.7	24766.8
P51784-1	USP11	Ubiquitin carboxyl-terminal hydrolase 11 isoform Iso 1 GN=USP11 OS=Homo Sapiens SV=616 PE=1	16312.5	12737.5	761.078	3033.15	22513.6	11071.6
P51808-1	DYNLT3	Dynein light chain Tctex-type 3 isoform Iso 1 GN=DYNLT3 OS=Homo Sapiens SV=376 PE=1	22567.1	6488.52	2981.9	192.664	263.311	6498.69
P51858-1	HDGF	Hepatoma-derived growth factor isoform Iso 1 GN=HDGF OS=Homo Sapiens SV=569 PE=1	2066.89	24986.5	3770.75	6915	72770.5	22101.9
P51970-1	NDUFA8	NADH dehydrogenase [ubiquinone] 1 alpha subcomplex subunit 8 isoform Iso 1 GN=NDUFA8 OS=Homo Sapiens SV=459 PE=1	19946.6	13179.5	9816.69	2426.45	7325.37	10538.9
P51991-1	HNRNPA3	Heterogeneous nuclear ribonucleoprotein A3 isoform Iso 1 GN=HNRNPA3 OS=Homo Sapiens SV=513 PE=1	134771	109569	15741.6	56125	1.1533e+06	293902
P51991-2	HNRNPA3	Heterogeneous nuclear ribonucleoprotein A3 isoform Iso 2 GN=HNRNPA3 OS=Homo Sapiens SV=513 PE=1	33029.4	12585.8	4471.41	2119.94	130074	36456
P52209-1	PGD	6-phosphogluconate dehydrogenase, decarboxylating isoform Iso 1 GN=PGD OS=Homo Sapiens SV=624 PE=1	50689.1	51242.4	37704.6	72638.9	91226.7	60700.3
P52272-1	HNRNPM	Heterogeneous nuclear ribonucleoprotein M isoform Iso 1 GN=HNRNPM OS=Homo Sapiens SV=703 PE=1	141902	168866	17092	70083.6	639286	207446
P52298-1	NCBP2	Nuclear cap-binding protein subunit 2 isoform Iso 1 GN=NCBP2 OS=Homo Sapiens SV=441 PE=1	43913.8	64164.8	25400.1	12058	23678.5	33843
P52434-1	POLR2H	DNA-directed RNA polymerases I, II, and III subunit RPABC3 isoform Iso 1 GN=POLR2H OS=Homo Sapiens SV=419 PE=1	73380.7	206552	75585.7	95383.5	43668.7	98914
P52435-1	POLR2J	DNA-directed RNA polymerase II subunit RPB11-a isoform Iso 1 GN=POLR2J OS=Homo Sapiens SV=214 PE=1	16906	4424.38	1193.32	31.6005	476.617	4606.38
P52565-1	ARHGDIA	Rho GDP-dissociation inhibitor 1 isoform Iso 1 GN=ARHGDIA OS=Homo Sapiens SV=573 PE=1	1.57936e+06	1.38323e+06	26376.6	461967	829987	856184
P52566-1	ARHGDIB	Rho GDP-dissociation inhibitor 2 isoform Iso 1 GN=ARHGDIB OS=Homo Sapiens SV=465 PE=1	3.59888e+06	3.13187e+06	104039	1.14923e+06	2.47908e+06	2.09262e+06
P52597-1	HNRNPF	Heterogeneous nuclear ribonucleoprotein F isoform Iso 1 GN=HNRNPF OS=Homo Sapiens SV=525 PE=1	85126.2	179024	19476.6	15071	860223	231784
P52701-1	MSH6	DNA mismatch repair protein Msh6 isoform GTBP-N GN=MSH6 OS=Homo Sapiens SV=733 PE=1	21115.7	21516.5	3214.48	5305.99	54201	21070.7
P52756-1	RBM5	RNA-binding protein 5 isoform Iso 1 GN=RBM5 OS=Homo Sapiens SV=516 PE=1	10612.5	14949.5	1133.45	2948.63	33173.8	12563.6
P52758-1	HRSP12	Ribonuclease UK114 isoform Iso 1 GN=HRSP12 OS=Homo Sapiens SV=456 PE=1	39680.1	34774.3	37211.9	21991.7	130422	52816.1
P52788-1	SMS	Spermine synthase isoform Iso 1 GN=SMS OS=Homo Sapiens SV=463 PE=1	8493.98	7562.91	3.41568	14422.5	5942.2	7285
P52815-1	MRPL12	39S ribosomal protein L12, mitochondrial isoform Iso 1 GN=MRPL12 OS=Homo Sapiens SV=358 PE=1	1846.76	6098.92	16423.8	4895.82	13622.2	8577.5
P52907-1	CAPZA1	F-actin-capping protein subunit alpha-1 isoform Iso 1 GN=CAPZA1 OS=Homo Sapiens SV=456 PE=1	132332	179361	32024.6	292444	772806	281794
P52948-1	NUP98	Nuclear pore complex protein Nup98-Nup96 isoform Iso 1 GN=NUP98 OS=Homo Sapiens SV=530 PE=1	2239.23	3544.25	325.923	7909.54	2244.33	3252.65
P53007-1	SLC25A1	Tricarboxylate transport protein, mitochondrial isoform Iso 1 GN=SLC25A1 OS=Homo Sapiens SV=429 PE=1	24150	26178.3	14158.2	51549.6	42078.4	31622.9
P53384-1	NUBP1	Cytosolic Fe-S cluster assembly factor NUBP1 isoform Iso 1 GN=NUBP1 OS=Homo Sapiens SV=453 PE=1	8088.08	1413.04	411.648	2948.24	63678.5	15307.9
P53396-1	ACLY	ATP-citrate synthase isoform Iso 1 GN=ACLY OS=Homo Sapiens SV=961 PE=1	36259.6	39561.9	31806.7	19876.3	153747	56250.2
P53582-1	METAP1	Methionine aminopeptidase 1 isoform Iso 1 GN=METAP1 OS=Homo Sapiens SV=489 PE=1	11707.7	4010.65	8168.79	1021.72	55319.6	16045.7
P53597-1	SUCLG1	Succinate--CoA ligase [ADP/GDP-forming] subunit alpha, mitochondrial isoform Iso 1 GN=SUCLG1 OS=Homo Sapiens SV=508 PE=1	187893	98618.9	1287.11	162202	121551	114310
P53611-1	RABGGTB	Geranylgeranyl transferase type-2 subunit beta isoform Iso 1 GN=RABGGTB OS=Homo Sapiens SV=488 PE=1	1882.08	8245.06	2651.83	936.716	28252.7	8393.69
P53618-1	COPB1	Coatomer subunit beta isoform Iso 1 GN=COPB1 OS=Homo Sapiens SV=588 PE=1	18603.7	21014.6	15741.9	871.128	25211.7	16288.6
P53621-1	COPA	Coatomer subunit alpha isoform Iso 1 GN=COPA OS=Homo Sapiens SV=695 PE=1	21261.4	22984.3	6049.84	42870.2	35044.4	25642
P53803-1	POLR2K	DNA-directed RNA polymerases I, II, and III subunit RPABC4 isoform Iso 1 GN=POLR2K OS=Homo Sapiens SV=277 PE=1	3477.78	22753.5	19750.5	2833.94	41038.5	17970.8
P53992-1	SEC24C	Protein transport protein Sec24C isoform Iso 1 GN=SEC24C OS=Homo Sapiens SV=536 PE=1	8715.05	13163.4	2082.11	2274.9	32395.2	11726.1
P53999-1	SUB1	Activated RNA polymerase II transcriptional coactivator p15 isoform Iso 1 GN=SUB1 OS=Homo Sapiens SV=491 PE=1	769359	608106	369250	216768	464523	485601
P54136-1	RARS	Arginine--tRNA ligase, cytoplasmic isoform Complexed GN=RARS OS=Homo Sapiens SV=662 PE=1	15548.1	17049.6	10123	8520.51	36048.9	17458
P54577-1	YARS	Tyrosine--tRNA ligase, cytoplasmic isoform Iso 1 GN=YARS OS=Homo Sapiens SV=749 PE=1	10154.5	22406.2	761.69	932.517	53487.2	17548.4
P54578-1	USP14	Ubiquitin carboxyl-terminal hydrolase 14 isoform Iso 1 GN=USP14 OS=Homo Sapiens SV=605 PE=1	22926.8	122825	115834	61358.9	73011.1	79191
P54652-1	HSPA2	Heat shock-related 70 kDa protein 2 isoform Iso 1 GN=HSPA2 OS=Homo Sapiens SV=578 PE=1	333186	180616	36848.8	18121.5	1.48254e+06	410263
P54727-1	RAD23B	UV excision repair protein RAD23 homolog B isoform Iso 1 GN=RAD23B OS=Homo Sapiens SV=642 PE=1	3498.35	9802.4	26746.1	25125.4	26136.2	18261.7
P54819-1	AK2	Adenylate kinase 2, mitochondrial isoform Iso 1 GN=AK2 OS=Homo Sapiens SV=544 PE=1	340223	281862	20663.1	203108	342756	237722
P54886-1	ALDH18A1	Delta-1-pyrroline-5-carboxylate synthase isoform Long GN=ALDH18A1 OS=Homo Sapiens SV=639 PE=1	31655.9	14578.3	5690.35	7931.8	36841.7	19339.6
P54920-1	NAPA	Alpha-soluble NSF attachment protein isoform Iso 1 GN=NAPA OS=Homo Sapiens SV=415 PE=1	52767.9	147754	9496.32	70319.9	82169	72501.4
P54922-1	ADPRH	[Protein ADP-ribosylarginine] hydrolase isoform Iso 1 GN=ADPRH OS=Homo Sapiens SV=317 PE=1	7310.89	3151.34	769.883	2606.59	17950	6357.75
P55072-1	VCP	Transitional endoplasmic reticulum ATPase isoform Iso 1 GN=VCP OS=Homo Sapiens SV=1026 PE=1	425557	203112	18830.2	35056.1	1.26573e+06	389656
P55084-1	HADHB	Trifunctional enzyme subunit beta, mitochondrial isoform Iso 1 GN=HADHB OS=Homo Sapiens SV=588 PE=1	31380.6	51229.2	1566.91	15193.1	148096	49493.2
P55145-1	MANF	Mesencephalic astrocyte-derived neurotrophic factor isoform Iso 1 GN=MANF OS=Homo Sapiens SV=434 PE=1	1689.66	17912.9	10882.7	37955.7	10530.9	15794.4
P55160-1	NCKAP1L	Nck-associated protein 1-like isoform Iso 1 GN=NCKAP1L OS=Homo Sapiens SV=441 PE=1	4440.38	10887.5	7629.05	170.751	6310.16	5887.58
P55209-1	NAP1L1	Nucleosome assembly protein 1-like 1 isoform Iso 1 GN=NAP1L1 OS=Homo Sapiens SV=570 PE=1	19549.9	59751.4	59758.4	7667.09	203669	70079.3
P55265-1	ADAR	Double-stranded RNA-specific adenosine deaminase isoform Iso 1 GN=ADAR OS=Homo Sapiens SV=680 PE=1	13623.1	17551.6	664.924	631.572	15629.6	9620.16
P55327-1	TPD52	Tumor protein D52 isoform Iso 1 GN=TPD52 OS=Homo Sapiens SV=503 PE=1	198844	73165	9853.54	15829.6	72040.5	73946.6
P55735-1	SEC13	Protein SEC13 homolog isoform Iso 1 GN=SEC13 OS=Homo Sapiens SV=462 PE=1	25142	21519.9	5700.19	30203.5	59407.6	28394.6
P55769-1	SNU13	NHP2-like protein 1 isoform Iso 1 GN=SNU13 OS=Homo Sapiens SV=421 PE=1	310345	142590	148196	77048.5	160707	167777
P55786-1	NPEPPS	Puromycin-sensitive aminopeptidase isoform Iso 1 GN=NPEPPS OS=Homo Sapiens SV=561 PE=1	76472.8	37481.2	808.819	60483.8	53173.8	45684.1
P55795-1	HNRNPH2	Heterogeneous nuclear ribonucleoprotein H2 isoform Iso 1 GN=HNRNPH2 OS=Homo Sapiens SV=590 PE=1	6040.72	8435.25	27942.8	12426.6	134275	37824.1
P55809-1	OXCT1	Succinyl-CoA:3-ketoacid coenzyme A transferase 1, mitochondrial isoform Iso 1 GN=OXCT1 OS=Homo Sapiens SV=550 PE=1	19694.3	37939	12790.1	41180.8	164775	55275.9
P55884-1	EIF3B	Eukaryotic translation initiation factor 3 subunit B isoform Iso 1 GN=EIF3B OS=Homo Sapiens SV=574 PE=1	26222.4	22108.8	9841.1	3518.73	75453.2	27428.8
P55957-1	BID	BH3-interacting domain death agonist isoform Iso 1 GN=BID OS=Homo Sapiens SV=484 PE=1	14001.4	66615.5	14883.5	11916.7	19039.7	25291.3
P56134-1	ATP5J2	ATP synthase subunit f, mitochondrial isoform Iso 1 GN=ATP5J2 OS=Homo Sapiens SV=296 PE=1	107660	88087.5	46548.7	24904.2	94521.6	72344.4
P56192-1	MARS	Methionine--tRNA ligase, cytoplasmic isoform Iso 1 GN=MARS OS=Homo Sapiens SV=656 PE=1	31213.1	30314.6	9366.95	61988.3	84315.8	43439.8
P56279-1	TCL1A	T-cell leukemia/lymphoma protein 1A isoform Iso 1 GN=TCL1A OS=Homo Sapiens SV=404 PE=1	3.8385e+06	3.99737e+06	923532	194039	1.47987e+06	2.08666e+06
P56385-1	ATP5I	ATP synthase subunit e, mitochondrial isoform Iso 1 GN=ATP5I OS=Homo Sapiens SV=380 PE=1	109691	49672	40307.4	21078.4	93979.6	62945.6
P56537-1	EIF6	Eukaryotic translation initiation factor 6 isoform Iso 1 GN=EIF6 OS=Homo Sapiens SV=366 PE=1	82411.4	76592.2	19634	75647.2	90917.3	69040.4
P56556-1	NDUFA6	NADH dehydrogenase [ubiquinone] 1 alpha subcomplex subunit 6 isoform Iso 1 GN=NDUFA6 OS=Homo Sapiens SV=366 PE=1	27264	19319.4	16487.9	28871.2	26979.9	23784.5
P57105-1	SYNJ2BP	Synaptojanin-2-binding protein isoform Iso 1 GN=SYNJ2BP OS=Homo Sapiens SV=392 PE=1	28766.2	9533.15	1260.59	2376.79	10327.8	10452.9
P57737-3	CORO7	Coronin-7 isoform Iso 3 GN=CORO7 OS=Homo Sapiens SV=434 PE=1	2110.48	4122.24	4708.56	4988.1	2177.13	3621.3
P57740-1	NUP107	Nuclear pore complex protein Nup107 isoform Iso 1 GN=NUP107 OS=Homo Sapiens SV=548 PE=1	3134.31	3146.34	1760.42	5068.4	12338.3	5089.55
P58546-1	MTPN	Myotrophin isoform Iso 1 GN=MTPN OS=Homo Sapiens SV=329 PE=1	260762	256157	111461	94048.5	309108	206307
P59665-1	DEFA1;DEFA1B	Neutrophil defensin 1 isoform Iso 1 GN=DEFA1;DEFA1B OS=Homo Sapiens SV=241 PE=1	11744.6	7001.24	60190.9	9655.8	18135.8	21345.7
P59768-1	GNG2	Guanine nucleotide-binding protein G-I/G-S/G-O subunit gamma-2 isoform Iso 1 GN=GNG2 OS=Homo Sapiens SV=416 PE=1	52744.5	47294.7	254592	205356	145865	141170
P59998-1	ARPC4	Actin-related protein 2/3 complex subunit 4 isoform Iso 1 GN=ARPC4 OS=Homo Sapiens SV=295 PE=1	332525	1.0449e+06	252031	64242.8	931939	525127
P60033-1	CD81	CD81 antigen isoform Iso 1 GN=CD81 OS=Homo Sapiens SV=477 PE=1	10226	19119.7	2058.42	42575.3	1076.85	15011.3
P60174-3	TPI1	Triosephosphate isomerase isoform Iso 1 GN=TPI1 OS=Homo Sapiens SV=741 PE=1	2.59085e+06	2.51705e+06	105467	2.65717e+06	4.13226e+06	2.40056e+06
P60228-1	EIF3E	Eukaryotic translation initiation factor 3 subunit E isoform Iso 1 GN=EIF3E OS=Homo Sapiens SV=537 PE=1	19978.6	19338.6	16762.7	35265.8	73264.7	32922.1
P60468-1	SEC61B	Protein transport protein Sec61 subunit beta isoform Iso 1 GN=SEC61B OS=Homo Sapiens SV=376 PE=1	8311.09	18640.4	51366.2	39422.6	9553.96	25458.9
P60510-1	PPP4C	Serine/threonine-protein phosphatase 4 catalytic subunit isoform Iso 1 GN=PPP4C OS=Homo Sapiens SV=472 PE=1	6321.4	1271.69	1442.05	842.694	372.562	2050.08
P60520-1	GABARAPL2	Gamma-aminobutyric acid receptor-associated protein-like 2 isoform Iso 1 GN=GABARAPL2 OS=Homo Sapiens SV=459 PE=1	3180.32	25419.6	70191.8	3429.44	6865.25	21817.3
P60604-1	UBE2G2	Ubiquitin-conjugating enzyme E2 G2 isoform Iso 1 GN=UBE2G2 OS=Homo Sapiens SV=469 PE=1	4376.06	8039.63	2595.34	4248.49	1139.43	4079.79
P60660-1	MYL6	Myosin light polypeptide 6 isoform Non-muscle GN=MYL6 OS=Homo Sapiens SV=403 PE=1	1.98193e+06	1.02841e+06	323471	107588	750091	838297
P60660-2	MYL6	Myosin light polypeptide 6 isoform Smooth muscle GN=MYL6 OS=Homo Sapiens SV=403 PE=1	260.381	201.038	170.375	7.87931	194.036	166.742
P60842-1	EIF4A1	Eukaryotic initiation factor 4A-I isoform Iso 1 GN=EIF4A1 OS=Homo Sapiens SV=654 PE=1	117967	79163	101021	71516.6	371765	148286
P60866-1	RPS20	40S ribosomal protein S20 isoform Iso 1 GN=RPS20 OS=Homo Sapiens SV=456 PE=1	1.68316e+06	284949	27396.5	22282.7	169272	437412
P60891-1	PRPS1	Ribose-phosphate pyrophosphokinase 1 isoform Iso 1 GN=PRPS1 OS=Homo Sapiens SV=434 PE=1	91496.7	40679.8	29282.6	87505.8	78566.4	65506.3
P60900-1	PSMA6	Proteasome subunit alpha type-6 isoform Iso 1 GN=PSMA6 OS=Homo Sapiens SV=470 PE=1	243041	264163	35219.1	141718	201168	177062
P60953-2	CDC42	Cell division control protein 42 homolog isoform Iso 2 GN=CDC42 OS=Homo Sapiens SV=555 PE=1	155598	173338	40005.7	108522	347156	164924
P60981-1	DSTN	Destrin isoform Iso 1 GN=DSTN OS=Homo Sapiens SV=472 PE=1	18912	47770	18432.5	6214.08	20314.5	22328.6
P60983-1	GMFB	Glia maturation factor beta isoform Iso 1 GN=GMFB OS=Homo Sapiens SV=409 PE=1	56411.3	210842	169862	294665	185476	183452
P61006-1	RAB8A	Ras-related protein Rab-8A isoform Iso 1 GN=RAB8A OS=Homo Sapiens SV=402 PE=1	12416.5	18968.7	21715.8	5007.49	11157.7	13853.2
P61009-1	SPCS3	Signal peptidase complex subunit 3 isoform Iso 1 GN=SPCS3 OS=Homo Sapiens SV=350 PE=1	61665.8	25023	4443.3	3097.21	35469	25939.7
P61011-1	SRP54	Signal recognition particle 54 kDa protein isoform Iso 1 GN=SRP54 OS=Homo Sapiens SV=466 PE=1	67541.5	99397.1	21935.6	5782.46	16757.7	42282.9
P61019-1	RAB2A	Ras-related protein Rab-2A isoform Iso 1 GN=RAB2A OS=Homo Sapiens SV=419 PE=1	43668.5	65165.4	8436.48	12451.6	76936.5	41331.7
P61020-1	RAB5B	Ras-related protein Rab-5B isoform Iso 1 GN=RAB5B OS=Homo Sapiens SV=343 PE=1	13854	8201.63	305.317	8292.13	25917.9	11314.2
P61026-1	RAB10	Ras-related protein Rab-10 isoform Iso 1 GN=RAB10 OS=Homo Sapiens SV=419 PE=1	106415	144153	11978.8	143979	168895	115084
P61081-1	UBE2M	NEDD8-conjugating enzyme Ubc12 isoform Iso 1 GN=UBE2M OS=Homo Sapiens SV=479 PE=1	54645.2	36902.4	2203.97	12935.5	23508.9	26039.2
P61086-1	UBE2K	Ubiquitin-conjugating enzyme E2 K isoform Iso 1 GN=UBE2K OS=Homo Sapiens SV=552 PE=1	30167.9	24122.8	5260.4	35099.2	24937.5	23917.5
P61088-1	UBE2N	Ubiquitin-conjugating enzyme E2 N isoform Iso 1 GN=UBE2N OS=Homo Sapiens SV=534 PE=1	794731	1.16608e+06	347849	453921	556217	663760
P61158-1	ACTR3	Actin-related protein 3 isoform Iso 1 GN=ACTR3 OS=Homo Sapiens SV=479 PE=1	198446	187085	33333.2	27096	1.4138e+06	371953
P61160-1	ACTR2	Actin-related protein 2 isoform Iso 1 GN=ACTR2 OS=Homo Sapiens SV=532 PE=1	258032	205807	17707.5	6851.38	912443	280168
P61163-1	ACTR1A	Alpha-centractin isoform Iso 1 GN=ACTR1A OS=Homo Sapiens SV=464 PE=1	12023.8	7570.27	901.446	2590.27	32454.3	11108
P61221-1	ABCE1	ATP-binding cassette sub-family E member 1 isoform Iso 1 GN=ABCE1 OS=Homo Sapiens SV=517 PE=1	13457.2	16113.8	9907.47	12808.4	31680	16793.4
P61224-1	RAP1B	Ras-related protein Rap-1b isoform Iso 1 GN=RAP1B OS=Homo Sapiens SV=304 PE=1	5604.03	8559.89	1972.14	134.869	5339.94	4322.17
P61244-1	MAX	Protein max isoform Iso 1 GN=MAX OS=Homo Sapiens SV=505 PE=1	11994	6978.51	5232.85	18922.8	2571.79	9140
P61247-1	RPS3A	40S ribosomal protein S3a isoform Iso 1 GN=RPS3A OS=Homo Sapiens SV=424 PE=1	49135.9	73048.6	14395.6	156315	280153	114610
P61289-1	PSME3	Proteasome activator complex subunit 3 isoform Iso 1 GN=PSME3 OS=Homo Sapiens SV=528 PE=1	21760.7	20801.8	8494.64	12395.9	54992.6	23689.1
P61313-1	RPL15	60S ribosomal protein L15 isoform Iso 1 GN=RPL15 OS=Homo Sapiens SV=449 PE=1	35240.3	36151.6	19.4898	76081.2	66061.4	42710.8
P61326-1	MAGOH	Protein mago nashi homolog isoform Iso 1 GN=MAGOH OS=Homo Sapiens SV=394 PE=1	3547.91	6959.41	2559.91	1719.6	8548.61	4667.09
P61353-1	RPL27	60S ribosomal protein L27 isoform Iso 1 GN=RPL27 OS=Homo Sapiens SV=459 PE=1	195897	617627	203909	74461.4	147626	247904
P61421-1	ATP6V0D1	V-type proton ATPase subunit d 1 isoform Iso 1 GN=ATP6V0D1 OS=Homo Sapiens SV=458 PE=1	12187.4	10816.7	7206.2	20183.5	8321.44	11743
P61513-1	RPL37A	60S ribosomal protein L37a isoform Iso 1 GN=RPL37A OS=Homo Sapiens SV=296 PE=1	27135.1	111851	41727.6	4098.68	39727.6	44908
P61586-1	RHOA	Transforming protein RhoA isoform Iso 1 GN=RHOA OS=Homo Sapiens SV=571 PE=1	53210.2	78212.4	17033.6	25451.9	108399	56461.4
P61604-1	HSPE1	10 kDa heat shock protein, mitochondrial isoform Iso 1 GN=HSPE1 OS=Homo Sapiens SV=471 PE=1	103406	77192.8	142399	133549	348512	161012
P61626-1	LYZ	Lysozyme C isoform Iso 1 GN=LYZ OS=Homo Sapiens SV=550 PE=1	10429.6	10672.5	12041.3	42757.2	47930.1	24766.1
P61758-1	VBP1	Prefoldin subunit 3 isoform Iso 1 GN=VBP1 OS=Homo Sapiens SV=458 PE=1	12075.4	10100.3	3317.53	11862.5	15030.4	10477.2
P61769-1	B2M	Beta-2-microglobulin isoform Iso 1 GN=B2M OS=Homo Sapiens SV=541 PE=1	726243	740935	396210	22053.6	115721	400233
P61803-1	DAD1	Dolichyl-diphosphooligosaccharide--protein glycosyltransferase subunit DAD1 isoform Iso 1 GN=DAD1 OS=Homo Sapiens SV=434 PE=1	14432.6	12899.2	2396.2	2625.28	38215.6	14113.8
P61923-1	COPZ1	Coatomer subunit zeta-1 isoform Iso 1 GN=COPZ1 OS=Homo Sapiens SV=393 PE=1	14124	45388.2	54050.4	11371.9	35069.8	32000.9
P61956-1	SUMO2	Small ubiquitin-related modifier 2 isoform Iso 1 GN=SUMO2 OS=Homo Sapiens SV=451 PE=1	161109	238085	19775	143404	315650	175605
P61964-1	WDR5	WD repeat-containing protein 5 isoform Iso 1 GN=WDR5 OS=Homo Sapiens SV=361 PE=1	32681.6	14791.1	48784.7	5298.57	66628.4	33636.9
P61970-1	NUTF2	Nuclear transport factor 2 isoform Iso 1 GN=NUTF2 OS=Homo Sapiens SV=330 PE=1	64466.6	50463.2	23598.3	17016.3	58936.9	42896.3
P61978-1	HNRNPK	Heterogeneous nuclear ribonucleoprotein K isoform Iso 1 GN=HNRNPK OS=Homo Sapiens SV=819 PE=1	334413	348356	46669.8	118650	3.78087e+06	925791
P61978-3	HNRNPK	Heterogeneous nuclear ribonucleoprotein K isoform Iso 3 GN=HNRNPK OS=Homo Sapiens SV=819 PE=1	84904.3	90985.7	20385.3	8480.32	148089	70568.9
P61981-1	YWHAG	14-3-3 protein gamma isoform Iso 1 GN=YWHAG OS=Homo Sapiens SV=613 PE=1	315618	298135	47551.8	465828	420844	309596
P62070-1	RRAS2	Ras-related protein R-Ras2 isoform Iso 1 GN=RRAS2 OS=Homo Sapiens SV=437 PE=1	5139.15	2229.18	12073.4	11596.8	9507.86	8109.28
P62081-1	RPS7	40S ribosomal protein S7 isoform Iso 1 GN=RPS7 OS=Homo Sapiens SV=357 PE=1	119501	161407	128202	171332	142211	144531
P62136-1	PPP1CA	Serine/threonine-protein phosphatase PP1-alpha catalytic subunit isoform Iso 1 GN=PPP1CA OS=Homo Sapiens SV=604 PE=1	168221	125398	17699.7	21312	199177	106362
P62140-1	PPP1CB	Serine/threonine-protein phosphatase PP1-beta catalytic subunit isoform Iso 1 GN=PPP1CB OS=Homo Sapiens SV=571 PE=1	41620.4	45332.3	598.489	42337.3	55762.5	37130.2
P62158-1	CALM1;CALM2;CALM3	Calmodulin isoform Iso 1 GN=CALM1;CALM2;CALM3 OS=Homo Sapiens SV=803 PE=1	47028.4	843944	167349	279466	237047	314967
P62191-1	PSMC1	26S protease regulatory subunit 4 isoform Iso 1 GN=PSMC1 OS=Homo Sapiens SV=442 PE=1	11829.9	13565.9	2397.21	1781.5	71585.7	20232
P62195-1	PSMC5	26S protease regulatory subunit 8 isoform Iso 1 GN=PSMC5 OS=Homo Sapiens SV=564 PE=1	39374.8	22422.4	21112.7	20949.9	90737.7	38919.5
P62241-1	RPS8	40S ribosomal protein S8 isoform Iso 1 GN=RPS8 OS=Homo Sapiens SV=372 PE=1	294282	228504	20045.8	78580.2	427093	209701
P62244-1	RPS15A	40S ribosomal protein S15a isoform Iso 1 GN=RPS15A OS=Homo Sapiens SV=423 PE=1	38989.4	61661.4	9442.34	2893.26	50753.4	32748
P62249-1	RPS16	40S ribosomal protein S16 isoform Iso 1 GN=RPS16 OS=Homo Sapiens SV=420 PE=1	112658	289743	216521	193395	378214	238106
P62253-1	UBE2G1	Ubiquitin-conjugating enzyme E2 G1 isoform Iso 1 GN=UBE2G1 OS=Homo Sapiens SV=467 PE=1	606.231	10192.9	6682.57	7773.17	24648.3	9980.64
P62256-1	UBE2H	Ubiquitin-conjugating enzyme E2 H isoform Iso 1 GN=UBE2H OS=Homo Sapiens SV=454 PE=1	4643.91	1869.82	1454.23	1172.75	4295.08	2687.16
P62258-1	YWHAE	14-3-3 protein epsilon isoform Iso 1 GN=YWHAE OS=Homo Sapiens SV=718 PE=1	113676	184432	33957.2	605937	492467	286094
P62263-1	RPS14	40S ribosomal protein S14 isoform Iso 1 GN=RPS14 OS=Homo Sapiens SV=486 PE=1	411135	269592	118957	185260	307174	258423
P62266-1	RPS23	40S ribosomal protein S23 isoform Iso 1 GN=RPS23 OS=Homo Sapiens SV=372 PE=1	77198.9	53121.5	50231.8	76127.7	49510.5	61238.1
P62269-1	RPS18	40S ribosomal protein S18 isoform Iso 1 GN=RPS18 OS=Homo Sapiens SV=358 PE=1	310315	763745	340835	436528	583241	486933
P62273-1	RPS29	40S ribosomal protein S29 isoform Iso 1 GN=RPS29 OS=Homo Sapiens SV=418 PE=1	30076.5	19166.4	17013.7	99082.9	109308	54929.5
P62277-1	RPS13	40S ribosomal protein S13 isoform Iso 1 GN=RPS13 OS=Homo Sapiens SV=327 PE=1	214969	248283	159997	77010.2	144823	169016
P62280-1	RPS11	40S ribosomal protein S11 isoform Iso 1 GN=RPS11 OS=Homo Sapiens SV=454 PE=1	214563	209276	35611.8	69549.3	162164	138233
P62304-1	SNRPE	Small nuclear ribonucleoprotein E isoform Iso 1 GN=SNRPE OS=Homo Sapiens SV=307 PE=1	274807	77926.1	81110.2	27988.4	140616	120489
P62306-1	SNRPF	Small nuclear ribonucleoprotein F isoform Iso 1 GN=SNRPF OS=Homo Sapiens SV=310 PE=1	309394	79981.2	171118	91937.7	293441	189174
P62310-1	LSM3	U6 snRNA-associated Sm-like protein LSm3 isoform Iso 1 GN=LSM3 OS=Homo Sapiens SV=370 PE=1	16611.5	225045	120344	8575.73	150768	104269
P62312-1	LSM6	U6 snRNA-associated Sm-like protein LSm6 isoform Iso 1 GN=LSM6 OS=Homo Sapiens SV=378 PE=1	113299	57750.1	28656.7	48229.7	106568	70900.7
P62314-1	SNRPD1	Small nuclear ribonucleoprotein Sm D1 isoform Iso 1 GN=SNRPD1 OS=Homo Sapiens SV=415 PE=1	881337	445786	32261.9	32208.9	36118.6	285543
P62316-1	SNRPD2	Small nuclear ribonucleoprotein Sm D2 isoform Iso 1 GN=SNRPD2 OS=Homo Sapiens SV=450 PE=1	106938	627373	273728	346568	447888	360499
P62318-1	SNRPD3	Small nuclear ribonucleoprotein Sm D3 isoform Iso 1 GN=SNRPD3 OS=Homo Sapiens SV=460 PE=1	307905	461443	353219	153657	847398	424724
P62328-1	TMSB4X	Thymosin beta-4 isoform Iso 1 GN=TMSB4X OS=Homo Sapiens SV=327 PE=1	35548.6	247634	49750.9	46789.8	56901.5	87325
P62330-1	ARF6	ADP-ribosylation factor 6 isoform Iso 1 GN=ARF6 OS=Homo Sapiens SV=459 PE=1	19358.7	34886.5	16104.4	5941.37	26864.6	20631.1
P62333-1	PSMC6	26S protease regulatory subunit 10B isoform Iso 1 GN=PSMC6 OS=Homo Sapiens SV=395 PE=1	10447.6	22277.7	3796.18	16657	59606.8	22557.1
P62380-1	TBPL1	TATA box-binding protein-like protein 1 isoform Iso 1 GN=TBPL1 OS=Homo Sapiens SV=320 PE=1	568.501	704.543	475.256	6700.8	5249.63	2739.75
P62424-1	RPL7A	60S ribosomal protein L7a isoform Iso 1 GN=RPL7A OS=Homo Sapiens SV=286 PE=1	134211	327563	35288.3	94085	292276	176685
P62487-1	POLR2G	DNA-directed RNA polymerase II subunit RPB7 isoform Iso 1 GN=POLR2G OS=Homo Sapiens SV=360 PE=1	5888.33	22045.2	11635.6	3250.98	8029.46	10169.9
P62491-1	RAB11A	Ras-related protein Rab-11A isoform Iso 1 GN=RAB11A OS=Homo Sapiens SV=505 PE=1	168581	232554	95701.7	194853	196640	177666
P62495-1	ETF1	Eukaryotic peptide chain release factor subunit 1 isoform Iso 1 GN=ETF1 OS=Homo Sapiens SV=474 PE=1	28966.9	19119.3	179580	12534.3	110281	70096.3
P62701-1	RPS4X	40S ribosomal protein S4, X isoform isoform Iso 1 GN=RPS4X OS=Homo Sapiens SV=496 PE=1	116592	146711	6922.16	121581	274683	133298
P62750-1	RPL23A	60S ribosomal protein L23a isoform Iso 1 GN=RPL23A OS=Homo Sapiens SV=315 PE=1	342768	351604	78422.5	58432.1	197392	205724
P62753-1	RPS6	40S ribosomal protein S6 isoform Iso 1 GN=RPS6 OS=Homo Sapiens SV=575 PE=1	80576.2	77349.4	21311.6	137669	219072	107196
P62805-1	HIST1H4A;HIST1H4B;HIST1H4C;HIST1H4D;HIST1H4E;HIST1H4F;HIST1H4H;HIST1H4I;HIST1H4J;HIST1H4K;HIST1H4L;HIST2H4A;HIST2H4B;HIST4H4	Histone H4 isoform Iso 1 GN=HIST1H4A;HIST1H4B;HIST1H4C;HIST1H4D;HIST1H4E;HIST1H4F;HIST1H4H;HIST1H4I;HIST1H4J;HIST1H4K;HIST1H4L;HIST2H4A;HIST2H4B;HIST4H4 OS=Homo Sapiens SV=1443 PE=1	9.06269e+07	7.13352e+07	3.36627e+07	1.14628e+07	2.53403e+07	4.64856e+07
P62807-1	HIST1H2BC;HIST1H2BE;HIST1H2BF;HIST1H2BG;HIST1H2BI	Histone H2B type 1-C/E/F/G/I isoform Iso 1 GN=HIST1H2BC;HIST1H2BE;HIST1H2BF;HIST1H2BG;HIST1H2BI OS=Homo Sapiens SV=714 PE=1	1.43901e+07	1.43857e+07	2.64491e+06	352409	6.14232e+06	7.5831e+06
P62820-1	RAB1A	Ras-related protein Rab-1A isoform Iso 1 GN=RAB1A OS=Homo Sapiens SV=478 PE=1	172570	218192	3915.53	41699	217028	130681
P62826-1	RAN	GTP-binding nuclear protein Ran isoform Iso 1 GN=RAN OS=Homo Sapiens SV=533 PE=1	948024	766123	33479.4	1.28247e+06	1.45324e+06	896667
P62829-1	RPL23	60S ribosomal protein L23 isoform Iso 1 GN=RPL23 OS=Homo Sapiens SV=448 PE=1	159846	567265	96223.5	17538.6	361425	240460
P62834-1	RAP1A	Ras-related protein Rap-1A isoform Iso 1 GN=RAP1A OS=Homo Sapiens SV=461 PE=1	81817.8	63171	53016	36398.5	103682	67617
P62837-1	UBE2D2	Ubiquitin-conjugating enzyme E2 D2 isoform Iso 1 GN=UBE2D2 OS=Homo Sapiens SV=459 PE=1	44381.6	68717.2	13687.2	21229.4	89857	47574.5
P62841-1	RPS15	40S ribosomal protein S15 isoform Iso 1 GN=RPS15 OS=Homo Sapiens SV=445 PE=1	50638.2	55057.7	2545.4	4518.98	23678.6	27287.8
P62847-1	RPS24	40S ribosomal protein S24 isoform Iso 1 GN=RPS24 OS=Homo Sapiens SV=484 PE=1	217376	328418	95250.1	82.3947	140889	156403
P62851-1	RPS25	40S ribosomal protein S25 isoform Iso 1 GN=RPS25 OS=Homo Sapiens SV=313 PE=1	197045	196150	236554	138375	325824	218790
P62854-1	RPS26	40S ribosomal protein S26 isoform Iso 1 GN=RPS26 OS=Homo Sapiens SV=306 PE=1	73008	115616	15870.8	12546.3	138110	71030.3
P62857-1	RPS28	40S ribosomal protein S28 isoform Iso 1 GN=RPS28 OS=Homo Sapiens SV=411 PE=1	36002.6	39093.6	21825.8	38557.8	103643	47824.7
P62861-1	FAU	40S ribosomal protein S30 isoform Iso 1 GN=FAU OS=Homo Sapiens SV=197 PE=1	84851.4	59832.2	28863.3	19776.6	82545.8	55173.8
P62873-1	GNB1	Guanine nucleotide-binding protein G-I/G-S/G-T subunit beta-1 isoform Iso 1 GN=GNB1 OS=Homo Sapiens SV=477 PE=1	210933	183243	5854.38	408678	242942	210330
P62877-1	RBX1	E3 ubiquitin-protein ligase RBX1 isoform Iso 1 GN=RBX1 OS=Homo Sapiens SV=456 PE=1	2153.51	80984.7	35553.9	7793.34	20804.6	29458
P62879-1	GNB2	Guanine nucleotide-binding protein G-I/G-S/G-T subunit beta-2 isoform Iso 1 GN=GNB2 OS=Homo Sapiens SV=448 PE=1	120738	81017.9	5580.23	150937	167256	105106
P62888-1	RPL30	60S ribosomal protein L30 isoform Iso 1 GN=RPL30 OS=Homo Sapiens SV=474 PE=1	91819.6	374076	145067	24245.7	354522	197946
P62899-1	RPL31	60S ribosomal protein L31 isoform Iso 1 GN=RPL31 OS=Homo Sapiens SV=331 PE=1	59096.9	737401	335226	182670	448042	352487
P62906-1	RPL10A	60S ribosomal protein L10a isoform Iso 1 GN=RPL10A OS=Homo Sapiens SV=394 PE=1	66640.2	76916.8	2916.88	61267.4	154729	72494.1
P62910-1	RPL32	60S ribosomal protein L32 isoform Iso 1 GN=RPL32 OS=Homo Sapiens SV=331 PE=1	290236	309446	59101.2	12644.9	92205.8	152727
P62913-1	RPL11	60S ribosomal protein L11 isoform Iso 1 GN=RPL11 OS=Homo Sapiens SV=499 PE=1	371912	306062	205663	195892	547767	325459
P62913-2	RPL11	60S ribosomal protein L11 isoform Iso 2 GN=RPL11 OS=Homo Sapiens SV=499 PE=1	17247.4	12489	19572.4	2987.39	5779.35	11615.1
P62917-1	RPL8	60S ribosomal protein L8 isoform Iso 1 GN=RPL8 OS=Homo Sapiens SV=509 PE=1	188395	213536	7050.72	92840.4	554518	211268
P62937-1	PPIA	Peptidyl-prolyl cis-trans isomerase A isoform Iso 1 GN=PPIA OS=Homo Sapiens SV=672 PE=1	686968	7.31393e+06	952829	190102	3.08664e+06	2.44609e+06
P62942-1	FKBP1A	Peptidyl-prolyl cis-trans isomerase FKBP1A isoform Iso 1 GN=FKBP1A OS=Homo Sapiens SV=475 PE=1	39181.6	19173.5	14173.7	33948	28522.4	26999.9
P62979-1	RPS27A	Ubiquitin-40S ribosomal protein S27a isoform Iso 1 GN=RPS27A OS=Homo Sapiens SV=502 PE=1	2791.68	147270	1634.54	97.3074	24273	35213.4
P62987-1	UBA52	Ubiquitin-60S ribosomal protein L40 isoform Iso 1 GN=UBA52 OS=Homo Sapiens SV=479 PE=1	5.92649e+06	5.30485e+06	395286	2.41865e+06	6.69199e+06	4.14745e+06
P62993-1	GRB2	Growth factor receptor-bound protein 2 isoform Iso 1 GN=GRB2 OS=Homo Sapiens SV=529 PE=1	203228	190826	8772.87	247596	466424	223369
P62995-1	TRA2B	Transformer-2 protein homolog beta isoform Iso 1 GN=TRA2B OS=Homo Sapiens SV=482 PE=1	51346	57371.7	3424.63	3825.42	350651	93323.7
P63000-1	RAC1	Ras-related C3 botulinum toxin substrate 1 isoform A GN=RAC1 OS=Homo Sapiens SV=532 PE=1	328389	347441	100337	93268.1	830536	339994
P63027-1	VAMP2	Vesicle-associated membrane protein 2 isoform Iso 1 GN=VAMP2 OS=Homo Sapiens SV=199 PE=1	51124	82417.4	23620.5	2610.08	31264.3	38207.3
P63096-1	GNAI1	Guanine nucleotide-binding protein G-i subunit alpha-1 isoform Iso 1 GN=GNAI1 OS=Homo Sapiens SV=495 PE=1	47982.5	60213.6	46188.2	15448.3	99573.8	53881.3
P63098-1	PPP3R1	Calcineurin subunit B type 1 isoform Iso 1 GN=PPP3R1 OS=Homo Sapiens SV=386 PE=1	4749.63	1422.47	463.89	909.363	3663.51	2241.77
P63104-1	YWHAZ	14-3-3 protein zeta/delta isoform Iso 1 GN=YWHAZ OS=Homo Sapiens SV=496 PE=1	4.20923e+06	3.84845e+06	107392	3.79065e+06	4.40387e+06	3.27192e+06
P63165-1	SUMO1	Small ubiquitin-related modifier 1 isoform Iso 1 GN=SUMO1 OS=Homo Sapiens SV=486 PE=1	21020.3	7397.89	3154.85	5311.6	35119.5	14400.8
P63167-1	DYNLL1	Dynein light chain 1, cytoplasmic isoform Iso 1 GN=DYNLL1 OS=Homo Sapiens SV=377 PE=1	22655.9	12420.1	9238.76	3768.61	19095.5	13435.8
P63172-1	DYNLT1	Dynein light chain Tctex-type 1 isoform Iso 1 GN=DYNLT1 OS=Homo Sapiens SV=317 PE=1	1403.33	1008.16	307.229	2590.73	2355.04	1532.9
P63173-1	RPL38	60S ribosomal protein L38 isoform Iso 1 GN=RPL38 OS=Homo Sapiens SV=373 PE=1	74805.1	56650.4	12874.7	10588.9	39868.2	38957.5
P63208-1	SKP1	S-phase kinase-associated protein 1 isoform Iso 1 GN=SKP1 OS=Homo Sapiens SV=536 PE=1	34478.6	105996	85444.4	71547.4	65472	72587.6
P63220-1	RPS21	40S ribosomal protein S21 isoform Iso 1 GN=RPS21 OS=Homo Sapiens SV=432 PE=1	77662.8	45719.5	30303.9	79711.1	90745.1	64828.5
P63241-1	EIF5A	Eukaryotic translation initiation factor 5A-1 isoform Iso 1 GN=EIF5A OS=Homo Sapiens SV=397 PE=1	26277.3	842527	30497.5	28311.8	85827.7	202688
P63244-1	RACK1	Receptor of activated protein C kinase 1 isoform Iso 1 GN=RACK1 OS=Homo Sapiens SV=642 PE=1	474223	485670	12229.8	136756	632339	348244
P63272-1	SUPT4H1	Transcription elongation factor SPT4 isoform Iso 1 GN=SUPT4H1 OS=Homo Sapiens SV=351 PE=1	15037.1	11026.1	2959.28	113.894	1771.15	6181.52
P63279-1	UBE2I	SUMO-conjugating enzyme UBC9 isoform Iso 1 GN=UBE2I OS=Homo Sapiens SV=598 PE=1	2.20715e+06	373946	19039.3	7537.2	86703.8	538876
P63313-1	TMSB10	Thymosin beta-10 isoform Iso 1 GN=TMSB10 OS=Homo Sapiens SV=309 PE=1	150248	104162	6930.89	12086.6	34893.4	61664.1
P67775-1	PPP2CA	Serine/threonine-protein phosphatase 2A catalytic subunit alpha isoform isoform Iso 1 GN=PPP2CA OS=Homo Sapiens SV=494 PE=1	101127	66049.2	2634.82	21995.5	81595.6	54680.4
P67809-1	YBX1	Nuclease-sensitive element-binding protein 1 isoform Iso 1 GN=YBX1 OS=Homo Sapiens SV=543 PE=1	10642.1	29096	28471.3	15305.3	131164	42935.7
P67812-1	SEC11A	Signal peptidase complex catalytic subunit SEC11A isoform Iso 1 GN=SEC11A OS=Homo Sapiens SV=337 PE=1	22183.3	52969.6	5656.04	2031.04	14111.6	19390.3
P67870-1	CSNK2B	Casein kinase II subunit beta isoform Iso 1 GN=CSNK2B OS=Homo Sapiens SV=401 PE=1	50458.6	41192.6	11203.8	61648.9	49449	42790.6
P67936-1	TPM4	Tropomyosin alpha-4 chain isoform Iso 1 GN=TPM4 OS=Homo Sapiens SV=596 PE=1	17588	151418	11998.7	53307.5	26177.6	52098
P68036-1	UBE2L3	Ubiquitin-conjugating enzyme E2 L3 isoform Iso 1 GN=UBE2L3 OS=Homo Sapiens SV=605 PE=1	112107	52491	4096.16	509.299	37597.1	41360.1
P68104-1	EEF1A1	Elongation factor 1-alpha 1 isoform Iso 1 GN=EEF1A1 OS=Homo Sapiens SV=826 PE=1	1.98873e+06	4.41625e+06	35709.1	265333	1.38827e+07	4.11775e+06
P68363-1	TUBA1B	Tubulin alpha-1B chain isoform Iso 1 GN=TUBA1B OS=Homo Sapiens SV=956 PE=1	145684	212082	3597.37	6466.53	672327	208031
P68366-1	TUBA4A	Tubulin alpha-4A chain isoform Iso 1 GN=TUBA4A OS=Homo Sapiens SV=869 PE=1	71827.1	22620.1	1782.08	4310.37	655355	151179
P68371-1	TUBB4B	Tubulin beta-4B chain isoform Iso 1 GN=TUBB4B OS=Homo Sapiens SV=873 PE=1	64680.4	158982	10890.6	46503.9	374661	131144
P68400-1	CSNK2A1	Casein kinase II subunit alpha isoform Iso 1 GN=CSNK2A1 OS=Homo Sapiens SV=547 PE=1	12778.9	7134.61	134623	346413	45284.8	109247
P68402-1	PAFAH1B2	Platelet-activating factor acetylhydrolase IB subunit beta isoform Iso 1 GN=PAFAH1B2 OS=Homo Sapiens SV=495 PE=1	16062.5	7315.58	239882	230.291	5731.98	53844.4
P68431-1	HIST1H3A;HIST1H3B;HIST1H3C;HIST1H3D;HIST1H3E;HIST1H3F;HIST1H3G;HIST1H3H;HIST1H3I;HIST1H3J	Histone H3.1 isoform Iso 1 GN=HIST1H3A;HIST1H3B;HIST1H3C;HIST1H3D;HIST1H3E;HIST1H3F;HIST1H3G;HIST1H3H;HIST1H3I;HIST1H3J OS=Homo Sapiens SV=1081 PE=1	171456	14027.3	8998.31	22103.7	7624.13	44841.9
P68871-1	HBB	Hemoglobin subunit beta isoform Iso 1 GN=HBB OS=Homo Sapiens SV=630 PE=1	7.02225e+07	7.52116e+07	1.29931e+08	4.23927e+07	8.90072e+07	8.13531e+07
P69891-1	HBG1	Hemoglobin subunit gamma-1 isoform Iso 1 GN=HBG1 OS=Homo Sapiens SV=370 PE=1	660180	337913	947228	419359	346075	542151
P69892-1	HBG2	Hemoglobin subunit gamma-2 isoform Iso 1 GN=HBG2 OS=Homo Sapiens SV=324 PE=1	152730	63061.1	24608.1	51135.2	4942.84	59295.3
P69905-1	HBA1;HBA2	Hemoglobin subunit alpha isoform Iso 1 GN=HBA1;HBA2 OS=Homo Sapiens SV=825 PE=1	1.89158e+07	1.92726e+07	5.72341e+07	2.30643e+07	3.43518e+07	3.05677e+07
P78347-1	GTF2I	General transcription factor II-I isoform Iso 1 GN=GTF2I OS=Homo Sapiens SV=680 PE=1	49048.9	31513.9	4253.08	3165.41	128093	43214.9
P78371-1	CCT2	T-complex protein 1 subunit beta isoform Iso 1 GN=CCT2 OS=Homo Sapiens SV=772 PE=1	41089.1	65929.2	68140.3	14433.4	9.43364e+06	1.92465e+06
P78417-1	GSTO1	Glutathione S-transferase omega-1 isoform Iso 1 GN=GSTO1 OS=Homo Sapiens SV=555 PE=1	192415	252522	16271	85909.2	220161	153455
P78527-1	PRKDC	DNA-dependent protein kinase catalytic subunit isoform Iso 1 GN=PRKDC OS=Homo Sapiens SV=1453 PE=1	51897.9	26167.1	15268.5	7176.8	89195.2	37941.1
P78537-1	BLOC1S1	Biogenesis of lysosome-related organelles complex 1 subunit 1 isoform Iso 1 GN=BLOC1S1 OS=Homo Sapiens SV=287 PE=1	104668	48066.7	24401.1	7527.8	24241.5	41781.1
P79483-1	HLA-DRB3	HLA class II histocompatibility antigen, DR beta 3 chain isoform Iso 1 GN=HLA-DRB3 OS=Homo Sapiens SV=172 PE=1	69608.6	47921.3	41423.2	9829.8	73376.8	48431.9
P80217-1	IFI35	Interferon-induced 35 kDa protein isoform Iso 1 GN=IFI35 OS=Homo Sapiens SV=268 PE=1	5919.59	25611.1	7818.42	25113.4	28534.1	18599.3
P80723-1	BASP1	Brain acid soluble protein 1 isoform Iso 1 GN=BASP1 OS=Homo Sapiens SV=506 PE=1	18299.7	55135.6	15813.8	126541	130630	69284
P81277-1	PRLH	Prolactin-releasing peptide isoform Iso 1 GN=PRLH OS=Homo Sapiens SV=320 PE=2	8972.46	10918.1	17134.9	13821.1	7588.36	11687
P82650-1	MRPS22	28S ribosomal protein S22, mitochondrial isoform Iso 1 GN=MRPS22 OS=Homo Sapiens SV=482 PE=1	19317.8	50331.7	1718.12	2477.36	37379.1	22244.8
P82663-1	MRPS25	28S ribosomal protein S25, mitochondrial isoform Iso 1 GN=MRPS25 OS=Homo Sapiens SV=379 PE=1	10216.1	7868.8	776.682	1294.92	364.095	4104.12
P82664-1	MRPS10	28S ribosomal protein S10, mitochondrial isoform Iso 1 GN=MRPS10 OS=Homo Sapiens SV=422 PE=1	635.881	3924.9	486.535	517.958	6601.79	2433.41
P82921-1	MRPS21	28S ribosomal protein S21, mitochondrial isoform Iso 1 GN=MRPS21 OS=Homo Sapiens SV=318 PE=1	1577.73	777.389	1533.96	10965	6366.02	4244.02
P82932-1	MRPS6	28S ribosomal protein S6, mitochondrial isoform Iso 1 GN=MRPS6 OS=Homo Sapiens SV=343 PE=1	12759.8	2643.88	1527.05	13932	9562.07	8084.96
P82979-1	SARNP	SAP domain-containing ribonucleoprotein isoform Iso 1 GN=SARNP OS=Homo Sapiens SV=468 PE=1	51263.6	72236.4	7535.66	120780	477611	145885
P83111-1	LACTB	Serine beta-lactamase-like protein LACTB, mitochondrial isoform Iso 1 GN=LACTB OS=Homo Sapiens SV=438 PE=1	15871.5	12365	41184.3	5336.76	4980.41	15947.6
P83731-1	RPL24	60S ribosomal protein L24 isoform Iso 1 GN=RPL24 OS=Homo Sapiens SV=233 PE=1	196404	146032	6777.53	65713.6	80568.5	99099
P83876-1	TXNL4A	Thioredoxin-like protein 4A isoform Iso 1 GN=TXNL4A OS=Homo Sapiens SV=278 PE=1	499.994	116.693	163.65	489.836	1306.04	515.242
P83881-1	RPL36A	60S ribosomal protein L36a isoform Iso 1 GN=RPL36A OS=Homo Sapiens SV=168 PE=1	90649.3	207832	140981	184644	173620	159545
P83916-1	CBX1	Chromobox protein homolog 1 isoform Iso 1 GN=CBX1 OS=Homo Sapiens SV=457 PE=1	167146	45945	5849.24	2179.73	89360	62096.1
P84077-1	ARF1	ADP-ribosylation factor 1 isoform Iso 1 GN=ARF1 OS=Homo Sapiens SV=489 PE=1	99426.7	244510	63911	84042.1	158469	130072
P84085-1	ARF5	ADP-ribosylation factor 5 isoform Iso 1 GN=ARF5 OS=Homo Sapiens SV=172 PE=1	2944.24	3934.55	5776.88	2930.65	5752.81	4267.83
P84090-1	ERH	Enhancer of rudimentary homolog isoform Iso 1 GN=ERH OS=Homo Sapiens SV=420 PE=1	140070	103141	42095.2	27675.3	95589.8	81714.2
P84095-1	RHOG	Rho-related GTP-binding protein RhoG isoform Iso 1 GN=RHOG OS=Homo Sapiens SV=420 PE=1	28531.5	23683.1	125416	148868	70000.7	79299.7
P84098-1	RPL19	60S ribosomal protein L19 isoform Iso 1 GN=RPL19 OS=Homo Sapiens SV=336 PE=1	49629.6	131531	2630.03	63534.7	28696.5	55204.3
P84103-1	SRSF3	Serine/arginine-rich splicing factor 3 isoform Iso 1 GN=SRSF3 OS=Homo Sapiens SV=480 PE=1	867332	837611	6094.33	87389.7	485631	456812
P84243-1	H3F3A;H3F3B	Histone H3.3 isoform Iso 1 GN=H3F3A;H3F3B OS=Homo Sapiens SV=701 PE=1	330275	4407.61	4757.49	9379.08	5029.8	70769.7
P98175-1	RBM10	RNA-binding protein 10 isoform Iso 1 GN=RBM10 OS=Homo Sapiens SV=516 PE=1	3426.56	3021.57	660.484	1195.91	28846.2	7430.15
P98179-1	RBM3	RNA-binding protein 3 isoform Iso 1 GN=RBM3 OS=Homo Sapiens SV=440 PE=1	44293.5	108962	205000	83314.3	115897	111493
P99999-1	CYCS	Cytochrome c isoform Iso 1 GN=CYCS OS=Homo Sapiens SV=476 PE=1	122637	126269	36006.2	17951.4	147419	90056.4
Q00059-1	TFAM	Transcription factor A, mitochondrial isoform Iso 1 GN=TFAM OS=Homo Sapiens SV=476 PE=1	54100.3	61116.1	18329.1	63306.3	152827	69935.8
Q00325-1	SLC25A3	Phosphate carrier protein, mitochondrial isoform A GN=SLC25A3 OS=Homo Sapiens SV=523 PE=1	37370.4	43849.4	11701.1	15557.6	90970.3	39889.8
Q00577-1	PURA	Transcriptional activator protein Pur-alpha isoform Iso 1 GN=PURA OS=Homo Sapiens SV=332 PE=1	2577.28	1474.53	6184.29	7778.36	103888	24380.5
Q00610-1	CLTC	Clathrin heavy chain 1 isoform Iso 1 GN=CLTC OS=Homo Sapiens SV=1036 PE=1	80812.6	94942.5	26897.6	35623.3	283830	104421
Q00653-1	NFKB2	Nuclear factor NF-kappa-B p100 subunit isoform Iso 1 GN=NFKB2 OS=Homo Sapiens SV=569 PE=1	11575.8	5106.33	2006.85	6593.42	48201.7	14696.8
Q00688-1	FKBP3	Peptidyl-prolyl cis-trans isomerase FKBP3 isoform Iso 1 GN=FKBP3 OS=Homo Sapiens SV=546 PE=1	6473.49	13454.3	3161.79	31900.7	25325.3	16063.1
Q00839-1	HNRNPU	Heterogeneous nuclear ribonucleoprotein U isoform Long GN=HNRNPU OS=Homo Sapiens SV=841 PE=1	1.38126e+06	1.24239e+06	22693.1	51777.5	1.81073e+06	901770
Q01082-1	SPTBN1	Spectrin beta chain, non-erythrocytic 1 isoform Long GN=SPTBN1 OS=Homo Sapiens SV=1054 PE=1	51046.3	46189.4	131.591	2507.84	168210	53617.1
Q01105-1	SET	Protein SET isoform Iso 1 GN=SET OS=Homo Sapiens SV=614 PE=1	36723.9	188375	20972.1	23123.4	686310	191101
Q01130-1	SRSF2	Serine/arginine-rich splicing factor 2 isoform Iso 1 GN=SRSF2 OS=Homo Sapiens SV=425 PE=1	238049	138914	17768.1	32830.8	308225	147157
Q01469-1	FABP5	Fatty acid-binding protein, epidermal isoform Iso 1 GN=FABP5 OS=Homo Sapiens SV=340 PE=1	200820	221520	37841.8	41696.7	78773.9	116130
Q01518-1	CAP1	Adenylyl cyclase-associated protein 1 isoform Iso 1 GN=CAP1 OS=Homo Sapiens SV=619 PE=1	294534	1.40004e+06	57523.8	237418	1.9811e+06	794123
Q01844-1	EWSR1	RNA-binding protein EWS isoform EWS GN=EWSR1 OS=Homo Sapiens SV=503 PE=1	117134	121865	41820.9	30733	288071	119925
Q02080-2	MEF2B	Myocyte-specific enhancer factor 2B isoform Iso 2 GN=MEF2B OS=Homo Sapiens SV=235 PE=1	25522.9	20934.8	4656.2	4530.18	5444.91	12217.8
Q02218-1	OGDH	2-oxoglutarate dehydrogenase, mitochondrial isoform Iso 1 GN=OGDH OS=Homo Sapiens SV=631 PE=1	72118.1	66213.3	11569	2910.02	65339.7	43630
Q02338-1	BDH1	D-beta-hydroxybutyrate dehydrogenase, mitochondrial isoform Iso 1 GN=BDH1 OS=Homo Sapiens SV=470 PE=1	7783.33	19878.5	992.277	61435.4	11598.2	20337.5
Q02539-1	HIST1H1A	Histone H1.1 isoform Iso 1 GN=HIST1H1A OS=Homo Sapiens SV=403 PE=1	594172	3.09004e+06	536690	3.32878e+06	6.95008e+06	2.89995e+06
Q02543-1	RPL18A	60S ribosomal protein L18a isoform Iso 1 GN=RPL18A OS=Homo Sapiens SV=321 PE=1	154029	163912	20786.9	102819	272167	142743
Q02548-1	PAX5	Paired box protein Pax-5 isoform Iso 1 GN=PAX5 OS=Homo Sapiens SV=468 PE=1	14625.5	193735	6712.84	11695.3	130681	71490
Q02556-1	IRF8	Interferon regulatory factor 8 isoform Iso 1 GN=IRF8 OS=Homo Sapiens SV=483 PE=1	10037.6	18941.4	10951.7	1696.38	54159.6	19157.3
Q02790-1	FKBP4	Peptidyl-prolyl cis-trans isomerase FKBP4 isoform Iso 1 GN=FKBP4 OS=Homo Sapiens SV=698 PE=1	11452.4	33089.2	99207.3	2690.74	84140.2	46116
Q02878-1	RPL6	60S ribosomal protein L6 isoform Iso 1 GN=RPL6 OS=Homo Sapiens SV=325 PE=1	21509.2	47313.2	101976	87794.6	148046	81327.8
Q02880-1	TOP2B	DNA topoisomerase 2-beta isoform Beta-2 GN=TOP2B OS=Homo Sapiens SV=793 PE=1	50718.3	58044.6	11403.3	54714	94175.9	53811.2
Q02978-1	SLC25A11	Mitochondrial 2-oxoglutarate/malate carrier protein isoform Iso 1 GN=SLC25A11 OS=Homo Sapiens SV=453 PE=1	47476.9	63432.9	14422.6	21092.3	95376.3	48360.2
Q03252-1	LMNB2	Lamin-B2 isoform Iso 1 GN=LMNB2 OS=Homo Sapiens SV=522 PE=1	53901.7	71296	15991.3	30722.1	335722	101527
Q03519-1	TAP2	Antigen peptide transporter 2 isoform Iso 1 GN=TAP2 OS=Homo Sapiens SV=471 PE=1	1512.32	1591.65	5182.31	27416.9	4121.84	7965.01
Q04637-1	EIF4G1	Eukaryotic translation initiation factor 4 gamma 1 isoform A GN=EIF4G1 OS=Homo Sapiens SV=843 PE=1	3932.3	10439.3	20058.9	11817.7	7450.74	10739.8
Q04837-1	SSBP1	Single-stranded DNA-binding protein, mitochondrial isoform Iso 1 GN=SSBP1 OS=Homo Sapiens SV=443 PE=1	83744.3	186665	365129	156458	376587	233717
Q04917-1	YWHAH	14-3-3 protein eta isoform Iso 1 GN=YWHAH OS=Homo Sapiens SV=504 PE=1	71428.6	94298.5	75111.5	157262	71660.9	93952.3
Q05193-1	DNM1	Dynamin-1 isoform Iso 1 GN=DNM1 OS=Homo Sapiens SV=595 PE=1	31845.7	26277.2	4265.37	305.278	40516.8	20642
Q05519-1	SRSF11	Serine/arginine-rich splicing factor 11 isoform Iso 1 GN=SRSF11 OS=Homo Sapiens SV=494 PE=1	17482.6	6070.61	1696.56	1434.63	53781.6	16093.2
Q05655-1	PRKCD	Protein kinase C delta type isoform Iso 1 GN=PRKCD OS=Homo Sapiens SV=706 PE=1	13007.7	8250.96	766.448	2409.25	19540	8794.87
Q06187-1	BTK	Tyrosine-protein kinase BTK isoform BTK-A GN=BTK OS=Homo Sapiens SV=626 PE=1	48389.5	73075.4	1512.15	1056.51	124764	49759.5
Q06265-1	EX	Exosome complex component RRP45 isoform Iso 1 GN=EXOSC9 OS=Homo Sapiens SV=467 PE=1	1092.74	44.3556	11.0631	4030.34	4382.08	1912.12
Q06323-1	PSME1	Proteasome activator complex subunit 1 isoform Iso 1 GN=PSME1 OS=Homo Sapiens SV=463 PE=1	284440	176046	17461.1	188453	733342	279949
Q06830-1	PRDX1	Peroxiredoxin-1 isoform Iso 1 GN=PRDX1 OS=Homo Sapiens SV=711 PE=1	635729	530465	126844	668010	935538	579317
Q07020-1	RPL18	60S ribosomal protein L18 isoform Iso 1 GN=RPL18 OS=Homo Sapiens SV=456 PE=1	177335	410526	52943.3	62809	246336	189990
Q07021-1	C1QBP	Complement component 1 Q subcomponent-binding protein, mitochondrial isoform Iso 1 GN=C1QBP OS=Homo Sapiens SV=537 PE=1	84323.5	255147	36891.2	31987.3	178711	117412
Q07666-1	KHDRBS1	KH domain-containing, RNA-binding, signal transduction-associated protein 1 isoform Iso 1 GN=KHDRBS1 OS=Homo Sapiens SV=579 PE=1	20811.3	17008.1	8093.8	4607.6	84804.8	27065.1
Q07812-1	BAX	Apoptosis regulator BAX isoform Alpha GN=BAX OS=Homo Sapiens SV=503 PE=1	18180.9	21376.3	952.437	19046	20866.6	16084.5
Q07955-1	SRSF1	Serine/arginine-rich splicing factor 1 isoform ASF-1 GN=SRSF1 OS=Homo Sapiens SV=576 PE=1	524894	351693	42050.4	341391	880333	428072
Q07960-1	ARHGAP1	Rho GTPase-activating protein 1 isoform Iso 1 GN=ARHGAP1 OS=Homo Sapiens SV=544 PE=1	30922	40328.7	34583	46659	58501.5	42198.8
Q08170-1	SRSF4	Serine/arginine-rich splicing factor 4 isoform Iso 1 GN=SRSF4 OS=Homo Sapiens SV=430 PE=1	166555	34800	13688	8628.19	386183	121971
Q08209-1	PPP3CA	Serine/threonine-protein phosphatase 2B catalytic subunit alpha isoform isoform Iso 1 GN=PPP3CA OS=Homo Sapiens SV=590 PE=1	5672.39	2384.61	904.728	654.572	22755.7	6474.4
Q08211-1	DHX9	ATP-dependent RNA helicase A isoform Iso 1 GN=DHX9 OS=Homo Sapiens SV=844 PE=1	253825	120413	27160.8	44206.1	180577	125236
Q08257-1	CRYZ	Quinone oxidoreductase isoform Iso 1 GN=CRYZ OS=Homo Sapiens SV=572 PE=1	85118.1	14358.3	951.668	22973.9	57576	36195.6
Q08945-1	SSRP1	FACT complex subunit SSRP1 isoform Iso 1 GN=SSRP1 OS=Homo Sapiens SV=569 PE=1	123651	108945	29499.8	2315.12	153104	83503
Q08J23-1	NSUN2	tRNA -cytosine-34-C-5-methyltransferase isoform Iso 1 GN=NSUN2 OS=Homo Sapiens SV=624 PE=1	28365.1	15151.4	79.0253	12668.2	68595.5	24971.8
Q09028-1	RBBP4	Histone-binding protein RBBP4 isoform Iso 1 GN=RBBP4 OS=Homo Sapiens SV=521 PE=1	45928.6	115473	91531.8	71044.3	663568	197509
Q09161-1	NCBP1	Nuclear cap-binding protein subunit 1 isoform Iso 1 GN=NCBP1 OS=Homo Sapiens SV=478 PE=1	6943.78	6677.53	36229.2	5349.07	16529.2	14345.8
Q09666-1	AHNAK	Neuroblast differentiation-associated protein AHNAK isoform Iso 1 GN=AHNAK OS=Homo Sapiens SV=1586 PE=1	21410.8	17178.2	2327.01	2279.48	48384.9	18316.1
Q0VGL1-1	LAMTOR4	Ragulator complex protein LAMTOR4 isoform Iso 1 GN=LAMTOR4 OS=Homo Sapiens SV=362 PE=1	14791.2	6138.82	3105.71	21255.7	22081.8	13474.6
Q10567-1	AP1B1	AP-1 complex subunit beta-1 isoform A GN=AP1B1 OS=Homo Sapiens SV=466 PE=1	21086.2	24836.1	6419.76	20218.8	62659.2	27044
Q10589-1	BST2	Bone marrow stromal antigen 2 isoform Iso 1 GN=BST2 OS=Homo Sapiens SV=456 PE=1	1895.74	487.646	2809.62	3251.89	3405.73	2370.12
Q10713-1	PMPCA	Mitochondrial-processing peptidase subunit alpha isoform Iso 1 GN=PMPCA OS=Homo Sapiens SV=526 PE=1	572.938	27857.7	754.392	495.306	13539.7	8644.02
Q12769-1	NUP160	Nuclear pore complex protein Nup160 isoform Iso 1 GN=NUP160 OS=Homo Sapiens SV=385 PE=1	5579.35	6617.18	589.38	883.165	10992.4	4932.3
Q12788-1	TBL3	Transducin beta-like protein 3 isoform Iso 1 GN=TBL3 OS=Homo Sapiens SV=474 PE=1	12671.4	13978.5	7847.29	31298.1	14136	15986.3
Q12800-1	TFCP2	Alpha-globin transcription factor CP2 isoform Iso 1 GN=TFCP2 OS=Homo Sapiens SV=312 PE=1	10274.3	1911.18	2309.78	2114.47	12278.4	5777.61
Q12824-1	SMARCB1	SWI/SNF-related matrix-associated actin-dependent regulator of chromatin subfamily B member 1 isoform A GN=SMARCB1 OS=Homo Sapiens SV=561 PE=1	5967.42	2924.64	29597.8	911.694	20950.9	12070.5
Q12840-1	KIF5A	Kinesin heavy chain isoform 5A isoform Iso 1 GN=KIF5A OS=Homo Sapiens SV=490 PE=1	7579.85	6904.9	4387.4	2358.36	24557.4	9157.57
Q12874-1	SF3A3	Splicing factor 3A subunit 3 isoform Iso 1 GN=SF3A3 OS=Homo Sapiens SV=513 PE=1	45321.4	40423.8	38553	22199.3	147009	58701.3
Q12904-1	AIMP1	Aminoacyl tRNA synthase complex-interacting multifunctional protein 1 isoform Iso 1 GN=AIMP1 OS=Homo Sapiens SV=532 PE=1	1118.63	375.418	3066.54	1000.44	5497.15	2211.63
Q12905-1	ILF2	Interleukin enhancer-binding factor 2 isoform Iso 1 GN=ILF2 OS=Homo Sapiens SV=511 PE=1	209441	199183	7328.37	6255.92	398037	164049
Q12906-1	ILF3	Interleukin enhancer-binding factor 3 isoform Iso 1 GN=ILF3 OS=Homo Sapiens SV=724 PE=1	221726	212959	20810.2	7289.34	534860	199529
Q12912-1	LRMP	Lymphoid-restricted membrane protein isoform Iso 1 GN=LRMP OS=Homo Sapiens SV=448 PE=1	19857.3	209852	6990.34	7007.72	68440.9	62429.7
Q12931-1	TRAP1	Heat shock protein 75 kDa, mitochondrial isoform Iso 1 GN=TRAP1 OS=Homo Sapiens SV=592 PE=1	44563	52023.1	22591.8	17681	63123.8	39996.6
Q12965-1	MYO1E	Unconventional myosin-Ie isoform Iso 1 GN=MYO1E OS=Homo Sapiens SV=504 PE=1	24250.8	16217	1637.93	1766.65	23350.3	13444.5
Q12972-1	PPP1R8	Nuclear inhibitor of protein phosphatase 1 isoform Alpha GN=PPP1R8 OS=Homo Sapiens SV=527 PE=1	485.261	4717.43	4339.5	20581.9	78065.6	21637.9
Q12979-1	ABR	Active breakpoint cluster region-related protein isoform Long GN=ABR OS=Homo Sapiens SV=508 PE=1	544.485	2362.63	3044.82	604.934	1029.6	1517.29
Q12996-1	CSTF3	Cleavage stimulation factor subunit 3 isoform Iso 1 GN=CSTF3 OS=Homo Sapiens SV=529 PE=1	5544.51	3844.65	109520	123691	10169.2	50553.9
Q13043-1	STK4	Serine/threonine-protein kinase 4 isoform Iso 1 GN=STK4 OS=Homo Sapiens SV=582 PE=1	9616.88	11513.2	104286	23203.6	107128	51149.5
Q13045-1	FLII	Protein flightless-1 homolog isoform Iso 1 GN=FLII OS=Homo Sapiens SV=645 PE=1	8952.54	11634.4	204.986	173.075	6562.86	5505.57
Q13098-4	GPS1	COP9 signalosome complex subunit 1 isoform Iso 1 GN=GPS1 OS=Homo Sapiens SV=471 PE=1	11884.4	13394	3866.3	27770.2	25484	16479.8
Q13112-1	CHAF1B	Chromatin assembly factor 1 subunit B isoform Iso 1 GN=CHAF1B OS=Homo Sapiens SV=498 PE=1	2818.08	7533.45	1833.39	15852.8	1928.63	5993.27
Q13123-1	IK	Protein Red isoform Iso 1 GN=IK OS=Homo Sapiens SV=467 PE=1	8065.8	7686.75	110528	1221.06	32505.7	32001.5
Q13126-1	MTAP	S-methyl-5'-thioadenosine phosphorylase isoform Iso 1 GN=MTAP OS=Homo Sapiens SV=435 PE=1	69087.7	68633.7	2109.33	9017.7	73829.1	44535.5
Q13148-1	TARDBP	TAR DNA-binding protein 43 isoform Iso 1 GN=TARDBP OS=Homo Sapiens SV=622 PE=1	24991	86631.6	912131	22441	189563	247151
Q13151-1	HNRNPA0	Heterogeneous nuclear ribonucleoprotein A0 isoform Iso 1 GN=HNRNPA0 OS=Homo Sapiens SV=511 PE=1	55580	112065	12795.6	11428	195708	77515.4
Q13155-1	AIMP2	Aminoacyl tRNA synthase complex-interacting multifunctional protein 2 isoform Iso 1 GN=AIMP2 OS=Homo Sapiens SV=481 PE=1	8846.98	7546.89	571.527	3118.39	13406	6697.95
Q13177-1	PAK2	Serine/threonine-protein kinase PAK 2 isoform Iso 1 GN=PAK2 OS=Homo Sapiens SV=593 PE=1	3685.01	10513	533.298	2391.64	56350.3	14694.6
Q13185-1	CBX3	Chromobox protein homolog 3 isoform Iso 1 GN=CBX3 OS=Homo Sapiens SV=528 PE=1	347853	221504	89272.1	306847	423321	277759
Q13200-1	PSMD2	26S proteasome non-ATPase regulatory subunit 2 isoform Iso 1 GN=PSMD2 OS=Homo Sapiens SV=630 PE=1	24603.8	8268.03	19660.6	12901.1	30261.9	19139.1
Q13242-1	SRSF9	Serine/arginine-rich splicing factor 9 isoform Iso 1 GN=SRSF9 OS=Homo Sapiens SV=450 PE=1	77781.2	52733.9	20484.3	77102.4	149762	75572.7
Q13243-1	SRSF5	Serine/arginine-rich splicing factor 5 isoform SRP40-1 GN=SRSF5 OS=Homo Sapiens SV=504 PE=1	7719.27	32837.5	10849.7	1799.8	123260	35293.3
Q13247-1	SRSF6	Serine/arginine-rich splicing factor 6 isoform SRP55-1 GN=SRSF6 OS=Homo Sapiens SV=499 PE=1	8473.81	32714.8	38016.5	86999.5	189620	71164.8
Q13263-1	TRIM28	Transcription intermediary factor 1-beta isoform Iso 1 GN=TRIM28 OS=Homo Sapiens SV=839 PE=1	318012	277678	29942.2	14895.9	565713	241248
Q13283-1	G3BP1	Ras GTPase-activating protein-binding protein 1 isoform Iso 1 GN=G3BP1 OS=Homo Sapiens SV=645 PE=1	69207.6	39693.3	9758.37	2250.6	98669.5	43915.9
Q13303-1	KCNAB2	Voltage-gated potassium channel subunit beta-2 isoform Iso 1 GN=KCNAB2 OS=Homo Sapiens SV=465 PE=1	320.219	137.719	488.691	3227.87	148.431	864.585
Q13315-1	ATM	Serine-protein kinase ATM isoform Iso 1 GN=ATM OS=Homo Sapiens SV=652 PE=1	2911.74	3546.55	1423.25	3007.43	177.734	2213.34
Q13330-1	MTA1	Metastasis-associated protein MTA1 isoform Long GN=MTA1 OS=Homo Sapiens SV=559 PE=1	5610.56	17857.7	3901.84	4911.82	10814.5	8619.27
Q13347-1	EIF3I	Eukaryotic translation initiation factor 3 subunit I isoform Iso 1 GN=EIF3I OS=Homo Sapiens SV=540 PE=1	52153.7	25646.3	9418.73	75900.8	76304.3	47884.8
Q13404-4	UBE2V1	Ubiquitin-conjugating enzyme E2 variant 1 isoform Iso 3 GN=UBE2V1 OS=Homo Sapiens SV=227 PE=1	68147.6	218569	95203.9	60662.3	115036	111524
Q13405-1	MRPL49	39S ribosomal protein L49, mitochondrial isoform Iso 1 GN=MRPL49 OS=Homo Sapiens SV=363 PE=1	42852.9	58545.1	21503.8	8098.74	24705.4	31141.2
Q13409-1	DYNC1I2	Cytoplasmic dynein 1 intermediate chain 2 isoform 2A GN=DYNC1I2 OS=Homo Sapiens SV=377 PE=1	2010.14	5280.94	3401.73	710.339	4247.57	3130.14
Q13422-1	IKZF1	DNA-binding protein Ikaros isoform Ik1 GN=IKZF1 OS=Homo Sapiens SV=444 PE=1	8631.86	12906.3	783.182	1894.44	29040.8	10651.3
Q13423-1	NNT	NAD-P transhydrogenase, mitochondrial isoform Iso 1 GN=NNT OS=Homo Sapiens SV=585 PE=1	10489.9	9856.73	589.281	26984.8	25725.2	14729.2
Q13427-1	PPIG	Peptidyl-prolyl cis-trans isomerase G isoform Iso 1 GN=PPIG OS=Homo Sapiens SV=531 PE=1	32477.2	11351.3	2080.95	27801.2	34185.1	21579.2
Q13428-1	TCOF1	Treacle protein isoform Iso 1 GN=TCOF1 OS=Homo Sapiens SV=775 PE=1	7863.77	15328.6	1572.24	1051.93	65424.7	18248.2
Q13435-1	SF3B2	Splicing factor 3B subunit 2 isoform Iso 1 GN=SF3B2 OS=Homo Sapiens SV=636 PE=1	44846	17719.6	170.49	4679.89	81624.3	29808.1
Q13442-1	PDAP1	28 kDa heat- and acid-stable phosphoprotein isoform Iso 1 GN=PDAP1 OS=Homo Sapiens SV=436 PE=1	42947.1	40313.6	537.082	96600.7	62665.2	48612.7
Q13451-1	FKBP5	Peptidyl-prolyl cis-trans isomerase FKBP5 isoform Iso 1 GN=FKBP5 OS=Homo Sapiens SV=660 PE=1	1438.62	8827.84	482.962	2693.07	17962.8	6281.06
Q13509-1	TUBB3	Tubulin beta-3 chain isoform Iso 1 GN=TUBB3 OS=Homo Sapiens SV=629 PE=1	329880	447383	36830.3	32062.4	1.4269e+06	454612
Q13510-1	ASAH1	Acid ceramidase isoform Iso 1 GN=ASAH1 OS=Homo Sapiens SV=551 PE=1	27139.7	21742.4	2733.25	405.435	22070.9	14818.4
Q13523-1	PRPF4B	Serine/threonine-protein kinase PRP4 homolog isoform Iso 1 GN=PRPF4B OS=Homo Sapiens SV=600 PE=1	49434.6	56369.7	12519.7	2633.59	155120	55215.6
Q13526-1	PIN1	Peptidyl-prolyl cis-trans isomerase NIMA-interacting 1 isoform Iso 1 GN=PIN1 OS=Homo Sapiens SV=539 PE=1	690671	45684.9	4444.79	210.59	17331.9	151669
Q13547-1	HDAC1	Histone deacetylase 1 isoform Iso 1 GN=HDAC1 OS=Homo Sapiens SV=688 PE=1	90895.3	57181.6	30897	15990.6	149100	68812.8
Q13557-1	CAMK2D	Calcium/calmodulin-dependent protein kinase type II subunit delta isoform Delta 2 GN=CAMK2D OS=Homo Sapiens SV=526 PE=1	17861.9	25047.1	2452.7	3110.27	72756.7	24245.7
Q13561-1	DCTN2	Dynactin subunit 2 isoform Iso 1 GN=DCTN2 OS=Homo Sapiens SV=537 PE=1	3397.57	1277.9	2546.57	4304.15	66370.3	15579.3
Q13564-1	NAE1	NEDD8-activating enzyme E1 regulatory subunit isoform Iso 1 GN=NAE1 OS=Homo Sapiens SV=514 PE=1	5690.84	6134.8	1086.84	170.615	24125.7	7441.75
Q13588-1	GRAP	GRB2-related adapter protein isoform Iso 1 GN=GRAP OS=Homo Sapiens SV=309 PE=1	41484.2	21513.5	716.696	25128.6	20964.2	21961.4
Q13595-1	TRA2A	Transformer-2 protein homolog alpha isoform Long GN=TRA2A OS=Homo Sapiens SV=458 PE=1	5236.14	23375.1	7078.08	27605.4	15228.5	15704.6
Q13596-1	SNX1	Sorting nexin-1 isoform Iso 1 GN=SNX1 OS=Homo Sapiens SV=478 PE=1	19313.8	15011.2	3064.56	1822.64	80427	23927.8
Q13617-1	CUL2	Cullin-2 isoform Iso 1 GN=CUL2 OS=Homo Sapiens SV=510 PE=1	4491.8	898.321	6653.46	2163.72	3900.3	3621.52
Q13618-1	CUL3	Cullin-3 isoform Iso 1 GN=CUL3 OS=Homo Sapiens SV=554 PE=1	5074.14	12589.7	709.68	4273.1	29010.7	10331.5
Q13620-2	CUL4B	Cullin-4B isoform Iso 1 GN=CUL4B OS=Homo Sapiens SV=615 PE=1	200012	350251	957919	4.91058e+06	194728	1.3227e+06
Q13630-1	TSTA3	GDP-L-fucose synthase isoform Iso 1 GN=TSTA3 OS=Homo Sapiens SV=468 PE=1	34676.7	31349.8	15850	83819.2	138711	60881.4
Q13765-1	NACA	Nascent polypeptide-associated complex subunit alpha isoform Iso 1 GN=NACA OS=Homo Sapiens SV=396 PE=1	231289	99969.7	8039.4	80752.1	631142	210239
Q13813-1	SPTAN1	Spectrin alpha chain, non-erythrocytic 1 isoform Iso 1 GN=SPTAN1 OS=Homo Sapiens SV=1117 PE=1	96900.9	47529.9	10676.2	4305.12	117344	55351.2
Q13838-1	DDX39B	Spliceosome RNA helicase DDX39B isoform Iso 1 GN=DDX39B OS=Homo Sapiens SV=660 PE=1	98464	101394	38474.1	26574.9	127032	78387.7
Q13867-1	BLMH	Bleomycin hydrolase isoform Iso 1 GN=BLMH OS=Homo Sapiens SV=507 PE=1	15253.9	33335.1	41611.1	3745.02	12225.4	21234.1
Q13868-1	EX	Exosome complex component RRP4 isoform Iso 1 GN=EXOSC2 OS=Homo Sapiens SV=440 PE=1	26397.6	23389.4	131.05	4244.53	27442.1	16320.9
Q13885-1	TUBB2A	Tubulin beta-2A chain isoform Iso 1 GN=TUBB2A OS=Homo Sapiens SV=798 PE=1	435445	436025	50945.7	134344	2.0713e+06	625611
Q13907-1	IDI1	Isopentenyl-diphosphate Delta-isomerase 1 isoform Iso 1 GN=IDI1 OS=Homo Sapiens SV=474 PE=1	5558.77	2672.47	155.577	2109.65	550.85	2209.46
Q13951-1	CBFB	Core-binding factor subunit beta isoform Iso 1 GN=CBFB OS=Homo Sapiens SV=419 PE=1	54462.7	32683.1	10277.2	7058.28	43998.2	29695.9
Q13952-1	NFYC	Nuclear transcription factor Y subunit gamma isoform Iso 3 GN=NFYC OS=Homo Sapiens SV=330 PE=1	19140.8	4787.45	15796.7	46323.1	18460.7	20901.7
Q14005-1	IL16	Pro-interleukin-16 isoform Iso 1 GN=IL16 OS=Homo Sapiens SV=465 PE=1	141478	63590.6	37313.7	13720.5	667974	184815
Q14011-1	CIRBP	Cold-inducible RNA-binding protein isoform Iso 1 GN=CIRBP OS=Homo Sapiens SV=336 PE=1	174877	155087	86255.5	102390	84478.6	120618
Q14019-1	COTL1	Coactosin-like protein isoform Iso 1 GN=COTL1 OS=Homo Sapiens SV=404 PE=1	283415	1.18015e+06	596954	820362	794222	735021
Q14103-1	HNRNPD	Heterogeneous nuclear ribonucleoprotein D0 isoform Iso 1 GN=HNRNPD OS=Homo Sapiens SV=620 PE=1	204841	332547	23006.5	10910.4	2.54641e+06	623544
Q14139-1	UBE4A	Ubiquitin conjugation factor E4 A isoform Iso 1 GN=UBE4A OS=Homo Sapiens SV=413 PE=1	3239.38	3416.76	7767.4	136320	3315.24	30811.8
Q14141-1	SEPT6	Septin-6 isoform II GN=SEPT6 OS=Homo Sapiens SV=497 PE=1	24155.7	104363	24695.3	35261.5	427884	123272
Q14152-1	EIF3A	Eukaryotic translation initiation factor 3 subunit A isoform Iso 1 GN=EIF3A OS=Homo Sapiens SV=774 PE=1	36175.7	42773.9	6629.81	23048.3	25587.6	26843.1
Q14155-4	ARHGEF7	Rho guanine nucleotide exchange factor 7 isoform Iso 4 GN=ARHGEF7 OS=Homo Sapiens SV=528 PE=1	6623.86	4100.73	785.296	1318.32	30812	8728.05
Q14161-1	GIT2	ARF GTPase-activating protein GIT2 isoform Iso 1 GN=GIT2 OS=Homo Sapiens SV=420 PE=1	2658.67	1144.52	2217.14	6094.12	5272.68	3477.42
Q14165-1	MLEC	Malectin isoform Iso 1 GN=MLEC OS=Homo Sapiens SV=400 PE=1	7431	3767.14	13013.3	3752.22	21674	9927.53
Q14194-1	CRMP1	Dihydropyrimidinase-related protein 1 isoform Iso 1 GN=CRMP1 OS=Homo Sapiens SV=503 PE=1	10048	7411.38	418.848	2235.95	17543	7531.44
Q14197-1	MRPL58	Peptidyl-tRNA hydrolase ICT1, mitochondrial isoform Iso 1 GN=MRPL58 OS=Homo Sapiens SV=457 PE=1	16405.6	45548.1	1.12114e+06	29694.1	66181.2	255793
Q14203-1	DCTN1	Dynactin subunit 1 isoform p150 GN=DCTN1 OS=Homo Sapiens SV=650 PE=1	11851	9383.35	59170.7	124427	22231.8	45412.7
Q14204-1	DYNC1H1	Cytoplasmic dynein 1 heavy chain 1 isoform Iso 1 GN=DYNC1H1 OS=Homo Sapiens SV=1259 PE=1	6583.49	3899.43	1072.48	2514.18	10108.4	4835.6
Q14240-1	EIF4A2	Eukaryotic initiation factor 4A-II isoform Iso 1 GN=EIF4A2 OS=Homo Sapiens SV=580 PE=1	3392.56	21778.2	186.434	16.3808	52251.4	15525
Q14289-1	PTK2B	Protein-tyrosine kinase 2-beta isoform Iso 1 GN=PTK2B OS=Homo Sapiens SV=623 PE=1	5667.26	6106.19	3381.02	184.867	16273.9	6322.64
Q14331-1	FRG1	Protein FRG1 isoform Iso 1 GN=FRG1 OS=Homo Sapiens SV=197 PE=1	5908.9	6188.47	3071.69	4476.96	18485.4	7626.29
Q14344-1	GNA13	Guanine nucleotide-binding protein subunit alpha-13 isoform Iso 1 GN=GNA13 OS=Homo Sapiens SV=447 PE=1	5102.22	7053.65	530.38	942.863	3998.75	3525.57
Q14444-1	CAPRIN1	Caprin-1 isoform Iso 1 GN=CAPRIN1 OS=Homo Sapiens SV=548 PE=1	22137.5	27282.9	2315.08	3459.55	60669.5	23172.9
Q14498-1	RBM39	RNA-binding protein 39 isoform Iso 1 GN=RBM39 OS=Homo Sapiens SV=519 PE=1	63728.7	37959.4	2665.17	626.761	174481	55892.3
Q14566-1	MCM6	DNA replication licensing factor MCM6 isoform Iso 1 GN=MCM6 OS=Homo Sapiens SV=690 PE=1	34719.1	50949.7	169628	57463.5	97947.7	82141.5
Q14568-1	HSP90AA2P	Heat shock protein HSP 90-alpha A2 isoform Iso 1 GN=HSP90AA2P OS=Homo Sapiens SV=288 PE=1	121819	120498	203316	65348.5	269892	156175
Q14643-3	ITPR1	Inositol 1,4,5-trisphosphate receptor type 1 isoform Iso 3 GN=ITPR1 OS=Homo Sapiens SV=670 PE=1	4614.48	2987.91	51.2451	1928.11	2471.55	2410.66
Q14651-1	PLS1	Plastin-1 isoform Iso 1 GN=PLS1 OS=Homo Sapiens SV=398 PE=1	307055	240181	9746.13	23553.8	747426	265592
Q14669-1	TRIP12	E3 ubiquitin-protein ligase TRIP12 isoform Iso 1 GN=TRIP12 OS=Homo Sapiens SV=579 PE=1	1548.25	892.316	5038.59	20882.9	5383.46	6749.11
Q14677-1	CLINT1	Clathrin interactor 1 isoform Iso 1 GN=CLINT1 OS=Homo Sapiens SV=512 PE=1	4026.14	3205.46	9161.77	5920.33	14590.3	7380.81
Q14683-1	SMC1A	Structural maintenance of chromosomes protein 1A isoform Iso 1 GN=SMC1A OS=Homo Sapiens SV=709 PE=1	23881.6	23565.7	4926.24	28925.3	78833.7	32026.5
Q14692-1	BMS1	Ribosome biogenesis protein BMS1 homolog isoform Iso 1 GN=BMS1 OS=Homo Sapiens SV=516 PE=1	4136.1	191.135	14519.5	1156.15	5141.35	5028.85
Q14696-1	MESDC2	LDLR chaperone MESD isoform Iso 1 GN=MESDC2 OS=Homo Sapiens SV=413 PE=1	15621.2	6807.32	592357	19354.4	22676.2	131363
Q14697-1	GANAB	Neutral alpha-glucosidase AB isoform Iso 1 GN=GANAB OS=Homo Sapiens SV=754 PE=1	117406	112827	3930.76	1774.18	246653	96518.3
Q14699-1	RFTN1	Raftlin isoform Iso 1 GN=RFTN1 OS=Homo Sapiens SV=396 PE=1	21559.7	49154.4	2488.51	5072.38	66665.1	28988
Q14738-1	PPP2R5D	Serine/threonine-protein phosphatase 2A 56 kDa regulatory subunit delta isoform isoform Delta-1 GN=PPP2R5D OS=Homo Sapiens SV=528 PE=1	4539.42	7229.37	886.874	11499.5	10444.2	6919.86
Q14739-1	LBR	Lamin-B receptor isoform Iso 1 GN=LBR OS=Homo Sapiens SV=497 PE=1	23311.8	40478.9	8779.19	23320	46313.1	28440.6
Q14761-1	PTPRCAP	Protein tyrosine phosphatase receptor type C-associated protein isoform Iso 1 GN=PTPRCAP OS=Homo Sapiens SV=334 PE=1	6020.38	22778.5	588.459	670.455	6583.49	7328.25
Q14764-1	MVP	Major vault protein isoform Iso 1 GN=MVP OS=Homo Sapiens SV=588 PE=1	25628.4	88837.1	8471.9	2686.17	59550.8	37034.9
Q14839-1	CHD4	Chromodomain-helicase-DNA-binding protein 4 isoform Iso 1 GN=CHD4 OS=Homo Sapiens SV=710 PE=1	12840	23826.4	38950.8	16951.2	73894.1	33292.5
Q14847-1	LASP1	LIM and SH3 domain protein 1 isoform Iso 1 GN=LASP1 OS=Homo Sapiens SV=555 PE=1	7881.97	15472.1	13599.2	4777.89	116878	31721.8
Q14919-1	DRAP1	Dr1-associated corepressor isoform Iso 1 GN=DRAP1 OS=Homo Sapiens SV=386 PE=1	25892.2	21958.2	1087.07	18225.6	19112.9	17255.2
Q14974-1	KPNB1	Importin subunit beta-1 isoform Iso 1 GN=KPNB1 OS=Homo Sapiens SV=718 PE=1	99140.1	128825	9724.73	85649.9	175472	99762.3
Q14978-1	NOLC1	Nucleolar and coiled-body phosphoprotein 1 isoform Alpha GN=NOLC1 OS=Homo Sapiens SV=584 PE=1	12161.4	12440.2	1068.11	1971.74	35933.2	12714.9
Q14980-1	NUMA1	Nuclear mitotic apparatus protein 1 isoform Iso 1 GN=NUMA1 OS=Homo Sapiens SV=936 PE=1	41169.8	25144.9	9540.18	69777.4	167164	62559.2
Q15003-1	NCAPH	Condensin complex subunit 2 isoform Iso 1 GN=NCAPH OS=Homo Sapiens SV=545 PE=1	516.983	1287.76	2570.12	6302.66	2750.6	2685.62
Q15005-1	SPCS2	Signal peptidase complex subunit 2 isoform Iso 1 GN=SPCS2 OS=Homo Sapiens SV=387 PE=1	11452.1	7201.56	535786	5342.9	18953.6	115747
Q15006-1	EMC2	ER membrane protein complex subunit 2 isoform Iso 1 GN=EMC2 OS=Homo Sapiens SV=389 PE=1	4746.11	2249.87	2401.58	20759.8	16649.7	9361.41
Q15007-1	WTAP	Pre-mRNA-splicing regulator WTAP isoform Iso 1 GN=WTAP OS=Homo Sapiens SV=513 PE=1	1931.82	41814.5	2149.98	4967.89	28472.8	15867.4
Q15008-1	PSMD6	26S proteasome non-ATPase regulatory subunit 6 isoform Iso 1 GN=PSMD6 OS=Homo Sapiens SV=501 PE=1	16319.1	19467.7	5895.72	15217.8	31443.1	17668.7
Q15019-1	SEPT2	Septin-2 isoform Iso 1 GN=SEPT2 OS=Homo Sapiens SV=642 PE=1	26656.7	10879.9	7673.11	1263.48	333464	75987.4
Q15020-1	SART3	Squamous cell carcinoma antigen recognized by T-cells 3 isoform Iso 1 GN=SART3 OS=Homo Sapiens SV=522 PE=1	17387.6	19781	27413.5	43078.7	53447	32221.6
Q15021-1	NCAPD2	Condensin complex subunit 1 isoform Iso 1 GN=NCAPD2 OS=Homo Sapiens SV=627 PE=1	4424.23	3648.55	1790.09	409.933	6823.58	3419.28
Q15027-1	ACAP1	Arf-GAP with coiled-coil, ANK repeat and PH domain-containing protein 1 isoform Iso 1 GN=ACAP1 OS=Homo Sapiens SV=410 PE=1	20433.6	20484.4	1081.71	2650.19	23812	13692.4
Q15029-1	EFTUD2	116 kDa U5 small nuclear ribonucleoprotein component isoform Iso 1 GN=EFTUD2 OS=Homo Sapiens SV=624 PE=1	64899.2	51464.9	35867.1	12178.6	93606.5	51603.3
Q15046-1	KARS	Lysine--tRNA ligase isoform Cytoplasmic GN=KARS OS=Homo Sapiens SV=669 PE=1	14201.7	11228.8	1407.47	6017.05	38400.6	14251.1
Q15054-1	POLD3	DNA polymerase delta subunit 3 isoform Iso 1 GN=POLD3 OS=Homo Sapiens SV=461 PE=1	7273.93	1528.02	835.883	1466.61	4337.31	3088.35
Q15056-1	EIF4H	Eukaryotic translation initiation factor 4H isoform Long GN=EIF4H OS=Homo Sapiens SV=497 PE=1	115544	80991.6	6295.91	5828.71	33655	48463
Q15061-1	WDR43	WD repeat-containing protein 43 isoform Iso 1 GN=WDR43 OS=Homo Sapiens SV=453 PE=1	9135.35	8959.68	721.417	3043.68	24959.3	9363.89
Q15084-1	PDIA6	Protein disulfide-isomerase A6 isoform Iso 1 GN=PDIA6 OS=Homo Sapiens SV=662 PE=1	56833.8	150135	6524.11	14496.4	671195	179837
Q15102-1	PAFAH1B3	Platelet-activating factor acetylhydrolase IB subunit gamma isoform Iso 1 GN=PAFAH1B3 OS=Homo Sapiens SV=464 PE=1	14635.2	20035.7	1514.34	13830.6	20530.1	14109.2
Q15120-1	PDK3	[Pyruvate dehydrogenase -acetyl-transferring] kinase isozyme 3, mitochondrial isoform Iso 1 GN=PDK3 OS=Homo Sapiens SV=448 PE=1	3395.31	5445.13	7887.49	406.731	5616.77	4550.29
Q15121-1	PEA15	Astrocytic phosphoprotein PEA-15 isoform Iso 1 GN=PEA15 OS=Homo Sapiens SV=462 PE=1	24293.3	127922	86464.2	126866	117846	96678.1
Q15126-1	PMVK	Phosphomevalonate kinase isoform Iso 1 GN=PMVK OS=Homo Sapiens SV=464 PE=1	12719.8	31290.9	16385.1	24392.4	18995.9	20756.8
Q15149-1	PLEC	Plectin isoform Iso 1 GN=PLEC OS=Homo Sapiens SV=1634 PE=1	27051.6	19510.5	1669.05	247.735	39379.9	17571.8
Q15181-1	PPA1	Inorganic pyrophosphatase isoform Iso 1 GN=PPA1 OS=Homo Sapiens SV=619 PE=1	34765.7	43570.3	11531.8	32810	151921	54919.8
Q15185-1	PTGES3	Prostaglandin E synthase 3 isoform Iso 1 GN=PTGES3 OS=Homo Sapiens SV=669 PE=1	271112	249650	1766.97	113055	154054	157928
Q15233-1	NONO	Non-POU domain-containing octamer-binding protein isoform Iso 1 GN=NONO OS=Homo Sapiens SV=574 PE=1	124823	138351	13208.3	104181	1.29947e+06	336006
Q15257-1	PPP2R4	Serine/threonine-protein phosphatase 2A activator isoform Iso 2 GN=PPP2R4 OS=Homo Sapiens SV=540 PE=1	23345	21544.1	512.628	2559.95	38086.4	17209.6
Q15287-1	RNPS1	RNA-binding protein with serine-rich domain 1 isoform Iso 1 GN=RNPS1 OS=Homo Sapiens SV=433 PE=1	34062.5	68035.2	3646.62	1652.85	211759	63831.2
Q15291-1	RBBP5	Retinoblastoma-binding protein 5 isoform Iso 1 GN=RBBP5 OS=Homo Sapiens SV=429 PE=1	4813.62	3571.03	458.561	1815.27	6070.91	3345.88
Q15363-1	TMED2	Transmembrane emp24 domain-containing protein 2 isoform Iso 1 GN=TMED2 OS=Homo Sapiens SV=408 PE=1	3819.01	13006.9	8341.68	1707.29	6458.98	6666.78
Q15365-1	PCBP1	Poly-rC-binding protein 1 isoform Iso 1 GN=PCBP1 OS=Homo Sapiens SV=599 PE=1	176260	106602	21763.9	91000.5	1.45765e+06	370655
Q15366-1	PCBP2	Poly-rC-binding protein 2 isoform Iso 1 GN=PCBP2 OS=Homo Sapiens SV=616 PE=1	162243	71033.3	32921.2	257146	580666	220802
Q15369-1	TCEB1	Transcription elongation factor B polypeptide 1 isoform Iso 1 GN=TCEB1 OS=Homo Sapiens SV=334 PE=1	20669.5	18793.8	8477.18	16849.3	26957.2	18349.4
Q15370-1	TCEB2	Transcription elongation factor B polypeptide 2 isoform Iso 1 GN=TCEB2 OS=Homo Sapiens SV=341 PE=1	23177.9	31729.7	5025.95	2503.13	10576.1	14602.6
Q15393-1	SF3B3	Splicing factor 3B subunit 3 isoform Iso 1 GN=SF3B3 OS=Homo Sapiens SV=607 PE=1	119174	91694.7	5523.76	7816.67	258882	96618.3
Q15404-1	RSU1	Ras suppressor protein 1 isoform Iso 1 GN=RSU1 OS=Homo Sapiens SV=434 PE=1	44393.8	10747.4	1950.16	8522.83	17019.7	16526.8
Q15424-1	SAFB	Scaffold attachment factor B1 isoform Iso 1 GN=SAFB OS=Homo Sapiens SV=681 PE=1	71534.6	80734.1	16117.5	7274.71	233122	81756.7
Q15427-1	SF3B4	Splicing factor 3B subunit 4 isoform Iso 1 GN=SF3B4 OS=Homo Sapiens SV=417 PE=1	24076.4	112615	2576.22	7351.7	266303	82584.4
Q15428-1	SF3A2	Splicing factor 3A subunit 2 isoform Iso 1 GN=SF3A2 OS=Homo Sapiens SV=297 PE=1	747.652	5378.84	4467.76	5285.17	34530.6	10082
Q15435-1	PPP1R7	Protein phosphatase 1 regulatory subunit 7 isoform Iso 1 GN=PPP1R7 OS=Homo Sapiens SV=490 PE=1	14572.3	11079.8	928.787	601.409	45005.6	14437.6
Q15459-1	SF3A1	Splicing factor 3A subunit 1 isoform Iso 1 GN=SF3A1 OS=Homo Sapiens SV=624 PE=1	46509.7	49071.2	7648.15	48588	355556	101475
Q15528-1	MED22	Mediator of RNA polymerase II transcription subunit 22 isoform Surf5B GN=MED22 OS=Homo Sapiens SV=376 PE=1	1490.38	6958.82	495.214	376.904	911.534	2046.57
Q15554-3	TERF2	Telomeric repeat-binding factor 2 isoform Iso 1 GN=TERF2 OS=Homo Sapiens SV=569 PE=1	14680.5	12384.6	3624.44	5596.33	43207.3	15898.6
Q15555-1	MAPRE2	Microtubule-associated protein RP/EB family member 2 isoform Iso 1 GN=MAPRE2 OS=Homo Sapiens SV=522 PE=1	6444.84	8736.32	1240.37	1180.82	31033.5	9727.18
Q15631-1	TSN	Translin isoform Iso 1 GN=TSN OS=Homo Sapiens SV=401 PE=1	35406.6	24105.6	5913	7901.03	51324.6	24930.2
Q15637-1	SF1	Splicing factor 1 isoform Iso 1 GN=SF1 OS=Homo Sapiens SV=553 PE=1	2042.33	2572.35	1127.35	3.21557	28504.4	6849.92
Q15661-1	TPSAB1	Tryptase alpha/beta-1 isoform Iso 1 GN=TPSAB1 OS=Homo Sapiens SV=315 PE=1	999.81	1884.36	14995.8	2638.53	1116.56	4327.01
Q15691-1	MAPRE1	Microtubule-associated protein RP/EB family member 1 isoform Iso 1 GN=MAPRE1 OS=Homo Sapiens SV=619 PE=1	20226.1	54661.9	5792.04	7682.74	136145	44901.6
Q15717-1	ELAVL1	ELAV-like protein 1 isoform Iso 1 GN=ELAVL1 OS=Homo Sapiens SV=555 PE=1	175713	108747	44721.3	284276	426277	207947
Q15819-1	UBE2V2	Ubiquitin-conjugating enzyme E2 variant 2 isoform Iso 1 GN=UBE2V2 OS=Homo Sapiens SV=341 PE=1	1488.43	57357.9	22260.1	5591.37	40415.1	25422.6
Q15910-1	EZH2	Histone-lysine N-methyltransferase EZH2 isoform Iso 1 GN=EZH2 OS=Homo Sapiens SV=593 PE=1	11292.6	6633.58	11770.2	2426.94	3128.9	7050.43
Q15942-1	ZYX	Zyxin isoform Iso 1 GN=ZYX OS=Homo Sapiens SV=712 PE=1	10262.9	4921.47	2596.31	180046	13703.9	42306.1
Q16181-1	SEPT7	Septin-7 isoform Iso 1 GN=SEPT7 OS=Homo Sapiens SV=632 PE=1	38139.4	50496.8	10128.7	11587.3	390974	100265
Q16352-1	INA	Alpha-internexin isoform Iso 1 GN=INA OS=Homo Sapiens SV=448 PE=1	22786.4	26161.4	1151.26	4163.96	528395	116532
Q16531-1	DDB1	DNA damage-binding protein 1 isoform Iso 1 GN=DDB1 OS=Homo Sapiens SV=656 PE=1	98291.6	34564.7	60956.5	48142.4	152654	78921.9
Q16540-1	MRPL23	39S ribosomal protein L23, mitochondrial isoform Iso 1 GN=MRPL23 OS=Homo Sapiens SV=284 PE=1	4911.55	14355.2	29932.3	30374.5	355.349	15985.8
Q16543-1	CDC37	Hsp90 co-chaperone Cdc37 isoform Iso 1 GN=CDC37 OS=Homo Sapiens SV=531 PE=1	20142.3	23309.4	5822.71	32367.1	67113.6	29751
Q16555-1	DPYSL2	Dihydropyrimidinase-related protein 2 isoform Iso 1 GN=DPYSL2 OS=Homo Sapiens SV=687 PE=1	9813.04	29725.3	766.513	1609.98	81248.4	24632.6
Q16563-1	SYPL1	Synaptophysin-like protein 1 isoform Iso 1 GN=SYPL1 OS=Homo Sapiens SV=381 PE=1	35232.4	94610.9	3266.14	7745.11	142109	56592.7
Q16563-2	SYPL1	Synaptophysin-like protein 1 isoform Iso 2 GN=SYPL1 OS=Homo Sapiens SV=381 PE=1	6824.4	7536.54	2377.22	1151.59	5517.85	4681.52
Q16576-1	RBBP7	Histone-binding protein RBBP7 isoform Iso 1 GN=RBBP7 OS=Homo Sapiens SV=550 PE=1	41787.2	1086.07	2934.3	6920.95	23716.7	15289.1
Q16629-1	SRSF7	Serine/arginine-rich splicing factor 7 isoform Iso 1 GN=SRSF7 OS=Homo Sapiens SV=500 PE=1	67654.8	102897	8123.23	110261	294913	116770
Q16630-1	CPSF6	Cleavage and polyadenylation specificity factor subunit 6 isoform Iso 1 GN=CPSF6 OS=Homo Sapiens SV=452 PE=1	24303.6	11696.5	3545.07	2083.8	138092	35944.2
Q16666-1	IFI16	Gamma-interferon-inducible protein 16 isoform Iso 1 GN=IFI16 OS=Homo Sapiens SV=581 PE=1	120610	168139	26651.4	36153.2	438865	158084
Q16695-1	HIST3H3	Histone H3.1t isoform Iso 1 GN=HIST3H3 OS=Homo Sapiens SV=456 PE=1	343344	2.69892e+07	5.78478e+06	3.00817e+06	1.12689e+07	9.4789e+06
Q16718-1	NDUFA5	NADH dehydrogenase [ubiquinone] 1 alpha subcomplex subunit 5 isoform Iso 1 GN=NDUFA5 OS=Homo Sapiens SV=379 PE=1	143384	70840.8	54891.4	11462.8	106115	77339
Q16740-1	CLPP	ATP-dependent Clp protease proteolytic subunit, mitochondrial isoform Iso 1 GN=CLPP OS=Homo Sapiens SV=452 PE=1	15582.6	11243.6	1355.65	3137.25	27929.7	11849.8
Q16774-1	GUK1	Guanylate kinase isoform Iso 1 GN=GUK1 OS=Homo Sapiens SV=428 PE=1	14418.3	18013.1	826.575	7120.96	31072.5	14290.3
Q16795-1	NDUFA9	NADH dehydrogenase [ubiquinone] 1 alpha subcomplex subunit 9, mitochondrial isoform Iso 1 GN=NDUFA9 OS=Homo Sapiens SV=432 PE=1	8495.77	12254.1	1.43389	1702.94	6732.19	5837.29
Q16822-1	PCK2	Phosphoenolpyruvate carboxykinase [GTP], mitochondrial isoform Iso 1 GN=PCK2 OS=Homo Sapiens SV=570 PE=1	15743.1	28077.6	3406.12	8483.62	66092.5	24360.6
Q16836-1	HADH	Hydroxyacyl-coenzyme A dehydrogenase, mitochondrial isoform Iso 1 GN=HADH OS=Homo Sapiens SV=705 PE=1	53178.7	32652.7	114005	137740	76758.2	82867
Q16851-1	UGP2	UTP--glucose-1-phosphate uridylyltransferase isoform Iso 1 GN=UGP2 OS=Homo Sapiens SV=659 PE=1	39474.5	26206.4	25154.9	9603.18	117333	43554.5
Q16891-1	#VALUE!	MICOS complex subunit MIC60 isoform Iso 1 GN=IMMT OS=Homo Sapiens SV=592 PE=1	168243	84431.2	33231.4	3619.97	221379	102181
Q1KMD3-1	HNRNPUL2	Heterogeneous nuclear ribonucleoprotein U-like protein 2 isoform Iso 1 GN=HNRNPUL2 OS=Homo Sapiens SV=558 PE=1	274828	220846	5678.92	12228.2	494650	201646
Q29RF7-1	PDS5A	Sister chromatid cohesion protein PDS5 homolog A isoform Iso 1 GN=PDS5A OS=Homo Sapiens SV=577 PE=1	11036.4	12531.8	7245.76	5033.67	13792.1	9927.93
Q2TAA2-1	IAH1	Isoamyl acetate-hydrolyzing esterase 1 homolog isoform Iso 1 GN=IAH1 OS=Homo Sapiens SV=334 PE=1	22664.3	21001	3013.55	19103.3	7955.36	14747.5
Q2TAY7-1	SMU1	WD40 repeat-containing protein SMU1 isoform Iso 1 GN=SMU1 OS=Homo Sapiens SV=486 PE=1	7334.22	15711.6	481929	2084.07	41985.1	109809
Q2TB90-1	HKDC1	Putative hexokinase HKDC1 isoform Iso 1 GN=HKDC1 OS=Homo Sapiens SV=475 PE=1	6350.58	7214.71	183.731	2.19797	11822.3	5114.7
Q2VIR3-1	EIF2S3L	Putative eukaryotic translation initiation factor 2 subunit 3-like protein isoform Iso 1 GN=EIF2S3L OS=Homo Sapiens SV=231 PE=5	18562.4	24115.8	25759.5	8661.29	70470.2	29513.8
Q30134-1	HLA-DRB1	HLA class II histocompatibility antigen, DRB1-8 beta chain isoform Iso 1 GN=HLA-DRB1 OS=Homo Sapiens SV=152 PE=1	31310.5	227207	31269.5	145077	475728	182118
Q30154-1	HLA-DRB5	HLA class II histocompatibility antigen, DR beta 5 chain isoform Iso 1 GN=HLA-DRB5 OS=Homo Sapiens SV=207 PE=1	3009.53	48802.4	232.877	3383.91	744.818	11234.7
Q32MB2	#VALUE!	TREMBL:Q32MB2;Q86Y46 Tax_Id=9606 Gene_Symbol=KRT73 Keratin-73	20391.6	49632.7	8430.95	70813.7	62223	42298.4
Q32MZ4-1	LRRFIP1	Leucine-rich repeat flightless-interacting protein 1 isoform Iso 1 GN=LRRFIP1 OS=Homo Sapiens SV=529 PE=1	47050.1	38423	8878.85	29538.7	122058	49189.8
Q32P51-1	HNRNPA1L2	Heterogeneous nuclear ribonucleoprotein A1-like 2 isoform Iso 1 GN=HNRNPA1L2 OS=Homo Sapiens SV=319 PE=1	254808	128845	36851.1	108524	997323	305270
Q3B8N2-1	LGALS9B	Galectin-9B isoform Iso 1 GN=LGALS9B OS=Homo Sapiens SV=145 PE=1	44456.9	31704	4861.67	7632.3	88203.2	35371.6
Q3MHD2-1	LSM12	Protein LSM12 homolog isoform Iso 1 GN=LSM12 OS=Homo Sapiens SV=356 PE=1	11560.5	6154.45	3504.11	338.3	20392.5	8389.96
Q3SX09	#VALUE!	TREMBL:Q3SX09 (Bos taurus) similar to HBG protein	195777	372232	3702.36	10095	2.41477e+06	599315
Q3SX14	#VALUE!	TREMBL:Q3SX14 (Bos taurus) Similar to Gelsolin	86225.6	69179.6	90.6904	5814.88	168073	65876.8
Q3YEC7-1	RABL6	Rab-like protein 6 isoform Iso 1 GN=RABL6 OS=Homo Sapiens SV=478 PE=1	2898.76	5107.12	11597.3	77647.7	4672.95	20384.8
Q3ZAQ7-1	VMA21	Vacuolar ATPase assembly integral membrane protein VMA21 isoform Iso 1 GN=VMA21 OS=Homo Sapiens SV=349 PE=1	93730.8	8705.02	3462.39	1060.43	3990.14	22189.8
Q3ZBD7	#VALUE!	SWISS-PROT:Q3ZBD7 (Bos taurus) Glucose-6-phosphate isomerase	26887.3	51838.8	795.467	631.705	101769	36384.4
Q3ZCQ8-1	TIMM50	Mitochondrial import inner membrane translocase subunit TIM50 isoform Iso 1 GN=TIMM50 OS=Homo Sapiens SV=377 PE=1	7136.49	6455.41	4075.52	1571.77	23283.7	8504.57
Q49AR2-1	C5orf22	UPF0489 protein C5orf22 isoform Iso 1 GN=C5orf22 OS=Homo Sapiens SV=383 PE=1	2655.44	4300.99	11386.3	1.57781	17682.2	7205.31
Q4G0J3-1	LARP7	La-related protein 7 isoform Iso 1 GN=LARP7 OS=Homo Sapiens SV=532 PE=1	3542.5	2121.77	14895.3	12482.2	3992.47	7406.83
Q4G0N4-1	NADK2	NAD kinase 2, mitochondrial isoform Iso 1 GN=NADK2 OS=Homo Sapiens SV=425 PE=1	21284.9	768.333	2218.68	6250.04	43752.7	14854.9
Q4G0P3-1	HYDIN	Hydrocephalus-inducing protein homolog isoform Iso 1 GN=HYDIN OS=Homo Sapiens SV=390 PE=1	8580.35	2558.67	41.3734	322.423	6316.56	3563.87
Q4G176-1	ACSF3	Acyl-CoA synthetase family member 3, mitochondrial isoform Iso 1 GN=ACSF3 OS=Homo Sapiens SV=454 PE=1	11027	10492.6	32179.8	14447.4	17563.8	17142.1
Q4VC31-1	CCDC58	Coiled-coil domain-containing protein 58 isoform Iso 1 GN=CCDC58 OS=Homo Sapiens SV=329 PE=1	12500.7	25074.1	17434.5	6554.83	16811	15675
Q52LJ0-1	FAM98B	Protein FAM98B isoform Iso 1 GN=FAM98B OS=Homo Sapiens SV=449 PE=1	36797	32798.8	3205.81	6422.83	93142.9	34473.5
Q53EL6-1	PDCD4	Programmed cell death protein 4 isoform Iso 1 GN=PDCD4 OS=Homo Sapiens SV=596 PE=1	82974.1	58903.1	7222.99	8278.25	82059	47887.5
Q53FT3-1	HIKESHI	Protein Hikeshi isoform Iso 1 GN=HIKESHI OS=Homo Sapiens SV=374 PE=1	5865.72	8086.14	6941.67	15553.8	2902.3	7869.92
Q53GQ0-1	HSD17B12	Very-long-chain 3-oxoacyl-CoA reductase isoform Iso 1 GN=HSD17B12 OS=Homo Sapiens SV=508 PE=1	14570.6	13747.8	4364.12	1594.83	5061.64	7867.8
Q53H12-1	AGK	Acylglycerol kinase, mitochondrial isoform Iso 1 GN=AGK OS=Homo Sapiens SV=498 PE=1	3256.7	7120.89	2003.16	21356.4	3609.76	7469.39
Q53H82-1	LACTB2	Endoribonuclease LACTB2 isoform Iso 1 GN=LACTB2 OS=Homo Sapiens SV=403 PE=1	8496.28	9226.96	5762.66	7700.96	21364.5	10510.3
Q562R1-1	ACTBL2	Beta-actin-like protein 2 isoform Iso 1 GN=ACTBL2 OS=Homo Sapiens SV=392 PE=1	1.38347e+07	1.38248e+07	897915	819583	6.53459e+07	1.89446e+07
Q56VL3-1	OCIAD2	OCIA domain-containing protein 2 isoform Iso 1 GN=OCIAD2 OS=Homo Sapiens SV=398 PE=1	609.959	4503.5	2303.26	1628.65	3640.74	2537.22
Q58FF7-1	HSP90AB3P	Putative heat shock protein HSP 90-beta-3 isoform Iso 1 GN=HSP90AB3P OS=Homo Sapiens SV=413 PE=5	392325	268264	114799	183625	721591	336121
Q58FF8-1	HSP90AB2P	Putative heat shock protein HSP 90-beta 2 isoform Iso 1 GN=HSP90AB2P OS=Homo Sapiens SV=282 PE=1	692137	366896	82968.3	239899	1.28563e+06	533506
Q58FG0-1	HSP90AA5P	Putative heat shock protein HSP 90-alpha A5 isoform Iso 1 GN=HSP90AA5P OS=Homo Sapiens SV=160 PE=1	234490	98107	17392.6	15315.4	331497	139361
Q5BKZ1-1	ZNF326	DBIRD complex subunit ZNF326 isoform Iso 1 GN=ZNF326 OS=Homo Sapiens SV=524 PE=1	11932.4	8640.04	511.819	2270.2	12684.8	7207.86
Q5C9Z4-1	NOM1	Nucleolar MIF4G domain-containing protein 1 isoform Iso 1 GN=NOM1 OS=Homo Sapiens SV=397 PE=1	1961.03	3687.58	1026.29	392.593	739.959	1561.49
Q5D862	#VALUE!	SWISS-PROT:Q5D862 Tax_Id=9606 Gene_Symbol=FLG2 Filaggrin-2	13941.7	4832.31	3023.15	9764.94	20215.8	10355.6
Q5EG05-1	CARD16	Caspase recruitment domain-containing protein 16 isoform Iso 1 GN=CARD16 OS=Homo Sapiens SV=296 PE=1	18622.6	17858.8	1952.04	299.593	24244.8	12595.6
Q5HYI8-1	RABL3	Rab-like protein 3 isoform Iso 1 GN=RABL3 OS=Homo Sapiens SV=392 PE=1	14084.9	220.328	7282.84	9000.4	2493.36	6616.37
Q5JNZ5-1	RPS26P11	Putative 40S ribosomal protein S26-like 1 isoform Iso 1 GN=RPS26P11 OS=Homo Sapiens SV=166 PE=5	25863.5	98613.6	72208.9	89103	69259.2	71009.6
Q5JTV8-1	TOR1AIP1	Torsin-1A-interacting protein 1 isoform Iso 1 GN=TOR1AIP1 OS=Homo Sapiens SV=469 PE=1	15328.2	17809.3	1108.71	4756.32	82711	24342.7
Q5JTV8-3	TOR1AIP1	Torsin-1A-interacting protein 1 isoform Iso 3 GN=TOR1AIP1 OS=Homo Sapiens SV=469 PE=1	2785.19	2910.06	1432.09	4250.74	11411.3	4557.88
Q5QJE6-1	DNTTIP2	Deoxynucleotidyltransferase terminal-interacting protein 2 isoform Iso 1 GN=DNTTIP2 OS=Homo Sapiens SV=469 PE=1	6521.8	2671.8	799.29	2921.22	1136.25	2810.07
Q5R372-1	RABGAP1L	Rab GTPase-activating protein 1-like isoform Iso 1 GN=RABGAP1L OS=Homo Sapiens SV=201 PE=1	1155.8	1423.9	444.045	1766.98	7691.84	2496.51
Q5SRD1-1	TIMM23B	Putative mitochondrial import inner membrane translocase subunit Tim23B isoform Iso 1 GN=TIMM23B OS=Homo Sapiens SV=124 PE=5	10862.5	5678.41	86354.9	11091.4	2666.79	23330.8
Q5SSJ5-1	HP1BP3	Heterochromatin protein 1-binding protein 3 isoform Iso 1 GN=HP1BP3 OS=Homo Sapiens SV=507 PE=1	151160	205643	89149.7	151548	362479	191996
Q5T1M5-1	FKBP15	FK506-binding protein 15 isoform Iso 1 GN=FKBP15 OS=Homo Sapiens SV=466 PE=1	9839.15	4231.04	3904.93	6227.02	47857.2	14411.9
Q5T200-1	ZC3H13	Zinc finger CCCH domain-containing protein 13 isoform Iso 1 GN=ZC3H13 OS=Homo Sapiens SV=513 PE=1	4083.86	3002.29	12496.7	5444.96	9164.82	6838.53
Q5T440-1	IBA57	Putative transferase CAF17, mitochondrial isoform Iso 1 GN=IBA57 OS=Homo Sapiens SV=369 PE=1	9276.41	3583.14	2549.95	4052.81	28959.1	9684.29
Q5T6V5-1	C9orf64	UPF0553 protein C9orf64 isoform Iso 1 GN=C9orf64 OS=Homo Sapiens SV=325 PE=1	2797.69	732.277	258.046	74.5831	336.607	839.841
Q5T8P6-1	RBM26	RNA-binding protein 26 isoform Iso 1 GN=RBM26 OS=Homo Sapiens SV=476 PE=1	10096.2	11310	7519.33	6974.4	31191.9	13418.3
Q5TEZ5-1	C6orf163	Uncharacterized protein C6orf163 isoform Iso 1 GN=C6orf163 OS=Homo Sapiens SV=295 PE=4	23773.1	186681	142298	1707.41	112134	93318.6
Q5TGZ0-1	#VALUE!	MICOS complex subunit MIC10 isoform Iso 1 GN=MINOS1 OS=Homo Sapiens SV=345 PE=1	21080.6	14231.4	20338.2	18352.2	58976.8	26595.8
Q5U5X0-1	LYRM7	Complex III assembly factor LYRM7 isoform Iso 1 GN=LYRM7 OS=Homo Sapiens SV=343 PE=1	1597.64	3979.51	2913.72	2662.93	1994.32	2629.62
Q5VWZ2-1	LYPLAL1	Lysophospholipase-like protein 1 isoform Iso 1 GN=LYPLAL1 OS=Homo Sapiens SV=385 PE=1	21365.8	28461.3	505.135	57058.4	18472.4	25172.6
Q68EM7-1	ARHGAP17	Rho GTPase-activating protein 17 isoform Iso 1 GN=ARHGAP17 OS=Homo Sapiens SV=397 PE=1	54901.8	40483	7616.71	10986.5	69497.7	36697.2
Q6FI81-1	CIAPIN1	Anamorsin isoform Iso 1 GN=CIAPIN1 OS=Homo Sapiens SV=516 PE=1	9890.85	27009.6	193145	25874.2	282203	107625
Q6IAA8-1	LAMTOR1	Ragulator complex protein LAMTOR1 isoform Iso 1 GN=LAMTOR1 OS=Homo Sapiens SV=440 PE=1	16911.5	76824.3	26883.7	6729.45	27054.4	30880.7
Q6IBS0-1	TWF2	Twinfilin-2 isoform Iso 1 GN=TWF2 OS=Homo Sapiens SV=405 PE=1	9260.37	37860.7	2170.09	7218.7	72647.4	25831.5
Q6KC79-1	NIPBL	Nipped-B-like protein isoform Iso 1 GN=NIPBL OS=Homo Sapiens SV=597 PE=1	134.595	603.592	7453.47	3633.71	483.887	2461.85
Q6NUK1-1	SLC25A24	Calcium-binding mitochondrial carrier protein SCaMC-1 isoform Iso 1 GN=SLC25A24 OS=Homo Sapiens SV=450 PE=1	19515.2	16521.7	1327.48	21371.4	51549.8	22057.1
Q6NVV1-1	RPL13AP3	Putative 60S ribosomal protein L13a protein RPL13AP3 isoform Iso 1 GN=RPL13AP3 OS=Homo Sapiens SV=147 PE=5	198883	208628	28608.6	194851	233420	172878
Q6NVY1-1	HIBCH	3-hydroxyisobutyryl-CoA hydrolase, mitochondrial isoform Iso 1 GN=HIBCH OS=Homo Sapiens SV=509 PE=1	2407.71	1348.76	6.43188	2436.65	2413.2	1722.55
Q6NYC8-1	PPP1R18	Phostensin isoform Iso 1 GN=PPP1R18 OS=Homo Sapiens SV=465 PE=1	41563.3	51039.1	7619.55	7333.61	90009.6	39513
Q6P1L8-1	MRPL14	39S ribosomal protein L14, mitochondrial isoform Iso 1 GN=MRPL14 OS=Homo Sapiens SV=349 PE=1	3982.86	4663.01	3571	6297.56	10624.5	5827.79
Q6P2E9-1	EDC4	Enhancer of mRNA-decapping protein 4 isoform Iso 1 GN=EDC4 OS=Homo Sapiens SV=422 PE=1	8121.45	6500.7	1636.68	1568.49	12152.7	5996.01
Q6P2Q9-1	PRPF8	Pre-mRNA-processing-splicing factor 8 isoform Iso 1 GN=PRPF8 OS=Homo Sapiens SV=788 PE=1	18800.5	12909.2	4729.66	4415.89	36700.8	15511.2
Q6P587-1	FAHD1	Acylpyruvase FAHD1, mitochondrial isoform Iso 1 GN=FAHD1 OS=Homo Sapiens SV=439 PE=1	16569	492.871	3419.67	5137.17	1829.53	5489.65
Q6P5R6-1	RPL22L1	60S ribosomal protein L22-like 1 isoform Iso 1 GN=RPL22L1 OS=Homo Sapiens SV=314 PE=1	7077.3	11209.1	2995.26	2447.7	7309.53	6207.78
Q6S8J3-1	POTEE	POTE ankyrin domain family member E isoform Iso 1 GN=POTEE OS=Homo Sapiens SV=517 PE=2	2.89444e+06	4.37788e+06	251434	4.29588e+06	8.64568e+06	4.09306e+06
Q6UN15-1	FIP1L1	Pre-mRNA 3'-end-processing factor FIP1 isoform Iso 1 GN=FIP1L1 OS=Homo Sapiens SV=486 PE=1	12705.9	9700.21	4311.89	2509.48	15282.6	8902.02
Q6UXN9-1	WDR82	WD repeat-containing protein 82 isoform Iso 1 GN=WDR82 OS=Homo Sapiens SV=320 PE=1	51886	23062.9	934.637	4304.84	37086.5	23455
Q6VY07-1	PACS1	Phosphofurin acidic cluster sorting protein 1 isoform Iso 1 GN=PACS1 OS=Homo Sapiens SV=462 PE=1	18084.2	15962.9	2322.81	690.087	15304.8	10472.9
Q6ZMR3-1	LDHAL6A	L-lactate dehydrogenase A-like 6A isoform Iso 1 GN=LDHAL6A OS=Homo Sapiens SV=406 PE=1	283905	283300	20250.7	262749	868397	343720
Q6ZS81-1	WDFY4	WD repeat- and FYVE domain-containing protein 4 isoform Iso 1 GN=WDFY4 OS=Homo Sapiens SV=312 PE=1	3240.28	3993.08	8415.98	2418.13	7135.78	5040.65
Q6ZUJ8-1	PIK3AP1	Phosphoinositide 3-kinase adapter protein 1 isoform Iso 1 GN=PIK3AP1 OS=Homo Sapiens SV=365 PE=1	28684.1	57791.3	12079.4	4115.03	58996.7	32333.3
Q6ZUM4-1	ARHGAP27	Rho GTPase-activating protein 27 isoform Iso 1 GN=ARHGAP27 OS=Homo Sapiens SV=414 PE=1	12993.7	12228.7	3376.28	27231.4	7977.77	12761.6
Q709C8-1	VPS13C	Vacuolar protein sorting-associated protein 13C isoform Iso 1 GN=VPS13C OS=Homo Sapiens SV=638 PE=1	5164.2	9448.98	298.696	873.615	20978.3	7352.75
Q71DI3-1	HIST2H3A;HIST2H3C;HIST2H3D	Histone H3.2 isoform Iso 1 GN=HIST2H3A;HIST2H3C;HIST2H3D OS=Homo Sapiens SV=415 PE=1	12047.7	903.87	5792.56	16540.7	8829.1	8822.8
Q71U36-1	TUBA1A	Tubulin alpha-1A chain isoform Iso 1 GN=TUBA1A OS=Homo Sapiens SV=1022 PE=1	1.87557e+06	1.5253e+06	107884	94518.1	5.85412e+06	1.89148e+06
Q71UI9-1	H2AFV	Histone H2A.V isoform Iso 1 GN=H2AFV OS=Homo Sapiens SV=365 PE=1	361382	1.02184e+06	286462	188448	194413	410510
Q71UM5-1	RPS27L	40S ribosomal protein S27-like isoform Iso 1 GN=RPS27L OS=Homo Sapiens SV=274 PE=1	271820	111019	90310.7	148141	330655	190389
Q7KZ85-1	SUPT6H	Transcription elongation factor SPT6 isoform Iso 1 GN=SUPT6H OS=Homo Sapiens SV=577 PE=1	1931.56	1519.15	971.549	392.23	13385.7	3640.04
Q7KZF4-1	SND1	Staphylococcal nuclease domain-containing protein 1 isoform Iso 1 GN=SND1 OS=Homo Sapiens SV=750 PE=1	55809.9	66595.3	8034.81	22348.1	165257	63609
Q7L014-1	DDX46	Probable ATP-dependent RNA helicase DDX46 isoform Iso 1 GN=DDX46 OS=Homo Sapiens SV=628 PE=1	31271.5	35321.9	14174.4	1717.78	69388.3	30374.8
Q7L1Q6-1	BZW1	Basic leucine zipper and W2 domain-containing protein 1 isoform Iso 1 GN=BZW1 OS=Homo Sapiens SV=484 PE=1	2147.67	3239.46	47774.9	59610.6	4900.33	23534.6
Q7L2H7-1	EIF3M	Eukaryotic translation initiation factor 3 subunit M isoform Iso 1 GN=EIF3M OS=Homo Sapiens SV=494 PE=1	20879.9	37759.4	3149.43	2231.88	17279.9	16260.1
Q7L576-1	CYFIP1	Cytoplasmic FMR1-interacting protein 1 isoform Iso 1 GN=CYFIP1 OS=Homo Sapiens SV=452 PE=1	32578.2	24324	9743.21	3576.2	39191.5	21882.6
Q7L591-1	DOK3	Docking protein 3 isoform Iso 1 GN=DOK3 OS=Homo Sapiens SV=370 PE=1	3207.97	2422.95	800.538	2265.9	15177	4774.88
Q7L5N1-1	COPS6	COP9 signalosome complex subunit 6 isoform Iso 1 GN=COPS6 OS=Homo Sapiens SV=423 PE=1	2179.28	2484.9	648.947	8102.98	11706	5024.42
Q7LBR1-1	CHMP1B	Charged multivesicular body protein 1b isoform Iso 1 GN=CHMP1B OS=Homo Sapiens SV=372 PE=1	27039.6	22291.5	147.851	21752.3	41257.8	22497.8
Q7LG56-1	RRM2B	Ribonucleoside-diphosphate reductase subunit M2 B isoform Iso 1 GN=RRM2B OS=Homo Sapiens SV=509 PE=1	3319.89	4229.04	19734.1	15426.8	5393.45	9620.66
Q7RTV0-1	PHF5A	PHD finger-like domain-containing protein 5A isoform Iso 1 GN=PHF5A OS=Homo Sapiens SV=374 PE=1	32466.9	17394.2	11614	14652.9	58277.2	26881
Q7Z2W9-1	MRPL21	39S ribosomal protein L21, mitochondrial isoform Iso 1 GN=MRPL21 OS=Homo Sapiens SV=343 PE=1	242.867	205.323	272.307	361.367	1075.92	431.557
Q7Z3B4-1	NUP54	Nucleoporin p54 isoform Iso 1 GN=NUP54 OS=Homo Sapiens SV=454 PE=1	12601.1	13006.4	1927.84	6115.63	56468.7	18023.9
Q7Z3K3-1	POGZ	Pogo transposable element with ZNF domain isoform Iso 1 GN=POGZ OS=Homo Sapiens SV=586 PE=1	11025.2	8319.97	17419.1	979.556	36732.2	14895.2
Q7Z4G1-1	COMMD6	COMM domain-containing protein 6 isoform Iso 1 GN=COMMD6 OS=Homo Sapiens SV=312 PE=1	2186.09	5947.05	1015.39	1351.13	8359.57	3771.85
Q7Z4H3-1	HDDC2	HD domain-containing protein 2 isoform Iso 1 GN=HDDC2 OS=Homo Sapiens SV=406 PE=1	30559.9	5953.51	28737.7	26699.9	20387.6	22467.7
Q7Z4W1-1	DCXR	L-xylulose reductase isoform Iso 1 GN=DCXR OS=Homo Sapiens SV=565 PE=1	26818.1	22939.6	5320.3	29921.1	25919.3	22183.7
Q7Z5R6-1	APBB1IP	Amyloid beta A4 precursor protein-binding family B member 1-interacting protein isoform Iso 1 GN=APBB1IP OS=Homo Sapiens SV=405 PE=1	30959.5	14006.9	1921.21	2493.51	91633.8	28203
Q86SZ2-1	TRAPPC6B	Trafficking protein particle complex subunit 6B isoform Iso 1 GN=TRAPPC6B OS=Homo Sapiens SV=351 PE=1	2108.58	4583.13	2645.69	5987.04	2012.74	3467.44
Q86TX2-1	ACOT1	Acyl-coenzyme A thioesterase 1 isoform Iso 1 GN=ACOT1 OS=Homo Sapiens SV=259 PE=1	2544.24	442.373	14180.1	9128.34	28650.6	10989.1
Q86U28-1	ISCA2	Iron-sulfur cluster assembly 2 homolog, mitochondrial isoform Iso 1 GN=ISCA2 OS=Homo Sapiens SV=346 PE=1	9257.76	5869.78	4581.13	3213.09	5690.19	5722.39
Q86UE4-1	MTDH	Protein LYRIC isoform Iso 1 GN=MTDH OS=Homo Sapiens SV=580 PE=1	89902.1	52057.9	4328.3	12768.2	62484.9	44308.3
Q86UP2-1	KTN1	Kinectin isoform Iso 1 GN=KTN1 OS=Homo Sapiens SV=751 PE=1	5788.83	7233.3	1415.04	4133.48	27448.6	9203.84
Q86UP8-1	GTF2IRD2	General transcription factor II-I repeat domain-containing protein 2A isoform Iso 1 GN=GTF2IRD2 OS=Homo Sapiens SV=142 PE=1	14306.9	16618.5	877.071	2017.21	56645.6	18093.1
Q86UX7-1	FERMT3	Fermitin family homolog 3 isoform Iso 1 GN=FERMT3 OS=Homo Sapiens SV=427 PE=1	120816	60540.7	4180.86	2171.17	1.57175e+06	351891
Q86V81-1	ALYREF	THO complex subunit 4 isoform Iso 1 GN=ALYREF OS=Homo Sapiens SV=541 PE=1	41493.3	82128.8	160.501	52845.4	102794	55884.5
Q86V88-1	MDP1	Magnesium-dependent phosphatase 1 isoform Iso 1 GN=MDP1 OS=Homo Sapiens SV=309 PE=1	3.40503	16898.5	3358.35	838.828	7407.26	5701.28
Q86VM9-1	ZC3H18	Zinc finger CCCH domain-containing protein 18 isoform Iso 1 GN=ZC3H18 OS=Homo Sapiens SV=595 PE=1	46135.9	12883.6	5670.35	2643.61	17852.3	17037.1
Q86VP6-1	CAND1	Cullin-associated NEDD8-dissociated protein 1 isoform Iso 1 GN=CAND1 OS=Homo Sapiens SV=607 PE=1	26029.1	31335.7	3622.07	4079.21	47404.1	22494
Q86W42-1	THOC6	THO complex subunit 6 homolog isoform Iso 1 GN=THOC6 OS=Homo Sapiens SV=358 PE=1	34710	8378.51	13517.5	5405.85	7426.09	13887.6
Q86WQ0-1	NR2C2AP	Nuclear receptor 2C2-associated protein isoform Iso 1 GN=NR2C2AP OS=Homo Sapiens SV=349 PE=1	12727.7	6470.8	1473.17	3893.9	7969.06	6506.93
Q86WX3-1	RPS19BP1	Active regulator of SIRT1 isoform Iso 1 GN=RPS19BP1 OS=Homo Sapiens SV=352 PE=1	76.8678	6576.1	11443.2	4379.38	11039.9	6703.1
Q86X27-1	RALGPS2	Ras-specific guanine nucleotide-releasing factor RalGPS2 isoform Iso 1 GN=RALGPS2 OS=Homo Sapiens SV=463 PE=1	20480.3	9558.58	942.564	7129.95	6294.76	8881.24
Q86X76-1	NIT1	Nitrilase homolog 1 isoform Iso 2 GN=NIT1 OS=Homo Sapiens SV=424 PE=1	10990.1	8011.98	1392.83	8895.2	20771.2	10012.3
Q86XP3-1	DDX42	ATP-dependent RNA helicase DDX42 isoform Iso 1 GN=DDX42 OS=Homo Sapiens SV=681 PE=1	19485.7	12875.1	615.514	901.372	28263.1	12428.2
Q86YP4-1	GATAD2A	Transcriptional repressor p66-alpha isoform Iso 1 GN=GATAD2A OS=Homo Sapiens SV=542 PE=1	17348.8	21033.8	9161.97	2487.78	51397.5	20286
Q86YV0-1	RASAL3	RAS protein activator like-3 isoform Iso 1 GN=RASAL3 OS=Homo Sapiens SV=352 PE=1	7080.06	12659.9	977.161	1460.6	7062.08	5847.96
Q8IUI8-1	CRLF3	Cytokine receptor-like factor 3 isoform Iso 1 GN=CRLF3 OS=Homo Sapiens SV=409 PE=1	4735.83	29903.3	2113.49	10313.3	16610.6	12735.3
Q8IUI8-2	CRLF3	Cytokine receptor-like factor 3 isoform Iso 2 GN=CRLF3 OS=Homo Sapiens SV=409 PE=1	359.95	3473.58	633.131	354.832	9169.94	2798.29
Q8IVM0-1	CCDC50	Coiled-coil domain-containing protein 50 isoform Iso 1 GN=CCDC50 OS=Homo Sapiens SV=413 PE=1	9850.84	69019.6	13750.7	751.323	18951.1	22464.7
Q8IWB7-1	WDFY1	WD repeat and FYVE domain-containing protein 1 isoform Iso 1 GN=WDFY1 OS=Homo Sapiens SV=354 PE=1	3206.94	29882	2184.51	2949.47	17379.9	11120.6
Q8IWS0-1	PHF6	PHD finger protein 6 isoform Iso 1 GN=PHF6 OS=Homo Sapiens SV=499 PE=1	1.64027e+06	124907	4480.1	10045.6	250199	405981
Q8IX12-1	CCAR1	Cell division cycle and apoptosis regulator protein 1 isoform Iso 1 GN=CCAR1 OS=Homo Sapiens SV=549 PE=1	13829.1	19068.7	2717.89	3095.91	27114.6	13165.2
Q8IXB1-1	DNAJC10	DnaJ homolog subfamily C member 10 isoform Iso 1 GN=DNAJC10 OS=Homo Sapiens SV=429 PE=1	15768.5	11165.8	54992	101930	11685.6	39108.4
Q8IXM2-1	BAP18	Chromatin complexes subunit BAP18 isoform Iso 1 GN=BAP18 OS=Homo Sapiens SV=368 PE=1	49744.2	37701.4	1774.35	7737.36	37918.7	26975.2
Q8IXM3-1	MRPL41	39S ribosomal protein L41, mitochondrial isoform Iso 1 GN=MRPL41 OS=Homo Sapiens SV=409 PE=1	19358	8607.52	8129.93	7030.89	16736.1	11972.5
Q8IYB3-1	SRRM1	Serine/arginine repetitive matrix protein 1 isoform Iso 1 GN=SRRM1 OS=Homo Sapiens SV=598 PE=1	31878.5	17155.5	19961.8	632.498	69724.4	27870.5
Q8IYL3-1	C1orf174	UPF0688 protein C1orf174 isoform Iso 1 GN=C1orf174 OS=Homo Sapiens SV=368 PE=1	7961.1	5825.19	12688.9	16332.4	15537.1	11668.9
Q8IYS1-1	PM20D2	Peptidase M20 domain-containing protein 2 isoform Iso 1 GN=PM20D2 OS=Homo Sapiens SV=399 PE=1	18115.4	135881	12203.5	27556.3	8698.27	40490.9
Q8IZ07-1	ANKRD13A	Ankyrin repeat domain-containing protein 13A isoform Iso 1 GN=ANKRD13A OS=Homo Sapiens SV=412 PE=1	12096.7	17053	6109.66	1095.31	35693	14409.5
Q8IZQ5-1	SELH	Selenoprotein H isoform Iso 1 GN=SELH OS=Homo Sapiens SV=337 PE=1	25762.4	22691	13997.7	44429.8	7638.23	22903.8
Q8N0X4-1	CLYBL	Citrate lyase subunit beta-like protein, mitochondrial isoform Iso 1 GN=CLYBL OS=Homo Sapiens SV=438 PE=1	25181.4	37719.7	1822.85	86274.5	34562.1	37112.1
Q8N163-1	CCAR2	Cell cycle and apoptosis regulator protein 2 isoform Iso 1 GN=CCAR2 OS=Homo Sapiens SV=655 PE=1	118472	81233	3681.86	23544.2	159826	77351.5
Q8N1F7-1	NUP93	Nuclear pore complex protein Nup93 isoform Iso 1 GN=NUP93 OS=Homo Sapiens SV=551 PE=1	16573.2	7451.43	23131.5	10408.3	25719.7	16656.8
Q8N1G4-1	LRRC47	Leucine-rich repeat-containing protein 47 isoform Iso 1 GN=LRRC47 OS=Homo Sapiens SV=516 PE=1	450.058	3233.94	61839.3	48.2639	9864.69	15087.3
Q8N3X1-1	FNBP4	Formin-binding protein 4 isoform Iso 1 GN=FNBP4 OS=Homo Sapiens SV=466 PE=1	3241.32	375.716	493.273	12.1455	3749.96	1574.48
Q8N4T8-1	CBR4	Carbonyl reductase family member 4 isoform Iso 1 GN=CBR4 OS=Homo Sapiens SV=408 PE=1	8787.67	6564.1	7368.47	2974.26	6514.43	6441.78
Q8N5K1-1	CISD2	CDGSH iron-sulfur domain-containing protein 2 isoform Iso 1 GN=CISD2 OS=Homo Sapiens SV=407 PE=1	9612.38	24001.8	29253.9	7469.26	20596.7	18186.8
Q8N5M1-1	ATPAF2	ATP synthase mitochondrial F1 complex assembly factor 2 isoform Iso 1 GN=ATPAF2 OS=Homo Sapiens SV=390 PE=1	15445.9	25095.3	2538.91	17152.7	4431.3	12932.8
Q8N5M4-1	TTC9C	Tetratricopeptide repeat protein 9C isoform Iso 1 GN=TTC9C OS=Homo Sapiens SV=311 PE=1	15348.4	16449.6	6736.74	33.5588	4297.05	8573.06
Q8N668-1	COMMD1	COMM domain-containing protein 1 isoform Iso 1 GN=COMMD1 OS=Homo Sapiens SV=419 PE=1	12666	24487.3	17865.8	37416.4	38962.6	26279.6
Q8N684-1	CPSF7	Cleavage and polyadenylation specificity factor subunit 7 isoform Iso 1 GN=CPSF7 OS=Homo Sapiens SV=443 PE=1	1721.88	67.9776	99668.6	122724	12152.2	47267
Q8N7H5-1	PAF1	RNA polymerase II-associated factor 1 homolog isoform Iso 1 GN=PAF1 OS=Homo Sapiens SV=464 PE=1	18112.8	8102.66	1542.27	8054.94	16848.9	10532.3
Q8N8L2-1	ZNF491	Zinc finger protein 491 isoform Iso 1 GN=ZNF491 OS=Homo Sapiens SV=204 PE=2	8992.54	15503.2	58.1558	709.159	50558.9	15164.4
Q8N954-1	GPATCH11	G patch domain-containing protein 11 isoform Iso 1 GN=GPATCH11 OS=Homo Sapiens SV=373 PE=1	3692.6	11680.4	97333	7774.68	8055.78	25707.3
Q8N983-1	MRPL43	39S ribosomal protein L43, mitochondrial isoform Iso 1 GN=MRPL43 OS=Homo Sapiens SV=283 PE=1	23293.5	5328.27	11502.1	14102.1	20559	14957
Q8N983-4	MRPL43	39S ribosomal protein L43, mitochondrial isoform Iso 4 GN=MRPL43 OS=Homo Sapiens SV=283 PE=1	34872.8	12512	27517	31271.2	53264.6	31887.5
Q8N9T8-1	KRI1	Protein KRI1 homolog isoform Iso 1 GN=KRI1 OS=Homo Sapiens SV=436 PE=1	22705.1	19732.4	2217.63	900.626	54363.4	19983.8
Q8NB37-1	PDDC1	Parkinson disease 7 domain-containing protein 1 isoform Iso 1 GN=PDDC1 OS=Homo Sapiens SV=349 PE=1	14602.8	10784.3	899.99	1199.53	559.991	5609.32
Q8NBJ7-1	SUMF2	Sulfatase-modifying factor 2 isoform Iso 1 GN=SUMF2 OS=Homo Sapiens SV=424 PE=1	2671.28	3786.48	6291.44	7381.86	17451	7516.41
Q8NBS9-1	TXNDC5	Thioredoxin domain-containing protein 5 isoform Iso 1 GN=TXNDC5 OS=Homo Sapiens SV=471 PE=1	1971.07	35157.1	135632	15634.5	67927.7	51264.5
Q8NC51-1	SERBP1	Plasminogen activator inhibitor 1 RNA-binding protein isoform Iso 1 GN=SERBP1 OS=Homo Sapiens SV=620 PE=1	15015.3	20059.1	415.095	8361.43	99116.4	28593.5
Q8NDB2-1	BANK1	B-cell scaffold protein with ankyrin repeats isoform Iso 1 GN=BANK1 OS=Homo Sapiens SV=375 PE=1	48508	41000.5	2949.4	1660.01	83062.4	35436
Q8NE71-1	ABCF1	ATP-binding cassette sub-family F member 1 isoform Iso 1 GN=ABCF1 OS=Homo Sapiens SV=694 PE=1	14111.2	17520.2	4939.86	9666.46	45467.8	18341.1
Q8NF37-1	LPCAT1	Lysophosphatidylcholine acyltransferase 1 isoform Iso 1 GN=LPCAT1 OS=Homo Sapiens SV=518 PE=1	5140.07	5640.9	1018.68	3092.5	3895.93	3757.62
Q8NF50-1	DOCK8	Dedicator of cytokinesis protein 8 isoform Iso 1 GN=DOCK8 OS=Homo Sapiens SV=479 PE=1	8920.77	14644.6	15622.7	12034.8	19848.1	14214.2
Q8NF91-1	SYNE1	Nesprin-1 isoform Iso 1 GN=SYNE1 OS=Homo Sapiens SV=637 PE=1	1208.66	6738.87	5148.45	22209.4	5329.24	8126.92
Q8NFC6-1	BOD1L1	Biorientation of chromosomes in cell division protein 1-like 1 isoform Iso 1 GN=BOD1L1 OS=Homo Sapiens SV=603 PE=1	13505.5	8979.77	6659.91	41482.2	15912.4	17308
Q8NFH4-1	NUP37	Nucleoporin Nup37 isoform Iso 1 GN=NUP37 OS=Homo Sapiens SV=296 PE=1	14082.8	14240.6	4395.82	12471.2	13646.7	11767.4
Q8NFH5-1	NUP35	Nucleoporin NUP53 isoform Iso 1 GN=NUP35 OS=Homo Sapiens SV=517 PE=1	22693.5	87062.2	8240.54	2502.29	41415	32382.7
Q8NFP7-1	NUDT10	Diphosphoinositol polyphosphate phosphohydrolase 3-alpha isoform Iso 1 GN=NUDT10 OS=Homo Sapiens SV=327 PE=1	7843.77	14875.1	1004.3	24522.5	20699.6	13789.1
Q8NFU3-1	TSTD1	Thiosulfate sulfurtransferase/rhodanese-like domain-containing protein 1 isoform Iso 1 GN=TSTD1 OS=Homo Sapiens SV=345 PE=1	17803.1	9567.87	8079.09	17879.8	58785.1	22423
Q8NFW8-1	CMAS	N-acylneuraminate cytidylyltransferase isoform Iso 1 GN=CMAS OS=Homo Sapiens SV=464 PE=1	14740.5	80640.9	11310.4	7616.56	134729	49807.4
Q8NHW5-1	RPLP0P6	60S acidic ribosomal protein P0-like isoform Iso 1 GN=RPLP0P6 OS=Homo Sapiens SV=267 PE=5	75589.1	73551.4	7489.75	51296.2	449922	131570
Q8NI60-1	COQ8A	Atypical kinase COQ8A, mitochondrial isoform Iso 1 GN=COQ8A OS=Homo Sapiens SV=450 PE=1	908.414	14741.7	4621.27	9812.31	7966.36	7610.01
Q8TAA3-1	PSMA8	Proteasome subunit alpha type-7-like isoform Iso 1 GN=PSMA8 OS=Homo Sapiens SV=429 PE=1	191266	160969	11644.8	90452.5	191907	129248
Q8TAQ2-1	SMARCC2	SWI/SNF complex subunit SMARCC2 isoform Iso 1 GN=SMARCC2 OS=Homo Sapiens SV=577 PE=1	141608	85450.6	1707.88	51563.1	154236	86913.2
Q8TC17-1	GRAPL	GRB2-related adapter protein-like isoform Iso 1 GN=GRAPL OS=Homo Sapiens SV=228 PE=3	20928.5	22967.1	0.00731967	33365	28863.5	21224.8
Q8TCU6-1	PREX1	Phosphatidylinositol 3,4,5-trisphosphate-dependent Rac exchanger 1 protein isoform Iso 1 GN=PREX1 OS=Homo Sapiens SV=454 PE=1	1550.92	467.092	2494.65	27683.4	9793.11	8397.83
Q8TDD1-1	DDX54	ATP-dependent RNA helicase DDX54 isoform Iso 1 GN=DDX54 OS=Homo Sapiens SV=528 PE=1	2335.01	2803.52	1722.32	1998.79	15090.2	4789.97
Q8TDP1-1	RNASEH2C	Ribonuclease H2 subunit C isoform Iso 1 GN=RNASEH2C OS=Homo Sapiens SV=309 PE=1	2220.46	17.3018	4028.85	389.454	7387.14	2808.64
Q8TEA8-1	DTD1	D-tyrosyl-tRNA-Tyr deacylase 1 isoform Iso 1 GN=DTD1 OS=Homo Sapiens SV=407 PE=1	21398.3	22344.6	22027.1	40063.3	44046.6	29976
Q8TEM1-1	NUP210	Nuclear pore membrane glycoprotein 210 isoform Iso 1 GN=NUP210 OS=Homo Sapiens SV=529 PE=1	47750.5	30539.3	7410.8	15664.8	54488	31170.7
Q8WU39-1	MZB1	Marginal zone B- and B1-cell-specific protein isoform Iso 1 GN=MZB1 OS=Homo Sapiens SV=414 PE=1	12215.2	50631.2	13247.3	15251.4	34279.5	25124.9
Q8WUH1-1	CHURC1	Protein Churchill isoform Iso 1 GN=CHURC1 OS=Homo Sapiens SV=379 PE=1	14208	6108.23	646.796	4307.97	23263.9	9706.96
Q8WUM0-1	NUP133	Nuclear pore complex protein Nup133 isoform Iso 1 GN=NUP133 OS=Homo Sapiens SV=510 PE=1	36739.2	30820.7	4866.82	13529.5	58448.5	28880.9
Q8WUM4-1	PDCD6IP	Programmed cell death 6-interacting protein isoform Iso 1 GN=PDCD6IP OS=Homo Sapiens SV=678 PE=1	85144.7	65039.9	4306.49	3454.31	187187	69026.6
Q8WUW1-1	BRK1	Protein BRICK1 isoform Iso 1 GN=BRK1 OS=Homo Sapiens SV=266 PE=1	15626.3	6921.5	3060.62	10210.7	7584.84	8680.77
Q8WV22-1	NSMCE1	Non-structural maintenance of chromosomes element 1 homolog isoform Iso 1 GN=NSMCE1 OS=Homo Sapiens SV=412 PE=1	4314.24	4112.91	1010.24	18618	17958.8	9202.84
Q8WV28-1	BLNK	B-cell linker protein isoform Iso 1 GN=BLNK OS=Homo Sapiens SV=454 PE=1	5225.9	5073.76	1292.19	936.51	63866.4	15279
Q8WVJ2-1	NUDCD2	NudC domain-containing protein 2 isoform Iso 1 GN=NUDCD2 OS=Homo Sapiens SV=376 PE=1	13035.8	32681.9	16817	19265.8	22619	20883.9
Q8WVK2-1	SNRNP27	U4/U6.U5 small nuclear ribonucleoprotein 27 kDa protein isoform Iso 1 GN=SNRNP27 OS=Homo Sapiens SV=375 PE=1	28546.1	22586.5	15171.4	10176.4	21311.3	19558.3
Q8WVM8-1	SCFD1	Sec1 family domain-containing protein 1 isoform Iso 1 GN=SCFD1 OS=Homo Sapiens SV=498 PE=1	24421.2	14218.4	17369.9	1643.45	24492.6	16429.1
Q8WW12-1	PCNP	PEST proteolytic signal-containing nuclear protein isoform Iso 1 GN=PCNP OS=Homo Sapiens SV=423 PE=1	75113.9	61246.2	1.26409e+06	84406.9	92499.4	315471
Q8WWY3-1	PRPF31	U4/U6 small nuclear ribonucleoprotein Prp31 isoform Iso 1 GN=PRPF31 OS=Homo Sapiens SV=522 PE=1	16472	10823.4	1670.74	1870.42	49961.2	16159.6
Q8WX92-1	NELFB	Negative elongation factor B isoform Iso 1 GN=NELFB OS=Homo Sapiens SV=466 PE=1	2891.1	1690.9	3119.78	12612	6799.77	5422.71
Q8WXF1-1	PSPC1	Paraspeckle component 1 isoform Iso 1 GN=PSPC1 OS=Homo Sapiens SV=493 PE=1	75984.7	37298.8	2626.92	6843.13	197101	63970.8
Q8WXH0-1	SYNE2	Nesprin-2 isoform Iso 1 GN=SYNE2 OS=Homo Sapiens SV=844 PE=1	1060.75	558.716	3621.13	84.38	797.58	1224.51
Q8WXI9-1	GATAD2B	Transcriptional repressor p66-beta isoform Iso 1 GN=GATAD2B OS=Homo Sapiens SV=454 PE=1	29543.2	19188.3	48.359	32031.1	48991.9	25960.6
Q8WXX5-1	DNAJC9	DnaJ homolog subfamily C member 9 isoform Iso 1 GN=DNAJC9 OS=Homo Sapiens SV=317 PE=1	9394.21	8938.95	1976.42	4969.31	31458.4	11347.5
Q8WY22-1	BRI3BP	BRI3-binding protein isoform Iso 1 GN=BRI3BP OS=Homo Sapiens SV=297 PE=1	32437.2	29709.1	1.01631e+06	24423	45276.2	229630
Q8WYA6-1	CTNNBL1	Beta-catenin-like protein 1 isoform Iso 1 GN=CTNNBL1 OS=Homo Sapiens SV=524 PE=1	7017.4	2430.35	872.649	94.4579	5999.18	3282.81
Q8WYJ6-1	SEPT1	Septin-1 isoform Iso 1 GN=SEPT1 OS=Homo Sapiens SV=427 PE=1	68931.4	111122	7453.68	6453.14	193856	77563.2
Q8WZ42-1	TTN	Titin isoform Iso 1 GN=TTN OS=Homo Sapiens SV=2266 PE=1	5.73626e+06	7.03997e+06	2.03371e+07	3.50094e+06	7.64233e+06	8.85133e+06
Q8WZ82-1	OVCA2	Esterase OVCA2 isoform Iso 1 GN=OVCA2 OS=Homo Sapiens SV=127 PE=1	16005.3	12949.7	26155.8	12972.2	1813.04	13979.2
Q92499-1	DDX1	ATP-dependent RNA helicase DDX1 isoform Iso 1 GN=DDX1 OS=Homo Sapiens SV=740 PE=1	25675.9	19493.5	4365.48	3781.65	84748.9	27613.1
Q92506-1	HSD17B8	Estradiol 17-beta-dehydrogenase 8 isoform Iso 1 GN=HSD17B8 OS=Homo Sapiens SV=474 PE=1	34458.5	34282.6	652709	94385.1	65086.7	176184
Q92520-1	FAM3C	Protein FAM3C isoform Iso 1 GN=FAM3C OS=Homo Sapiens SV=404 PE=1	15081.8	16943.6	1083.59	5777.17	28879.2	13553.1
Q92522-1	H1FX	Histone H1x isoform Iso 1 GN=H1FX OS=Homo Sapiens SV=427 PE=1	360814	330171	2994.18	49176.1	244897	197611
Q92552-1	MRPS27	28S ribosomal protein S27, mitochondrial isoform Iso 1 GN=MRPS27 OS=Homo Sapiens SV=308 PE=1	4064.27	1758.61	5576.19	13595.7	4122.62	5823.47
Q92556-1	ELMO1	Engulfment and cell motility protein 1 isoform Iso 1 GN=ELMO1 OS=Homo Sapiens SV=452 PE=1	12350.8	11823.1	0.970241	841.005	19525.9	8908.34
Q92598-1	HSPH1	Heat shock protein 105 kDa isoform Alpha GN=HSPH1 OS=Homo Sapiens SV=706 PE=1	93600	69419.3	5793.18	4707.66	194445	73592.9
Q92600-1	RQCD1	Cell differentiation protein RCD1 homolog isoform Iso 1 GN=RQCD1 OS=Homo Sapiens SV=375 PE=1	10929.3	9577.47	9697.64	55691.1	15562.4	20291.6
Q92608-1	DOCK2	Dedicator of cytokinesis protein 2 isoform Iso 1 GN=DOCK2 OS=Homo Sapiens SV=566 PE=1	15179.5	8706.09	1181.55	5234.16	35779	13216.1
Q92616-1	GCN1	eIF-2-alpha kinase activator GCN1 isoform Iso 1 GN=GCN1 OS=Homo Sapiens SV=857 PE=1	814.307	911.256	710.751	293.134	474.021	640.694
Q92619-1	HMHA1	Minor histocompatibility protein HA-1 isoform Iso 1 GN=HMHA1 OS=Homo Sapiens SV=457 PE=1	21652.6	22107.8	130968	238526	73994.7	97449.9
Q92620-1	DHX38	Pre-mRNA-splicing factor ATP-dependent RNA helicase PRP16 isoform Iso 1 GN=DHX38 OS=Homo Sapiens SV=541 PE=1	4658.24	5280.15	220.549	2792.77	4213.08	3432.96
Q92621-1	NUP205	Nuclear pore complex protein Nup205 isoform Iso 1 GN=NUP205 OS=Homo Sapiens SV=605 PE=1	4831.73	8526.02	4028.75	32206.7	6940.83	11306.8
Q92688-1	ANP32B	Acidic leucine-rich nuclear phosphoprotein 32 family member B isoform Iso 1 GN=ANP32B OS=Homo Sapiens SV=371 PE=1	84411.6	76356.6	2962.81	30264.6	59477.6	50694.6
Q92785-1	DPF2	Zinc finger protein ubi-d4 isoform Iso 1 GN=DPF2 OS=Homo Sapiens SV=503 PE=1	15418.9	44881.8	2381.1	2138.19	19579.6	16879.9
Q92797-1	SYMPK	Symplekin isoform Iso 1 GN=SYMPK OS=Homo Sapiens SV=586 PE=1	2672.91	3002.29	1173.42	537.127	2420.04	1961.16
Q92804-1	TAF15	TATA-binding protein-associated factor 2N isoform Long GN=TAF15 OS=Homo Sapiens SV=532 PE=1	10116.7	28288.6	78295.5	37391.7	85367	47891.9
Q92835-1	INPP5D	Phosphatidylinositol 3,4,5-trisphosphate 5-phosphatase 1 isoform Iso 1 GN=INPP5D OS=Homo Sapiens SV=500 PE=1	12518.9	20704	15381.4	3109.92	68238.9	23990.6
Q92841-4	DDX17	Probable ATP-dependent RNA helicase DDX17 isoform Iso 1 GN=DDX17 OS=Homo Sapiens SV=832 PE=1	293957	275918	318582	26216.3	1.12402e+06	407739
Q92843-2	BCL2L2	Bcl-2-like protein 2 isoform Iso 3 GN=BCL2L2 OS=Homo Sapiens SV=503 PE=1	13079.4	22993.2	11196	14455.4	109294	34203.7
Q92878-1	RAD50	DNA repair protein RAD50 isoform Iso 1 GN=RAD50 OS=Homo Sapiens SV=618 PE=1	17632.8	13670.9	23828.1	1075.81	21848.5	15611.2
Q92879-1	CELF1	CUGBP Elav-like family member 1 isoform Iso 1 GN=CELF1 OS=Homo Sapiens SV=480 PE=1	8398.6	17477.6	11684.9	27348.3	53696.4	23721.1
Q92882-1		Osteoclast-stimulating factor 1 isoform Iso 1 GN=OSTF1 OS=Homo Sapiens SV=390 PE=1	40441.9	31600.5	11.418	18173.3	37250.5	25495.5
Q92888-1	ARHGEF1	Rho guanine nucleotide exchange factor 1 isoform Iso 1 GN=ARHGEF1 OS=Homo Sapiens SV=549 PE=1	31734.1	35514.8	6855.32	2838.55	48975	25183.6
Q92890-2	UFD1L	Ubiquitin fusion degradation protein 1 homolog isoform Short GN=UFD1L OS=Homo Sapiens SV=469 PE=1	678.123	114.481	978.461	365.418	80.4396	443.385
Q92896-1	GLG1	Golgi apparatus protein 1 isoform Iso 1 GN=GLG1 OS=Homo Sapiens SV=542 PE=1	4609.16	1347.59	8989.61	50038.3	15554.2	16107.8
Q92900-1	UPF1	Regulator of nonsense transcripts 1 isoform Iso 1 GN=UPF1 OS=Homo Sapiens SV=691 PE=1	3201.24	10340.6	1196.18	39.9254	11739	5303.37
Q92905-1	COPS5	COP9 signalosome complex subunit 5 isoform Iso 1 GN=COPS5 OS=Homo Sapiens SV=513 PE=1	5332.67	5407.17	11491	59386.2	19573.4	20238.1
Q92918-1	MAP4K1	Mitogen-activated protein kinase kinase kinase kinase 1 isoform Iso 1 GN=MAP4K1 OS=Homo Sapiens SV=482 PE=1	4582.43	17206.3	799.609	3669.56	15522.8	8356.14
Q92922-1	SMARCC1	SWI/SNF complex subunit SMARCC1 isoform Iso 1 GN=SMARCC1 OS=Homo Sapiens SV=690 PE=1	63795.4	36354.8	10118.2	3826.59	67774.3	36373.9
Q92930-1	RAB8B	Ras-related protein Rab-8B isoform Iso 1 GN=RAB8B OS=Homo Sapiens SV=308 PE=1	24801.8	67703.5	1548.14	3270.35	52077.6	29880.3
Q92945-1	KHSRP	Far upstream element-binding protein 2 isoform Iso 1 GN=KHSRP OS=Homo Sapiens SV=663 PE=1	48025.1	56401.1	18917.4	30637.9	214128	73621.9
Q92973-1	TNPO1	Transportin-1 isoform Iso 1 GN=TNPO1 OS=Homo Sapiens SV=547 PE=1	10333.4	6732.28	14418.1	12122.9	16822.7	12085.9
Q92974-1	ARHGEF2	Rho guanine nucleotide exchange factor 2 isoform Iso 1 GN=ARHGEF2 OS=Homo Sapiens SV=593 PE=1	24704.7	22087.5	4057.35	335.12	22983.2	14833.6
Q92979-1	EMG1	Ribosomal RNA small subunit methyltransferase NEP1 isoform Iso 1 GN=EMG1 OS=Homo Sapiens SV=319 PE=1	22448.1	21053.7	840.543	10242	35728.8	18062.7
Q93008-3	USP9X	Probable ubiquitin carboxyl-terminal hydrolase FAF-X isoform Iso 1 GN=USP9X OS=Homo Sapiens SV=677 PE=1	6756.86	9962.8	735.298	395.53	20474.6	7665.02
Q93009-1	USP7	Ubiquitin carboxyl-terminal hydrolase 7 isoform Iso 1 GN=USP7 OS=Homo Sapiens SV=734 PE=1	34008.3	88662.2	8725.56	1.13751e+06	15972.5	256976
Q93084-1	ATP2A3	Sarcoplasmic/endoplasmic reticulum calcium ATPase 3 isoform SERCA3B GN=ATP2A3 OS=Homo Sapiens SV=598 PE=1	22060.1	33150.4	16880.6	7702.58	34057.7	22770.3
Q969G3-1	SMARCE1	SWI/SNF-related matrix-associated actin-dependent regulator of chromatin subfamily E member 1 isoform Iso 1 GN=SMARCE1 OS=Homo Sapiens SV=497 PE=1	7141.43	22973.5	10065.4	1465.43	39370.8	16203.3
Q969H8-1	MYDGF	Myeloid-derived growth factor isoform Iso 1 GN=MYDGF OS=Homo Sapiens SV=391 PE=1	13610.4	218953	44570.4	1156.95	56938.3	67045.8
Q969J3-1	BORCS5	BLOC-1-related complex subunit 5 isoform Iso 1 GN=BORCS5 OS=Homo Sapiens SV=348 PE=1	5719.66	5553.22	945.887	5234.74	476.268	3585.96
Q969P6-1	TOP1MT	DNA topoisomerase I, mitochondrial isoform Iso 1 GN=TOP1MT OS=Homo Sapiens SV=477 PE=1	18504.3	13507.6	1814.3	4505.74	6484.64	8963.31
Q969X6-1	UTP4	U3 small nucleolar RNA-associated protein 4 homolog isoform Iso 1 GN=UTP4 OS=Homo Sapiens SV=424 PE=1	5540.14	6926.1	11864.2	489.104	5418.9	6047.68
Q96A08-1	HIST1H2BA	Histone H2B type 1-A isoform Iso 1 GN=HIST1H2BA OS=Homo Sapiens SV=382 PE=1	4.17802e+06	4.7928e+07	1.26409e+07	6.17395e+06	2.07848e+07	1.83411e+07
Q96A57-1	TMEM230	Transmembrane protein 230 isoform Iso 2 GN=TMEM230 OS=Homo Sapiens SV=230 PE=1	9368.25	8827.95	6161.23	1945.53	5940.44	6448.68
Q96A72-1	MAGOHB	Protein mago nashi homolog 2 isoform Iso 1 GN=MAGOHB OS=Homo Sapiens SV=334 PE=1	31641.9	68901.4	53538.9	34630.5	86175.7	54977.7
Q96AE4-1	FUBP1	Far upstream element-binding protein 1 isoform Iso 1 GN=FUBP1 OS=Homo Sapiens SV=605 PE=1	60848.7	54783.4	14904.2	11099.2	459104	120148
Q96AZ6-1	ISG20	Interferon-stimulated gene 20 kDa protein isoform Iso 1 GN=ISG20 OS=Homo Sapiens SV=325 PE=1	69009.2	80953.8	10416.5	7690.54	36785.5	40971.1
Q96B26-1	EX	Exosome complex component RRP43 isoform Iso 1 GN=EXOSC8 OS=Homo Sapiens SV=412 PE=1	10223.2	15080.6	1521.31	52758.3	32631	22442.9
Q96B97-1	SH3KBP1	SH3 domain-containing kinase-binding protein 1 isoform Iso 1 GN=SH3KBP1 OS=Homo Sapiens SV=540 PE=1	17015.3	15765.5	5307.79	3046.4	29711.3	14169.2
Q96BJ3-1	AIDA	Axin interactor, dorsalization-associated protein isoform Iso 1 GN=AIDA OS=Homo Sapiens SV=378 PE=1	2248.51	1686.67	1365.49	31.4951	196.071	1105.65
Q96C19-1	EFHD2	EF-hand domain-containing protein D2 isoform Iso 1 GN=EFHD2 OS=Homo Sapiens SV=394 PE=1	58819.6	77062.6	632.342	230796	97060.1	92874.1
Q96C86-1	DCPS	m7GpppX diphosphatase isoform Iso 1 GN=DCPS OS=Homo Sapiens SV=463 PE=1	34638.6	128563	8088.07	6116.92	228436	81168.5
Q96CP2-1	FLYWCH2	FLYWCH family member 2 isoform Iso 1 GN=FLYWCH2 OS=Homo Sapiens SV=339 PE=1	3361.08	3545.14	12918.9	3001.14	9201.53	6405.56
Q96D46-1	NMD3	60S ribosomal export protein NMD3 isoform Iso 1 GN=NMD3 OS=Homo Sapiens SV=443 PE=1	273.054	1056.54	51429.5	59023.8	48287.7	32014.1
Q96D96-1	HVCN1	Voltage-gated hydrogen channel 1 isoform Iso 1 GN=HVCN1 OS=Homo Sapiens SV=390 PE=1	14973.8	36475	31012	109249	74262	53194.3
Q96DA6-1	DNAJC19	Mitochondrial import inner membrane translocase subunit TIM14 isoform Iso 1 GN=DNAJC19 OS=Homo Sapiens SV=385 PE=1	3344.49	1968.76	642.344	3645.88	10155.2	3951.33
Q96DB5-1	RMDN1	Regulator of microtubule dynamics protein 1 isoform Iso 1 GN=RMDN1 OS=Homo Sapiens SV=411 PE=1	19610.5	42193.3	3916.73	27413.8	19578.7	22542.6
Q96DI7-1	SNRNP40	U5 small nuclear ribonucleoprotein 40 kDa protein isoform Iso 1 GN=SNRNP40 OS=Homo Sapiens SV=499 PE=1	17080.6	39387.2	4795.31	4012.41	31115.3	19278.2
Q96EP5-1	DAZAP1	DAZ-associated protein 1 isoform Iso 1 GN=DAZAP1 OS=Homo Sapiens SV=498 PE=1	5952.23	1126.81	819.214	710.753	142308	30183.5
Q96EY4-1	TMA16	Translation machinery-associated protein 16 isoform Iso 1 GN=TMA16 OS=Homo Sapiens SV=375 PE=1	30532.3	22983.4	7214.26	23327.2	14942.7	19800
Q96EY7-1	PTCD3	Pentatricopeptide repeat domain-containing protein 3, mitochondrial isoform Iso 1 GN=PTCD3 OS=Homo Sapiens SV=503 PE=1	6233.53	6093.94	463.009	2659.98	4634.44	4016.98
Q96EY8-1	MMAB	Cob-Iyrinic acid a,c-diamide adenosyltransferase, mitochondrial isoform Iso 1 GN=MMAB OS=Homo Sapiens SV=375 PE=1	36626.3	9007.73	333.441	571.458	2265.79	9760.95
Q96F07-1	CYFIP2	Cytoplasmic FMR1-interacting protein 2 isoform Iso 1 GN=CYFIP2 OS=Homo Sapiens SV=592 PE=1	4279.38	11552.2	6573.61	5998.48	9826.89	7646.11
Q96FI4-1	NEIL1	Endonuclease 8-like 1 isoform Iso 1 GN=NEIL1 OS=Homo Sapiens SV=450 PE=1	3792.57	1741.26	2386.38	970.129	11507.2	4079.51
Q96FN4-1	CPNE2	Copine-2 isoform Iso 1 GN=CPNE2 OS=Homo Sapiens SV=354 PE=1	26821.9	15988.7	163.445	2523.37	27881.8	14675.8
Q96FN9-1	DTD2	Probable D-tyrosyl-tRNA-Tyr deacylase 2 isoform Iso 1 GN=DTD2 OS=Homo Sapiens SV=320 PE=1	3996.82	3938.19	4483.15	2963.49	5396.58	4155.65
Q96FS4-1	SIPA1	Signal-induced proliferation-associated protein 1 isoform Iso 1 GN=SIPA1 OS=Homo Sapiens SV=429 PE=1	21650.7	32221	7261.58	13202.8	66831.6	28233.6
Q96FW1-1	OTUB1	Ubiquitin thioesterase OTUB1 isoform Iso 1 GN=OTUB1 OS=Homo Sapiens SV=604 PE=1	36660.4	44681.7	616.981	68992.1	222491	74688.5
Q96FX7-1	TRMT61A	tRNA -adenine-58-N-1-methyltransferase catalytic subunit TRMT61A isoform Iso 1 GN=TRMT61A OS=Homo Sapiens SV=327 PE=1	8611.86	5061.08	28403.6	1310.65	662.211	8809.88
Q96FZ2-1	HMCES	Embryonic stem cell-specific 5-hydroxymethylcytosine-binding protein isoform Iso 1 GN=HMCES OS=Homo Sapiens SV=395 PE=1	115407	110450	46871.7	44689.8	77787.8	79041.4
Q96G03-1	PGM2	Phosphoglucomutase-2 isoform Iso 1 GN=PGM2 OS=Homo Sapiens SV=473 PE=1	42381.4	40270.3	5657.11	4910.17	66687.4	31981.3
Q96GC5-1	MRPL48	39S ribosomal protein L48, mitochondrial isoform Iso 1 GN=MRPL48 OS=Homo Sapiens SV=356 PE=1	14001.4	22531.9	5518.66	211.892	7780.35	10008.8
Q96GD0-1	PDXP	Pyridoxal phosphate phosphatase isoform Iso 1 GN=PDXP OS=Homo Sapiens SV=337 PE=1	6532.39	5561	877853	17330.8	13386.7	184133
Q96GQ7-1	DDX27	Probable ATP-dependent RNA helicase DDX27 isoform Iso 1 GN=DDX27 OS=Homo Sapiens SV=515 PE=1	15313	10705.4	3301.87	11142.3	22880.2	12668.6
Q96HS1-1	PGAM5	Serine/threonine-protein phosphatase PGAM5, mitochondrial isoform Iso 1 GN=PGAM5 OS=Homo Sapiens SV=428 PE=1	18263.1	13998.6	610.384	67917.8	27780.9	25714.2
Q96HY6-1	DDRGK1	DDRGK domain-containing protein 1 isoform Iso 1 GN=DDRGK1 OS=Homo Sapiens SV=399 PE=1	1662.97	34768	3394.41	1292.92	16868.5	11597.4
Q96I99-1	SUCLG2	Succinate--CoA ligase [GDP-forming] subunit beta, mitochondrial isoform Iso 1 GN=SUCLG2 OS=Homo Sapiens SV=486 PE=1	46448.2	14846.4	1189.09	820.357	221169	56894.6
Q96IJ6-1	GMPPA	Mannose-1-phosphate guanyltransferase alpha isoform Iso 1 GN=GMPPA OS=Homo Sapiens SV=467 PE=1	449.607	49.806	119.807	8915.8	2189.1	2344.82
Q96IU4-1	ABHD14B	Protein ABHD14B isoform Iso 1 GN=ABHD14B OS=Homo Sapiens SV=484 PE=1	153997	143022	2173.26	102079	13293.4	82912.9
Q96IX5-1	USMG5	Up-regulated during skeletal muscle growth protein 5 isoform Iso 1 GN=USMG5 OS=Homo Sapiens SV=129 PE=1	85942.7	64529.8	21596.7	12042.2	51517.6	47125.8
Q96J01-1	THOC3	THO complex subunit 3 isoform Iso 1 GN=THOC3 OS=Homo Sapiens SV=388 PE=1	2093.33	617.739	1388.67	5485.97	2772.82	2471.71
Q96JB5-1	CDK5RAP3	CDK5 regulatory subunit-associated protein 3 isoform Iso 1 GN=CDK5RAP3 OS=Homo Sapiens SV=583 PE=1	13911	11858.9	1255.02	2380.16	30078.1	11896.6
Q96JM3-1	CHAMP1	Chromosome alignment-maintaining phosphoprotein 1 isoform Iso 1 GN=CHAMP1 OS=Homo Sapiens SV=568 PE=1	5189.48	2530.73	7.30436	1289.54	5045.56	2812.52
Q96JY6-1	PDLIM2	PDZ and LIM domain protein 2 isoform Iso 1 GN=PDLIM2 OS=Homo Sapiens SV=532 PE=1	5023.06	6236.72	8463.63	3568.94	30738.5	10806.2
Q96KP4-1	CNDP2	Cytosolic non-specific dipeptidase isoform Iso 1 GN=CNDP2 OS=Homo Sapiens SV=581 PE=1	64625.6	41565.1	21016.9	30128	819525	195372
Q96KR1-1	ZFR	Zinc finger RNA-binding protein isoform Iso 1 GN=ZFR OS=Homo Sapiens SV=493 PE=1	6948.98	3533.26	2129.42	684.299	12543.1	5167.81
Q96L21-1	RPL10L	60S ribosomal protein L10-like isoform Iso 1 GN=RPL10L OS=Homo Sapiens SV=369 PE=1	30141.5	12986.7	1591.75	2977.97	2905.56	10120.7
Q96LR9-1	APOLD1	Apolipoprotein L domain-containing protein 1 isoform Iso 1 GN=APOLD1 OS=Homo Sapiens SV=306 PE=2	344.281	19991.1	2647.13	1500.04	15425.8	7981.68
Q96MF7-1	NSMCE2	E3 SUMO-protein ligase NSE2 isoform Iso 1 GN=NSMCE2 OS=Homo Sapiens SV=335 PE=1	2470.65	268.993	5097.13	1898.85	610.377	2069.2
Q96N67-1	DOCK7	Dedicator of cytokinesis protein 7 isoform Iso 1 GN=DOCK7 OS=Homo Sapiens SV=570 PE=1	7611.97	10952.5	1232.45	2027.41	25604.5	9485.77
Q96NC0-1	ZMAT2	Zinc finger matrin-type protein 2 isoform Iso 1 GN=ZMAT2 OS=Homo Sapiens SV=384 PE=1	10711.2	3838.4	19034.6	11689.2	21945.7	13443.8
Q96P16-1	RPRD1A	Regulation of nuclear pre-mRNA domain-containing protein 1A isoform Iso 1 GN=RPRD1A OS=Homo Sapiens SV=438 PE=1	561.543	1132	31255.9	16724.7	1168.12	10168.4
Q96P48-6	ARAP1	Arf-GAP with Rho-GAP domain, ANK repeat and PH domain-containing protein 1 isoform Iso 6 GN=ARAP1 OS=Homo Sapiens SV=464 PE=1	12924.8	11196.1	478.8	3825.7	143929	34470.8
Q96PK6-1	RBM14	RNA-binding protein 14 isoform Iso 1 GN=RBM14 OS=Homo Sapiens SV=569 PE=1	68491.4	80616.8	10448.7	21323.6	389621	114100
Q96QK1-1	VPS35	Vacuolar protein sorting-associated protein 35 isoform Iso 1 GN=VPS35 OS=Homo Sapiens SV=389 PE=1	25567.4	34458.4	2010.46	1650.47	53449	23427.2
Q96QR8-1	PURB	Transcriptional activator protein Pur-beta isoform Iso 1 GN=PURB OS=Homo Sapiens SV=400 PE=1	447.109	1979.71	875.697	1596.47	2648.54	1509.51
Q96QV6-1	HIST1H2AA	Histone H2A type 1-A isoform Iso 1 GN=HIST1H2AA OS=Homo Sapiens SV=280 PE=1	9.99168e+06	2.04309e+07	2.87097e+06	3.63844e+06	8.10539e+06	9.00748e+06
Q96RP9-1	GFM1	Elongation factor G, mitochondrial isoform Iso 1 GN=GFM1 OS=Homo Sapiens SV=482 PE=1	3317.69	2257.36	131.066	2009.29	4303.11	2403.7
Q96RS6-1	NUDCD1	NudC domain-containing protein 1 isoform Iso 1 GN=NUDCD1 OS=Homo Sapiens SV=434 PE=1	8045.43	26865.9	2635.92	11035.1	14743	12665.1
Q96RU3-1	FNBP1	Formin-binding protein 1 isoform Iso 1 GN=FNBP1 OS=Homo Sapiens SV=439 PE=1	16028.4	31444.7	600.076	1026.96	94513.7	28722.7
Q96S44-1	TP53RK	TP53-regulating kinase isoform Iso 1 GN=TP53RK OS=Homo Sapiens SV=448 PE=1	10552.8	1639.71	109029	3340.12	28517.1	30615.8
Q96SB3-1	PPP1R9B	Neurabin-2 isoform Iso 1 GN=PPP1R9B OS=Homo Sapiens SV=329 PE=1	2096.23	3406.56	517.289	9007.06	19518.1	6909.04
Q99417-1	MYCBP	C-Myc-binding protein isoform Iso 1 GN=MYCBP OS=Homo Sapiens SV=407 PE=1	62696.2	33506.7	16583.1	26144.9	25542.2	32894.6
Q99426-1	TBCB	Tubulin-folding cofactor B isoform Iso 1 GN=TBCB OS=Homo Sapiens SV=487 PE=1	111862	140045	19865.7	88161	146080	101203
Q99436-1	PSMB7	Proteasome subunit beta type-7 isoform Iso 1 GN=PSMB7 OS=Homo Sapiens SV=528 PE=1	8049.85	12681.5	97671.4	17723.7	4843.68	28194
Q99439-1	CNN2	Calponin-2 isoform Iso 1 GN=CNN2 OS=Homo Sapiens SV=494 PE=1	33604.4	47489.6	13722.6	97918.2	317256	101998
Q99459-1	CDC5L	Cell division cycle 5-like protein isoform Iso 1 GN=CDC5L OS=Homo Sapiens SV=632 PE=1	23032.9	24007.3	95.3211	2311.04	44207.7	18730.9
Q99460-1	PSMD1	26S proteasome non-ATPase regulatory subunit 1 isoform Iso 1 GN=PSMD1 OS=Homo Sapiens SV=588 PE=1	18524.1	18800.1	16619.4	3398.35	24835.8	16435.5
Q99471-1	PFDN5	Prefoldin subunit 5 isoform Iso 1 GN=PFDN5 OS=Homo Sapiens SV=329 PE=1	16829.7	22889.4	30446.5	17781.9	10417	19672.9
Q99497-1	PARK7	Protein deglycase DJ-1 isoform Iso 1 GN=PARK7 OS=Homo Sapiens SV=620 PE=1	248467	312425	138362	105103	457929	252457
Q99536-1	VAT1	Synaptic vesicle membrane protein VAT-1 homolog isoform Iso 1 GN=VAT1 OS=Homo Sapiens SV=480 PE=1	32144.9	30744.2	4944.57	4235.59	48125.1	24038.9
Q99567-1	NUP88	Nuclear pore complex protein Nup88 isoform Iso 1 GN=NUP88 OS=Homo Sapiens SV=518 PE=1	7349.6	12535.4	12774.1	46308.3	28867.4	21566.9
Q99598-1	TSNAX	Translin-associated protein X isoform Iso 1 GN=TSNAX OS=Homo Sapiens SV=532 PE=1	9484.14	16373.2	566.406	33219.1	49962.9	21921.1
Q99613-1	EIF3C	Eukaryotic translation initiation factor 3 subunit C isoform Iso 1 GN=EIF3C OS=Homo Sapiens SV=703 PE=1	18827.3	12044.7	428.514	2945.71	41541.2	15157.5
Q99615-1	DNAJC7	DnaJ homolog subfamily C member 7 isoform Iso 1 GN=DNAJC7 OS=Homo Sapiens SV=506 PE=1	21154.8	16695.9	1334.69	1362.06	23166.5	12742.8
Q99623-1	PHB2	Prohibitin-2 isoform Iso 1 GN=PHB2 OS=Homo Sapiens SV=535 PE=1	45649.2	92538.1	1.12302e+06	12149	200474	294767
Q99626-1	CDX2	Homeobox protein CDX-2 isoform Iso 1 GN=CDX2 OS=Homo Sapiens SV=432 PE=1	1349.95	15802.4	15041.5	10269.8	24028.9	13298.5
Q99627-1	COPS8	COP9 signalosome complex subunit 8 isoform Iso 1 GN=COPS8 OS=Homo Sapiens SV=429 PE=1	28412.4	10828	26117.9	5404.2	14099.2	16972.3
Q99714-1	HSD17B10	3-hydroxyacyl-CoA dehydrogenase type-2 isoform Iso 1 GN=HSD17B10 OS=Homo Sapiens SV=548 PE=1	411535	326163	7940.1	24007.4	241383	202206
Q99729-1	HNRNPAB	Heterogeneous nuclear ribonucleoprotein A/B isoform Iso 1 GN=HNRNPAB OS=Homo Sapiens SV=515 PE=1	6051.98	310633	1.22457e+06	280272	268588	418022
Q99729-2	HNRNPAB	Heterogeneous nuclear ribonucleoprotein A/B isoform Iso 2 GN=HNRNPAB OS=Homo Sapiens SV=515 PE=1	81164.9	82963.9	10880.5	21841.8	631986	165767
Q99733-1	NAP1L4	Nucleosome assembly protein 1-like 4 isoform Iso 1 GN=NAP1L4 OS=Homo Sapiens SV=460 PE=1	51964.4	70919.9	2202.87	2633.43	101504	45845
Q99766-1	ATP5S	ATP synthase subunit s, mitochondrial isoform Iso 1 GN=ATP5S OS=Homo Sapiens SV=333 PE=1	14335	5519.19	4802.78	4491.77	2290.2	6287.79
Q99798-1	ACO2	Aconitate hydratase, mitochondrial isoform Iso 1 GN=ACO2 OS=Homo Sapiens SV=621 PE=1	240089	125458	23975	35877.4	692754	223631
Q99828-1	CIB1	Calcium and integrin-binding protein 1 isoform Iso 1 GN=CIB1 OS=Homo Sapiens SV=427 PE=1	4544.07	967.574	439.083	91.0919	1492.38	1506.84
Q99829-1	CPNE1	Copine-1 isoform Iso 1 GN=CPNE1 OS=Homo Sapiens SV=365 PE=1	3449.05	5106.96	3909.77	38479	21682.8	14525.5
Q99832-1	CCT7	T-complex protein 1 subunit eta isoform Iso 1 GN=CCT7 OS=Homo Sapiens SV=609 PE=1	114824	201544	34233.4	11850.6	228410	118173
Q99873-1	PRMT1	Protein arginine N-methyltransferase 1 isoform Iso 1 GN=PRMT1 OS=Homo Sapiens SV=588 PE=1	22918.7	20220.5	10507.6	2740.2	51944.8	21666.3
Q99986-1	VRK1	Serine/threonine-protein kinase VRK1 isoform Iso 1 GN=VRK1 OS=Homo Sapiens SV=580 PE=1	10725	5933.34	17885.5	24500.8	26023.2	17013.6
Q9BPW8-1	NIPSNAP1	Protein NipSnap homolog 1 isoform Iso 1 GN=NIPSNAP1 OS=Homo Sapiens SV=388 PE=1	93060.2	37707.9	47544.8	18964.1	33307.7	46116.9
Q9BPX3-1	NCAPG	Condensin complex subunit 3 isoform Iso 1 GN=NCAPG OS=Homo Sapiens SV=545 PE=1	5718.27	5557.28	2022.88	4896.38	5337.79	4706.52
Q9BPX5-1	ARPC5L	Actin-related protein 2/3 complex subunit 5-like protein isoform Iso 1 GN=ARPC5L OS=Homo Sapiens SV=388 PE=1	99491.7	100990	32164.4	5545.36	58370.4	59312.3
Q9BQ04-1	RBM4B	RNA-binding protein 4B isoform Iso 1 GN=RBM4B OS=Homo Sapiens SV=356 PE=1	11526.9	4671.06	24122.1	20415.2	35046.1	19156.3
Q9BQ48-1	MRPL34	39S ribosomal protein L34, mitochondrial isoform Iso 1 GN=MRPL34 OS=Homo Sapiens SV=329 PE=1	220713	320916	32165.7	4612.74	143669	144415
Q9BQA9-1	C17orf62	Uncharacterized protein C17orf62 isoform Iso 1 GN=C17orf62 OS=Homo Sapiens SV=352 PE=1	29168.7	25427.5	6206.76	910.693	12612	14865.1
Q9BQE3-1	TUBA1C	Tubulin alpha-1C chain isoform Iso 1 GN=TUBA1C OS=Homo Sapiens SV=927 PE=1	8288.1	21291.6	7028.17	3199.18	16449.6	11251.3
Q9BQG0-1	MYBBP1A	Myb-binding protein 1A isoform Iso 1 GN=MYBBP1A OS=Homo Sapiens SV=599 PE=1	1722.71	2055.93	3199.77	4878.52	2648.34	2901.06
Q9BQP7-1	MGME1	Mitochondrial genome maintenance exonuclease 1 isoform Iso 1 GN=MGME1 OS=Homo Sapiens SV=382 PE=1	18891.7	38436.8	10522.1	3889.88	6247.06	15597.5
Q9BRA2-1	TXNDC17	Thioredoxin domain-containing protein 17 isoform Iso 1 GN=TXNDC17 OS=Homo Sapiens SV=396 PE=1	91673.2	51881.5	25192.4	36508.7	48914.8	50834.1
Q9BRF8-1	CPPED1	Serine/threonine-protein phosphatase CPPED1 isoform Iso 1 GN=CPPED1 OS=Homo Sapiens SV=437 PE=1	4326.38	1059.92	4.80092	34468.8	20136.4	11999.3
Q9BRP8-1	PYM1	Partner of Y14 and mago isoform Iso 1 GN=PYM1 OS=Homo Sapiens SV=391 PE=1	12607.7	19320	48604.4	13103	33860.3	25499.1
Q9BRT3-1	MIEN1	Migration and invasion enhancer 1 isoform Iso 1 GN=MIEN1 OS=Homo Sapiens SV=342 PE=1	10714.5	24461	13838.2	13247.2	7763.08	14004.8
Q9BS26-1	ERP44	Endoplasmic reticulum resident protein 44 isoform Iso 1 GN=ERP44 OS=Homo Sapiens SV=444 PE=1	11716.4	6966.48	1342.43	0.085645	92279.2	22460.9
Q9BSD7-1	NTPCR	Cancer-related nucleoside-triphosphatase isoform Iso 1 GN=NTPCR OS=Homo Sapiens SV=426 PE=1	38128.8	4600.29	1026.98	733.763	9824.61	10862.9
Q9BSH5-1	HDHD3	Haloacid dehalogenase-like hydrolase domain-containing protein 3 isoform Iso 1 GN=HDHD3 OS=Homo Sapiens SV=468 PE=1	16242.6	6370.66	1555.3	12419.4	13671.2	10051.8
Q9BSJ8-1	ESYT1	Extended synaptotagmin-1 isoform Iso 1 GN=ESYT1 OS=Homo Sapiens SV=588 PE=1	22787.5	23580.6	12581.4	5912.51	26350	18242.4
Q9BT09-1	CNPY3	Protein canopy homolog 3 isoform Iso 1 GN=CNPY3 OS=Homo Sapiens SV=391 PE=1	33016.5	23958.6	3414.28	38729.4	48413.7	29506.5
Q9BT23-1	LIMD2	LIM domain-containing protein 2 isoform Iso 1 GN=LIMD2 OS=Homo Sapiens SV=250 PE=1	179100	309707	57882.6	38522.7	205566	158156
Q9BT78-1	COPS4	COP9 signalosome complex subunit 4 isoform Iso 1 GN=COPS4 OS=Homo Sapiens SV=484 PE=1	27720.4	34138.1	1196.79	1838.12	70880.5	27154.8
Q9BTE1-1	DCTN5	Dynactin subunit 5 isoform Iso 1 GN=DCTN5 OS=Homo Sapiens SV=386 PE=1	6265.71	9114.8	3227.83	8228.41	7334.8	6834.31
Q9BTT0-1	ANP32E	Acidic leucine-rich nuclear phosphoprotein 32 family member E isoform Iso 1 GN=ANP32E OS=Homo Sapiens SV=444 PE=1	130234	47328.2	83356.8	52806.5	201485	103042
Q9BTZ2-1	DHRS4	Dehydrogenase/reductase SDR family member 4 isoform Iso 1 GN=DHRS4 OS=Homo Sapiens SV=320 PE=1	25711.9	18694.4	5201.05	21100.3	14714.7	17084.5
Q9BU61-1	NDUFAF3	NADH dehydrogenase [ubiquinone] 1 alpha subcomplex assembly factor 3 isoform a GN=NDUFAF3 OS=Homo Sapiens SV=384 PE=1	11101.1	11506.3	10851.2	3437.96	4733.31	8325.97
Q9BUH6-1	C9orf142	Protein PAXX isoform Iso 1 GN=C9orf142 OS=Homo Sapiens SV=404 PE=1	20485.9	15923.8	3689.14	2644.59	6185.54	9785.78
Q9BUJ2-1	HNRNPUL1	Heterogeneous nuclear ribonucleoprotein U-like protein 1 isoform Iso 1 GN=HNRNPUL1 OS=Homo Sapiens SV=618 PE=1	67508.5	70107.9	2640.57	9927.06	205970	71230.8
Q9BUL8-1	PDCD10	Programmed cell death protein 10 isoform Iso 1 GN=PDCD10 OS=Homo Sapiens SV=429 PE=1	74607.4	73468.2	2174.3	63632.4	107264	64229.3
Q9BUN8-1	DERL1	Derlin-1 isoform Iso 1 GN=DERL1 OS=Homo Sapiens SV=429 PE=1	12753	13456.2	7671.5	7353.61	10594.3	10365.7
Q9BUP0-1	EFHD1	EF-hand domain-containing protein D1 isoform Iso 1 GN=EFHD1 OS=Homo Sapiens SV=354 PE=1	16135.3	7911.65	975.284	12300	31394.5	13743.4
Q9BUQ8-1	DDX23	Probable ATP-dependent RNA helicase DDX23 isoform Iso 1 GN=DDX23 OS=Homo Sapiens SV=582 PE=1	15336.1	13722.9	624.234	7721.21	35368	14554.5
Q9BUR5-1	#VALUE!	MICOS complex subunit MIC26 isoform Iso 1 GN=APOO OS=Homo Sapiens SV=389 PE=1	96.9438	4100.71	4723.3	41278.3	11203.6	12280.6
Q9BV40-1	VAMP8	Vesicle-associated membrane protein 8 isoform Iso 1 GN=VAMP8 OS=Homo Sapiens SV=445 PE=1	227.312	290632	68576.3	27924.4	72591.4	91990.2
Q9BV86-1	NTMT1	N-terminal Xaa-Pro-Lys N-methyltransferase 1 isoform Iso 1 GN=NTMT1 OS=Homo Sapiens SV=448 PE=1	6802.16	6814.07	36862.8	24592.2	30672.5	21148.8
Q9BVC6-1	TMEM109	Transmembrane protein 109 isoform Iso 1 GN=TMEM109 OS=Homo Sapiens SV=392 PE=1	169382	324941	8195.21	96015.1	118152	143337
Q9BVJ6-1	UTP14A	U3 small nucleolar RNA-associated protein 14 homolog A isoform Iso 1 GN=UTP14A OS=Homo Sapiens SV=404 PE=1	5047.45	4311.31	483.637	2881.94	10553.1	4655.49
Q9BVJ7-1	DUSP23	Dual specificity protein phosphatase 23 isoform Iso 1 GN=DUSP23 OS=Homo Sapiens SV=399 PE=1	1522.77	219.169	246.753	350.901	1720.34	811.987
Q9BVK6-1	TMED9	Transmembrane emp24 domain-containing protein 9 isoform Iso 1 GN=TMED9 OS=Homo Sapiens SV=423 PE=1	10860.6	11829.4	899.309	1202.62	11446	7247.61
Q9BVM4-1	GGACT	Gamma-glutamylaminecyclotransferase isoform Iso 1 GN=GGACT OS=Homo Sapiens SV=335 PE=1	1024.83	6119.91	2006.15	6823.22	2669.13	3728.65
Q9BW19-1	KIFC1	Kinesin-like protein KIFC1 isoform Iso 1 GN=KIFC1 OS=Homo Sapiens SV=466 PE=1	1581.56	19.295	2297.74	8222.82	1827.91	2789.86
Q9BW27-1	NUP85	Nuclear pore complex protein Nup85 isoform Iso 1 GN=NUP85 OS=Homo Sapiens SV=428 PE=1	7717.17	4877.42	4375.39	14573	28320.8	11972.8
Q9BW60-1	ELOVL1	Elongation of very long chain fatty acids protein 1 isoform Iso 1 GN=ELOVL1 OS=Homo Sapiens SV=415 PE=1	316.237	1441.31	17.3178	577.783	245.056	519.54
Q9BW61-1	DDA1	DET1- and DDB1-associated protein 1 isoform Iso 1 GN=DDA1 OS=Homo Sapiens SV=375 PE=1	34.1853	10299.1	10034.3	1293.53	7518.06	5835.83
Q9BW83-1	IFT27	Intraflagellar transport protein 27 homolog isoform Iso 1 GN=IFT27 OS=Homo Sapiens SV=396 PE=1	1137.32	8716.94	247.254	174.402	4270.28	2909.24
Q9BWF3-1	RBM4	RNA-binding protein 4 isoform Iso 1 GN=RBM4 OS=Homo Sapiens SV=407 PE=1	4546.55	16453.7	11819.7	11200	95659.1	27935.8
Q9BWH2-1	FUNDC2	FUN14 domain-containing protein 2 isoform Iso 1 GN=FUNDC2 OS=Homo Sapiens SV=319 PE=1	2155.43	24617.8	6322.99	388.198	10406.1	8778.1
Q9BWJ5-1	SF3B5	Splicing factor 3B subunit 5 isoform Iso 1 GN=SF3B5 OS=Homo Sapiens SV=368 PE=1	21776.2	14768.1	5629.41	2122.47	7791.48	10417.5
Q9BX68-1	HINT2	Histidine triad nucleotide-binding protein 2, mitochondrial isoform Iso 1 GN=HINT2 OS=Homo Sapiens SV=389 PE=1	11751.4	95219.8	54141.8	39561.1	48591.5	49853.1
Q9BXJ9-1	NAA15	N-alpha-acetyltransferase 15, NatA auxiliary subunit isoform Iso 1 GN=NAA15 OS=Homo Sapiens SV=565 PE=1	1746.73	4152.13	2857.71	4036.31	3019.81	3162.54
Q9BXP5-1	SRRT	Serrate RNA effector molecule homolog isoform Iso 1 GN=SRRT OS=Homo Sapiens SV=578 PE=1	113532	53353.7	4948.74	5353.82	154198	66277.2
Q9BXS5-1	AP1M1	AP-1 complex subunit mu-1 isoform Iso 1 GN=AP1M1 OS=Homo Sapiens SV=446 PE=1	22635.9	20813.1	1015.92	884.221	34787.5	16027.3
Q9BXV9-1	C14orf142	Uncharacterized protein C14orf142 isoform Iso 1 GN=C14orf142 OS=Homo Sapiens SV=321 PE=1	18797.1	10166.2	125.053	11.8929	1845.76	6189.22
Q9BXY0-1	MAK16	Protein MAK16 homolog isoform Iso 1 GN=MAK16 OS=Homo Sapiens SV=393 PE=1	2550.54	507.132	1036.95	382.159	9588.44	2813.04
Q9BY32-1	ITPA	Inosine triphosphate pyrophosphatase isoform Iso 1 GN=ITPA OS=Homo Sapiens SV=500 PE=1	12791.5	9182.57	4727.57	1017.89	8526.58	7249.21
Q9BY77-1	POLDIP3	Polymerase delta-interacting protein 3 isoform Iso 1 GN=POLDIP3 OS=Homo Sapiens SV=476 PE=1	1273.59	26596	2503.16	105.395	95321	25159.8
Q9BYD6-1	MRPL1	39S ribosomal protein L1, mitochondrial isoform Iso 1 GN=MRPL1 OS=Homo Sapiens SV=381 PE=1	62379	76623.3	4466.92	151349	224221	103808
Q9BYN8-1	MRPS26	28S ribosomal protein S26, mitochondrial isoform Iso 1 GN=MRPS26 OS=Homo Sapiens SV=366 PE=1	14444.5	4142.14	6189.8	899.613	1956.68	5526.55
Q9BYW2-1	SETD2	Histone-lysine N-methyltransferase SETD2 isoform Iso 1 GN=SETD2 OS=Homo Sapiens SV=599 PE=1	367.993	237.044	1745.06	3206.57	3184.41	1748.22
Q9BYX7-1	POTEKP	Putative beta-actin-like protein 3 isoform Iso 1 GN=POTEKP OS=Homo Sapiens SV=446 PE=5	1.36627e+06	1.51726e+06	280882	857837	8.93909e+06	2.59227e+06
Q9BZE4-1	GTPBP4	Nucleolar GTP-binding protein 1 isoform Iso 1 GN=GTPBP4 OS=Homo Sapiens SV=521 PE=1	15939.9	9268.68	542.894	3528.82	18290.1	9514.09
Q9BZL1-1	UBL5	Ubiquitin-like protein 5 isoform Iso 1 GN=UBL5 OS=Homo Sapiens SV=259 PE=1	9339.63	7627.46	9549.65	7018.9	32324.7	13172.1
Q9BZL4-1	PPP1R12C	Protein phosphatase 1 regulatory subunit 12C isoform Iso 1 GN=PPP1R12C OS=Homo Sapiens SV=426 PE=1	1395.76	3740.48	4378.04	20397.5	10429.5	8068.25
Q9BZQ8-1	FAM129A	Protein Niban isoform Iso 1 GN=FAM129A OS=Homo Sapiens SV=548 PE=1	2883.65	2404.69	852.694	598.241	17062	4760.25
Q9BZZ5-4	API5	Apoptosis inhibitor 5 isoform Iso 4 GN=API5 OS=Homo Sapiens SV=587 PE=1	21541.8	22177.6	3532.24	8602.41	60141.8	23199.2
Q9C0C9-1	UBE2O	-E3-independent E2 ubiquitin-conjugating enzyme isoform Iso 1 GN=UBE2O OS=Homo Sapiens SV=574 PE=1	320.184	1819.5	3544.75	22506.1	7457.07	7129.51
Q9C0J8-1	WDR33	pre-mRNA 3' end processing protein WDR33 isoform Iso 1 GN=WDR33 OS=Homo Sapiens SV=516 PE=1	3440.32	4331.57	4170.09	11815.5	10282.8	6808.06
Q9GZP4-1	PITHD1	PITH domain-containing protein 1 isoform Iso 1 GN=PITHD1 OS=Homo Sapiens SV=310 PE=1	49036.4	63117	6257.53	7939.05	20358.7	29341.8
Q9GZR7-1	DDX24	ATP-dependent RNA helicase DDX24 isoform Iso 1 GN=DDX24 OS=Homo Sapiens SV=606 PE=1	8962.37	14057.1	2780.6	1656.03	18105.4	9112.29
Q9GZS3-1	WDR61	WD repeat-containing protein 61 isoform Iso 1 GN=WDR61 OS=Homo Sapiens SV=461 PE=1	32837.4	42237.3	4877.07	1968.98	32284.8	22841.1
Q9GZT3-1	SLIRP	SRA stem-loop-interacting RNA-binding protein, mitochondrial isoform Iso 1 GN=SLIRP OS=Homo Sapiens SV=424 PE=1	16081.9	8822.77	10209.2	1969.23	34716.9	14360
Q9GZU8-1	FAM192A	Protein FAM192A isoform Iso 1 GN=FAM192A OS=Homo Sapiens SV=370 PE=1	40258.2	25009.1	2338.78	4932.41	38685.2	22244.7
Q9GZZ1-1	NAA50	N-alpha-acetyltransferase 50 isoform Iso 1 GN=NAA50 OS=Homo Sapiens SV=331 PE=1	17490.6	11554.4	1565.69	769.083	3956.51	7067.25
Q9H008-1	LHPP	Phospholysine phosphohistidine inorganic pyrophosphate phosphatase isoform Iso 1 GN=LHPP OS=Homo Sapiens SV=472 PE=1	48632.2	1251.79	15833.5	21155.5	3242.24	18023.1
Q9H098-1	FAM107B	Protein FAM107B isoform Iso 1 GN=FAM107B OS=Homo Sapiens SV=381 PE=1	13276.6	10297.1	5143.73	258.145	288.71	5852.86
Q9H0A0-1	NAT10	RNA cytidine acetyltransferase isoform Iso 1 GN=NAT10 OS=Homo Sapiens SV=517 PE=1	6095.01	8709.82	1267.73	1302.48	11814.7	5837.94
Q9H0C8-1	ILKAP	Integrin-linked kinase-associated serine/threonine phosphatase 2C isoform Iso 1 GN=ILKAP OS=Homo Sapiens SV=482 PE=1	3560.76	7068.47	286.454	3498.36	36175	10117.8
Q9H0D6-1	XRN2	5'-3' exoribonuclease 2 isoform Iso 1 GN=XRN2 OS=Homo Sapiens SV=624 PE=1	30444	34502.6	5824.39	4176.61	59294.6	26848.4
Q9H0N5-1	PCBD2	Pterin-4-alpha-carbinolamine dehydratase 2 isoform Iso 1 GN=PCBD2 OS=Homo Sapiens SV=383 PE=1	584.489	1132.36	1059.85	730.726	1716.56	1044.8
Q9H0Q0-1	FAM49A	Protein FAM49A isoform Iso 1 GN=FAM49A OS=Homo Sapiens SV=326 PE=1	52790.8	32714	19323.4	5944.1	44797	31113.9
Q9H0R4-1	HDHD2	Haloacid dehalogenase-like hydrolase domain-containing protein 2 isoform Iso 1 GN=HDHD2 OS=Homo Sapiens SV=365 PE=1	89683.5	79953.3	1037.96	10920.6	16920.5	39703.2
Q9H0U4-1	RAB1B	Ras-related protein Rab-1B isoform Iso 1 GN=RAB1B OS=Homo Sapiens SV=456 PE=1	27956.1	51127.1	23159.7	12358.3	22719.1	27464.1
Q9H0U6-1	MRPL18	39S ribosomal protein L18, mitochondrial isoform Iso 1 GN=MRPL18 OS=Homo Sapiens SV=364 PE=1	19821.7	14500.2	1359.9	24770	30759.3	18242.2
Q9H0W9-1	C11orf54	Ester hydrolase C11orf54 isoform Iso 1 GN=C11orf54 OS=Homo Sapiens SV=445 PE=1	18056.7	2482.76	14820.2	20327.6	44767.8	20091
Q9H223-1	EHD4	EH domain-containing protein 4 isoform Iso 1 GN=EHD4 OS=Homo Sapiens SV=396 PE=1	6610.11	8748.5	1857.36	3046.64	29020.8	9856.68
Q9H299-1	SH3BGRL3	SH3 domain-binding glutamic acid-rich-like protein 3 isoform Iso 1 GN=SH3BGRL3 OS=Homo Sapiens SV=398 PE=1	268667	239514	86402.6	4380.19	66084.2	133010
Q9H2H8-1	PPIL3	Peptidyl-prolyl cis-trans isomerase-like 3 isoform Iso 1 GN=PPIL3 OS=Homo Sapiens SV=416 PE=1	8828.51	25118.5	17394.3	5374.53	32358.5	17814.9
Q9H2M9-1	RAB3GAP2	Rab3 GTPase-activating protein non-catalytic subunit isoform Iso 1 GN=RAB3GAP2 OS=Homo Sapiens SV=583 PE=1	2973.84	2550.84	1126.44	2112.52	2690.73	2290.88
Q9H2U2-1	PPA2	Inorganic pyrophosphatase 2, mitochondrial isoform Iso 1 GN=PPA2 OS=Homo Sapiens SV=540 PE=1	24903.7	18806.3	6016.75	98379.6	92729.2	48167.1
Q9H2W6-1	MRPL46	39S ribosomal protein L46, mitochondrial isoform Iso 1 GN=MRPL46 OS=Homo Sapiens SV=234 PE=1	19518.8	9304.66	1600.77	17859.7	17388	13134.4
Q9H307-1	PNN	Pinin isoform Iso 1 GN=PNN OS=Homo Sapiens SV=703 PE=1	18273.5	36101.1	23906.6	44059.1	39709.6	32410
Q9H3K6-1	BOLA2;BOLA2B	BolA-like protein 2 isoform Iso 1 GN=BOLA2;BOLA2B OS=Homo Sapiens SV=138 PE=1	36935.9	18051.1	9706.41	10828	47517.6	24607.8
Q9H3N1-1	TMX1	Thioredoxin-related transmembrane protein 1 isoform Iso 1 GN=TMX1 OS=Homo Sapiens SV=450 PE=1	13408.2	18686.8	7218.52	17091	33833.1	18047.5
Q9H3S4-1	TPK1	Thiamin pyrophosphokinase 1 isoform Iso 1 GN=TPK1 OS=Homo Sapiens SV=474 PE=1	8411.08	6741.66	4845.68	39.8145	59.5274	4019.55
Q9H3U1-1	UNC45A	Protein unc-45 homolog A isoform Iso 1 GN=UNC45A OS=Homo Sapiens SV=511 PE=1	8003.24	5216.04	6850.51	28948.1	7257.45	11255.1
Q9H444-1	CHMP4B	Charged multivesicular body protein 4b isoform Iso 1 GN=CHMP4B OS=Homo Sapiens SV=422 PE=1	6935.38	66008.7	43764.8	167793	24896.3	61879.7
Q9H492-1	MAP1LC3A	Microtubule-associated proteins 1A/1B light chain 3A isoform Iso 1 GN=MAP1LC3A OS=Homo Sapiens SV=428 PE=1	19606.6	977.859	721.881	52.981	1152.95	4502.45
Q9H4A4-1	RNPEP	Aminopeptidase B isoform Iso 1 GN=RNPEP OS=Homo Sapiens SV=438 PE=1	4313.38	10626.7	5069.54	4694.32	23982.6	9737.32
Q9H4A6-1	GOLPH3	Golgi phosphoprotein 3 isoform Iso 1 GN=GOLPH3 OS=Homo Sapiens SV=449 PE=1	3298.99	6427.85	2383.9	4264.12	16420.5	6559.08
Q9H4G4-1	GLIPR2	Golgi-associated plant pathogenesis-related protein 1 isoform Iso 1 GN=GLIPR2 OS=Homo Sapiens SV=379 PE=1	80.0268	34762.1	24707	9610.21	14680.6	16768
Q9H4I3-1	TRABD	TraB domain-containing protein isoform Iso 1 GN=TRABD OS=Homo Sapiens SV=394 PE=1	998.082	872.778	1905.83	6020.88	2711.05	2501.72
Q9H4M9-1	EHD1	EH domain-containing protein 1 isoform Iso 1 GN=EHD1 OS=Homo Sapiens SV=437 PE=1	37142	34561	18892	19817.1	97431.3	41568.7
Q9H583-1	HEATR1	HEAT repeat-containing protein 1 isoform Iso 1 GN=HEATR1 OS=Homo Sapiens SV=554 PE=1	878.921	1026.2	959.044	5704.14	172.735	1748.21
Q9H5V9-1	CXorf56	UPF0428 protein CXorf56 isoform Iso 1 GN=CXorf56 OS=Homo Sapiens SV=411 PE=1	10187.8	5223.12	1347.34	3762.42	7238.94	5551.92
Q9H5X1-1	FAM96A	MIP18 family protein FAM96A isoform Iso 1 GN=FAM96A OS=Homo Sapiens SV=372 PE=1	857.889	4687.75	451.065	94.0496	713.561	1360.86
Q9H6W3-1	NO66	Bifunctional lysine-specific demethylase and histidyl-hydroxylase NO66 isoform Iso 1 GN=NO66 OS=Homo Sapiens SV=155 PE=1	2247.38	7432.67	695.234	3975.76	6573.03	4184.82
Q9H6Z4-1	RANBP3	Ran-binding protein 3 isoform Iso 1 GN=RANBP3 OS=Homo Sapiens SV=511 PE=1	10160.2	7375.87	3175.59	3078.68	23422.8	9442.62
Q9H7Z7-1	PTGES2	Prostaglandin E synthase 2 isoform Iso 1 GN=PTGES2 OS=Homo Sapiens SV=484 PE=1	38166.5	13808.7	26495.8	23508.1	15087.2	23413.3
Q9H857-1	NT5DC2	5'-nucleotidase domain-containing protein 2 isoform Iso 1 GN=NT5DC2 OS=Homo Sapiens SV=370 PE=1	3146.47	245.132	1364.94	1972.03	3277.31	2001.18
Q9H8H3-1	METTL7A	Methyltransferase-like protein 7A isoform Iso 1 GN=METTL7A OS=Homo Sapiens SV=393 PE=1	54584.4	58555.7	4265.36	4.84735	99702.6	43422.6
Q9H8S9-1	MOB1A	MOB kinase activator 1A isoform Iso 1 GN=MOB1A OS=Homo Sapiens SV=344 PE=1	64629.2	60161.2	3314.4	15687.7	83810.3	45520.6
Q9H8W4-1	PLEKHF2	Pleckstrin homology domain-containing family F member 2 isoform Iso 1 GN=PLEKHF2 OS=Homo Sapiens SV=397 PE=1	33936.8	19958.5	1822.19	18062.3	17758.8	18307.7
Q9H930-4	SP140L	Nuclear body protein SP140-like protein isoform Iso 4 GN=SP140L OS=Homo Sapiens SV=301 PE=1	18679.8	13848	13475.4	10954.1	28280.5	17047.6
Q9H9B4-1	SFXN1	Sideroflexin-1 isoform Iso 1 GN=SFXN1 OS=Homo Sapiens SV=449 PE=1	28654.6	28220.3	9809.08	3710.12	63304.6	26739.7
Q9H9H4-1	VPS37B	Vacuolar protein sorting-associated protein 37B isoform Iso 1 GN=VPS37B OS=Homo Sapiens SV=388 PE=1	1593.89	550.452	1961.99	4798.41	25281.1	6837.17
Q9H9J2-1	MRPL44	39S ribosomal protein L44, mitochondrial isoform Iso 1 GN=MRPL44 OS=Homo Sapiens SV=434 PE=1	2536.76	2117.19	6.05286	327.516	560.492	1109.6
Q9H9Q2-1	COPS7B	COP9 signalosome complex subunit 7b isoform Iso 1 GN=COPS7B OS=Homo Sapiens SV=434 PE=1	54606	42538.9	965.424	38869.6	48532.8	37102.5
Q9HA64-1	FN3KRP	Ketosamine-3-kinase isoform Iso 1 GN=FN3KRP OS=Homo Sapiens SV=334 PE=1	4184.55	563.936	0.995188	2526.9	936.949	1642.67
Q9HAF1-1	MEAF6	Chromatin modification-related protein MEAF6 isoform Iso 1 GN=MEAF6 OS=Homo Sapiens SV=389 PE=1	38010.7	471.816	3598.23	4260.86	9238.54	11116
Q9HAV0-1	GNB4	Guanine nucleotide-binding protein subunit beta-4 isoform Iso 1 GN=GNB4 OS=Homo Sapiens SV=400 PE=1	36593.1	59754.2	12093.7	99273.7	79799	57502.8
Q9HAV7-1	GRPEL1	GrpE protein homolog 1, mitochondrial isoform Iso 1 GN=GRPEL1 OS=Homo Sapiens SV=415 PE=1	12882.1	7126.27	11630	4798.18	14540.8	10195.5
Q9HB07-1	C12orf10	UPF0160 protein MYG1, mitochondrial isoform Iso 1 GN=C12orf10 OS=Homo Sapiens SV=430 PE=1	7907.24	8982.54	853.272	954.27	7847.63	5308.99
Q9HB40-1	SCPEP1	Retinoid-inducible serine carboxypeptidase isoform Iso 1 GN=SCPEP1 OS=Homo Sapiens SV=417 PE=1	16696.3	2114.35	5624.88	2691.71	3158.02	6057.05
Q9HB90-1	RRAGC	Ras-related GTP-binding protein C isoform Iso 1 GN=RRAGC OS=Homo Sapiens SV=459 PE=1	8162.07	6263.53	566.866	4854.79	8479.84	5665.42
Q9HBL7-1	PLGRKT	Plasminogen receptor -KT isoform Iso 1 GN=PLGRKT OS=Homo Sapiens SV=421 PE=1	1.00915e+06	87557.4	9375.06	3319.08	40020	229885
Q9HBM1-1	SPC25	Kinetochore protein Spc25 isoform Iso 1 GN=SPC25 OS=Homo Sapiens SV=394 PE=1	3616.86	4304.74	293.826	5316.62	1790.81	3064.57
Q9HC35-1	EML4	Echinoderm microtubule-associated protein-like 4 isoform Iso 1 GN=EML4 OS=Homo Sapiens SV=563 PE=1	35882.2	26102.6	4121.7	7497.17	65875.3	27895.8
Q9HC38-1	GLOD4	Glyoxalase domain-containing protein 4 isoform Iso 1 GN=GLOD4 OS=Homo Sapiens SV=570 PE=1	54034.2	14602	354.215	76113.1	166054	62231.4
Q9HCC0-1	MCCC2	Methylcrotonoyl-CoA carboxylase beta chain, mitochondrial isoform Iso 1 GN=MCCC2 OS=Homo Sapiens SV=397 PE=1	10457	13624.8	10343.9	1701.89	18840.9	10993.7
Q9HCD5-1	NCOA5	Nuclear receptor coactivator 5 isoform Iso 1 GN=NCOA5 OS=Homo Sapiens SV=385 PE=1	9081.42	14196.7	4668.25	576.788	24083.5	10521.3
Q9HCN8-1	SDF2L1	Stromal cell-derived factor 2-like protein 1 isoform Iso 1 GN=SDF2L1 OS=Homo Sapiens SV=362 PE=1	18895.8	11169.2	1431.52	11391	10460.3	10669.6
Q9HCU8-1	POLD4	DNA polymerase delta subunit 4 isoform Iso 1 GN=POLD4 OS=Homo Sapiens SV=166 PE=1	1158.62	2202.78	5358.99	9822.43	389.801	3786.52
Q9HCU9-1	BRMS1	Breast cancer metastasis-suppressor 1 isoform Iso 1 GN=BRMS1 OS=Homo Sapiens SV=395 PE=1	8244.85	18383.2	2728.89	54.1764	3761.05	6634.44
Q9HD34-1	LYRM4	LYR motif-containing protein 4 isoform Iso 1 GN=LYRM4 OS=Homo Sapiens SV=375 PE=1	48917.9	6037.09	5906.01	1118.01	12622.1	14920.2
Q9HDC9-1	APMAP	Adipocyte plasma membrane-associated protein isoform Iso 1 GN=APMAP OS=Homo Sapiens SV=479 PE=1	17659.7	23686	2872.22	9900.84	57973.5	22418.5
Q9NP72-1	RAB18	Ras-related protein Rab-18 isoform Iso 1 GN=RAB18 OS=Homo Sapiens SV=429 PE=1	7304.93	9042.72	195.688	1874.43	2291.44	4141.84
Q9NP73-1	ALG13	Putative bifunctional UDP-N-acetylglucosamine transferase and deubiquitinase ALG13 isoform Iso 1 GN=ALG13 OS=Homo Sapiens SV=355 PE=1	1068.23	742.442	535.6	57.6833	207.556	522.302
Q9NP77-1	SSU72	RNA polymerase II subunit A C-terminal domain phosphatase SSU72 isoform Iso 1 GN=SSU72 OS=Homo Sapiens SV=362 PE=1	8062.3	7877.8	2120.07	1716.54	5538.87	5063.12
Q9NP79-1	VTA1	Vacuolar protein sorting-associated protein VTA1 homolog isoform Iso 1 GN=VTA1 OS=Homo Sapiens SV=421 PE=1	6165.3	4214	2098.74	5188.32	51088.2	13750.9
Q9NP97-1	DYNLRB1	Dynein light chain roadblock-type 1 isoform Iso 1 GN=DYNLRB1 OS=Homo Sapiens SV=381 PE=1	11092	9485.52	7739.45	22131	25252.7	15140.2
Q9NPA8-1	ENY2	Transcription and mRNA export factor ENY2 isoform Iso 1 GN=ENY2 OS=Homo Sapiens SV=383 PE=1	6456.33	6015.25	10038.8	400.062	182.429	4618.56
Q9NPD3-1	EX	Exosome complex component RRP41 isoform Iso 1 GN=EXOSC4 OS=Homo Sapiens SV=397 PE=1	30282.5	32438	1224.68	35559.7	32146.5	26330.3
Q9NPE3-1	NOP10	H/ACA ribonucleoprotein complex subunit 3 isoform Iso 1 GN=NOP10 OS=Homo Sapiens SV=323 PE=1	34249.4	11499.6	8576.3	2757.59	8688.47	13154.3
Q9NPF4-1		Probable tRNA N6-adenosine threonylcarbamoyltransferase isoform Iso 1 GN=OSGEP OS=Homo Sapiens SV=427 PE=1	16252.2	15068.9	9651.88	30.3154	11333.4	10467.3
Q9NPJ3-1	ACOT13	Acyl-coenzyme A thioesterase 13 isoform Iso 1 GN=ACOT13 OS=Homo Sapiens SV=402 PE=1	57644.1	30865.6	34402.6	10389.7	19148.5	30490.1
Q9NQ29-1	LUC7L	Putative RNA-binding protein Luc7-like 1 isoform Iso 1 GN=LUC7L OS=Homo Sapiens SV=395 PE=1	11688.4	16093	77283.4	6295.53	43630.1	30998.1
Q9NQ39-1	RPS10P5	Putative 40S ribosomal protein S10-like isoform Iso 1 GN=RPS10P5 OS=Homo Sapiens SV=290 PE=5	166392	166592	38756	18531.2	67051.5	91464.5
Q9NQG5-1	RPRD1B	Regulation of nuclear pre-mRNA domain-containing protein 1B isoform Iso 1 GN=RPRD1B OS=Homo Sapiens SV=329 PE=1	76567.4	314971	6450.2	5100.38	51450.7	90907.9
Q9NQP4-1	PFDN4	Prefoldin subunit 4 isoform Iso 1 GN=PFDN4 OS=Homo Sapiens SV=378 PE=1	26830.4	63737.4	17011.5	4820.03	37499.6	29979.8
Q9NQR4-1	NIT2	Omega-amidase NIT2 isoform Iso 1 GN=NIT2 OS=Homo Sapiens SV=480 PE=1	44472	29694.9	1957.19	35996.6	46492.6	31722.7
Q9NQT5-1	EX	Exosome complex component RRP40 isoform Iso 1 GN=EXOSC3 OS=Homo Sapiens SV=409 PE=1	4610.79	4845.78	2207.47	689.138	1524.82	2775.6
Q9NR28-1	DIABLO	Diablo homolog, mitochondrial isoform Iso 1 GN=DIABLO OS=Homo Sapiens SV=408 PE=1	94077.3	72651.5	8089.79	61469.8	97421.3	66741.9
Q9NR30-1	DDX21	Nucleolar RNA helicase 2 isoform Iso 1 GN=DDX21 OS=Homo Sapiens SV=683 PE=1	49860.2	86815.5	9022.36	6971.13	79121	46358
Q9NR31-1	SAR1A	GTP-binding protein SAR1a isoform Iso 1 GN=SAR1A OS=Homo Sapiens SV=451 PE=1	52268.5	45930.4	17527.4	14971.5	29134.5	31966.4
Q9NR45-1	NANS	Sialic acid synthase isoform Iso 1 GN=NANS OS=Homo Sapiens SV=494 PE=1	130944	182197	44925.6	20331.4	113689	98417.3
Q9NR56-1	MBNL1	Muscleblind-like protein 1 isoform Iso 1 GN=MBNL1 OS=Homo Sapiens SV=468 PE=1	11074.2	61587.8	2056.33	60665.2	122807	51638
Q9NRG0-1	CHRAC1	Chromatin accessibility complex protein 1 isoform Iso 1 GN=CHRAC1 OS=Homo Sapiens SV=248 PE=1	691.325	33678.5	10603.4	36712.8	14049.6	19147.1
Q9NRP0-1		Oligosaccharyltransferase complex subunit OSTC isoform Iso 1 GN=OSTC OS=Homo Sapiens SV=242 PE=1	13518.4	23600.9	13.2706	4494.58	30010.1	14327.5
Q9NRR3-1	CDC42SE2	CDC42 small effector protein 2 isoform Iso 1 GN=CDC42SE2 OS=Homo Sapiens SV=354 PE=1	11698.3	11567.8	7082.07	8386.88	12728.5	10292.7
Q9NRW3-1	APOBEC3C	DNA dC->dU-editing enzyme APOBEC-3C isoform Iso 1 GN=APOBEC3C OS=Homo Sapiens SV=401 PE=1	40101.4	27087.5	5515.07	2517.49	49837.7	25011.8
Q9NRX4-1	PHPT1	14 kDa phosphohistidine phosphatase isoform Iso 1 GN=PHPT1 OS=Homo Sapiens SV=446 PE=1	7236.63	8604.15	3311.45	2665.4	4710.05	5305.54
Q9NS69-1	TOMM22	Mitochondrial import receptor subunit TOM22 homolog isoform Iso 1 GN=TOMM22 OS=Homo Sapiens SV=425 PE=1	124332	133593	372602	90006.3	129825	170071
Q9NSD9-1	FARSB	Phenylalanine--tRNA ligase beta subunit isoform Iso 1 GN=FARSB OS=Homo Sapiens SV=542 PE=1	12266.2	13459.5	457.943	3190.27	33519.4	12578.7
Q9NSE4-1	IARS2	Isoleucine--tRNA ligase, mitochondrial isoform Iso 1 GN=IARS2 OS=Homo Sapiens SV=656 PE=1	17493	19733	3451.27	29137.4	40296.2	22022.2
Q9NTJ3-1	SMC4	Structural maintenance of chromosomes protein 4 isoform Iso 1 GN=SMC4 OS=Homo Sapiens SV=640 PE=1	6885.12	4746.85	1667.18	1967.67	19790.3	7011.43
Q9NTJ5-1	SACM1L	Phosphatidylinositide phosphatase SAC1 isoform Iso 1 GN=SACM1L OS=Homo Sapiens SV=452 PE=1	3822.96	6564.9	1578.24	3886	3879.37	3946.29
Q9NTK5-1	OLA1	Obg-like ATPase 1 isoform Iso 1 GN=OLA1 OS=Homo Sapiens SV=561 PE=1	1540.43	5831.58	5941.88	17.6582	14929.1	5652.13
Q9NTM9-1	CUTC	Copper homeostasis protein cutC homolog isoform Iso 1 GN=CUTC OS=Homo Sapiens SV=382 PE=1	43530.8	4274.76	7110.08	367.245	59045.6	22865.7
Q9NTX5-1	ECHDC1	Ethylmalonyl-CoA decarboxylase isoform Iso 1 GN=ECHDC1 OS=Homo Sapiens SV=462 PE=1	50173.5	62435.6	5274.72	64153.9	90247.6	54457.1
Q9NTZ6-1	RBM12	RNA-binding protein 12 isoform Iso 1 GN=RBM12 OS=Homo Sapiens SV=447 PE=1	40350.8	49932.3	9289.41	2607	64489.2	33333.8
Q9NUJ1-1	ABHD10	Mycophenolic acid acyl-glucuronide esterase, mitochondrial isoform Iso 1 GN=ABHD10 OS=Homo Sapiens SV=458 PE=1	298083	255104	759.135	100141	217320	174281
Q9NUM4-1	TMEM106B	Transmembrane protein 106B isoform Iso 1 GN=TMEM106B OS=Homo Sapiens SV=359 PE=1	636.653	315.445	3168.68	2845.54	388.211	1470.91
Q9NUQ9-1	FAM49B	Protein FAM49B isoform Iso 1 GN=FAM49B OS=Homo Sapiens SV=424 PE=1	69644.5	67292.7	2330.4	21716.9	126769	57550.8
Q9NUU7-1	DDX19A	ATP-dependent RNA helicase DDX19A isoform Iso 1 GN=DDX19A OS=Homo Sapiens SV=543 PE=1	69860.1	5361.95	248.359	8055.63	53230.4	27351.3
Q9NVA2-1	SEPT11	Septin-11 isoform Iso 1 GN=SEPT11 OS=Homo Sapiens SV=467 PE=1	34262.4	16842.8	2111.59	14155.6	295337	72541.9
Q9NVI7-1	ATAD3A	ATPase family AAA domain-containing protein 3A isoform Iso 1 GN=ATAD3A OS=Homo Sapiens SV=400 PE=1	24256.7	10268.1	783.203	1976.23	19661	11389
Q9NVP1-1	DDX18	ATP-dependent RNA helicase DDX18 isoform Iso 1 GN=DDX18 OS=Homo Sapiens SV=547 PE=1	8146.36	24153.4	2231.12	2413.59	29467.6	13282.4
Q9NVP2-1	ASF1B	Histone chaperone ASF1B isoform Iso 1 GN=ASF1B OS=Homo Sapiens SV=294 PE=1	2173.96	2066.73	140.705	3211.28	7748.94	3068.32
Q9NVZ3-1	NECAP2	Adaptin ear-binding coat-associated protein 2 isoform Iso 1 GN=NECAP2 OS=Homo Sapiens SV=419 PE=1	13047.9	7868.98	2374.29	3926.41	8609.12	7165.33
Q9NW64-1	RBM22	Pre-mRNA-splicing factor RBM22 isoform Iso 1 GN=RBM22 OS=Homo Sapiens SV=456 PE=1	5110.71	20024.9	3842.26	2681.16	90463.9	24424.6
Q9NWH9-1	SLTM	SAFB-like transcription modulator isoform Iso 1 GN=SLTM OS=Homo Sapiens SV=520 PE=1	52602	16474.1	5915.67	42867.1	33697	30311.2
Q9NWU5-1	MRPL22	39S ribosomal protein L22, mitochondrial isoform Iso 1 GN=MRPL22 OS=Homo Sapiens SV=360 PE=1	110.664	14629.6	8635.61	3306.67	522733	109883
Q9NWV4-1	C1orf123	UPF0587 protein C1orf123 isoform Iso 1 GN=C1orf123 OS=Homo Sapiens SV=381 PE=1	23840.7	19772.5	3051.89	2614.86	16001.3	13056.2
Q9NX24-1	NHP2	H/ACA ribonucleoprotein complex subunit 2 isoform Iso 1 GN=NHP2 OS=Homo Sapiens SV=425 PE=1	29134.9	23374.2	843.511	5121.96	38327.3	19360.3
Q9NX40-1	OCIAD1	OCIA domain-containing protein 1 isoform Iso 1 GN=OCIAD1 OS=Homo Sapiens SV=438 PE=1	6482.24	4774.15	17265.4	3517.06	8871.78	8182.13
Q9NX46-1	ADPRHL2	Poly-ADP-ribose glycohydrolase ARH3 isoform Iso 1 GN=ADPRHL2 OS=Homo Sapiens SV=497 PE=1	10863.6	5894.74	1.5008e+06	12894.8	22372	310565
Q9NX55-2	HYPK	Huntingtin-interacting protein K isoform Iso 2 GN=HYPK OS=Homo Sapiens SV=256 PE=1	64.6617	300.056	473.225	493.867	13014.2	2869.2
Q9NX63-1	#VALUE!	MICOS complex subunit MIC19 isoform Iso 1 GN=CHCHD3 OS=Homo Sapiens SV=445 PE=1	71687.6	64702.8	11828.5	92042.8	128490	73750.3
Q9NXA8-1	SIRT5	NAD-dependent protein deacylase sirtuin-5, mitochondrial isoform Iso 1 GN=SIRT5 OS=Homo Sapiens SV=554 PE=1	13366	14218.6	7203.29	12248.7	29421.1	15291.5
Q9NXG2-1	THUMPD1	THUMP domain-containing protein 1 isoform Iso 1 GN=THUMPD1 OS=Homo Sapiens SV=428 PE=1	52617.7	32357.9	6646.2	5717.37	74396.5	34347.1
Q9NXV6-1	CDKN2AIP	CDKN2A-interacting protein isoform Iso 1 GN=CDKN2AIP OS=Homo Sapiens SV=420 PE=1	1474	813.732	1400.2	8590.73	13932.8	5242.29
Q9NY12-1	GAR1	H/ACA ribonucleoprotein complex subunit 1 isoform Iso 1 GN=GAR1 OS=Homo Sapiens SV=352 PE=1	71833.9	33713.2	527.607	62603.4	48860.4	43507.7
Q9NY33-1	DPP3	Dipeptidyl peptidase 3 isoform Iso 1 GN=DPP3 OS=Homo Sapiens SV=566 PE=1	72318	38220.7	670.394	872.466	62429.5	34902.2
Q9NY93-1	DDX56	Probable ATP-dependent RNA helicase DDX56 isoform Iso 1 GN=DDX56 OS=Homo Sapiens SV=482 PE=1	2189	4217.22	855.044	886.972	8319.68	3293.58
Q9NYB0-1	TERF2IP	Telomeric repeat-binding factor 2-interacting protein 1 isoform Iso 1 GN=TERF2IP OS=Homo Sapiens SV=550 PE=1	10175	10467.6	2552.67	10738	37083.3	14203.3
Q9NYF8-1	BCLAF1	Bcl-2-associated transcription factor 1 isoform Iso 1 GN=BCLAF1 OS=Homo Sapiens SV=696 PE=1	38087.7	20551	3638.54	1652.49	64513.5	25688.6
Q9NYL9-1	TMOD3	Tropomodulin-3 isoform Iso 1 GN=TMOD3 OS=Homo Sapiens SV=444 PE=1	182.413	202.998	1682.9	139.849	15072.6	3456.16
Q9NYU2-1	UGGT1	UDP-glucose:glycoprotein glucosyltransferase 1 isoform Iso 1 GN=UGGT1 OS=Homo Sapiens SV=615 PE=1	29789	28514.7	10266.1	942.69	55205.9	24943.7
Q9NZ01-1	TECR	Very-long-chain enoyl-CoA reductase isoform Iso 1 GN=TECR OS=Homo Sapiens SV=376 PE=1	6789.85	10797.5	911.927	2013.92	5617.2	5226.09
Q9NZ08-1	ERAP1	Endoplasmic reticulum aminopeptidase 1 isoform Iso 1 GN=ERAP1 OS=Homo Sapiens SV=521 PE=1	6094.74	9523.76	4815.8	1610	15770.5	7562.96
Q9NZ45-1	CISD1	CDGSH iron-sulfur domain-containing protein 1 isoform Iso 1 GN=CISD1 OS=Homo Sapiens SV=373 PE=1	22473.6	30080.8	7497.13	2129.01	12378.6	14911.8
Q9NZD2-1	GLTP	Glycolipid transfer protein isoform Iso 1 GN=GLTP OS=Homo Sapiens SV=328 PE=1	5927.94	1802.34	2730.33	35619.9	14909.3	12198
Q9NZF1-1	PLAC8	Placenta-specific gene 8 protein isoform Iso 1 GN=PLAC8 OS=Homo Sapiens SV=354 PE=1	23472.9	206.439	4164.34	4936.47	774.136	6710.86
Q9NZI8-1	IGF2BP1	Insulin-like growth factor 2 mRNA-binding protein 1 isoform Iso 1 GN=IGF2BP1 OS=Homo Sapiens SV=567 PE=1	259.748	107.223	1783.65	2812.89	3189.51	1630.6
Q9NZJ9-1	NUDT4	Diphosphoinositol polyphosphate phosphohydrolase 2 isoform Iso 1 GN=NUDT4 OS=Homo Sapiens SV=413 PE=1	15830.3	9412.52	11847.6	8641.6	25757	14297.8
Q9NZL9-1	MAT2B	Methionine adenosyltransferase 2 subunit beta isoform Iso 1 GN=MAT2B OS=Homo Sapiens SV=533 PE=1	35303.5	20669.9	1590.07	10643.1	53542.9	24349.9
Q9NZT2-1	OGFR	Opioid growth factor receptor isoform Iso 1 GN=OGFR OS=Homo Sapiens SV=433 PE=1	17538.3	11916.9	196.574	202.987	64344.8	18839.9
Q9P015-1	MRPL15	39S ribosomal protein L15, mitochondrial isoform Iso 1 GN=MRPL15 OS=Homo Sapiens SV=408 PE=1	4189	10018.5	9560.32	10916	13658.7	9668.53
Q9P016-1	THYN1	Thymocyte nuclear protein 1 isoform Iso 1 GN=THYN1 OS=Homo Sapiens SV=427 PE=1	8708.64	4898.99	25.709	1193.2	5698.21	4104.95
Q9P0J0-1	NDUFA13	NADH dehydrogenase [ubiquinone] 1 alpha subcomplex subunit 13 isoform Iso 1 GN=NDUFA13 OS=Homo Sapiens SV=449 PE=1	25271.6	99902.8	23100.1	6737.61	39920.9	38986.6
Q9P0L0-1	VAPA	Vesicle-associated membrane protein-associated protein A isoform Iso 1 GN=VAPA OS=Homo Sapiens SV=520 PE=1	32585.1	38664.2	2899.12	5956.18	40610	24142.9
Q9P0M6-1	H2AFY2	Core histone macro-H2A.2 isoform Iso 1 GN=H2AFY2 OS=Homo Sapiens SV=393 PE=1	154176	135143	20169.2	18760.4	146720	94993.9
Q9P0M9-1	MRPL27	39S ribosomal protein L27, mitochondrial isoform Iso 1 GN=MRPL27 OS=Homo Sapiens SV=295 PE=1	18869.7	6133.51	5818.98	2872.17	4068.35	7552.54
Q9P0S3-1	ORMDL1	ORM1-like protein 1 isoform Iso 1 GN=ORMDL1 OS=Homo Sapiens SV=277 PE=1	2534.27	25029.9	9543.47	3459.65	8963.31	9906.12
Q9P107-1	GMIP	GEM-interacting protein isoform Iso 1 GN=GMIP OS=Homo Sapiens SV=414 PE=1	13727	6132.75	11956.2	2921.18	16534.9	10254.4
Q9P1F3-1	ABRACL	Costars family protein ABRACL isoform Iso 1 GN=ABRACL OS=Homo Sapiens SV=368 PE=1	145870	37258.6	14105.4	381.202	2647.25	40052.5
Q9P1U1-1	ACTR3B	Actin-related protein 3B isoform Iso 1 GN=ACTR3B OS=Homo Sapiens SV=358 PE=1	5249.92	16796.4	31.4808	57856.3	25689.8	21124.8
Q9P217-1	ZSWIM5	Zinc finger SWIM domain-containing protein 5 isoform Iso 1 GN=ZSWIM5 OS=Homo Sapiens SV=316 PE=2	65475.1	32132.4	4103.42	2494.88	148915	50624.1
Q9P258-1	RCC2	Protein RCC2 isoform Iso 1 GN=RCC2 OS=Homo Sapiens SV=489 PE=1	86196.9	47075.3	3388.9	1927.51	202872	68292.2
Q9P289-1	STK26	Serine/threonine-protein kinase 26 isoform Iso 1 GN=STK26 OS=Homo Sapiens SV=508 PE=1	24314.1	3402.58	2039.23	4601.42	77338.4	22339.1
Q9P2I0-1	CPSF2	Cleavage and polyadenylation specificity factor subunit 2 isoform Iso 1 GN=CPSF2 OS=Homo Sapiens SV=471 PE=1	22025.7	20634.8	14981.8	15925.9	41425.3	22998.7
Q9P2J5-1	LARS	Leucine--tRNA ligase, cytoplasmic isoform Iso 1 GN=LARS OS=Homo Sapiens SV=688 PE=1	23229.3	21790.7	7391.77	37311.7	21933.9	22331.5
Q9P2R7-1	SUCLA2	Succinate--CoA ligase [ADP-forming] subunit beta, mitochondrial isoform Iso 1 GN=SUCLA2 OS=Homo Sapiens SV=545 PE=1	13271.6	23969.6	60823.2	80737.7	44630	44686.4
Q9P2X0-1	DPM3	Dolichol-phosphate mannosyltransferase subunit 3 isoform Iso 1 GN=DPM3 OS=Homo Sapiens SV=375 PE=1	6892.25	5250.43	10182.7	65421.8	22795.1	22108.5
Q9TQE0-1	HLA-DRB1	HLA class II histocompatibility antigen, DRB1-9 beta chain isoform Iso 1 GN=HLA-DRB1 OS=Homo Sapiens SV=140 PE=1	135366	62479	7410.75	13752.3	259163	95634.1
Q9UBB4-1	ATXN10	Ataxin-10 isoform Iso 1 GN=ATXN10 OS=Homo Sapiens SV=493 PE=1	7162.98	4535.17	899.76	2166.44	10632.9	5079.45
Q9UBB5-1	MBD2	Methyl-CpG-binding domain protein 2 isoform Iso 1 GN=MBD2 OS=Homo Sapiens SV=412 PE=1	1262.73	5459.27	2007.59	34.3663	401.935	1833.18
Q9UBD9-1	CLCF1	Cardiotrophin-like cytokine factor 1 isoform Iso 1 GN=CLCF1 OS=Homo Sapiens SV=363 PE=1	639.015	1124.57	9478.2	160.111	516.687	2383.72
Q9UBE0-1	SAE1	SUMO-activating enzyme subunit 1 isoform Iso 1 GN=SAE1 OS=Homo Sapiens SV=524 PE=1	6775.92	6257.69	1264.65	4657.2	48754.9	13542.1
Q9UBF2-1	COPG2	Coatomer subunit gamma-2 isoform Iso 1 GN=COPG2 OS=Homo Sapiens SV=336 PE=1	2488.29	4287.15	1725.4	662.294	1783.89	2189.4
Q9UBI1-1	COMMD3	COMM domain-containing protein 3 isoform Iso 1 GN=COMMD3 OS=Homo Sapiens SV=377 PE=1	17017.5	15856.7	2078.52	1642.05	27101.9	12739.3
Q9UBQ0-1	VPS29	Vacuolar protein sorting-associated protein 29 isoform Iso 1 GN=VPS29 OS=Homo Sapiens SV=446 PE=1	60010.3	58164.4	2475.22	23053.6	27390.8	34218.8
Q9UBQ5-1	EIF3K	Eukaryotic translation initiation factor 3 subunit K isoform Iso 1 GN=EIF3K OS=Homo Sapiens SV=452 PE=1	32513.3	19804.3	22237.8	21572.3	34911.4	26207.8
Q9UBQ7-1	GRHPR	Glyoxylate reductase/hydroxypyruvate reductase isoform Iso 1 GN=GRHPR OS=Homo Sapiens SV=527 PE=1	31912.5	26018.4	47196.2	49767.6	94877.5	49954.4
Q9UBS4-1	DNAJB11	DnaJ homolog subfamily B member 11 isoform Iso 1 GN=DNAJB11 OS=Homo Sapiens SV=474 PE=1	31969.4	89947.9	6794.94	2886.97	61415.9	38603
Q9UBT2-1	UBA2	SUMO-activating enzyme subunit 2 isoform Iso 1 GN=UBA2 OS=Homo Sapiens SV=538 PE=1	62571.9	38147.1	5062.28	4097.77	58007.7	33577.3
Q9UDT6-1	CLIP2	CAP-Gly domain-containing linker protein 2 isoform Iso 1 GN=CLIP2 OS=Homo Sapiens SV=496 PE=1	888.104	382.896	220.391	24561.7	2465.4	5703.71
Q9UDW1-1	UQCR10	Cytochrome b-c1 complex subunit 9 isoform Iso 1 GN=UQCR10 OS=Homo Sapiens SV=264 PE=1	124245	97808.2	132387	17192.6	68962	88118.9
Q9UER7-1	DAXX	Death domain-associated protein 6 isoform Iso 1 GN=DAXX OS=Homo Sapiens SV=592 PE=1	27733.4	30561.5	17418.6	3072.56	98811.9	35519.6
Q9UEU0-1	VTI1B	Vesicle transport through interaction with t-SNAREs homolog 1B isoform Long GN=VTI1B OS=Homo Sapiens SV=424 PE=1	15050.5	30826.8	7489.6	30043	27234.6	22128.9
Q9UFN0-1	NIPSNAP3A	Protein NipSnap homolog 3A isoform Iso 1 GN=NIPSNAP3A OS=Homo Sapiens SV=321 PE=1	36635.5	23148.1	1437.59	9081.92	21915.8	18443.8
Q9UFW8-1	CGGBP1	CGG triplet repeat-binding protein 1 isoform Iso 1 GN=CGGBP1 OS=Homo Sapiens SV=422 PE=1	11216.1	7791.66	5893.1	711.373	18762.7	8874.98
Q9UH65-1	SWAP70	Switch-associated protein 70 isoform Iso 1 GN=SWAP70 OS=Homo Sapiens SV=458 PE=1	62282	67204.5	69450.3	35926.8	184946	83961.9
Q9UH99-1	SUN2	SUN domain-containing protein 2 isoform Iso 1 GN=SUN2 OS=Homo Sapiens SV=523 PE=1	35997.2	22908.9	68.4378	108.776	30128.8	17842.4
Q9UHA4-1	LAMTOR3	Ragulator complex protein LAMTOR3 isoform Iso 1 GN=LAMTOR3 OS=Homo Sapiens SV=416 PE=1	53470.4	31848.7	10428.8	12026.4	27191.3	26993.1
Q9UHB9-1	SRP68	Signal recognition particle subunit SRP68 isoform Iso 1 GN=SRP68 OS=Homo Sapiens SV=530 PE=1	6973.54	7138.42	10056.8	30007.7	19231.7	14681.6
Q9UHD1-1	CHORDC1	Cysteine and histidine-rich domain-containing protein 1 isoform Iso 1 GN=CHORDC1 OS=Homo Sapiens SV=427 PE=1	4868.22	2515.35	1049.5	1526.77	41952.1	10382.4
Q9UHD8-1	SEPT9	Septin-9 isoform Iso 1 GN=SEPT9 OS=Homo Sapiens SV=487 PE=1	35003.4	29233.5	8435.94	16339.9	262077	70217.9
Q9UHV9-1	PFDN2	Prefoldin subunit 2 isoform Iso 1 GN=PFDN2 OS=Homo Sapiens SV=406 PE=1	8792.95	5042.15	619.144	1392.12	14575.6	6084.39
Q9UHX1-1	PUF60	Poly-U-binding-splicing factor PUF60 isoform Iso 1 GN=PUF60 OS=Homo Sapiens SV=547 PE=1	27310.2	22130	600.199	2981.73	235489	57702.3
Q9UHX1-2	PUF60	Poly-U-binding-splicing factor PUF60 isoform Iso 2 GN=PUF60 OS=Homo Sapiens SV=547 PE=1	285.81	7374.03	55558.9	19684.8	17426.6	20066
Q9UHY7-1	ENOPH1	Enolase-phosphatase E1 isoform Iso 1 GN=ENOPH1 OS=Homo Sapiens SV=468 PE=1	13166.2	2789.67	21227.8	3462.96	5848.44	9299.01
Q9UI08-1	EVL	Ena/VASP-like protein isoform Iso 2 GN=EVL OS=Homo Sapiens SV=454 PE=1	33029.8	19551.6	1809.25	2821.48	187946	49031.7
Q9UI09-1	NDUFA12	NADH dehydrogenase [ubiquinone] 1 alpha subcomplex subunit 12 isoform Iso 1 GN=NDUFA12 OS=Homo Sapiens SV=381 PE=1	611.964	110270	14269	3560.59	42630.9	34268.4
Q9UI30-1	TRMT112	Multifunctional methyltransferase subunit TRM112-like protein isoform Iso 1 GN=TRMT112 OS=Homo Sapiens SV=461 PE=1	37874.5	12218.2	6568.89	15400.3	26585.9	19729.5
Q9UIA9-1	XPO7	Exportin-7 isoform Iso 1 GN=XPO7 OS=Homo Sapiens SV=458 PE=1	2937.72	3220.87	1154.87	6004.18	10302.6	4724.06
Q9UII2-1	ATPIF1	ATPase inhibitor, mitochondrial isoform Iso 1 GN=ATPIF1 OS=Homo Sapiens SV=431 PE=1	14773	2988.24	11458.2	17054.4	28659.1	14986.6
Q9UIJ7-1	AK3	GTP:AMP phosphotransferase AK3, mitochondrial isoform Iso 1 GN=AK3 OS=Homo Sapiens SV=371 PE=1	39351.9	45331.2	1805.54	42252.9	45516.5	34851.6
Q9UIQ6-1	LNPEP	Leucyl-cystinyl aminopeptidase isoform Iso 1 GN=LNPEP OS=Homo Sapiens SV=559 PE=1	16929.3	23351.5	8776.64	30207.1	30114.3	21875.8
Q9UJ70-1	NAGK	N-acetyl-D-glucosamine kinase isoform Iso 1 GN=NAGK OS=Homo Sapiens SV=501 PE=1	21749.5	19785	37976.8	14579.6	65653	31948.8
Q9UJU6-1	DBNL	Drebrin-like protein isoform Iso 1 GN=DBNL OS=Homo Sapiens SV=564 PE=1	24351.7	453052	5417.63	1980.3	371213	171203
Q9UJY4-1	GGA2	ADP-ribosylation factor-binding protein GGA2 isoform Iso 1 GN=GGA2 OS=Homo Sapiens SV=408 PE=1	2105.78	3507.28	3519.44	10374.2	6049.61	5111.27
Q9UJY5-1	GGA1	ADP-ribosylation factor-binding protein GGA1 isoform Iso 1 GN=GGA1 OS=Homo Sapiens SV=486 PE=1	7065.67	10159.8	450.767	364.871	19351.9	7478.6
Q9UJZ1-1	STOML2	Stomatin-like protein 2, mitochondrial isoform Iso 1 GN=STOML2 OS=Homo Sapiens SV=481 PE=1	83544.1	20423.8	5578.52	3734.2	166186	55893.4
Q9UK45-1	LSM7	U6 snRNA-associated Sm-like protein LSm7 isoform Iso 1 GN=LSM7 OS=Homo Sapiens SV=324 PE=1	9621.36	1527.6	2227.49	4980.33	6543.68	4980.09
Q9UKD2-1	MRTO4	mRNA turnover protein 4 homolog isoform Iso 1 GN=MRTO4 OS=Homo Sapiens SV=445 PE=1	4716.81	4657.87	2822.72	2418.33	2805.69	3484.28
Q9UKF6-1	CPSF3	Cleavage and polyadenylation specificity factor subunit 3 isoform Iso 1 GN=CPSF3 OS=Homo Sapiens SV=456 PE=1	6266.27	8357.71	12454.3	12873.3	8504.47	9691.2
Q9UKM9-1	RALY	RNA-binding protein Raly isoform Iso 2 GN=RALY OS=Homo Sapiens SV=502 PE=1	33252.2	84504.4	15440.3	9332.1	360603	100626
Q9UKT9-1	IKZF3	Zinc finger protein Aiolos isoform Iso 1 GN=IKZF3 OS=Homo Sapiens SV=440 PE=1	11440.3	14739.9	2358.59	1309.73	153522	36674
Q9UKU7-1	ACAD8	Isobutyryl-CoA dehydrogenase, mitochondrial isoform Iso 1 GN=ACAD8 OS=Homo Sapiens SV=437 PE=1	12192.4	17559.1	3695.3	19788.9	8720.3	12391.2
Q9UKV3-1	ACIN1	Apoptotic chromatin condensation inducer in the nucleus isoform Iso 1 GN=ACIN1 OS=Homo Sapiens SV=671 PE=1	42335.5	18069.3	8967.92	6136.06	116836	38469
Q9UKY7-1	CDV3	Protein CDV3 homolog isoform Iso 1 GN=CDV3 OS=Homo Sapiens SV=573 PE=1	648.888	4817.68	200.47	2771.11	11684.7	4024.58
Q9UL25-1	RAB21	Ras-related protein Rab-21 isoform Iso 1 GN=RAB21 OS=Homo Sapiens SV=454 PE=1	2131.35	2266.86	1014.07	2756.34	6744.73	2982.67
Q9UL46-1	PSME2	Proteasome activator complex subunit 2 isoform Iso 1 GN=PSME2 OS=Homo Sapiens SV=257 PE=1	150663	184626	32267.1	39676.3	400636	161574
Q9ULA0-1	DNPEP	Aspartyl aminopeptidase isoform Iso 1 GN=DNPEP OS=Homo Sapiens SV=626 PE=1	4907.19	2091.51	1753.09	2374.78	49528.8	12131.1
Q9ULC4-1	MCTS1	Malignant T-cell-amplified sequence 1 isoform Iso 1 GN=MCTS1 OS=Homo Sapiens SV=397 PE=1	61157.4	34798.3	5086.34	11664.5	8307.07	24202.7
Q9ULV3-1	CIZ1	Cip1-interacting zinc finger protein isoform Iso 1 GN=CIZ1 OS=Homo Sapiens SV=457 PE=1	305.251	213.732	402.249	2251.65	6834.08	2001.39
Q9ULV4-1	CORO1C	Coronin-1C isoform Iso 1 GN=CORO1C OS=Homo Sapiens SV=448 PE=1	67084	12388.3	3103.28	2642.28	45147.8	26073.1
Q9ULZ3-1	PYCARD	Apoptosis-associated speck-like protein containing a CARD isoform Iso 1 GN=PYCARD OS=Homo Sapiens SV=443 PE=1	14428	33534.4	6829.02	2278.27	20562.6	15526.5
Q9UMS4-1	PRPF19	Pre-mRNA-processing factor 19 isoform Iso 1 GN=PRPF19 OS=Homo Sapiens SV=540 PE=1	242785	76785.5	24505.2	30752.8	192101	113386
Q9UMX0-1	UBQLN1	Ubiquilin-1 isoform Iso 1 GN=UBQLN1 OS=Homo Sapiens SV=480 PE=1	2859.86	2640.84	7971.04	40.5331	52447.1	13191.9
Q9UMY4-1	SNX12	Sorting nexin-12 isoform Iso 1 GN=SNX12 OS=Homo Sapiens SV=356 PE=1	82818.7	30998.8	11289.3	12552.9	12614.7	30054.9
Q9UNH7-1	SNX6	Sorting nexin-6 isoform Iso 1 GN=SNX6 OS=Homo Sapiens SV=455 PE=1	1847.99	20597	902.177	2042.38	124072	29892.2
Q9UNL2-1	SSR3	Translocon-associated protein subunit gamma isoform Iso 1 GN=SSR3 OS=Homo Sapiens SV=392 PE=1	74119.6	144061	13983.1	20250.6	39038.4	58290.5
Q9UNM6-1	PSMD13	26S proteasome non-ATPase regulatory subunit 13 isoform Iso 1 GN=PSMD13 OS=Homo Sapiens SV=506 PE=1	19181.5	18279.6	2451.58	1777	36251	15588.1
Q9UNP9-1	PPIE	Peptidyl-prolyl cis-trans isomerase E isoform A GN=PPIE OS=Homo Sapiens SV=476 PE=1	1451.84	1829.74	5358.16	6851.02	17701.2	6638.39
Q9UNS2-1	COPS3	COP9 signalosome complex subunit 3 isoform Iso 1 GN=COPS3 OS=Homo Sapiens SV=493 PE=1	8252.61	10519.4	276.5	1381.1	26632.7	9412.46
Q9UNX3-1	RPL26L1	60S ribosomal protein L26-like 1 isoform Iso 1 GN=RPL26L1 OS=Homo Sapiens SV=240 PE=1	153049	192927	14090.6	47802	111643	103902
Q9UNZ2-1	NSFL1C	NSFL1 cofactor p47 isoform Iso 1 GN=NSFL1C OS=Homo Sapiens SV=541 PE=1	36047.7	15011.4	5233.63	19570.8	152703	45713.4
Q9UNZ5-1	C19orf53	Leydig cell tumor 10 kDa protein homolog isoform Iso 1 GN=C19orf53 OS=Homo Sapiens SV=313 PE=1	391.288	14431.6	18636.3	4077.47	9508.79	9409.09
Q9UPN6-1	SCAF8	Protein SCAF8 isoform Iso 1 GN=SCAF8 OS=Homo Sapiens SV=472 PE=1	6859.39	1551.16	1431.11	149862	8123.92	33565.4
Q9UPN7-1	PPP6R1	Serine/threonine-protein phosphatase 6 regulatory subunit 1 isoform Iso 1 GN=PPP6R1 OS=Homo Sapiens SV=349 PE=1	5972.95	3888.9	345.688	2607.43	22188.7	7000.73
Q9UQ35-1	SRRM2	Serine/arginine repetitive matrix protein 2 isoform Iso 1 GN=SRRM2 OS=Homo Sapiens SV=879 PE=1	17685.9	22271.6	2001.15	2935.25	92833.4	27545.5
Q9UQ80-1	PA2G4	Proliferation-associated protein 2G4 isoform Iso 1 GN=PA2G4 OS=Homo Sapiens SV=633 PE=1	19260	30571.5	10745.1	18665.8	125120	40872.5
Q9UQ88-1	CDK11A	Cyclin-dependent kinase 11A isoform SV6 GN=CDK11A OS=Homo Sapiens SV=590 PE=1	14107.5	15200.2	6333.15	2300.96	33606.1	14309.6
Q9UQE7-1	SMC3	Structural maintenance of chromosomes protein 3 isoform Iso 1 GN=SMC3 OS=Homo Sapiens SV=662 PE=1	45898.2	209619	23541.7	15202.6	75089.4	73870.2
Q9UQN3-1	CHMP2B	Charged multivesicular body protein 2b isoform Iso 1 GN=CHMP2B OS=Homo Sapiens SV=450 PE=1	5718.82	16725.9	14398.1	18830.3	23417.2	15818.1
Q9Y228-1	TRAF3IP3	TRAF3-interacting JNK-activating modulator isoform Iso 1 GN=TRAF3IP3 OS=Homo Sapiens SV=371 PE=1	2062.32	1931.06	12583.9	22634.3	14421.6	10726.6
Q9Y230-1	RUVBL2	RuvB-like 2 isoform Iso 1 GN=RUVBL2 OS=Homo Sapiens SV=611 PE=1	35970.1	117481	94183.4	157458	191534	119325
Q9Y237-1	PIN4	Peptidyl-prolyl cis-trans isomerase NIMA-interacting 4 isoform Iso 1 GN=PIN4 OS=Homo Sapiens SV=417 PE=1	3460.98	13224.7	5859.67	4013.81	12766.7	7865.17
Q9Y262-1	EIF3L	Eukaryotic translation initiation factor 3 subunit L isoform Iso 1 GN=EIF3L OS=Homo Sapiens SV=523 PE=1	8806.8	12881.3	1399.27	1324.15	38774.8	12637.3
Q9Y265-1	RUVBL1	RuvB-like 1 isoform Iso 1 GN=RUVBL1 OS=Homo Sapiens SV=652 PE=1	25198	18517.9	4542.01	9140.97	188881	49255.9
Q9Y266-1	NUDC	Nuclear migration protein nudC isoform Iso 1 GN=NUDC OS=Homo Sapiens SV=435 PE=1	35261.9	68384.5	2766.43	2508.55	81171.6	38018.6
Q9Y277-1	VDAC3	Voltage-dependent anion-selective channel protein 3 isoform Iso 1 GN=VDAC3 OS=Homo Sapiens SV=482 PE=1	105823	75297.4	2724.46	105658	119159	81732.4
Q9Y281-1	CFL2	Cofilin-2 isoform CFL2b GN=CFL2 OS=Homo Sapiens SV=485 PE=1	674.249	242.475	534.595	910.241	4130.45	1298.4
Q9Y285-1	FARSA	Phenylalanine--tRNA ligase alpha subunit isoform Iso 1 GN=FARSA OS=Homo Sapiens SV=557 PE=1	1162.84	745.313	11349.8	682.841	10185.6	4825.27
Q9Y295-1	DRG1	Developmentally-regulated GTP-binding protein 1 isoform Iso 1 GN=DRG1 OS=Homo Sapiens SV=452 PE=1	5071.3	8230	813.754	46194.8	10939.3	14249.8
Q9Y2B0-1	CNPY2	Protein canopy homolog 2 isoform Iso 1 GN=CNPY2 OS=Homo Sapiens SV=474 PE=1	126471	158451	60246	13965.3	64783.7	84783.4
Q9Y2D5-3	AKAP2	A-kinase anchor protein 2 isoform Iso 1 GN=AKAP2 OS=Homo Sapiens SV=335 PE=1	23191.5	12555.8	5.93349	2779.88	21553.7	12017.4
Q9Y2L1-1	DIS3	Exosome complex exonuclease RRP44 isoform Iso 1 GN=DIS3 OS=Homo Sapiens SV=534 PE=1	2073.09	1286.23	6835.83	975.701	10206.5	4275.46
Q9Y2Q3-1	GSTK1	Glutathione S-transferase kappa 1 isoform Iso 1 GN=GSTK1 OS=Homo Sapiens SV=554 PE=1	158661	106221	23443.9	126583	253723	133726
Q9Y2Q5-1	LAMTOR2	Ragulator complex protein LAMTOR2 isoform Iso 1 GN=LAMTOR2 OS=Homo Sapiens SV=410 PE=1	44382.7	32750.3	15386.8	34779.8	28583.5	31176.6
Q9Y2Q9-1	MRPS28	28S ribosomal protein S28, mitochondrial isoform Iso 1 GN=MRPS28 OS=Homo Sapiens SV=398 PE=1	8445.93	6119.07	611.064	1295.54	1431.31	3580.58
Q9Y2R0-1	COA3	Cytochrome c oxidase assembly factor 3 homolog, mitochondrial isoform Iso 1 GN=COA3 OS=Homo Sapiens SV=394 PE=1	16196.1	19780.6	16350.5	9524.78	20797.1	16529.8
Q9Y2R5-1	MRPS17	28S ribosomal protein S17, mitochondrial isoform Iso 1 GN=MRPS17 OS=Homo Sapiens SV=192 PE=1	41978.4	35400.7	12.5704	1596.85	1766.16	16150.9
Q9Y2R9-1	MRPS7	28S ribosomal protein S7, mitochondrial isoform Iso 1 GN=MRPS7 OS=Homo Sapiens SV=449 PE=1	13469.8	15508.3	128.762	2737.52	5232.61	7415.4
Q9Y2S0-1	POLR1D	DNA-directed RNA polymerases I and III subunit RPAC2 isoform Iso 1 GN=POLR1D OS=Homo Sapiens SV=432 PE=1	463.717	7925.99	179.387	457.973	1676.76	2140.77
Q9Y2V2-1	CARHSP1	Calcium-regulated heat-stable protein 1 isoform Iso 1 GN=CARHSP1 OS=Homo Sapiens SV=442 PE=1	36290.4	20479	2578.73	177.096	7662.37	13437.5
Q9Y2W1-1	THRAP3	Thyroid hormone receptor-associated protein 3 isoform Iso 1 GN=THRAP3 OS=Homo Sapiens SV=671 PE=1	68166.8	53099.5	6764.11	5294.49	112085	49081.9
Q9Y2X3-1	NOP58	Nucleolar protein 58 isoform Iso 1 GN=NOP58 OS=Homo Sapiens SV=556 PE=1	97255.6	70032	6757.71	10759.5	141171	65195.1
Q9Y2Z0-1	SUGT1	Protein SGT1 homolog isoform Iso 1 GN=SUGT1 OS=Homo Sapiens SV=489 PE=1	12704.5	28884.9	9391.5	17152.3	49034.1	23433.4
Q9Y314-1	N	Nitric oxide synthase-interacting protein isoform Iso 1 GN=NOSIP OS=Homo Sapiens SV=454 PE=1	4607	41099.9	1285.65	4792.13	4664.68	11289.9
Q9Y315-1	DERA	Deoxyribose-phosphate aldolase isoform Iso 1 GN=DERA OS=Homo Sapiens SV=408 PE=1	10651.3	7519.25	1966.27	684.954	15209.3	7206.2
Q9Y316-1	MEMO1	Protein MEMO1 isoform Iso 1 GN=MEMO1 OS=Homo Sapiens SV=216 PE=1	13924.3	12309.6	124275	8160.77	31179.6	37969.9
Q9Y333-1	LSM2	U6 snRNA-associated Sm-like protein LSm2 isoform Iso 1 GN=LSM2 OS=Homo Sapiens SV=386 PE=1	159613	81652.6	21440.2	6216.98	106323	75049.1
Q9Y376-1	CAB39	Calcium-binding protein 39 isoform Iso 1 GN=CAB39 OS=Homo Sapiens SV=419 PE=1	5987.55	2436.23	2705.06	8201.44	20417.2	7949.49
Q9Y383-1	LUC7L2	Putative RNA-binding protein Luc7-like 2 isoform Iso 1 GN=LUC7L2 OS=Homo Sapiens SV=384 PE=1	46137.3	85443.5	10074	16667.2	402191	112103
Q9Y394-1	DHRS7	Dehydrogenase/reductase SDR family member 7 isoform Iso 1 GN=DHRS7 OS=Homo Sapiens SV=425 PE=1	1273.07	2284.84	59.6587	6560.46	2722.01	2580.01
Q9Y3B2-1	EX	Exosome complex component CSL4 isoform Iso 1 GN=EXOSC1 OS=Homo Sapiens SV=406 PE=1	36738.6	69475.3	22405.9	13659.1	14307.3	31317.2
Q9Y3B4-1	SF3B6	Splicing factor 3B subunit 6 isoform Iso 1 GN=SF3B6 OS=Homo Sapiens SV=428 PE=1	54751.5	40089.7	75577.6	210143	55444.1	87201.2
Q9Y3B7-1	MRPL11	39S ribosomal protein L11, mitochondrial isoform Iso 1 GN=MRPL11 OS=Homo Sapiens SV=362 PE=1	9336.18	3268.55	16909.3	4987.16	6126.53	8125.55
Q9Y3C1-1	NOP16	Nucleolar protein 16 isoform Iso 1 GN=NOP16 OS=Homo Sapiens SV=437 PE=1	609.03	2657.73	3751.78	559.476	3833.74	2282.35
Q9Y3C4-1	TPRKB	EKC/KEOPS complex subunit TPRKB isoform Iso 1 GN=TPRKB OS=Homo Sapiens SV=395 PE=1	19114.2	22058.8	3366.7	4011.41	5958.87	10902
Q9Y3C6-1	PPIL1	Peptidyl-prolyl cis-trans isomerase-like 1 isoform Iso 1 GN=PPIL1 OS=Homo Sapiens SV=324 PE=1	452.341	74278	2713.07	1432.86	9633.48	17701.9
Q9Y3C8-1	UFC1	Ubiquitin-fold modifier-conjugating enzyme 1 isoform Iso 1 GN=UFC1 OS=Homo Sapiens SV=455 PE=1	542.31	4683.8	2057.66	0.0444781	2600.06	1976.77
Q9Y3D0-1	FAM96B	Mitotic spindle-associated MMXD complex subunit MIP18 isoform Iso 1 GN=FAM96B OS=Homo Sapiens SV=437 PE=1	8201.63	15475.2	4061.54	8400.56	5627.82	8353.34
Q9Y3D6-1	FIS1	Mitochondrial fission 1 protein isoform Iso 1 GN=FIS1 OS=Homo Sapiens SV=433 PE=1	22011.7	63195.9	33491.7	35494.3	57528.3	42344.4
Q9Y3D9-1	MRPS23	28S ribosomal protein S23, mitochondrial isoform Iso 1 GN=MRPS23 OS=Homo Sapiens SV=400 PE=1	10457.8	5843.22	114.785	9905.06	10437.4	7351.64
Q9Y3E5-1	PTRH2	Peptidyl-tRNA hydrolase 2, mitochondrial isoform Iso 1 GN=PTRH2 OS=Homo Sapiens SV=457 PE=1	1707.54	886.784	1023.32	585.849	10056.7	2852.04
Q9Y3F4-1	STRAP	Serine-threonine kinase receptor-associated protein isoform Iso 1 GN=STRAP OS=Homo Sapiens SV=536 PE=1	17481.5	27453.1	8632.58	3403.51	66584.2	24711
Q9Y3I0-1	RTCB	tRNA-splicing ligase RtcB homolog isoform Iso 1 GN=RTCB OS=Homo Sapiens SV=581 PE=1	13175.6	11957.7	35.5556	1141.64	53135.1	15889.1
Q9Y3U8-1	RPL36	60S ribosomal protein L36 isoform Iso 1 GN=RPL36 OS=Homo Sapiens SV=374 PE=1	71798.2	146850	48010.7	39339	98437.9	80887.2
Q9Y3Y2-1	CHTOP	Chromatin target of PRMT1 protein isoform Iso 1 GN=CHTOP OS=Homo Sapiens SV=464 PE=1	79829.1	56375.2	34448.6	37433.7	6023.21	42822
Q9Y3Z3-1	SAMHD1	Deoxynucleoside triphosphate triphosphohydrolase SAMHD1 isoform Iso 1 GN=SAMHD1 OS=Homo Sapiens SV=551 PE=1	13828.1	31040	4840.95	4053.07	44051.3	19562.7
Q9Y490-1	TLN1	Talin-1 isoform Iso 1 GN=TLN1 OS=Homo Sapiens SV=1326 PE=1	229812	217826	40670.5	38356.2	402291	185791
Q9Y4E8-1	USP15	Ubiquitin carboxyl-terminal hydrolase 15 isoform Iso 1 GN=USP15 OS=Homo Sapiens SV=607 PE=1	5127.48	3584.88	12948	4063.74	10212.8	7187.37
Q9Y4L1-1	HYOU1	Hypoxia up-regulated protein 1 isoform Iso 1 GN=HYOU1 OS=Homo Sapiens SV=616 PE=1	48349.4	37276.3	7399.36	1000.3	57033.4	30211.8
Q9Y4P1-1	ATG4B	Cysteine protease ATG4B isoform Iso 1 GN=ATG4B OS=Homo Sapiens SV=516 PE=1	2381.47	909.383	29065	226.972	2202.45	6957.05
Q9Y4W2-1	LAS1L	Ribosomal biogenesis protein LAS1L isoform Iso 1 GN=LAS1L OS=Homo Sapiens SV=492 PE=1	17613.8	7461.58	2888.04	352.39	24405.4	10544.3
Q9Y4Y9-1	LSM5	U6 snRNA-associated Sm-like protein LSm5 isoform Iso 1 GN=LSM5 OS=Homo Sapiens SV=378 PE=1	13947.6	8638.6	3368.02	271.162	29305.2	11106.1
Q9Y4Z0-1	LSM4	U6 snRNA-associated Sm-like protein LSm4 isoform Iso 1 GN=LSM4 OS=Homo Sapiens SV=392 PE=1	843.491	3555.75	2282.96	1780.45	9738.82	3640.29
Q9Y530-1	OARD1	O-acetyl-ADP-ribose deacetylase 1 isoform Iso 1 GN=OARD1 OS=Homo Sapiens SV=399 PE=1	6692.98	28184.6	16804.9	9275.89	17275.3	15646.7
Q9Y536-1	PPIAL4A	Peptidyl-prolyl cis-trans isomerase A-like 4A isoform Iso 1 GN=PPIAL4A OS=Homo Sapiens SV=203 PE=2	986946	5.07258e+06	434715	55280.6	2.37166e+06	1.78424e+06
Q9Y5B9-1	SUPT16H	FACT complex subunit SPT16 isoform Iso 1 GN=SUPT16H OS=Homo Sapiens SV=615 PE=1	61472.2	50795.4	13518.6	5967.92	103935	47137.7
Q9Y5J9-1	TIMM8B	Mitochondrial import inner membrane translocase subunit Tim8 B isoform Iso 1 GN=TIMM8B OS=Homo Sapiens SV=387 PE=1	1764	2915.3	1385.11	4434.79	881.678	2276.18
Q9Y5K5-1	UCHL5	Ubiquitin carboxyl-terminal hydrolase isozyme L5 isoform Iso 1 GN=UCHL5 OS=Homo Sapiens SV=517 PE=1	10001.4	4675.28	1809.03	4951.9	20190.3	8325.58
Q9Y5K6-1	CD2AP	CD2-associated protein isoform Iso 1 GN=CD2AP OS=Homo Sapiens SV=594 PE=1	15046.2	15240.8	565.585	1357.2	37164.5	13874.9
Q9Y5M8-1	SRPRB	Signal recognition particle receptor subunit beta isoform Iso 1 GN=SRPRB OS=Homo Sapiens SV=437 PE=1	4853.27	2035.39	1067.33	24.6145	9021.31	3400.38
Q9Y5S9-1	RBM8A	RNA-binding protein 8A isoform Iso 1 GN=RBM8A OS=Homo Sapiens SV=500 PE=1	135200	98581.6	7577.87	33088.3	238506	102591
Q9Y5V0-1	ZNF706	Zinc finger protein 706 isoform Iso 1 GN=ZNF706 OS=Homo Sapiens SV=271 PE=1	15244	14542.8	10554.1	526.357	3558.07	8885.07
Q9Y5X3-1	SNX5	Sorting nexin-5 isoform Iso 1 GN=SNX5 OS=Homo Sapiens SV=451 PE=1	56564.5	44555.1	17994.1	520.815	193358	62598.5
Q9Y5Y2-1	NUBP2	Cytosolic Fe-S cluster assembly factor NUBP2 isoform Iso 1 GN=NUBP2 OS=Homo Sapiens SV=308 PE=1	373064	858778	435.161	206575	564220	400614
Q9Y5Z4-1	HEBP2	Heme-binding protein 2 isoform Iso 1 GN=HEBP2 OS=Homo Sapiens SV=400 PE=1	16137.2	28549.1	12067.6	38642.3	52307	29540.6
Q9Y676-1	MRPS18B	28S ribosomal protein S18b, mitochondrial isoform Iso 1 GN=MRPS18B OS=Homo Sapiens SV=396 PE=1	8574.16	9456.51	9947.59	9373.6	2297.8	7929.93
Q9Y678-1	COPG1	Coatomer subunit gamma-1 isoform Iso 1 GN=COPG1 OS=Homo Sapiens SV=534 PE=1	23213	22012.9	57257.7	1537.94	25683.5	25941
Q9Y696-1	CLIC4	Chloride intracellular channel protein 4 isoform Iso 1 GN=CLIC4 OS=Homo Sapiens SV=532 PE=1	48661.5	36576.9	33319.7	83343.4	89621.2	58304.5
[truncated: 8 more rows]

## Sheet: CENTROBLASTS
Uniprot ID		GeneName	Description	CB1	CB2	CB3	CB4	CB5	MEAN		UNIQUE PROTEINS
A0A0C4DH25-1	A0A0C4	IGKV3D-20	Immunoglobulin kappa variable 3-20 isoform Iso 1 GN=IGKV3D-20 OS=Homo Sapiens SV=13 PE=3	20764.3	24397	72764.1	25749.2	7692.44	30273.4		Uniprot ID	Description	Gene name
A0AVT1-1	A0AVT1	UBA6	Ubiquitin-like modifier-activating enzyme 6 isoform Iso 1 GN=UBA6 OS=Homo Sapiens SV=569 PE=1	18568.7	25934.1	8880.36	11649.7	2312.48	13469.1		Q9Y241	HIG1 domain family member 1A, mitochondrial isoform Iso 1 GN=HIGD1A OS=Homo Sapiens SV=407 PE=1	HIGD1A
A1L0T0-1	A1L0T0	ILVBL	Acetolactate synthase-like protein isoform Iso 1 GN=ILVBL OS=Homo Sapiens SV=323 PE=1	8759.79	4936.56	1031.82	642.576	290.978	3132.34		O96005	Cleft lip and palate transmembrane protein 1 isoform Iso 1 GN=CLPTM1 OS=Homo Sapiens SV=355 PE=1	CLPTM1
A2A3N6-1	A2A3N6	PIPSL	Putative PIP5K1A and PSMD4-like protein isoform Iso 1 GN=PIPSL OS=Homo Sapiens SV=267 PE=5	79623.8	24185.7	105089	45921.3	55115.5	61987		Q6ZMZ3	Nesprin-3 isoform Iso 1 GN=SYNE3 OS=Homo Sapiens SV=357 PE=1	SYNE3
A5YKK6-1	A5YKK6	CNOT1	CCR4-NOT transcription complex subunit 1 isoform Iso 1 GN=CNOT1 OS=Homo Sapiens SV=570 PE=1	7956.49	7917.55	538.451	1481.32	1396.57	3858.08		Q9Y2S6	Translation machinery-associated protein 7 isoform Iso 1 GN=TMA7 OS=Homo Sapiens SV=191 PE=1	TMA7
A6NEC2-1	A6NEC2	NPEPPSL1	Puromycin-sensitive aminopeptidase-like protein isoform Iso 1 GN=NPEPPSL1 OS=Homo Sapiens SV=303 PE=2	13648.8	14175.9	7187.16	23111	18141.8	15252.9		P52306	Rap1 GTPase-GDP dissociation stimulator 1 isoform Iso 1 GN=RAP1GDS1 OS=Homo Sapiens SV=473 PE=1	RAP1GDS1
A6NHG4-1	A6NHG4	DDTL	D-dopachrome decarboxylase-like protein isoform Iso 1 GN=DDTL OS=Homo Sapiens SV=143 PE=2	116253	57387.4	117712	1675.62	66794.4	71964.5		Q6F5E8	Capping protein, Arp2/3 and myosin-I linker protein 2 isoform Iso 1 GN=CARMIL2 OS=Homo Sapiens SV=408 PE=1	CARMIL2
A6NHR9-1	A6NHR9	SMCHD1	Structural maintenance of chromosomes flexible hinge domain-containing protein 1 isoform Iso 1 GN=SMCHD1 OS=Homo Sapiens SV=589 PE=1	53055.1	20281.1	56257.3	29355.9	10067.4	33803.4		P52735	Guanine nucleotide exchange factor VAV2 isoform Iso 1 GN=VAV2 OS=Homo Sapiens SV=441 PE=1	VAV2
A6NI72-1	A6NI72	NCF1B	Putative neutrophil cytosol factor 1B isoform Iso 1 GN=NCF1B OS=Homo Sapiens SV=147 PE=5	335081	117083	114058	128878	117159	162452		O75165	DnaJ homolog subfamily C member 13 isoform Iso 1 GN=DNAJC13 OS=Homo Sapiens SV=569 PE=1	DNAJC13
A8MWD9-1	A8MWD9	SNRPGP15	Putative small nuclear ribonucleoprotein G-like protein 15 isoform Iso 1 GN=SNRPGP15 OS=Homo Sapiens SV=96 PE=5	59722.2	54644.6	27234.2	21581.3	30260.6	38688.6		Q9UBL3	Set1/Ash2 histone methyltransferase complex subunit ASH2 isoform Iso 1 GN=ASH2L OS=Homo Sapiens SV=500 PE=1	ASH2L
B0I1T2-1	B0I1T2	MYO1G	Unconventional myosin-Ig isoform Iso 1 GN=MYO1G OS=Homo Sapiens SV=525 PE=1	32895.5	22711.4	5585.78	21115.7	17654.3	19992.5		P25440	Bromodomain-containing protein 2 isoform Iso 1 GN=BRD2 OS=Homo Sapiens SV=576 PE=1	BRD2
B2RPK0-1	B2RPK0	HMGB1P1	Putative high mobility group protein B1-like 1 isoform Iso 1 GN=HMGB1P1 OS=Homo Sapiens SV=161 PE=5	1.06642e+06	1.76751e+06	143503	1.36684e+06	818090	1.03247e+06		Q8N5L8	Ribonuclease P protein subunit p25-like protein isoform Iso 1 GN=RPP25L OS=Homo Sapiens SV=228 PE=1	RPP25L
B9A064-1	B9A064	IGLL5	Immunoglobulin lambda-like polypeptide 5 isoform Iso 1 GN=IGLL5 OS=Homo Sapiens SV=293 PE=1	46232	42677.2	36174.2	55290	65358	49146.3		O75064	DENN domain-containing protein 4B isoform Iso 1 GN=DENND4B OS=Homo Sapiens SV=397 PE=1	DENND4B
C9JRZ8-2	C9JRZ8	AKR1B15	Aldo-keto reductase family 1 member B15 isoform Iso 2 GN=AKR1B15 OS=Homo Sapiens SV=213 PE=1	45979	8332.75	73752.8	103834	46809.4	55741.5		Q14691	DNA replication complex GINS protein PSF1 isoform Iso 1 GN=GINS1 OS=Homo Sapiens SV=346 PE=1	GINS1
E9PRG8-1	E9PRG8	C11orf98	Uncharacterized protein C11orf98 isoform Iso 1 GN=C11orf98 OS=Homo Sapiens SV=30 PE=1	38907.1	74925.2	2460.24	8440.35	97973.1	44541.2		P14923	Junction plakoglobin isoform Iso 1 GN=JUP OS=Homo Sapiens SV=558 PE=1	JUP
O00116-1	O00116	AGPS	Alkyldihydroxyacetonephosphate synthase, peroxisomal isoform Iso 1 GN=AGPS OS=Homo Sapiens SV=658 PE=1	68211.2	46832.8	104836	60112.1	7890.64	57576.6		Q9UFC0	Leucine-rich repeat and WD repeat-containing protein 1 isoform Iso 1 GN=LRWD1 OS=Homo Sapiens SV=465 PE=1	LRWD1
O00139-3	O00139	KIF2A	Kinesin-like protein KIF2A isoform Iso 3 GN=KIF2A OS=Homo Sapiens SV=488 PE=1	42416.8	27316.4	42081.3	18907.1	14613.7	29067.1		Q9UKD1	Glucocorticoid modulatory element-binding protein 2 isoform Iso 1 GN=GMEB2 OS=Homo Sapiens SV=382 PE=1	GMEB2
O00148-1	O00148	DDX39A	ATP-dependent RNA helicase DDX39A isoform Iso 1 GN=DDX39A OS=Homo Sapiens SV=547 PE=1	744138	394880	409991	458284	502436	501946		Q13158	FAS-associated death domain protein isoform Iso 1 GN=FADD OS=Homo Sapiens SV=479 PE=1	FADD
O00151-1	O00151	PDLIM1	PDZ and LIM domain protein 1 isoform Iso 1 GN=PDLIM1 OS=Homo Sapiens SV=551 PE=1	32186	146069	63211.8	29125.5	40950.1	62308.5		Q9H993	Protein-glutamate O-methyltransferase isoform Iso 1 GN=ARMT1 OS=Homo Sapiens SV=469 PE=1	ARMT1
O00154-1	O00154	ACOT7	Cytosolic acyl coenzyme A thioester hydrolase isoform Iso 1 GN=ACOT7 OS=Homo Sapiens SV=555 PE=1	33934.4	19285.8	27100.6	28083.1	2790.41	22238.9		Q5VYK3	Proteasome-associated protein ECM29 homolog isoform Iso 1 GN=ECM29 OS=Homo Sapiens SV=540 PE=1	ECM29
O00159-1	O00159	MYO1C	Unconventional myosin-Ic isoform Iso 1 GN=MYO1C OS=Homo Sapiens SV=625 PE=1	21157.7	11376.8	18936.1	17461.9	14230.9	16632.7		Q9Y5Q9	General transcription factor 3C polypeptide 3 isoform Iso 1 GN=GTF3C3 OS=Homo Sapiens SV=332 PE=1	GTF3C3
O00161-1	O00161	SNAP23	Synaptosomal-associated protein 23 isoform SNAP-23a GN=SNAP23 OS=Homo Sapiens SV=520 PE=1	27119.2	51614.5	1553.91	24877.7	44201.5	29873.4		Q96HR8	H/ACA ribonucleoprotein complex non-core subunit NAF1 isoform Iso 1 GN=NAF1 OS=Homo Sapiens SV=367 PE=1	NAF1
O00170-1	O00170	AIP	AH receptor-interacting protein isoform Iso 1 GN=AIP OS=Homo Sapiens SV=515 PE=1	93194.7	7393.9	134919	158884	44022.9	87682.7		P15498	Proto-oncogene vav isoform Iso 1 GN=VAV1 OS=Homo Sapiens SV=486 PE=1	VAV1
O00178-1	O00178	GTPBP1	GTP-binding protein 1 isoform Iso 1 GN=GTPBP1 OS=Homo Sapiens SV=428 PE=1	55044.4	26442.9	15574.4	51925.6	37433.6	37284.2		O14653	Golgi SNAP receptor complex member 2 isoform A GN=GOSR2 OS=Homo Sapiens SV=412 PE=1	GOSR2
O00182-1	O00182	LGALS9	Galectin-9 isoform Iso 1 GN=LGALS9 OS=Homo Sapiens SV=362 PE=1	17072.3	16543.7	12545.5	11096.7	2023.17	11856.3		Q13616	Cullin-1 isoform Iso 1 GN=CUL1 OS=Homo Sapiens SV=553 PE=1	CUL1
O00193-1	O00193	SMAP	Small acidic protein isoform Iso 1 GN=SMAP OS=Homo Sapiens SV=406 PE=1	18496.1	365.452	20732.4	17728	10175.1	13499.4
O00203-1	O00203	AP3B1	AP-3 complex subunit beta-1 isoform Iso 1 GN=AP3B1 OS=Homo Sapiens SV=558 PE=1	23899	12669.1	1444.18	3594.95	5170.43	9355.54
O00217-1	O00217	NDUFS8	NADH dehydrogenase [ubiquinone] iron-sulfur protein 8, mitochondrial isoform Iso 1 GN=NDUFS8 OS=Homo Sapiens SV=448 PE=1	14167.5	35516.5	2514.33	19814.9	5163.75	15435.4
O00221-1	O00221	NFKBIE	NF-kappa-B inhibitor epsilon isoform Iso 1 GN=NFKBIE OS=Homo Sapiens SV=450 PE=1	597.518	1442.9	420.792	12668.2	12437	5513.28
O00231-1	O00231	PSMD11	26S proteasome non-ATPase regulatory subunit 11 isoform Iso 1 GN=PSMD11 OS=Homo Sapiens SV=486 PE=1	89573	56902.6	573819	143369	91443.8	191021
O00232-1	O00232	PSMD12	26S proteasome non-ATPase regulatory subunit 12 isoform Iso 1 GN=PSMD12 OS=Homo Sapiens SV=486 PE=1	53334	52225.7	231016	61046.9	14213.7	82367.2
O00233-1	O00233	PSMD9	26S proteasome non-ATPase regulatory subunit 9 isoform p27-L GN=PSMD9 OS=Homo Sapiens SV=345 PE=1	28332.9	43315.5	3474.25	26965.2	23095.8	25036.7
O00267-1	O00267	SUPT5H	Transcription elongation factor SPT5 isoform Iso 1 GN=SUPT5H OS=Homo Sapiens SV=583 PE=1	42321.5	26586.5	44469.5	27179.4	15065.4	31124.5
O00299-1	O00299	CLIC1	Chloride intracellular channel protein 1 isoform Iso 1 GN=CLIC1 OS=Homo Sapiens SV=555 PE=1	748511	826837	186729	793486	1.09003e+06	729118
O00303-1	O00303	EIF3F	Eukaryotic translation initiation factor 3 subunit F isoform Iso 1 GN=EIF3F OS=Homo Sapiens SV=420 PE=1	164377	28996.3	89996.8	215332	34555.3	106651
O00410-1	O00410	IPO5	Importin-5 isoform Iso 1 GN=IPO5 OS=Homo Sapiens SV=659 PE=1	235453	144343	53650.4	108416	62897.1	120952
O00422-1	O00422	SAP18	Histone deacetylase complex subunit SAP18 isoform Iso 1 GN=SAP18 OS=Homo Sapiens SV=457 PE=1	13557	11198.7	2463.22	4744.12	1119.95	6616.6
O00425-1	O00425	IGF2BP3	Insulin-like growth factor 2 mRNA-binding protein 3 isoform Iso 1 GN=IGF2BP3 OS=Homo Sapiens SV=512 PE=1	38285.2	16930	17677.4	19905.3	14648.8	21489.4
O00429-1	O00429	DNM1L	Dynamin-1-like protein isoform Iso 1 GN=DNM1L OS=Homo Sapiens SV=675 PE=1	33241	29211.4	8742.44	22329.9	15452.2	21795.4
O00442-1	O00442	RTCA	RNA 3'-terminal phosphate cyclase isoform Iso 1 GN=RTCA OS=Homo Sapiens SV=509 PE=1	11398.2	6926.14	219.668	3338.38	858.67	4548.21
O00483-1	O00483	NDUFA4	Cytochrome c oxidase subunit NDUFA4 isoform Iso 1 GN=NDUFA4 OS=Homo Sapiens SV=347 PE=1	55859.5	56850.1	25900.5	44001.7	11853.3	38893
O00487-1	O00487	PSMD14	26S proteasome non-ATPase regulatory subunit 14 isoform Iso 1 GN=PSMD14 OS=Homo Sapiens SV=493 PE=1	50467.1	81755.2	49471.4	75184.7	81213.8	67618.4
O00499-1	O00499	BIN1	Myc box-dependent-interacting protein 1 isoform IIA GN=BIN1 OS=Homo Sapiens SV=584 PE=1	8452.82	14696	14197.2	13581.7	26906.8	15566.9
O00505-1	O00505	KPNA3	Importin subunit alpha-4 isoform Iso 1 GN=KPNA3 OS=Homo Sapiens SV=445 PE=1	29420.4	16536.6	13824.5	38167.8	25508.5	24691.6
O00541-1	O00541	PES1	Pescadillo homolog isoform Iso 1 GN=PES1 OS=Homo Sapiens SV=452 PE=1	11180.6	8431.71	9223.54	11239.6	5284.19	9071.94
O00560-1	O00560	SDCBP	Syntenin-1 isoform Iso 1 GN=SDCBP OS=Homo Sapiens SV=525 PE=1	4129.71	11929.7	149.153	24045.9	55449.7	19140.9
O00566-1	O00566	MPH	U3 small nucleolar ribonucleoprotein protein MPP10 isoform Iso 1 GN=MPHOSPH10 OS=Homo Sapiens SV=490 PE=1	31762.7	19176.3	38577.9	636.667	1420.69	18314.9
O00567-1	O00567	NOP56	Nucleolar protein 56 isoform Iso 1 GN=NOP56 OS=Homo Sapiens SV=516 PE=1	185152	75198.8	27728.7	117206	59578.7	92972.7
O00571-1	O00571	DDX3X	ATP-dependent RNA helicase DDX3X isoform Iso 1 GN=DDX3X OS=Homo Sapiens SV=670 PE=1	91222	18441.9	87332.4	120434	84489	80384
O00743-1	O00743	PPP6C	Serine/threonine-protein phosphatase 6 catalytic subunit isoform Iso 1 GN=PPP6C OS=Homo Sapiens SV=467 PE=1	44459.2	47597.4	9785.99	48360.6	48895.9	39819.8
O00762-1	O00762	UBE2C	Ubiquitin-conjugating enzyme E2 C isoform Iso 1 GN=UBE2C OS=Homo Sapiens SV=494 PE=1	25414.1	34371.6	24708.8	81836.9	32677.9	39801.9
O00764-1	O00764	PDXK	Pyridoxal kinase isoform Iso 1 GN=PDXK OS=Homo Sapiens SV=606 PE=1	3497.5	329.14	6883.02	4891.95	7778.09	4675.94
O14530-1	O14530	TXNDC9	Thioredoxin domain-containing protein 9 isoform Iso 1 GN=TXNDC9 OS=Homo Sapiens SV=476 PE=1	6517.1	3731.17	694.436	6963.75	74.8582	3596.26
O14548-1	O14548	COX7A2L	Cytochrome c oxidase subunit 7A-related protein, mitochondrial isoform Iso 1 GN=COX7A2L OS=Homo Sapiens SV=280 PE=1	63177.4	64088.9	31540.7	465.273	12616.8	34377.8
O14556-1	O14556	GAPDHS	Glyceraldehyde-3-phosphate dehydrogenase, testis-specific isoform Iso 1 GN=GAPDHS OS=Homo Sapiens SV=413 PE=1	72981.4	82828.6	198817	509918	204536	213816
O14579-1	O14579	COPE	Coatomer subunit epsilon isoform Iso 1 GN=COPE OS=Homo Sapiens SV=483 PE=1	15724.1	15672.5	23816.2	55676.2	51688.7	32515.5
O14602-1	O14602	EIF1AY	Eukaryotic translation initiation factor 1A, Y-chromosomal isoform Iso 1 GN=EIF1AY OS=Homo Sapiens SV=332 PE=1	14514.7	179.212	17355.1	254.184	1565.1	6773.66
O14617-1	O14617	AP3D1	AP-3 complex subunit delta-1 isoform Iso 1 GN=AP3D1 OS=Homo Sapiens SV=455 PE=1	16802.5	13727.3	5305.05	5126.25	1619.28	8516.09
O14653-1	O14653	G	Golgi SNAP receptor complex member 2 isoform A GN=GOSR2 OS=Homo Sapiens SV=412 PE=1	2894.65	12286	367.387	300.315	636.15	3296.91
O14737-1	O14737	PDCD5	Programmed cell death protein 5 isoform Iso 1 GN=PDCD5 OS=Homo Sapiens SV=432 PE=1	121076	42408.8	41582.2	220069	133833	111794
O14744-1	O14744	PRMT5	Protein arginine N-methyltransferase 5 isoform Iso 1 GN=PRMT5 OS=Homo Sapiens SV=662 PE=1	38993.2	14605.2	15443.5	28050.7	9242.9	21267.1
O14745-1	O14745	SLC9A3R1	Na-+/H-+ exchange regulatory cofactor NHE-RF1 isoform Iso 1 GN=SLC9A3R1 OS=Homo Sapiens SV=625 PE=1	42027.1	34395.3	36231	53684.8	11136	35494.8
O14773-1	O14773	TPP1	Tripeptidyl-peptidase 1 isoform Iso 1 GN=TPP1 OS=Homo Sapiens SV=582 PE=1	311095	1858.75	99288	174056	56430.9	128546
O14776-1	O14776	TCERG1	Transcription elongation regulator 1 isoform Iso 1 GN=TCERG1 OS=Homo Sapiens SV=480 PE=1	77356.6	77648.1	35612.6	55179.3	59791.6	61117.6
O14818-1	O14818	PSMA7	Proteasome subunit alpha type-7 isoform Iso 1 GN=PSMA7 OS=Homo Sapiens SV=506 PE=1	301302	254580	81706.2	210035	162717	202068
O14880-1	O14880	MGST3	Microsomal glutathione S-transferase 3 isoform Iso 1 GN=MGST3 OS=Homo Sapiens SV=341 PE=1	5690.95	6335.37	7192.67	1505.08	813.505	4307.52
O14907-1	O14907	TAX1BP3	Tax1-binding protein 3 isoform Iso 1 GN=TAX1BP3 OS=Homo Sapiens SV=227 PE=1	14717.7	32678.9	32758.2	41590.6	15437.5	27436.6
O14929-1	O14929	HAT1	Histone acetyltransferase type B catalytic subunit isoform A GN=HAT1 OS=Homo Sapiens SV=566 PE=1	513279	219214	67697.4	421555	204079	285165
O14933-1	O14933	UBE2L6	Ubiquitin/ISG15-conjugating enzyme E2 L6 isoform Iso 1 GN=UBE2L6 OS=Homo Sapiens SV=471 PE=1	12104.4	1040.33	2420.45	16571.4	10494.6	8526.23
O14949-1	O14949	UQCRQ	Cytochrome b-c1 complex subunit 8 isoform Iso 1 GN=UQCRQ OS=Homo Sapiens SV=399 PE=1	27053.5	8790.16	12830.2	43002.7	5534.83	19442.3
O14972-1	O14972	DSCR3	Down syndrome critical region protein 3 isoform Iso 1 GN=DSCR3 OS=Homo Sapiens SV=411 PE=1	5989.48	39.4774	492.3	4539.16	858.622	2383.81
O14974-1	O14974	PPP1R12A	Protein phosphatase 1 regulatory subunit 12A isoform Iso 1 GN=PPP1R12A OS=Homo Sapiens SV=628 PE=1	13290.8	11861.5	63741	35020	22446.7	29272
O14979-1	O14979	HNRNPDL	Heterogeneous nuclear ribonucleoprotein D-like isoform Iso 1 GN=HNRNPDL OS=Homo Sapiens SV=499 PE=1	250478	25793.6	146330	164719	331639	183792
O14980-1	O14980	XPO1	Exportin-1 isoform Iso 1 GN=XPO1 OS=Homo Sapiens SV=624 PE=1	231567	122662	23060.3	99031.3	55832.7	106431
O14983-1	O14983	ATP2A1	Sarcoplasmic/endoplasmic reticulum calcium ATPase 1 isoform SERCA1B GN=ATP2A1 OS=Homo Sapiens SV=503 PE=1	132371	90420.8	12164.4	104917	50563.8	78087.4
O15042-1	O15042	U2SURP	U2 snRNP-associated SURP motif-containing protein isoform Iso 1 GN=U2SURP OS=Homo Sapiens SV=534 PE=1	19101	14297	74437.8	32423.6	16483.6	31348.6
O15047-1	O15047	SETD1A	Histone-lysine N-methyltransferase SETD1A isoform Iso 1 GN=SETD1A OS=Homo Sapiens SV=527 PE=1	2508.54	1947.66	8309.13	6238.18	6373.91	5075.48
O15067-1	O15067	PFAS	Phosphoribosylformylglycinamidine synthase isoform Iso 1 GN=PFAS OS=Homo Sapiens SV=700 PE=1	58023.2	25841.1	17252	62115.6	36321.5	39910.7
O15116-1	O15116	LSM1	U6 snRNA-associated Sm-like protein LSm1 isoform Iso 1 GN=LSM1 OS=Homo Sapiens SV=390 PE=1	15739.7	1740.16	19824.8	10126.6	2707.95	10027.8
O15143-1	O15143	ARPC1B	Actin-related protein 2/3 complex subunit 1B isoform Iso 1 GN=ARPC1B OS=Homo Sapiens SV=471 PE=1	398747	308321	316544	373962	223162	324147
O15144-1	O15144	ARPC2	Actin-related protein 2/3 complex subunit 2 isoform Iso 1 GN=ARPC2 OS=Homo Sapiens SV=483 PE=1	516958	187381	212271	395841	317780	326046
O15145-1	O15145	ARPC3	Actin-related protein 2/3 complex subunit 3 isoform Iso 1 GN=ARPC3 OS=Homo Sapiens SV=396 PE=1	374737	337111	206974	423285	516837	371789
O15155-1	O15155	BET1	BET1 homolog isoform Iso 1 GN=BET1 OS=Homo Sapiens SV=305 PE=1	12180.8	758.4	290.069	5245.42	1135.37	3922
O15160-1	O15160	POLR1C	DNA-directed RNA polymerases I and III subunit RPAC1 isoform Iso 1 GN=POLR1C OS=Homo Sapiens SV=427 PE=1	12071.5	12248.8	10739.1	10382	2730.8	9634.46
O15173-1	O15173	PGRMC2	Membrane-associated progesterone receptor component 2 isoform Iso 1 GN=PGRMC2 OS=Homo Sapiens SV=395 PE=1	70848.2	54812.1	7556.07	16507.6	13621	32669
O15212-1	O15212	PFDN6	Prefoldin subunit 6 isoform Iso 1 GN=PFDN6 OS=Homo Sapiens SV=367 PE=1	35502.7	28725.1	10406.5	103775	7720.49	37225.9
O15294-1	O15294	OGT	UDP-N-acetylglucosamine--peptide N-acetylglucosaminyltransferase 110 kDa subunit isoform Iso 3 GN=OGT OS=Homo Sapiens SV=683 PE=1	29960.6	26318.4	1375.21	51690.3	28296.5	27528.2
O15347-1	O15347	HMGB3	High mobility group protein B3 isoform Iso 1 GN=HMGB3 OS=Homo Sapiens SV=405 PE=1	16345.8	2757.45	128151	5626	532.59	30682.5
O15355-1	O15355	PPM1G	Protein phosphatase 1G isoform Iso 1 GN=PPM1G OS=Homo Sapiens SV=603 PE=1	88994.4	89708	7715.6	93741	71672.8	70366.4
O15371-1	O15371	EIF3D	Eukaryotic translation initiation factor 3 subunit D isoform Iso 1 GN=EIF3D OS=Homo Sapiens SV=484 PE=1	60354.3	56418.4	7565.85	14652.6	12521.9	30302.6
O15372-1	O15372	EIF3H	Eukaryotic translation initiation factor 3 subunit H isoform Iso 1 GN=EIF3H OS=Homo Sapiens SV=527 PE=1	56654.3	26743.5	105966	116419	21527.2	65462
O15381-1	O15381	NVL	Nuclear valosin-containing protein-like isoform Iso 1 GN=NVL OS=Homo Sapiens SV=492 PE=1	8477.45	9010.51	2401.54	33274	25244.8	15681.7
O15392-1	O15392	BIRC5	Baculoviral IAP repeat-containing protein 5 isoform Iso 1 GN=BIRC5 OS=Homo Sapiens SV=563 PE=1	16500.6	12939.8	4371.86	21857.6	2294.32	11592.8
O15400-1	O15400	STX7	Syntaxin-7 isoform Iso 1 GN=STX7 OS=Homo Sapiens SV=472 PE=1	279561	131371	254504	235972	166172	213516
O15511-1	O15511	ARPC5	Actin-related protein 2/3 complex subunit 5 isoform Iso 1 GN=ARPC5 OS=Homo Sapiens SV=355 PE=1	278192	395718	60320.1	450835	478510	332715
O15533-1	O15533	TAPBP	Tapasin isoform Iso 1 GN=TAPBP OS=Homo Sapiens SV=597 PE=1	117002	37304.3	7182.09	39233.1	32398.5	46623.9
O43143-1	O43143	DHX15	Pre-mRNA-splicing factor ATP-dependent RNA helicase DHX15 isoform Iso 1 GN=DHX15 OS=Homo Sapiens SV=575 PE=1	91109.6	96376.5	49490.8	136753	73366.5	89419.2
O43148-1	O43148	RNMT	mRNA cap guanine-N7 methyltransferase isoform Iso 1 GN=RNMT OS=Homo Sapiens SV=495 PE=1	699.522	10837.9	18225.4	6492.02	10677	9386.37
O43169-1	O43169	CYB5B	Cytochrome b5 type B isoform Iso 1 GN=CYB5B OS=Homo Sapiens SV=439 PE=1	267.409	4608.09	82377.6	4104.41	2305.86	18732.7
O43172-1	O43172	PRPF4	U4/U6 small nuclear ribonucleoprotein Prp4 isoform Iso 1 GN=PRPF4 OS=Homo Sapiens SV=508 PE=1	56357.8	86206.9	49531.7	26656.1	42380	52226.5
O43175-1	O43175	PHGDH	D-3-phosphoglycerate dehydrogenase isoform Iso 1 GN=PHGDH OS=Homo Sapiens SV=735 PE=1	145595	140842	98460	174589	95293.6	130956
O43242-1	O43242	PSMD3	26S proteasome non-ATPase regulatory subunit 3 isoform Iso 1 GN=PSMD3 OS=Homo Sapiens SV=511 PE=1	171910	84304.9	103970	158414	137479	131216
O43264-1	O43264	ZW10	Centromere/kinetochore protein zw10 homolog isoform Iso 1 GN=ZW10 OS=Homo Sapiens SV=485 PE=1	28474.4	22898.8	2339.04	931.695	1292.54	11187.3
O43290-1	O43290	SART1	U4/U6.U5 tri-snRNP-associated protein 1 isoform Iso 1 GN=SART1 OS=Homo Sapiens SV=631 PE=1	27258.6	40675.5	30651.7	28704.5	20603	29578.6
O43324-1	O43324	EEF1E1	Eukaryotic translation elongation factor 1 epsilon-1 isoform Iso 1 GN=EEF1E1 OS=Homo Sapiens SV=428 PE=1	23355.8	8531.79	35702.9	86656.7	60364.1	42922.3
O43390-1	O43390	HNRNPR	Heterogeneous nuclear ribonucleoprotein R isoform Iso 1 GN=HNRNPR OS=Homo Sapiens SV=608 PE=1	536148	208718	127742	545492	239178	331456
O43395-1	O43395	PRPF3	U4/U6 small nuclear ribonucleoprotein Prp3 isoform Iso 1 GN=PRPF3 OS=Homo Sapiens SV=507 PE=1	12633.2	8622.27	12154.9	10380	3874.96	9533.07
O43396-1	O43396	TXNL1	Thioredoxin-like protein 1 isoform Iso 1 GN=TXNL1 OS=Homo Sapiens SV=534 PE=1	136977	10512.2	98152.5	92120.5	69622.4	81476.9
O43399-1	O43399	TPD52L2	Tumor protein D54 isoform Iso 1 GN=TPD52L2 OS=Homo Sapiens SV=505 PE=1	3987.65	9722.19	2943.87	4539.39	45137.1	13266
O43447-1	O43447	PPIH	Peptidyl-prolyl cis-trans isomerase H isoform Iso 1 GN=PPIH OS=Homo Sapiens SV=435 PE=1	44053	33429	14661.8	118505	51536.2	52437
O43464-1	O43464	HTRA2	Serine protease HTRA2, mitochondrial isoform Iso 1 GN=HTRA2 OS=Homo Sapiens SV=539 PE=1	586.591	312.386	4459.95	3936.37	7930.25	3445.11
O43488-1	O43488	AKR7A2	Aflatoxin B1 aldehyde reductase member 2 isoform Iso 1 GN=AKR7A2 OS=Homo Sapiens SV=475 PE=1	61947.6	15496	162437	100027	160575	100097
O43493-1	O43493	1 GN=TGOLN2	Trans-Golgi network integral membrane protein 2 isoform TGN51 GN=TGOLN2 OS=Homo Sapiens SV=516 PE=1	4310.79	4702.05	3637.02	10099	10018.4	6553.46
O43583-1	O43583	DENR	Density-regulated protein isoform Iso 1 GN=DENR OS=Homo Sapiens SV=390 PE=1	8796.86	9064.74	18305.2	4659.29	1026.34	8370.48
O43592-1	O43592	XPOT	Exportin-T isoform Iso 1 GN=XPOT OS=Homo Sapiens SV=420 PE=1	26288.5	16108.8	26492.4	15766.9	754.717	17082.3
O43615-1	O43615	TIMM44	Mitochondrial import inner membrane translocase subunit TIM44 isoform Iso 1 GN=TIMM44 OS=Homo Sapiens SV=443 PE=1	5543.42	12783.9	6728.97	3282.08	1236.42	5914.96
O43617-1	O43617	TRAPPC3	Trafficking protein particle complex subunit 3 isoform Iso 1 GN=TRAPPC3 OS=Homo Sapiens SV=405 PE=1	25833.2	29837.3	8763.6	31562.4	43094.5	27818.2
O43633-1	O43633	CHMP2A	Charged multivesicular body protein 2a isoform Iso 1 GN=CHMP2A OS=Homo Sapiens SV=479 PE=1	10951.3	1137.06	581.357	325.004	291.867	2657.31
O43665-1	O43665	RGS10	Regulator of G-protein signaling 10 isoform Iso 1 GN=RGS10 OS=Homo Sapiens SV=450 PE=1	18499.3	26157	73332.6	10311.4	3263.82	26312.8
O43670-1	O43670	ZNF207	BUB3-interacting and GLEBS motif-containing protein ZNF207 isoform Iso 1 GN=ZNF207 OS=Homo Sapiens SV=457 PE=1	29459	47624.8	60006.4	40251.1	31012.5	41670.8
O43674-1	O43674	NDUFB5	NADH dehydrogenase [ubiquinone] 1 beta subcomplex subunit 5, mitochondrial isoform Iso 1 GN=NDUFB5 OS=Homo Sapiens SV=397 PE=1	24750.1	2292.3	513.127	31237.3	6359.25	13030.4
O43676-1	O43676	NDUFB3	NADH dehydrogenase [ubiquinone] 1 beta subcomplex subunit 3 isoform Iso 1 GN=NDUFB3 OS=Homo Sapiens SV=360 PE=1	19597.2	44155	16052.1	31672	8931.39	24081.5
O43678-1	O43678	NDUFA2	NADH dehydrogenase [ubiquinone] 1 alpha subcomplex subunit 2 isoform Iso 1 GN=NDUFA2 OS=Homo Sapiens SV=380 PE=1	36454.6	39654	36472.5	74.0311	50376.2	32606.3
O43681-1	O43681	ASNA1	ATPase ASNA1 isoform Iso 1 GN=ASNA1 OS=Homo Sapiens SV=457 PE=1	27119.2	1428.58	42998.3	20648.7	30428.2	24524.6
O43684-1	O43684	BUB3	Mitotic checkpoint protein BUB3 isoform Iso 1 GN=BUB3 OS=Homo Sapiens SV=508 PE=1	231393	113705	510683	431640	118604	281205
O43707-1	O43707	ACTN4	Alpha-actinin-4 isoform Iso 1 GN=ACTN4 OS=Homo Sapiens SV=959 PE=1	250004	132857	69394.5	394521	343385	238032
O43708-1	O43708	GSTZ1	Maleylacetoacetate isomerase isoform Iso 1 GN=GSTZ1 OS=Homo Sapiens SV=485 PE=1	5555.56	4622.09	1277.32	9970.46	2557.62	4796.61
O43719-1	O43719	HTATSF1	HIV Tat-specific factor 1 isoform Iso 1 GN=HTATSF1 OS=Homo Sapiens SV=552 PE=1	8378.77	9707.74	31092.6	27950.7	24588.6	20343.7
O43747-1	O43747	AP1G1	AP-1 complex subunit gamma-1 isoform Iso 1 GN=AP1G1 OS=Homo Sapiens SV=468 PE=1	40089.6	35274.8	92018.8	50331.7	32777.1	50098.4
O43760-1	O43760	SYNGR2	Synaptogyrin-2 isoform Iso 1 GN=SYNGR2 OS=Homo Sapiens SV=310 PE=1	53690.8	37195.9	12235	53897.1	19071.9	35218.1
O43765-1	O43765	SGTA	Small glutamine-rich tetratricopeptide repeat-containing protein alpha isoform Iso 1 GN=SGTA OS=Homo Sapiens SV=444 PE=1	17237.7	7619.57	2998.74	16861.1	5317.32	10006.9
O43768-1	O43768	ENSA	Alpha-endosulfine isoform Iso 1 GN=ENSA OS=Homo Sapiens SV=537 PE=1	309.651	98.7656	12386.6	572.888	5318.78	3737.33
O43776-1	O43776	NARS	Asparagine--tRNA ligase, cytoplasmic isoform Iso 1 GN=NARS OS=Homo Sapiens SV=561 PE=1	50933	28256.4	70404.1	13758.6	5625.8	33795.5
O43809-1	O43809	NUDT21	Cleavage and polyadenylation specificity factor subunit 5 isoform Iso 1 GN=NUDT21 OS=Homo Sapiens SV=438 PE=1	79605.4	308781	67184.7	285424	471993	242598
O43813-1	O43813	LANCL1	LanC-like protein 1 isoform Iso 1 GN=LANCL1 OS=Homo Sapiens SV=433 PE=1	32677.6	20421.8	7507.51	27817.6	8284.06	19341.7
O43815-1	O43815	STRN	Striatin isoform Iso 1 GN=STRN OS=Homo Sapiens SV=477 PE=1	29476.6	17020.3	44137.8	28186.2	62997	36363.6
O43837-1	O43837	IDH3B	Isocitrate dehydrogenase [NAD] subunit beta, mitochondrial isoform B GN=IDH3B OS=Homo Sapiens SV=511 PE=1	54331.7	27084.7	36611.6	32000.1	17802.2	33566
O43920-1	O43920	NDUFS5	NADH dehydrogenase [ubiquinone] iron-sulfur protein 5 isoform Iso 1 GN=NDUFS5 OS=Homo Sapiens SV=362 PE=1	9480.3	48104.1	7441.97	120819	6456.75	38460.5
O43924-1	O43924	PDE6D	Retinal rod rhodopsin-sensitive cGMP 3',5'-cyclic phosphodiesterase subunit delta isoform Iso 1 GN=PDE6D OS=Homo Sapiens SV=402 PE=1	12748.2	25283.4	14444.4	22401.9	17106.5	18396.9
O60216-1	O60216	RAD21	Double-strand-break repair protein rad21 homolog isoform Iso 1 GN=RAD21 OS=Homo Sapiens SV=551 PE=1	82976.3	43439.2	207045	103945	59126.1	99306.4
O60220-1	O60220	TIMM8A	Mitochondrial import inner membrane translocase subunit Tim8 A isoform Iso 1 GN=TIMM8A OS=Homo Sapiens SV=290 PE=1	13269.6	21228.1	42748.5	8064.99	5658.3	18193.9
O60234-1	O60234	GMFG	Glia maturation factor gamma isoform Iso 1 GN=GMFG OS=Homo Sapiens SV=329 PE=1	57531.7	115413	89168.5	224743	61607.6	109693
O60256-1	O60256	PRPSAP2	Phosphoribosyl pyrophosphate synthase-associated protein 2 isoform Iso 1 GN=PRPSAP2 OS=Homo Sapiens SV=460 PE=1	84154	66339.6	30874.6	62366.9	14830.9	51713.2
O60264-1	O60264	SMARCA5	SWI/SNF-related matrix-associated actin-dependent regulator of chromatin subfamily A member 5 isoform Iso 1 GN=SMARCA5 OS=Homo Sapiens SV=638 PE=1	75787.6	49506.2	82096.8	75862.3	21038.1	60858.2
O60306-1	O60306	AQR	Intron-binding protein aquarius isoform Iso 1 GN=AQR OS=Homo Sapiens SV=383 PE=1	2041.2	1146.46	2289.2	1856.91	40.8647	1474.93
O60313-1	O60313	OPA1	Dynamin-like 120 kDa protein, mitochondrial isoform Iso 1 GN=OPA1 OS=Homo Sapiens SV=616 PE=1	8873.81	9866.05	1980.02	18729.3	18378.7	11565.6
O60313-2	O60313	OPA1	Dynamin-like 120 kDa protein, mitochondrial isoform Iso 2 GN=OPA1 OS=Homo Sapiens SV=616 PE=1	5271.99	4080.97	12007.9	11941.4	15183.9	9697.24
O60361-1	O60361	NME2P1	Putative nucleoside diphosphate kinase isoform Iso 1 GN=NME2P1 OS=Homo Sapiens SV=254 PE=5	1.27955e+06	142156	33493.6	1.38756e+06	389893	646530
O60493-1	O60493	SNX3	Sorting nexin-3 isoform Iso 1 GN=SNX3 OS=Homo Sapiens SV=463 PE=1	61394	17267.7	22003.5	149160	115437	73052.6
O60502-1	O60502	MGEA5	Protein O-GlcNAcase isoform Iso 1 GN=MGEA5 OS=Homo Sapiens SV=582 PE=1	43256.5	27567	290644	46702.6	89004.3	99434.8
O60506-1	O60506	SYNCRIP	Heterogeneous nuclear ribonucleoprotein Q isoform Iso 1 GN=SYNCRIP OS=Homo Sapiens SV=618 PE=1	546338	536476	211488	609162	237002	428093
O60610-1	O60610	DIAPH1	Protein diaphanous homolog 1 isoform Iso 1 GN=DIAPH1 OS=Homo Sapiens SV=634 PE=1	12733.3	15867.2	5371.83	14821	6454.08	11049.5
O60613-1	O60613	SEP15	15 kDa selenoprotein isoform Iso 1 GN=SEP15 OS=Homo Sapiens SV=267 PE=1	20457.7	6012.41	24154.1	42941.9	11123.5	20937.9
O60641-1	O60641	SNAP91	Clathrin coat assembly protein AP180 isoform Iso 1 GN=SNAP91 OS=Homo Sapiens SV=503 PE=1	868.349	2391.92	16228.5	5481.89	1874.96	5369.13
O60664-1	O60664	PLIN3	Perilipin-3 isoform Iso 1 GN=PLIN3 OS=Homo Sapiens SV=523 PE=1	149826	238583	277474	265808	257270	237792
O60711-1	O60711	LPXN	Leupaxin isoform Iso 1 GN=LPXN OS=Homo Sapiens SV=399 PE=1	69544.8	269901	115575	64490.4	35400.4	110982
O60739-1	O60739	EIF1B	Eukaryotic translation initiation factor 1b isoform Iso 1 GN=EIF1B OS=Homo Sapiens SV=306 PE=1	36902.9	71361.7	49028.8	2718.54	19197	35841.8
O60749-1	O60749	SNX2	Sorting nexin-2 isoform Iso 1 GN=SNX2 OS=Homo Sapiens SV=483 PE=1	31758.5	39328.2	23705.9	28971.4	27203.5	30193.5
O60762-1	O60762	DPM1	Dolichol-phosphate mannosyltransferase subunit 1 isoform Iso 1 GN=DPM1 OS=Homo Sapiens SV=462 PE=1	29383.9	21857.4	78372.3	13612.2	6557.6	29956.7
O60763-1	O60763	USO1	General vesicular transport factor p115 isoform Iso 1 GN=USO1 OS=Homo Sapiens SV=528 PE=1	19553.3	13684.9	705.203	27838.8	28875.6	18131.6
O60783-1	O60783	MRPS14	28S ribosomal protein S14, mitochondrial isoform Iso 1 GN=MRPS14 OS=Homo Sapiens SV=349 PE=1	28560.3	25484.8	10070.9	21923.8	10957.5	19399.5
O60784-1	O60784	TOM1	Target of Myb protein 1 isoform Iso 1 GN=TOM1 OS=Homo Sapiens SV=471 PE=1	1050.25	2063.58	68.934	534.896	653.798	874.292
O60812-1	O60812	HNRNPCL1	Heterogeneous nuclear ribonucleoprotein C-like 1 isoform Iso 1 GN=HNRNPCL1 OS=Homo Sapiens SV=195 PE=1	998899	508374	1.62653e+06	1.15727e+06	1.30268e+06	1.11875e+06
O60832-1	O60832	DKC1	H/ACA ribonucleoprotein complex subunit 4 isoform Iso 1 GN=DKC1 OS=Homo Sapiens SV=689 PE=1	30631.9	14373.7	9832.48	24178.3	15747.7	18952.8
O60841-1	O60841	EIF5B	Eukaryotic translation initiation factor 5B isoform Iso 1 GN=EIF5B OS=Homo Sapiens SV=645 PE=1	53045.9	62074.5	20249.2	2260.21	282.213	27582.4
O60869-1	O60869	EDF1	Endothelial differentiation-related factor 1 isoform Iso 1 GN=EDF1 OS=Homo Sapiens SV=444 PE=1	44657.2	52360.6	2420.49	48779.7	9189.9	31481.6
O60884-1	O60884	DNAJA2	DnaJ homolog subfamily A member 2 isoform Iso 1 GN=DNAJA2 OS=Homo Sapiens SV=441 PE=1	33810.6	171304	27892.3	30855	21475.4	57067.5
O60885-1	O60885	BRD4	Bromodomain-containing protein 4 isoform A GN=BRD4 OS=Homo Sapiens SV=607 PE=1	26393.4	16009.4	9793.75	52806.1	20116.8	25023.9
O60888-1	O60888	CUTA	Protein CutA isoform B GN=CUTA OS=Homo Sapiens SV=393 PE=1	64945.1	164406	135336	117899	160122	128542
O60925-1	O60925	PFDN1	Prefoldin subunit 1 isoform Iso 1 GN=PFDN1 OS=Homo Sapiens SV=393 PE=1	132842	79462.2	44190.8	7506.17	46419.5	62084.2
O75064-1	O75064	DENND4B	DENN domain-containing protein 4B isoform Iso 1 GN=DENND4B OS=Homo Sapiens SV=397 PE=1	734.294	940.605	302.565	272.95	212.027	492.488
O75083-1	O75083	WDR1	WD repeat-containing protein 1 isoform Iso 1 GN=WDR1 OS=Homo Sapiens SV=613 PE=1	646229	279094	677971	540126	620436	552771
O75122-1	O75122	CLASP2	CLIP-associating protein 2 isoform Iso 1 GN=CLASP2 OS=Homo Sapiens SV=585 PE=1	25879	16433.2	6993.85	78499.3	64334.8	38428
O75131-1	O75131	CPNE3	Copine-3 isoform Iso 1 GN=CPNE3 OS=Homo Sapiens SV=501 PE=1	125753	205447	32186.1	102939	87093.9	110684
O75152-1	O75152	ZC3H11A	Zinc finger CCCH domain-containing protein 11A isoform Iso 1 GN=ZC3H11A OS=Homo Sapiens SV=568 PE=1	18046.5	14956.9	13792.9	32130.7	12384.2	18262.2
O75165-1	O75165	DNAJC13	DnaJ homolog subfamily C member 13 isoform Iso 1 GN=DNAJC13 OS=Homo Sapiens SV=569 PE=1	17905.4	9477.79	1566.08	4008.14	540.514	6699.58
O75208-1	O75208	COQ9	Ubiquinone biosynthesis protein COQ9, mitochondrial isoform Iso 1 GN=COQ9 OS=Homo Sapiens SV=401 PE=1	6651.41	1696.75	20340.2	35393.2	5819.73	13980.3
O75223-1	O75223	GGCT	Gamma-glutamylcyclotransferase isoform Iso 1 GN=GGCT OS=Homo Sapiens SV=527 PE=1	115903	64344.6	56420.5	40989.1	4106.65	56352.8
O75251-1	O75251	NDUFS7	NADH dehydrogenase [ubiquinone] iron-sulfur protein 7, mitochondrial isoform Iso 1 GN=NDUFS7 OS=Homo Sapiens SV=343 PE=1	7282.35	72.6241	105.299	14230.4	5063.64	5350.86
O75306-1	O75306	NDUFS2	NADH dehydrogenase [ubiquinone] iron-sulfur protein 2, mitochondrial isoform Iso 1 GN=NDUFS2 OS=Homo Sapiens SV=471 PE=1	29389.2	27107.4	5478.66	38506.6	14652.1	23026.8
O75323-1	O75323	GBAS	Protein NipSnap homolog 2 isoform Iso 1 GN=GBAS OS=Homo Sapiens SV=370 PE=1	35862.1	31835.7	18291.9	14079.6	6803.88	21374.6
O75340-1	O75340	PDCD6	Programmed cell death protein 6 isoform Iso 1 GN=PDCD6 OS=Homo Sapiens SV=351 PE=1	23873.3	30412.3	30481.5	41829.2	8610.37	27041.3
O75347-1	O75347	TBCA	Tubulin-specific chaperone A isoform Iso 1 GN=TBCA OS=Homo Sapiens SV=400 PE=1	500423	279256	168389	287319	136578	274393
O75348-1	O75348	ATP6V1G1	V-type proton ATPase subunit G 1 isoform Iso 1 GN=ATP6V1G1 OS=Homo Sapiens SV=401 PE=1	13599.6	23559.7	43320.2	12534.2	10870.8	20776.9
O75351-1	O75351	VPS4B	Vacuolar protein sorting-associated protein 4B isoform Iso 1 GN=VPS4B OS=Homo Sapiens SV=470 PE=1	74248.1	9910.26	37183.5	22457.5	14186.8	31597.2
O75352-1	O75352	MPDU1	Mannose-P-dolichol utilization defect 1 protein isoform Iso 1 GN=MPDU1 OS=Homo Sapiens SV=413 PE=1	43380	17229.6	107.493	21578.5	2240.28	16907.2
O75367-1	O75367	H2AFY	Core histone macro-H2A.1 isoform Iso 2 GN=H2AFY OS=Homo Sapiens SV=482 PE=1	906065	237504	136482	374643	152602	361459
O75368-1	O75368	SH3BGRL	SH3 domain-binding glutamic acid-rich-like protein isoform Iso 1 GN=SH3BGRL OS=Homo Sapiens SV=346 PE=1	171236	196205	46551.2	378568	144190	187350
O75376-1	O75376	NCOR1	Nuclear receptor corepressor 1 isoform Iso 1 GN=NCOR1 OS=Homo Sapiens SV=543 PE=1	5861.35	4193.98	346.839	15324	11552.7	7455.79
O75380-1	O75380	NDUFS6	NADH dehydrogenase [ubiquinone] iron-sulfur protein 6, mitochondrial isoform Iso 1 GN=NDUFS6 OS=Homo Sapiens SV=321 PE=1	26966	15014.2	20642.5	14035.2	9068.35	17145.2
O75390-1	O75390	CS	Citrate synthase, mitochondrial isoform Iso 1 GN=CS OS=Homo Sapiens SV=560 PE=1	478870	246464	154536	268069	236434	276875
O75396-1	O75396	SEC22B	Vesicle-trafficking protein SEC22b isoform Iso 1 GN=SEC22B OS=Homo Sapiens SV=332 PE=1	100105	82052.6	78222.8	44063.7	28948.2	66678.5
O75400-1	O75400	PRPF40A	Pre-mRNA-processing factor 40 homolog A isoform Iso 1 GN=PRPF40A OS=Homo Sapiens SV=566 PE=1	38759.1	54386.6	49367.5	58935.4	38677.5	48025.2
O75431-1	O75431	MTX2	Metaxin-2 isoform Iso 1 GN=MTX2 OS=Homo Sapiens SV=489 PE=1	4785.98	7850.57	6326.74	14158.7	6777.35	7979.86
O75439-1	O75439	PMPCB	Mitochondrial-processing peptidase subunit beta isoform Iso 1 GN=PMPCB OS=Homo Sapiens SV=462 PE=1	27613	154622	71049.5	94915.2	23511.2	74342.1
O75475-1	O75475	PSIP1	PC4 and SFRS1-interacting protein isoform Iso 1 GN=PSIP1 OS=Homo Sapiens SV=631 PE=1	142444	273257	35061	120938	64926.6	127325
O75489-1	O75489	NDUFS3	NADH dehydrogenase [ubiquinone] iron-sulfur protein 3, mitochondrial isoform Iso 1 GN=NDUFS3 OS=Homo Sapiens SV=482 PE=1	108968	188318	4959.72	161105	296830	152036
O75494-1	O75494	SRSF10	Serine/arginine-rich splicing factor 10 isoform Iso 1 GN=SRSF10 OS=Homo Sapiens SV=321 PE=1	68205.3	50929.2	53470	143211	155508	94264.9
O75530-1	O75530	EED	Polycomb protein EED isoform Iso 1 GN=EED OS=Homo Sapiens SV=442 PE=1	7476.91	8.37351	20832	2040.95	7348.51	7541.36
O75531-1	O75531	BANF1	Barrier-to-autointegration factor isoform Iso 1 GN=BANF1 OS=Homo Sapiens SV=299 PE=1	18199.6	2134.09	19708.8	49674.9	2803.57	18504.2
O75533-1	O75533	SF3B1	Splicing factor 3B subunit 1 isoform Iso 1 GN=SF3B1 OS=Homo Sapiens SV=715 PE=1	97594.6	82525.4	35136.2	85025.3	45036.7	69063.6
O75534-1	O75534	CSDE1	Cold shock domain-containing protein E1 isoform Iso 1 GN=CSDE1 OS=Homo Sapiens SV=593 PE=1	65175.5	57788.4	223914	87043.9	48407.7	96466
O75607-1	O75607	NPM3	Nucleoplasmin-3 isoform Iso 1 GN=NPM3 OS=Homo Sapiens SV=443 PE=1	49881.1	55361.6	15318.8	49127.6	159652	65868.2
O75608-1	O75608	LYPLA1	Acyl-protein thioesterase 1 isoform Iso 1 GN=LYPLA1 OS=Homo Sapiens SV=451 PE=1	254271	413226	8094.42	200022	90982.7	193319
O75643-1	O75643	SNRNP200	U5 small nuclear ribonucleoprotein 200 kDa helicase isoform Iso 1 GN=SNRNP200 OS=Homo Sapiens SV=852 PE=1	131485	90077.8	36113.7	108570	99705.9	93190.5
O75663-1	O75663	TIPRL	TIP41-like protein isoform Iso 1 GN=TIPRL OS=Homo Sapiens SV=433 PE=1	1709.86	2122.59	3103.53	17335.4	0.961837	4854.47
O75694-1	O75694	NUP155	Nuclear pore complex protein Nup155 isoform Iso 1 GN=NUP155 OS=Homo Sapiens SV=611 PE=1	30660	25667.8	329763	35369.8	38877	92067.4
O75717-1	O75717	WDHD1	WD repeat and HMG-box DNA-binding protein 1 isoform Iso 1 GN=WDHD1 OS=Homo Sapiens SV=520 PE=1	11146.4	9909.7	12874.5	17830.9	16259.1	13604.1
O75746-1	O75746	SLC25A12	Calcium-binding mitochondrial carrier protein Aralar1 isoform Iso 1 GN=SLC25A12 OS=Homo Sapiens SV=480 PE=1	53847.7	31441.7	43851.2	49010.2	28165.6	41263.3
O75792-1	O75792	RNASEH2A	Ribonuclease H2 subunit A isoform Iso 1 GN=RNASEH2A OS=Homo Sapiens SV=473 PE=1	33434.2	34475.4	2279.15	19279.9	41672.3	26228.2
O75821-1	O75821	EIF3G	Eukaryotic translation initiation factor 3 subunit G isoform Iso 1 GN=EIF3G OS=Homo Sapiens SV=497 PE=1	86302.9	24302.1	163948	232694	87754.3	119000
O75822-1	O75822	EIF3J	Eukaryotic translation initiation factor 3 subunit J isoform Iso 1 GN=EIF3J OS=Homo Sapiens SV=483 PE=1	39103.2	10735.1	28031.6	7961.37	28699.6	22906.2
O75832-1	O75832	PSMD10	26S proteasome non-ATPase regulatory subunit 10 isoform Iso 1 GN=PSMD10 OS=Homo Sapiens SV=519 PE=1	35156.7	36813.4	1031.95	13428.7	7206.15	18727.4
O75844-1	O75844	ZMPSTE24	CAAX prenyl protease 1 homolog isoform Iso 1 GN=ZMPSTE24 OS=Homo Sapiens SV=493 PE=1	6986.01	7784.3	397.636	12737.4	154.223	5611.91
O75874-1	O75874	IDH1	Isocitrate dehydrogenase [NADP] cytoplasmic isoform Iso 1 GN=IDH1 OS=Homo Sapiens SV=679 PE=1	18220.3	8398.44	48216.5	38379.7	25696.8	27782.4
O75880-1	O75880	SCO1	Protein SCO1 homolog, mitochondrial isoform Iso 1 GN=SCO1 OS=Homo Sapiens SV=446 PE=1	22176.9	19885.3	657.19	26093.1	295.706	13821.7
O75884-1	O75884	RBBP9	Putative hydrolase RBBP9 isoform Iso 1 GN=RBBP9 OS=Homo Sapiens SV=390 PE=1	4703.7	5531.09	11376.7	9005.73	10404.6	8204.38
O75915-1	O75915	ARL6IP5	PRA1 family protein 3 isoform Iso 1 GN=ARL6IP5 OS=Homo Sapiens SV=440 PE=1	17330.1	39148.5	2094.9	19513.1	6887.13	16994.7
O75934-1	O75934	BCAS2	Pre-mRNA-splicing factor SPF27 isoform Iso 1 GN=BCAS2 OS=Homo Sapiens SV=355 PE=1	12054	26190.4	119198	41993.6	47595.5	49406.3
O75935-1	O75935	DCTN3	Dynactin subunit 3 isoform Iso 1 GN=DCTN3 OS=Homo Sapiens SV=400 PE=1	110351	30648.4	5719.46	73341.8	52469.4	54506.1
O75937-1	O75937	DNAJC8	DnaJ homolog subfamily C member 8 isoform Iso 1 GN=DNAJC8 OS=Homo Sapiens SV=351 PE=1	32249.1	79366.8	66425.1	102825	16791.3	59531.4
O75947-1	O75947	ATP5H	ATP synthase subunit d, mitochondrial isoform Iso 1 GN=ATP5H OS=Homo Sapiens SV=427 PE=1	33448.2	87721.4	33169.7	48567.8	19677.4	44516.9
O75955-1	O75955	FLOT1	Flotillin-1 isoform Iso 1 GN=FLOT1 OS=Homo Sapiens SV=538 PE=1	18446.5	7362.26	17961.4	25537.5	14207.6	16703.1
O75964-1	O75964	ATP5L	ATP synthase subunit g, mitochondrial isoform Iso 1 GN=ATP5L OS=Homo Sapiens SV=325 PE=1	237102	112085	90796.1	392774	35698.2	173691
O76003-1	O76003	GLRX3	Glutaredoxin-3 isoform Iso 1 GN=GLRX3 OS=Homo Sapiens SV=472 PE=1	86040.4	27644.8	57497.3	104679	71792.2	69530.7
O76013	O76013	#VALUE!	SWISS-PROT:O76013 Keratin, type I cuticular HA6 (Hair keratin, type I HA6)	136.531	75.7961	563264	121.177	129.836	112746
O76021-1	O76021	RSL1D1	Ribosomal L1 domain-containing protein 1 isoform Iso 1 GN=RSL1D1 OS=Homo Sapiens SV=511 PE=1	31466.6	21118.9	3054.28	12733.9	11821.4	16039
O76094-1	O76094	SRP72	Signal recognition particle subunit SRP72 isoform Iso 1 GN=SRP72 OS=Homo Sapiens SV=517 PE=1	24423.7	26762	140304	36086	28813.6	51277.9
O94776-1	O94776	MTA2	Metastasis-associated protein MTA2 isoform Iso 1 GN=MTA2 OS=Homo Sapiens SV=530 PE=1	65470.3	32373.3	9296.36	56051.5	39589.1	40556.1
O94804-1	O94804	STK10	Serine/threonine-protein kinase 10 isoform Iso 1 GN=STK10 OS=Homo Sapiens SV=514 PE=1	13154.1	12647	24317.5	20571.7	15136.3	17165.3
O94826-1	O94826	TOMM70	Mitochondrial import receptor subunit TOM70 isoform Iso 1 GN=TOMM70 OS=Homo Sapiens SV=559 PE=1	7099.05	616.375	2959.94	3065.36	2511.58	3250.46
O94874-1	O94874	UFL1	E3 UFM1-protein ligase 1 isoform Iso 1 GN=UFL1 OS=Homo Sapiens SV=577 PE=1	19221.8	10420.4	18179.8	16798.1	9717.64	14867.6
O94888-1	O94888	UBXN7	UBX domain-containing protein 7 isoform Iso 1 GN=UBXN7 OS=Homo Sapiens SV=451 PE=1	12186.8	5512.25	24256.7	26662.1	13435.1	16410.6
O94903-1	O94903	PR	Proline synthase co-transcribed bacterial homolog protein isoform Iso 1 GN=PROSC OS=Homo Sapiens SV=485 PE=1	20015.9	17008.1	24265.4	45803.4	63948.9	34208.3
O94906-1	O94906	PRPF6	Pre-mRNA-processing factor 6 isoform Iso 1 GN=PRPF6 OS=Homo Sapiens SV=525 PE=1	38237	22092.8	7947.56	22073.2	11182.5	20306.6
O94925-1	O94925	GLS	Glutaminase kidney isoform, mitochondrial isoform Iso 1 GN=GLS OS=Homo Sapiens SV=597 PE=1	25426.8	17550.2	54253.4	28826.1	16811.5	28573.6
O95071-1	O95071	UBR5	E3 ubiquitin-protein ligase UBR5 isoform Iso 1 GN=UBR5 OS=Homo Sapiens SV=656 PE=1	16484.2	8477.38	1447.6	8730.84	5720.12	8172.04
O95168-1	O95168	NDUFB4	NADH dehydrogenase [ubiquinone] 1 beta subcomplex subunit 4 isoform Iso 1 GN=NDUFB4 OS=Homo Sapiens SV=369 PE=1	15911.6	102435	13742.3	10014.7	4762.33	29373.2
O95182-1	O95182	NDUFA7	NADH dehydrogenase [ubiquinone] 1 alpha subcomplex subunit 7 isoform Iso 1 GN=NDUFA7 OS=Homo Sapiens SV=361 PE=1	5291.25	4828.57	9251.24	2604.66	3552.77	5105.7
O95202-1	O95202	LETM1	LETM1 and EF-hand domain-containing protein 1, mitochondrial isoform Iso 1 GN=LETM1 OS=Homo Sapiens SV=497 PE=1	26506.5	14792.1	13692.8	26413.9	6941.66	17669.4
O95218-1	O95218	ZRANB2	Zinc finger Ran-binding domain-containing protein 2 isoform Iso 1 GN=ZRANB2 OS=Homo Sapiens SV=426 PE=1	21433.2	6587.56	6222.08	2564.67	15708.4	10503.2
O95232-1	O95232	LUC7L3	Luc7-like protein 3 isoform Iso 1 GN=LUC7L3 OS=Homo Sapiens SV=543 PE=1	44910.9	13911.4	92910	29617.4	38216	43913.1
O95295-1	O95295	SNAPIN	SNARE-associated protein Snapin isoform Iso 1 GN=SNAPIN OS=Homo Sapiens SV=406 PE=1	11932.7	27140.4	3145.67	32796.7	18706.1	18744.3
O95299-1	O95299	NDUFA10	NADH dehydrogenase [ubiquinone] 1 alpha subcomplex subunit 10, mitochondrial isoform Iso 1 GN=NDUFA10 OS=Homo Sapiens SV=325 PE=1	33232	31021.1	42341.6	63858.5	69548.1	48000.3
O95319-1	O95319	CELF2	CUGBP Elav-like family member 2 isoform Iso 1 GN=CELF2 OS=Homo Sapiens SV=418 PE=1	5387.77	4276.44	11131.4	2100.91	5766.89	5732.68
O95336-1	O95336	PGLS	6-phosphogluconolactonase isoform Iso 1 GN=PGLS OS=Homo Sapiens SV=457 PE=1	133233	191471	18564.6	135131	107879	117256
O95347-1	O95347	SMC2	Structural maintenance of chromosomes protein 2 isoform Iso 1 GN=SMC2 OS=Homo Sapiens SV=472 PE=1	48256.7	28929	47138.3	48375.1	14905.8	37521
O95372-1	O95372	LYPLA2	Acyl-protein thioesterase 2 isoform Iso 1 GN=LYPLA2 OS=Homo Sapiens SV=328 PE=1	22068.4	15375.2	130.78	5033.57	96.547	8540.9
O95379-1	O95379	TNFAIP8	Tumor necrosis factor alpha-induced protein 8 isoform Iso 1 GN=TNFAIP8 OS=Homo Sapiens SV=362 PE=1	14934.2	12042.1	343.804	6560.77	19901.4	10756.4
O95400-1	O95400	CD2BP2	CD2 antigen cytoplasmic tail-binding protein 2 isoform Iso 1 GN=CD2BP2 OS=Homo Sapiens SV=394 PE=1	65463.2	134341	74437	76811.3	24606.7	75131.8
O95433-1	O95433	AHSA1	Activator of 90 kDa heat shock protein ATPase homolog 1 isoform Iso 1 GN=AHSA1 OS=Homo Sapiens SV=494 PE=1	135997	47681.6	51874.8	33791.1	76758.7	69220.6
O95453-1	O95453	PARN	Poly-A-specific ribonuclease PARN isoform Iso 1 GN=PARN OS=Homo Sapiens SV=631 PE=1	22983.1	26868.9	42656.7	26272	2617.08	24279.6
O95456-1	O95456	PSMG1	Proteasome assembly chaperone 1 isoform Iso 1 GN=PSMG1 OS=Homo Sapiens SV=380 PE=1	6498.12	3971.26	4120.7	2935.16	1566.25	3818.3
O95466-1	O95466	FMNL1	Formin-like protein 1 isoform Iso 1 GN=FMNL1 OS=Homo Sapiens SV=538 PE=1	10137	6377.57	12070.1	6107.15	4646.98	7867.76
O95571-1	O95571	ETHE1	Persulfide dioxygenase ETHE1, mitochondrial isoform Iso 1 GN=ETHE1 OS=Homo Sapiens SV=525 PE=1	14014.5	32149.1	10705.8	13553.2	49136.6	23911.8
O95619-1	O95619	YEATS4	YEATS domain-containing protein 4 isoform Iso 1 GN=YEATS4 OS=Homo Sapiens SV=270 PE=1	1516.64	5854.65	1693.51	13358.5	7527.39	5990.13
O95644-1	O95644	NFATC1	Nuclear factor of activated T-cells, cytoplasmic 1 isoform C-alpha GN=NFATC1 OS=Homo Sapiens SV=419 PE=1	15406.7	8655.06	1452.67	8001.11	20544.5	10812
O95665-1	O95665	NTSR2	Neurotensin receptor type 2 isoform Iso 1 GN=NTSR2 OS=Homo Sapiens SV=286 PE=1	4.97999e+06	3.6832e+06	3242.11	9.72153e+06	1.04115e+07	5.7599e+06
O95671-1	O95671	ASMTL	N-acetylserotonin O-methyltransferase-like protein isoform Iso 1 GN=ASMTL OS=Homo Sapiens SV=505 PE=1	4188.41	4155.49	5.28405	5121.12	1096.46	2913.35
O95674-1	O95674	CDS2	Phosphatidate cytidylyltransferase 2 isoform Iso 1 GN=CDS2 OS=Homo Sapiens SV=449 PE=1	9883.56	16018.9	4168.92	14348.6	556.149	8995.22
O95721-1	O95721	SNAP29	Synaptosomal-associated protein 29 isoform Iso 1 GN=SNAP29 OS=Homo Sapiens SV=473 PE=1	10645.5	2037.64	14255.3	2218.22	386.851	5908.7
O95747-1	O95747	OXSR1	Serine/threonine-protein kinase OSR1 isoform Iso 1 GN=OXSR1 OS=Homo Sapiens SV=552 PE=1	17808.3	17692.3	28046.9	12652	4419.4	16123.8
O95757-1	O95757	HSPA4L	Heat shock 70 kDa protein 4L isoform Iso 1 GN=HSPA4L OS=Homo Sapiens SV=520 PE=1	132951	114392	201992	145463	28921.3	124744
O95777-1	O95777	LSM8	U6 snRNA-associated Sm-like protein LSm8 isoform Iso 1 GN=LSM8 OS=Homo Sapiens SV=389 PE=1	231455	9362.28	100348	217307	180368	147768
O95786-1	O95786	DDX58	Probable ATP-dependent RNA helicase DDX58 isoform Iso 1 GN=DDX58 OS=Homo Sapiens SV=536 PE=1	5461.86	1958.64	20435.2	1365.31	2992.31	6442.67
O95816-1	O95816	BAG2	BAG family molecular chaperone regulator 2 isoform Iso 1 GN=BAG2 OS=Homo Sapiens SV=417 PE=1	8689.45	19547.1	40.5183	22197.8	41411.6	18377.3
O95819-1	O95819	MAP4K4	Mitogen-activated protein kinase kinase kinase kinase 4 isoform Iso 1 GN=MAP4K4 OS=Homo Sapiens SV=583 PE=1	11461.2	7332.53	9536.14	18631	12817.9	11955.7
O95822-1	O95822	MLYCD	Malonyl-CoA decarboxylase, mitochondrial isoform Mitochondrial GN=MLYCD OS=Homo Sapiens SV=467 PE=1	1262.87	821.658	67.6311	640.179	703.935	699.254
O95831-1	O95831	AIFM1	Apoptosis-inducing factor 1, mitochondrial isoform Iso 1 GN=AIFM1 OS=Homo Sapiens SV=608 PE=1	319812	84342.6	284555	278659	148756	223225
O95881-1	O95881	TXNDC12	Thioredoxin domain-containing protein 12 isoform Iso 1 GN=TXNDC12 OS=Homo Sapiens SV=413 PE=1	6755.43	49.259	1932.58	8308.44	2637.64	3936.67
O95926-1	O95926	SYF2	Pre-mRNA-splicing factor SYF2 isoform Iso 1 GN=SYF2 OS=Homo Sapiens SV=392 PE=1	138.858	287.773	717.261	930.773	2035.42	822.017
O95989-1	O95989	NUDT3	Diphosphoinositol polyphosphate phosphohydrolase 1 isoform Iso 1 GN=NUDT3 OS=Homo Sapiens SV=233 PE=1	13782.4	14084.3	28595.8	29633.8	46180.4	26455.3
O96000-1	O96000	NDUFB10	NADH dehydrogenase [ubiquinone] 1 beta subcomplex subunit 10 isoform Iso 1 GN=NDUFB10 OS=Homo Sapiens SV=286 PE=1	41780.2	57985	1168.09	22787.6	5232.12	25790.6
O96005-1	O96005	CLPTM1	Cleft lip and palate transmembrane protein 1 isoform Iso 1 GN=CLPTM1 OS=Homo Sapiens SV=355 PE=1	268.346	1324.48	86.655	138.744	44.7731	372.6
O96008-1	O96008	TOMM40	Mitochondrial import receptor subunit TOM40 homolog isoform Iso 1 GN=TOMM40 OS=Homo Sapiens SV=459 PE=1	41133.3	25764.1	37509.4	56496.6	10960.3	34372.7
O96019-1	O96019	ACTL6A	Actin-like protein 6A isoform Iso 1 GN=ACTL6A OS=Homo Sapiens SV=449 PE=1	151585	54499.1	92860.8	75022.2	77268.2	90247.2
P00156-1	P00156	MT-CYB	Cytochrome b isoform Iso 1 GN=MT-CYB OS=Homo Sapiens SV=272 PE=1	14484.2	2035.95	166.098	4975.43	492.577	4430.84
P00167-1	P00167	CYB5A	Cytochrome b5 isoform Iso 1 GN=CYB5A OS=Homo Sapiens SV=442 PE=1	52334.7	10832.8	17312.1	78524.2	42920.2	40384.8
P00338-1	P00338	LDHA	L-lactate dehydrogenase A chain isoform Iso 1 GN=LDHA OS=Homo Sapiens SV=676 PE=1	1.47758e+06	1.1348e+06	241078	1.46825e+06	727454	1.00983e+06
P00352-1	P00352	ALDH1A1	Retinal dehydrogenase 1 isoform Iso 1 GN=ALDH1A1 OS=Homo Sapiens SV=625 PE=1	19666.7	144525	16837.7	11859	7642.19	40106.1
P00367-1	P00367	GLUD1	Glutamate dehydrogenase 1, mitochondrial isoform Iso 1 GN=GLUD1 OS=Homo Sapiens SV=594 PE=1	188562	108341	537145	138664	174508	229444
P00374-1	P00374	DHFR	Dihydrofolate reductase isoform Iso 1 GN=DHFR OS=Homo Sapiens SV=429 PE=1	91791.9	202088	780.879	260655	533402	217743
P00387-1	P00387	CYB5R3	NADH-cytochrome b5 reductase 3 isoform Iso 1 GN=CYB5R3 OS=Homo Sapiens SV=577 PE=1	148960	102481	23530.6	58019.2	45784.7	75755.1
P00390-1	P00390	GSR	Glutathione reductase, mitochondrial isoform Mitochondrial GN=GSR OS=Homo Sapiens SV=569 PE=1	98536.5	90057.3	107227	139300	102751	107575
P00403-1	P00403	MT-CO2	Cytochrome c oxidase subunit 2 isoform Iso 1 GN=MT-CO2 OS=Homo Sapiens SV=286 PE=1	386247	393084	224247	149747	91903	249046
P00441-1	P00441	SOD1	Superoxide dismutase [Cu-Zn] isoform Iso 1 GN=SOD1 OS=Homo Sapiens SV=690 PE=1	27471.9	13302	1141.19	43360.7	6217.56	18298.7
P00491-1	P00491	PNP	Purine nucleoside phosphorylase isoform Iso 1 GN=PNP OS=Homo Sapiens SV=534 PE=1	101586	118836	33946.3	243237	350737	169669
P00492-1	P00492	HPRT1	Hypoxanthine-guanine phosphoribosyltransferase isoform Iso 1 GN=HPRT1 OS=Homo Sapiens SV=573 PE=1	131375	109689	45948.7	118251	148776	110808
P00505-1	P00505	GOT2	Aspartate aminotransferase, mitochondrial isoform Iso 1 GN=GOT2 OS=Homo Sapiens SV=622 PE=1	307770	174972	275337	306453	285798	270066
P00558-1	P00558	PGK1	Phosphoglycerate kinase 1 isoform Iso 1 GN=PGK1 OS=Homo Sapiens SV=778 PE=1	2.11352e+06	422133	1.94014e+06	2.51934e+06	1.97945e+06	1.79492e+06
P00568-1	P00568	AK1	Adenylate kinase isoenzyme 1 isoform Iso 1 GN=AK1 OS=Homo Sapiens SV=528 PE=1	10083.7	8596.72	30395.8	18642.7	38425.7	21228.9
P00813-1	P00813	ADA	Adenosine deaminase isoform Iso 1 GN=ADA OS=Homo Sapiens SV=622 PE=1	627.559	169.543	2963.75	7483.76	3822.25	3013.37
P00846-1	P00846	MT-ATP6	ATP synthase subunit a isoform Iso 1 GN=MT-ATP6 OS=Homo Sapiens SV=147 PE=1	79441.5	48855.9	3917.68	65982.7	59597.5	51559
P00915-1	P00915	CA1	Carbonic anhydrase 1 isoform Iso 1 GN=CA1 OS=Homo Sapiens SV=537 PE=1	493640	274220	784698	674935	1.36411e+06	718320
P00918-1	P00918	CA2	Carbonic anhydrase 2 isoform Iso 1 GN=CA2 OS=Homo Sapiens SV=606 PE=1	47798.5	86948.8	42037.2	238109	45376.1	92053.8
P01030	P01030	#VALUE!	SWISS-PROT:P01030 (Bos taurus) similar to Complement C4-A precursor	74.9356	143.622	41791.9	428.708	420.38	8571.91
P01034-1	P01034	CST3	Cystatin-C isoform Iso 1 GN=CST3 OS=Homo Sapiens SV=536 PE=1	10710.7	8411.34	4873.39	281.729	7279.63	6311.35
P01040-1	P01040	CSTA	Cystatin-A isoform Iso 1 GN=CSTA OS=Homo Sapiens SV=446 PE=1	13389.1	7873.01	10947.3	145.283	13179.7	9106.88
P01112-1	P01112	HRAS	GTPase HRas isoform Iso 1 GN=HRAS OS=Homo Sapiens SV=481 PE=1	14409.5	11200.4	1224.55	14517.3	6943.17	9658.97
P01614-1	P01614	IGKV2D-40	Immunoglobulin kappa variable 2D-40 isoform Iso 1 GN=IGKV2D-40 OS=Homo Sapiens SV=178 PE=1	10005.1	14860.6	6063.87	3002.41	2903.82	7367.16
P01763-1	P01763	IGHV3-48	Immunoglobulin heavy variable 3-48 isoform Iso 1 GN=IGHV3-48 OS=Homo Sapiens SV=158 PE=1	19438.3	7966.14	869.177	36409.5	23497.6	17636.1
P01764-1	P01764	IGHV3-23	Immunoglobulin heavy variable 3-23 isoform Iso 1 GN=IGHV3-23 OS=Homo Sapiens SV=237 PE=1	367.832	444.338	1444.49	1227.94	1588.89	1014.7
P01834-1	P01834	IGKC	Ig kappa chain C region isoform Iso 1 GN=IGKC OS=Homo Sapiens SV=329 PE=1	212750	319471	35545.2	377677	364423	261973
P01857-1	P01857	IGHG1	Ig gamma-1 chain C region isoform Iso 1 GN=IGHG1 OS=Homo Sapiens SV=534 PE=1	182509	138310	142871	263237	238674	193120
P01859-1	P01859	IGHG2	Ig gamma-2 chain C region isoform Iso 1 GN=IGHG2 OS=Homo Sapiens SV=339 PE=1	18391.1	13417	24480.3	35788.2	17265.9	21868.5
P01871-1	P01871	IGHM	Ig mu chain C region isoform Iso 1 GN=IGHM OS=Homo Sapiens SV=633 PE=1	94533.2	107905	30723.8	144048	91169.7	93675.9
P01876-1	P01876	IGHA1	Ig alpha-1 chain C region isoform Iso 1 GN=IGHA1 OS=Homo Sapiens SV=439 PE=1	54880	35621.6	60535	58904.4	85403.8	59068.9
P01889-1	P01889	HLA-B	HLA class I histocompatibility antigen, B-7 alpha chain isoform Iso 1 GN=HLA-B OS=Homo Sapiens SV=271 PE=1	182405	295172	204907	228935	94118.8	201107
P01892-1	P01892	HLA-A	HLA class I histocompatibility antigen, A-2 alpha chain isoform Iso 1 GN=HLA-A OS=Homo Sapiens SV=247 PE=1	51563	13093.6	8021.94	22731.1	16292.8	22340.5
P01903-1	P01903	HLA-DRA	HLA class II histocompatibility antigen, DR alpha chain isoform Iso 1 GN=HLA-DRA OS=Homo Sapiens SV=345 PE=1	591688	296341	381218	675807	303347	449680
P01906-1	P01906	HLA-DQA2	HLA class II histocompatibility antigen, DQ alpha 2 chain isoform Iso 1 GN=HLA-DQA2 OS=Homo Sapiens SV=286 PE=1	73054.8	280089	16509.9	70321.7	27220.6	93439.3
P01909-1	P01909	HLA-DQA1	HLA class II histocompatibility antigen, DQ alpha 1 chain isoform Iso 1 GN=HLA-DQA1 OS=Homo Sapiens SV=251 PE=1	84118.3	54110.4	32528.8	77196.6	34140.4	56418.9
P01911-1	P01911	HLA-DRB1	HLA class II histocompatibility antigen, DRB1-15 beta chain isoform Iso 1 GN=HLA-DRB1 OS=Homo Sapiens SV=241 PE=1	7945.4	203747	33566.6	14258.5	44044.7	60712.5
P01912-1	P01912	HLA-DRB1	HLA class II histocompatibility antigen, DRB1-3 chain isoform Iso 1 GN=HLA-DRB1 OS=Homo Sapiens SV=185 PE=1	320033	249376	149547	81692.2	48546.5	169839
P01920-1	P01920	HLA-DQB1	HLA class II histocompatibility antigen, DQ beta 1 chain isoform Iso 1 GN=HLA-DQB1 OS=Homo Sapiens SV=294 PE=1	107380	98161.6	92503.5	155812	66297	104031
P01966	P01966	#VALUE!	SWISS-PROT:P01966 (Bos taurus) Hemoglobin subunit alpha	1.06514e+06	921762	268726	2.18218e+06	1.00891e+06	1.08934e+06
P02042-1	P02042	HBD	Hemoglobin subunit delta isoform Iso 1 GN=HBD OS=Homo Sapiens SV=447 PE=1	1.06717e+06	2.06386e+06	5.6141e+06	1.85341e+06	2.20982e+06	2.56167e+06
P02533	P02533	#VALUE!	SWISS-PROT:P02533 Tax_Id=9606 Gene_Symbol=KRT14 Keratin, type I cytoskeletal 14	27333.3	13192.7	5916.23	24653.3	94258.4	33070.8
P02538	P02538	#VALUE!	SWISS-PROT:P02538 Tax_Id=9606 Gene_Symbol=KRT6A Keratin, type II cytoskeletal 6A	60932.3	34008.7	36368.8	78129.8	25516.1	46991.2
P02545-1	P02545	LMNA	Prelamin-A/C isoform A GN=LMNA OS=Homo Sapiens SV=883 PE=1	29644.5	11198	17164.2	36586.7	32062.7	25331.2
P02549-1	P02549	SPTA1	Spectrin alpha chain, erythrocytic 1 isoform Iso 1 GN=SPTA1 OS=Homo Sapiens SV=627 PE=1	14347.7	15117.9	11394.4	39712.9	21907.5	20496.1
P02584	P02584	#VALUE!	SWISS-PROT:P02584 (Bos taurus) Profilin-1	35745.5	41564.9	81324.8	26014.4	23773.8	41684.7
P02662	P02662	#VALUE!	SWISS-PROT:P02662 Alpha-S1-casein - Bos taurus (Bovine).	15617.3	16347	72280.8	13178	12652.4	26015.1
P02730-1	P02730	SLC4A1	Band 3 anion transport protein isoform Iso 1 GN=SLC4A1 OS=Homo Sapiens SV=417 PE=1	84723.9	97790.8	90408.6	144680	37219.7	90964.7
P02768-1	P02768	#VALUE!	SWISS-PROT:P02768-1 Tax_Id=9606 Gene_Symbol=ALB Isoform 1 of Serum albumin precursor	34366.7	27205.5	14726.1	43431.1	26344.9	29214.9
P02769	P02769	#VALUE!	SWISS-PROT:P02769 (Bos taurus) Bovine serum albumin precursor	463380	78590	7491.05	145946	153656	169813
P02786-1	P02786	TFRC	Transferrin receptor protein 1 isoform Iso 1 GN=TFRC OS=Homo Sapiens SV=659 PE=1	68957.9	50264.3	57083.6	80826.6	39889.5	59404.4
P02792-1	P02792	FTL	Ferritin light chain isoform Iso 1 GN=FTL OS=Homo Sapiens SV=361 PE=1	32554.2	25535.9	20287.8	20236.7	7196.07	21162.1
P02794-1	P02794	FTH1	Ferritin heavy chain isoform Iso 1 GN=FTH1 OS=Homo Sapiens SV=509 PE=1	18859.7	31096.2	65018.8	32890.1	45621.3	38697.2
P03989-1	P03989	HLA-B	HLA class I histocompatibility antigen, B-27 alpha chain isoform Iso 1 GN=HLA-B OS=Homo Sapiens SV=201 PE=1	13479.4	25751.6	21366	6817.61	1279.41	13738.8
P04040-1	P04040	CAT	Catalase isoform Iso 1 GN=CAT OS=Homo Sapiens SV=662 PE=1	202087	257703	600434	478351	230649	353845
P04075-1	P04075	ALDOA	Fructose-bisphosphate aldolase A isoform Iso 1 GN=ALDOA OS=Homo Sapiens SV=874 PE=1	1.51155e+06	420653	1.63777e+06	1.76196e+06	1.54574e+06	1.37554e+06
P04080-1	P04080	CSTB	Cystatin-B isoform Iso 1 GN=CSTB OS=Homo Sapiens SV=488 PE=1	178479	45143.2	19668	111235	43477.1	79600.6
P04083-1	P04083	ANXA1	Annexin A1 isoform Iso 1 GN=ANXA1 OS=Homo Sapiens SV=738 PE=1	113505	47689.8	944323	83247	17388.5	241231
P04179-1	P04179	SOD2	Superoxide dismutase [Mn], mitochondrial isoform Iso 1 GN=SOD2 OS=Homo Sapiens SV=690 PE=1	60837.1	57341.2	91767.6	36604.2	24754.8	54261
P04229-1	P04229	HLA-DRB1	HLA class II histocompatibility antigen, DRB1-1 beta chain isoform Iso 1 GN=HLA-DRB1 OS=Homo Sapiens SV=265 PE=1	717727	315874	84601.4	152355	87068	271525
P04233-1	P04233	CD74	HLA class II histocompatibility antigen gamma chain isoform Iso 1 GN=CD74 OS=Homo Sapiens SV=493 PE=1	790574	289084	347394	271020	288703	397355
P04233-2	P04233	CD74	HLA class II histocompatibility antigen gamma chain isoform Iso 2 GN=CD74 OS=Homo Sapiens SV=493 PE=1	454799	158651	100351	384340	182959	256220
P04264	P04264	#VALUE!	SWISS-PROT:P04264 Tax_Id=9606 Gene_Symbol=KRT1 Keratin, type II cytoskeletal 1	609455	840350	13245.1	1.22824e+06	1.84539e+06	907335
P04279-1	P04279	SEMG1	Semenogelin-1 isoform Iso 1 GN=SEMG1 OS=Homo Sapiens SV=527 PE=1	46.8219	4899.82	3.59521	318.886	187.68	1091.36
P04350-1	P04350	TUBB4A	Tubulin beta-4A chain isoform Iso 1 GN=TUBB4A OS=Homo Sapiens SV=811 PE=1	1.78523e+06	804101	853155	1.83168e+06	1.62226e+06	1.37929e+06
P04406-1	P04406	GAPDH	Glyceraldehyde-3-phosphate dehydrogenase isoform Iso 1 GN=GAPDH OS=Homo Sapiens SV=1079 PE=1	1.77689e+07	1.66422e+06	9.02589e+06	1.16982e+07	5.77086e+06	9.18561e+06
P04440-1	P04440	HLA-DPB1	HLA class II histocompatibility antigen, DP beta 1 chain isoform Iso 1 GN=HLA-DPB1 OS=Homo Sapiens SV=346 PE=1	50638.4	28508.9	61049.3	31481	12568	36849.1
P04632-1	P04632	CAPNS1	Calpain small subunit 1 isoform Iso 1 GN=CAPNS1 OS=Homo Sapiens SV=494 PE=1	80353	52950.6	14341.5	39479.8	27026.2	42830.2
P04792-1	P04792	HSPB1	Heat shock protein beta-1 isoform Iso 1 GN=HSPB1 OS=Homo Sapiens SV=657 PE=1	32142.9	22169.6	38647.4	20748	28231.1	28387.8
P04818-1	P04818	TYMS	Thymidylate synthase isoform Iso 1 GN=TYMS OS=Homo Sapiens SV=484 PE=1	14931.5	14726.3	394.288	45825.7	568.333	15289.2
P04839-1	P04839	CYBB	Cytochrome b-245 heavy chain isoform Iso 1 GN=CYBB OS=Homo Sapiens SV=456 PE=1	39259.5	38753.4	186667	17597.3	24387.6	61332.9
P04843-1	P04843	RPN1	Dolichyl-diphosphooligosaccharide--protein glycosyltransferase subunit 1 isoform Iso 1 GN=RPN1 OS=Homo Sapiens SV=657 PE=1	83993.8	45840.5	29851.4	57707.7	28022.2	49083.1
P04844-1	P04844	RPN2	Dolichyl-diphosphooligosaccharide--protein glycosyltransferase subunit 2 isoform Iso 1 GN=RPN2 OS=Homo Sapiens SV=657 PE=1	105740	56370.1	51654.2	111178	26117.9	70211.9
P04899-1	P04899	GNAI2	Guanine nucleotide-binding protein G-i subunit alpha-2 isoform Iso 1 GN=GNAI2 OS=Homo Sapiens SV=567 PE=1	223844	147149	4931.45	125341	113273	122908
P04908-1	P04908	HIST1H2AB;HIST1H2AE	Histone H2A type 1-B/E isoform Iso 1 GN=HIST1H2AB;HIST1H2AE OS=Homo Sapiens SV=664 PE=1	2.4145e+07	8.46772e+07	4.61809e+07	2.0276e+07	4.74296e+06	3.60044e+07
P05023-1	P05023	ATP1A1	Sodium/potassium-transporting ATPase subunit alpha-1 isoform Iso 1 GN=ATP1A1 OS=Homo Sapiens SV=725 PE=1	75379.6	35085.4	13729.9	35701.7	24686.2	36916.6
P05091-1	P05091	ALDH2	Aldehyde dehydrogenase, mitochondrial isoform Iso 1 GN=ALDH2 OS=Homo Sapiens SV=601 PE=1	222198	438194	271091	82427.1	147818	232346
P05109-1	P05109	S100A8	Protein S100-A8 isoform Iso 1 GN=S100A8 OS=Homo Sapiens SV=480 PE=1	419560	92518.5	776709	142694	120307	310358
P05114-1	P05114	HMGN1	Non-histone chromosomal protein HMG-14 isoform Iso 1 GN=HMGN1 OS=Homo Sapiens SV=338 PE=1	30956.8	63384.7	71801.9	14317.6	683.644	36228.9
P05141-1	P05141	SLC25A5	ADP/ATP translocase 2 isoform Iso 1 GN=SLC25A5 OS=Homo Sapiens SV=491 PE=1	896229	588044	70970.3	410396	76551.5	408438
P05161-1	P05161	ISG15	Ubiquitin-like protein ISG15 isoform Iso 1 GN=ISG15 OS=Homo Sapiens SV=437 PE=1	27488.7	12152.4	5907.91	754.494	4529.89	10166.7
P05198-1	P05198	EIF2S1	Eukaryotic translation initiation factor 2 subunit 1 isoform Iso 1 GN=EIF2S1 OS=Homo Sapiens SV=504 PE=1	145529	323435	224243	194700	124030	202387
P05362-1	P05362	ICAM1	Intercellular adhesion molecule 1 isoform Iso 1 GN=ICAM1 OS=Homo Sapiens SV=636 PE=1	8135.92	6144.15	372.229	11343	10959.4	7390.93
P05386-1	P05386	RPLP1	60S acidic ribosomal protein P1 isoform Iso 1 GN=RPLP1 OS=Homo Sapiens SV=422 PE=1	74661.7	77778.3	24530.8	234453	40356.8	90356.2
P05387-1	P05387	RPLP2	60S acidic ribosomal protein P2 isoform Iso 1 GN=RPLP2 OS=Homo Sapiens SV=494 PE=1	517563	529372	538726	1.00742e+06	806814	679980
P05388-1	P05388	RPLP0	60S acidic ribosomal protein P0 isoform Iso 1 GN=RPLP0 OS=Homo Sapiens SV=457 PE=1	363110	199295	528460	683477	370624	428993
P05455-1	P05455	SSB	Lupus La protein isoform Iso 1 GN=SSB OS=Homo Sapiens SV=654 PE=1	197882	47027.9	213249	95779	81090.5	127006
P05771-1	P05771	PRKCB	Protein kinase C beta type isoform Beta-I GN=PRKCB OS=Homo Sapiens SV=546 PE=1	21022.2	16844.1	728.677	44672.8	14911.5	19635.9
P06241-1	P06241	FYN	Tyrosine-protein kinase Fyn isoform Iso 1 GN=FYN OS=Homo Sapiens SV=624 PE=1	18010.2	17402.1	26.3987	15829.7	9530.61	12159.8
P06340-1	P06340	HLA-DOA	HLA class II histocompatibility antigen, DO alpha chain isoform Iso 1 GN=HLA-DOA OS=Homo Sapiens SV=361 PE=1	14892.9	11434	70855	9162.89	10164	23301.8
P06396-1	P06396	GSN	Gelsolin isoform Iso 1 GN=GSN OS=Homo Sapiens SV=1017 PE=1	45766.4	53342	12110.2	71351.8	53035.8	47121.2
P06400-1	P06400	RB1	Retinoblastoma-associated protein isoform Iso 1 GN=RB1 OS=Homo Sapiens SV=619 PE=1	53289.7	23970.7	27660.8	41949.1	30983.1	35570.7
P06454-1	P06454	PTMA	Prothymosin alpha isoform Iso 1 GN=PTMA OS=Homo Sapiens SV=341 PE=1	147638	124896	198486	255262	326970	210650
P06493-1	P06493	CDK1	Cyclin-dependent kinase 1 isoform Iso 1 GN=CDK1 OS=Homo Sapiens SV=631 PE=1	24164.3	39203.3	6198.11	31510.3	7640.28	21743.3
P06576-1	P06576	ATP5B	ATP synthase subunit beta, mitochondrial isoform Iso 1 GN=ATP5B OS=Homo Sapiens SV=862 PE=1	1.93519e+06	580698	2.04701e+06	3.49231e+06	1.50675e+06	1.91239e+06
P06702-1	P06702	S100A9	Protein S100-A9 isoform Iso 1 GN=S100A9 OS=Homo Sapiens SV=504 PE=1	194613	48596.5	66488.5	651871	18448	196003
P06730-1	P06730	EIF4E	Eukaryotic translation initiation factor 4E isoform Iso 1 GN=EIF4E OS=Homo Sapiens SV=510 PE=1	197960	158259	15548.5	114337	28244.1	102870
P06733-1	P06733	ENO1	Alpha-enolase isoform alpha-enolase GN=ENO1 OS=Homo Sapiens SV=968 PE=1	4.7909e+06	1.75745e+06	4.59906e+06	3.08847e+06	5.0952e+06	3.86622e+06
P06744-1	P06744	GPI	Glucose-6-phosphate isomerase isoform Iso 1 GN=GPI OS=Homo Sapiens SV=776 PE=1	486302	357277	113094	474502	158752	317985
P06748-1	P06748	NPM1	Nucleophosmin isoform Iso 1 GN=NPM1 OS=Homo Sapiens SV=949 PE=1	943096	123439	2.10523e+06	1.18845e+06	1.09231e+06	1.09051e+06
P06753-2	P06753	TPM3	Tropomyosin alpha-3 chain isoform Iso 2 GN=TPM3 OS=Homo Sapiens SV=590 PE=1	228605	243484	263260	176186	140303	210368
P06753-6	P06753	TPM3	Tropomyosin alpha-3 chain isoform Iso 6 GN=TPM3 OS=Homo Sapiens SV=590 PE=1	1169.38	2292.84	3955.69	3024.5	4394.47	2967.38
P07195-1	P07195	LDHB	L-lactate dehydrogenase B chain isoform Iso 1 GN=LDHB OS=Homo Sapiens SV=687 PE=1	1.07194e+06	860112	62312.4	954453	625081	714779
P07203-1	P07203	GPX1	Glutathione peroxidase 1 isoform Iso 1 GN=GPX1 OS=Homo Sapiens SV=359 PE=1	21866.5	41340.7	22636.3	20487.1	173879	56041.9
P07237-1	P07237	P4HB	Protein disulfide-isomerase isoform Iso 1 GN=P4HB OS=Homo Sapiens SV=779 PE=1	200525	20178.7	191823	105399	118788	127343
P07311-1	P07311	ACYP1	Acylphosphatase-1 isoform Iso 1 GN=ACYP1 OS=Homo Sapiens SV=297 PE=1	24095.8	34839.2	9450.88	4899.97	38168.6	22290.9
P07339-1	P07339	CTSD	Cathepsin D isoform Iso 1 GN=CTSD OS=Homo Sapiens SV=670 PE=1	22242.7	11213.9	857.425	12845.6	3530.76	10138.1
P07355-1	P07355	ANXA2	Annexin A2 isoform Iso 1 GN=ANXA2 OS=Homo Sapiens SV=743 PE=1	225156	36303.4	151170	111715	106764	126222
P07384-1	P07384	CAPN1	Calpain-1 catalytic subunit isoform Iso 1 GN=CAPN1 OS=Homo Sapiens SV=607 PE=1	108777	61533.3	79427.6	85950.5	65594.5	80256.6
P07437-1	P07437	TUBB	Tubulin beta chain isoform Iso 1 GN=TUBB OS=Homo Sapiens SV=957 PE=1	1.63128e+06	1.59431e+06	857037	3.11223e+06	764783	1.59193e+06
P07737-1	P07737	PFN1	Profilin-1 isoform Iso 1 GN=PFN1 OS=Homo Sapiens SV=583 PE=1	5.04846e+06	8.77636e+06	8.7542e+06	1.12311e+07	5.03731e+06	7.76949e+06
P07738-1	P07738	BPGM	Bisphosphoglycerate mutase isoform Iso 1 GN=BPGM OS=Homo Sapiens SV=506 PE=1	4242.88	1064.04	6831.81	598.933	636.702	2674.87
P07741-1	P07741	APRT	Adenine phosphoribosyltransferase isoform Iso 1 GN=APRT OS=Homo Sapiens SV=524 PE=1	206160	317451	173387	280851	176579	230886
P07814-1	P07814	EPRS	Bifunctional glutamate/proline--tRNA ligase isoform Iso 1 GN=EPRS OS=Homo Sapiens SV=922 PE=1	49116.1	45882.1	116031	105100	37859.5	70797.8
P07900-1	P07900	HSP90AA1	Heat shock protein HSP 90-alpha isoform Iso 1 GN=HSP90AA1 OS=Homo Sapiens SV=1191 PE=1	2.92939e+06	2.34709e+06	2.37584e+06	3.81234e+06	3.17726e+06	2.92838e+06
P07910-1	P07910	HNRNPC	Heterogeneous nuclear ribonucleoproteins C1/C2 isoform C2 GN=HNRNPC OS=Homo Sapiens SV=639 PE=1	2.35503e+06	336812	2.24527e+06	2.46576e+06	2.52269e+06	1.98511e+06
P07910-2	P07910	HNRNPC	Heterogeneous nuclear ribonucleoproteins C1/C2 isoform C1 GN=HNRNPC OS=Homo Sapiens SV=639 PE=1	197063	107922	304934	198003	907715	343127
P07919-1	P07919	UQCRH	Cytochrome b-c1 complex subunit 6, mitochondrial isoform Iso 1 GN=UQCRH OS=Homo Sapiens SV=266 PE=1	52783.6	6928.48	2889.31	33443.9	8887.32	20986.5
P07948-1	P07948	LYN	Tyrosine-protein kinase Lyn isoform Iso 1 GN=LYN OS=Homo Sapiens SV=598 PE=1	45860.1	52248.2	80825.9	63037.3	34625.8	55319.5
P07954-1	P07954	FH	Fumarate hydratase, mitochondrial isoform Mitochondrial GN=FH OS=Homo Sapiens SV=706 PE=1	163011	195940	277411	207152	59010.6	180505
P08133-1	P08133	ANXA6	Annexin A6 isoform Iso 1 GN=ANXA6 OS=Homo Sapiens SV=723 PE=1	211077	107067	217175	208845	229384	194709
P08195-1	P08195	SLC3A2	4F2 cell-surface antigen heavy chain isoform Iso 1 GN=SLC3A2 OS=Homo Sapiens SV=654 PE=1	24647.2	13992.4	1406.71	18968.6	5124.01	12827.8
P08237-1	P08237	PFKM	ATP-dependent 6-phosphofructokinase, muscle type isoform Iso 1 GN=PFKM OS=Homo Sapiens SV=593 PE=1	24936.8	19129.8	13355.9	15108.8	4956.99	15497.7
P08238-1	P08238	HSP90AB1	Heat shock protein HSP 90-beta isoform Iso 1 GN=HSP90AB1 OS=Homo Sapiens SV=1165 PE=1	2.77835e+06	1.03269e+06	201636	2.86079e+06	1.85568e+06	1.74583e+06
P08240-1	P08240	SRPRA	Signal recognition particle receptor subunit alpha isoform Iso 1 GN=SRPRA OS=Homo Sapiens SV=414 PE=1	9322.62	8140.32	14535.3	3235.97	434.021	7133.65
P08243-1	P08243	ASNS	Asparagine synthetase [glutamine-hydrolyzing] isoform Iso 1 GN=ASNS OS=Homo Sapiens SV=577 PE=1	36939.4	16669.4	19766.3	23457.5	12057.8	21778.1
P08311-1	P08311	CTSG	Cathepsin G isoform Iso 1 GN=CTSG OS=Homo Sapiens SV=463 PE=1	3552.88	1823.28	5965.83	1461.62	8379.06	4236.53
P08559-1	P08559	PDHA1	Pyruvate dehydrogenase E1 component subunit alpha, somatic form, mitochondrial isoform Iso 1 GN=PDHA1 OS=Homo Sapiens SV=517 PE=1	27469.1	5.01372e+06	25331.9	41508.8	21503.5	1.02591e+06
P08567-1	P08567	PLEK	Pleckstrin isoform Iso 1 GN=PLEK OS=Homo Sapiens SV=452 PE=1	44476.4	1945.38	50114.1	6796.39	11687.7	23004
P08574-1	P08574	CYC1	Cytochrome c1, heme protein, mitochondrial isoform Iso 1 GN=CYC1 OS=Homo Sapiens SV=459 PE=1	13218.5	9071.26	15352.4	5020.18	2772.83	9087.03
P08575-1	P08575	PTPRC	Receptor-type tyrosine-protein phosphatase C isoform Iso 1 GN=PTPRC OS=Homo Sapiens SV=705 PE=1	258960	191139	12781.4	146044	136913	149168
P08579-1	P08579	SNRPB2	U2 small nuclear ribonucleoprotein B'' isoform Iso 1 GN=SNRPB2 OS=Homo Sapiens SV=320 PE=1	110519	87840.4	31474.6	78600.6	17429.1	65172.8
P08621-1	P08621	SNRNP70	U1 small nuclear ribonucleoprotein 70 kDa isoform Iso 1 GN=SNRNP70 OS=Homo Sapiens SV=567 PE=1	158707	67592.6	165233	233975	44602.9	134022
P08631-1	P08631	HCK	Tyrosine-protein kinase HCK isoform Iso 1 GN=HCK OS=Homo Sapiens SV=526 PE=1	82445.8	55567.3	20278	103106	58254.8	63930.4
P08670-1	P08670	VIM	Vimentin isoform Iso 1 GN=VIM OS=Homo Sapiens SV=982 PE=1	424919	184296	471650	567840	733212	476383
P08708-1	P08708	RPS17	40S ribosomal protein S17 isoform Iso 1 GN=RPS17 OS=Homo Sapiens SV=318 PE=1	262141	64872.7	40104.9	320307	72679.9	152021
P08754-1	P08754	GNAI3	Guanine nucleotide-binding protein G-k subunit alpha isoform Iso 1 GN=GNAI3 OS=Homo Sapiens SV=504 PE=1	9063.64	5665.7	1797.03	27096.1	10302.9	10785.1
P08758-1	P08758	ANXA5	Annexin A5 isoform Iso 1 GN=ANXA5 OS=Homo Sapiens SV=635 PE=1	213545	65007.3	135680	379414	232672	205264
P08779	P08779	#VALUE!	SWISS-PROT:P08779 Tax_Id=9606 Gene_Symbol=KRT16 Keratin, type I cytoskeletal 16	167665	132901	85620.5	293529	445580	225059
P08865-1	P08865	RPSA	40S ribosomal protein SA isoform Iso 1 GN=RPSA OS=Homo Sapiens SV=419 PE=1	1.53324e+06	153665	1.71114e+06	2.24807e+06	1.65592e+06	1.46041e+06
P09012-1	P09012	SNRPA	U1 small nuclear ribonucleoprotein A isoform Iso 1 GN=SNRPA OS=Homo Sapiens SV=477 PE=1	48278	11214.3	3032.69	50378	26478.3	27876.3
P09104-1	P09104	ENO2	Gamma-enolase isoform Iso 1 GN=ENO2 OS=Homo Sapiens SV=617 PE=1	19691.8	41429.9	55492.2	33961.4	21499.9	34415
P09110-1	P09110	ACAA1	3-ketoacyl-CoA thiolase, peroxisomal isoform Iso 1 GN=ACAA1 OS=Homo Sapiens SV=565 PE=1	10026.8	5113.9	27142.8	13703.6	12776.2	13752.7
P09211-1	P09211	GSTP1	Glutathione S-transferase P isoform Iso 1 GN=GSTP1 OS=Homo Sapiens SV=735 PE=1	1.28088e+06	1.67095e+06	711369	1.72773e+06	1.17614e+06	1.31341e+06
P09382-1	P09382	LGALS1	Galectin-1 isoform Iso 1 GN=LGALS1 OS=Homo Sapiens SV=571 PE=1	10702	2822.03	5792.49	183.101	5011.01	4902.14
P09417-1	P09417	QDPR	Dihydropteridine reductase isoform Iso 1 GN=QDPR OS=Homo Sapiens SV=445 PE=1	5703.23	11968.3	2622.89	4437.85	26687.2	10283.9
P09429-1	P09429	HMGB1	High mobility group protein B1 isoform Iso 1 GN=HMGB1 OS=Homo Sapiens SV=535 PE=1	1.1743e+06	373287	164811	358862	84292.5	431110
P09525-1	P09525	ANXA4	Annexin A4 isoform Iso 1 GN=ANXA4 OS=Homo Sapiens SV=526 PE=1	58855.1	39277.5	46404.2	24327.5	13691.7	36511.2
P09601-1	P09601	HMOX1	Heme oxygenase 1 isoform Iso 1 GN=HMOX1 OS=Homo Sapiens SV=542 PE=1	3970.48	2632.06	28725.3	316.943	8784.47	8885.85
P09622-1	P09622	DLD	Dihydrolipoyl dehydrogenase, mitochondrial isoform Iso 1 GN=DLD OS=Homo Sapiens SV=552 PE=1	74239.8	207772	169696	220210	77124.3	149809
P09651-1	P09651	HNRNPA1	Heterogeneous nuclear ribonucleoprotein A1 isoform A1-B GN=HNRNPA1 OS=Homo Sapiens SV=577 PE=1	1.69846e+06	1.47758e+06	2.45653e+06	1.37201e+06	1.32708e+06	1.66633e+06
P09661-1	P09661	SNRPA1	U2 small nuclear ribonucleoprotein A' isoform Iso 1 GN=SNRPA1 OS=Homo Sapiens SV=338 PE=1	123712	136768	8153.39	126788	95334.5	98151
P09668-1	P09668	CTSH	Pro-cathepsin H isoform Iso 1 GN=CTSH OS=Homo Sapiens SV=484 PE=1	49445.2	42107	28380.4	36186.2	12660.2	33755.8
P09669-1	P09669	COX6C	Cytochrome c oxidase subunit 6C isoform Iso 1 GN=COX6C OS=Homo Sapiens SV=373 PE=1	193509	264976	55843.1	2943.19	37175.5	110889
P09874-1	P09874	PARP1	Poly [ADP-ribose] polymerase 1 isoform Iso 1 GN=PARP1 OS=Homo Sapiens SV=935 PE=1	1.44477e+06	601832	343010	946917	534186	774143
P09884-1	P09884	POLA1	DNA polymerase alpha catalytic subunit isoform Iso 1 GN=POLA1 OS=Homo Sapiens SV=627 PE=1	54568.7	38814	9059.59	30528.3	10251.9	28644.5
P09917-1	P09917	ALOX5	Arachidonate 5-lipoxygenase isoform Iso 1 GN=ALOX5 OS=Homo Sapiens SV=481 PE=1	25065.3	13329.4	792.306	34403.4	9724.44	16663
P09960-1	P09960	LTA4H	Leukotriene A-4 hydrolase isoform Iso 1 GN=LTA4H OS=Homo Sapiens SV=707 PE=1	165994	112993	33954.8	150602	128406	118390
P09972-1	P09972	ALDOC	Fructose-bisphosphate aldolase C isoform Iso 1 GN=ALDOC OS=Homo Sapiens SV=627 PE=1	395537	843455	636486	1.4309e+06	623877	786052
P0C0L4-1	P0C0L4	C4A	Complement C4-A isoform Iso 1 GN=C4A OS=Homo Sapiens SV=1049 PE=1	14995.8	11660	50367.8	23342.8	23032.6	24679.8
P0C7P4-1	P0C7P4	UQCRFS1P1	Putative cytochrome b-c1 complex subunit Rieske-like protein 1 isoform Iso 1 GN=UQCRFS1P1 OS=Homo Sapiens SV=171 PE=5	77849.2	64735.5	7.26569	40091.4	12543.8	39045.4
P0DMV8-1	P0DMV8	HSPA1A	Heat shock 70 kDa protein 1A isoform Iso 1 GN=HSPA1A OS=Homo Sapiens SV=55 PE=1	137946	92131.3	90267	165175	154320	127968
P10155-1	P10155	TROVE2	60 kDa SS-A/Ro ribonucleoprotein isoform Long GN=TROVE2 OS=Homo Sapiens SV=479 PE=1	30565.4	11811.5	52761.4	16497.7	7560.38	23839.3
P10253-1	P10253	GAA	Lysosomal alpha-glucosidase isoform Iso 1 GN=GAA OS=Homo Sapiens SV=592 PE=1	4488.8	944.449	1225	2798.41	2532.35	2397.8
P10412-1	P10412	HIST1H1E	Histone H1.4 isoform Iso 1 GN=HIST1H1E OS=Homo Sapiens SV=497 PE=1	369364	6234.13	104537	21205.1	17793.9	103827
P10415-1	P10415	BCL2	Apoptosis regulator Bcl-2 isoform Alpha GN=BCL2 OS=Homo Sapiens SV=552 PE=1	1110.58	951.167	1271.96	1065.8	992.592	1078.42
P10515-1	P10515	DLAT	Dihydrolipoyllysine-residue acetyltransferase component of pyruvate dehydrogenase complex, mitochondrial isoform Iso 1 GN=DLAT OS=Homo Sapiens SV=504 PE=1	41338.8	36031.3	25554.3	46256.2	36905.5	37217.2
P10599-1	P10599	TXN	Thioredoxin isoform Iso 1 GN=TXN OS=Homo Sapiens SV=517 PE=1	28206.1	17138.6	15611.2	74109.7	31019.9	33217.1
P10606-1	P10606	COX5B	Cytochrome c oxidase subunit 5B, mitochondrial isoform Iso 1 GN=COX5B OS=Homo Sapiens SV=409 PE=1	56186.9	6770	5739.35	27631.4	12606.4	21786.8
P10644-1	P10644	PRKAR1A	cAMP-dependent protein kinase type I-alpha regulatory subunit isoform Iso 1 GN=PRKAR1A OS=Homo Sapiens SV=524 PE=1	212031	114162	157121	325095	60028.6	173687
P10768-1	P10768	ESD	S-formylglutathione hydrolase isoform Iso 1 GN=ESD OS=Homo Sapiens SV=557 PE=1	92811.6	69764.5	12502.1	54595.9	17102.4	49355.3
P10809-1	P10809	HSPD1	60 kDa heat shock protein, mitochondrial isoform Iso 1 GN=HSPD1 OS=Homo Sapiens SV=952 PE=1	1.67144e+06	486511	1.61932e+06	1.86853e+06	1.90563e+06	1.51029e+06
P10909-1	P10909	CLU	Clusterin isoform Iso 1 GN=CLU OS=Homo Sapiens SV=750 PE=1	47646.2	17191.2	78869.6	192808	168065	100916
P11021-1	P11021	HSPA5	78 kDa glucose-regulated protein isoform Iso 1 GN=HSPA5 OS=Homo Sapiens SV=910 PE=1	4.7442e+06	2.2432e+06	2.60362e+06	6.25123e+06	3.90993e+06	3.95044e+06
P11142-1	P11142	HSPA8	Heat shock cognate 71 kDa protein isoform Iso 1 GN=HSPA8 OS=Homo Sapiens SV=771 PE=1	2.74731e+06	1.58002e+06	206629	3.2027e+06	2.72084e+06	2.0915e+06
P11166-1	P11166	SLC2A1	Solute carrier family 2, facilitated glucose transporter member 1 isoform Iso 1 GN=SLC2A1 OS=Homo Sapiens SV=527 PE=1	16023.4	6611.01	9271.53	24146	7830.29	12776.4
P11171-1	P11171	EPB41	Protein 4.1 isoform Iso 1 GN=EPB41 OS=Homo Sapiens SV=537 PE=1	98887.3	75273.4	1299.62	73843.4	33969.5	56654.6
P11177-1	P11177	PDHB	Pyruvate dehydrogenase E1 component subunit beta, mitochondrial isoform Iso 1 GN=PDHB OS=Homo Sapiens SV=561 PE=1	131898	97777	132385	130387	100419	118573
P11182-1	P11182	DBT	Lipoamide acyltransferase component of branched-chain alpha-keto acid dehydrogenase complex, mitochondrial isoform Iso 1 GN=DBT OS=Homo Sapiens SV=694 PE=1	5245.12	1581.16	455.203	1048.9	9780.38	3622.15
P11216-1	P11216	PYGB	Glycogen phosphorylase, brain form isoform Iso 1 GN=PYGB OS=Homo Sapiens SV=584 PE=1	2671.14	4724.31	1867.91	1555.45	183.419	2200.44
P11233-1	P11233	RALA	Ras-related protein Ral-A isoform Iso 1 GN=RALA OS=Homo Sapiens SV=351 PE=1	11119.8	6993.84	0.58446	6447.36	155.176	4943.35
P11277-1	P11277	SPTB	Spectrin beta chain, erythrocytic isoform Iso 1 GN=SPTB OS=Homo Sapiens SV=698 PE=1	11260.5	12226.3	7614.01	21938.9	12483.8	13104.7
P11279-1	P11279	LAMP1	Lysosome-associated membrane glycoprotein 1 isoform Iso 1 GN=LAMP1 OS=Homo Sapiens SV=521 PE=1	2925.17	7332.43	76137	10687.7	35188.7	26454.2
P11310-1	P11310	ACADM	Medium-chain specific acyl-CoA dehydrogenase, mitochondrial isoform Iso 1 GN=ACADM OS=Homo Sapiens SV=580 PE=1	398355	533557	272060	343596	116234	332760
P11387-1	P11387	TOP1	DNA topoisomerase 1 isoform Iso 1 GN=TOP1 OS=Homo Sapiens SV=681 PE=1	212250	192839	44364.8	156970	60399	133364
P11388-1	P11388	TOP2A	DNA topoisomerase 2-alpha isoform Iso 1 GN=TOP2A OS=Homo Sapiens SV=907 PE=1	137498	92047.8	30567	106426	91198.9	91547.6
P11413-1	P11413	G6PD	Glucose-6-phosphate 1-dehydrogenase isoform Short GN=G6PD OS=Homo Sapiens SV=719 PE=1	43017.7	25594.9	15655.5	48705.8	16908.3	29976.5
P11441-1	P11441	UBL4A	Ubiquitin-like protein 4A isoform Iso 1 GN=UBL4A OS=Homo Sapiens SV=401 PE=1	20424.9	65261.4	2891.4	41557.7	35150	33057.1
P11586-1	P11586	MTHFD1	C-1-tetrahydrofolate synthase, cytoplasmic isoform Iso 1 GN=MTHFD1 OS=Homo Sapiens SV=981 PE=1	87092.9	61846.3	509299	105290	75174.2	167741
P11766-1	P11766	ADH5	Alcohol dehydrogenase class-3 isoform Iso 1 GN=ADH5 OS=Homo Sapiens SV=541 PE=1	30222.4	30629.2	36171	24539.2	111464	46605.1
P11836-1	P11836	MS4A1	B-lymphocyte antigen CD20 isoform Iso 1 GN=MS4A1 OS=Homo Sapiens SV=491 PE=1	107422	107945	28722.8	106953	54349.9	81078.6
P11908-1	P11908	PRPS2	Ribose-phosphate pyrophosphokinase 2 isoform Iso 1 GN=PRPS2 OS=Homo Sapiens SV=371 PE=1	8729.18	4612.34	9543.04	10690.5	77925.8	22300.2
P11940-1	P11940	PABPC1	Polyadenylate-binding protein 1 isoform Iso 1 GN=PABPC1 OS=Homo Sapiens SV=683 PE=1	410840	263440	153676	456454	530217	362925
P12004-1	P12004	PCNA	Proliferating cell nuclear antigen isoform Iso 1 GN=PCNA OS=Homo Sapiens SV=702 PE=1	663636	151237	762020	1.46242e+06	560144	719891
P12081-1	P12081	HARS	Histidine--tRNA ligase, cytoplasmic isoform Iso 1 GN=HARS OS=Homo Sapiens SV=561 PE=1	110099	67441.7	106001	89826.8	51565.3	84986.9
P12235-1	P12235	SLC25A4	ADP/ATP translocase 1 isoform Iso 1 GN=SLC25A4 OS=Homo Sapiens SV=443 PE=1	730917	341729	99043.5	333430	77551.5	316534
P12236-1	P12236	SLC25A6	ADP/ATP translocase 3 isoform Iso 1 GN=SLC25A6 OS=Homo Sapiens SV=416 PE=1	117477	73467.8	54110	91232	13086.8	69874.8
P12268-1	P12268	IMPDH2	Inosine-5'-monophosphate dehydrogenase 2 isoform Iso 1 GN=IMPDH2 OS=Homo Sapiens SV=729 PE=1	229048	22577.1	156444	122653	158812	137907
P12270-1	P12270	TPR	Nucleoprotein TPR isoform Iso 1 GN=TPR OS=Homo Sapiens SV=936 PE=1	37474.5	38958.5	58983.7	78199.9	74994.4	57722.2
P12277-1	P12277	CKB	Creatine kinase B-type isoform Iso 1 GN=CKB OS=Homo Sapiens SV=636 PE=1	13233.3	4565.21	2168.79	698.807	7742.4	5681.71
P12694-1	P12694	BCKDHA	2-oxoisovalerate dehydrogenase subunit alpha, mitochondrial isoform Iso 1 GN=BCKDHA OS=Homo Sapiens SV=411 PE=1	23010.2	10061.5	8875.25	4464.61	861.974	9454.7
P12814-1	P12814	ACTN1	Alpha-actinin-1 isoform Iso 1 GN=ACTN1 OS=Homo Sapiens SV=830 PE=1	267832	163201	495234	276885	400703	320771
P12955-1	P12955	PEPD	Xaa-Pro dipeptidase isoform Iso 1 GN=PEPD OS=Homo Sapiens SV=541 PE=1	13252.6	3592.99	8347.72	14591	4210.79	8799.02
P12956-1	P12956	XRCC6	X-ray repair cross-complementing protein 6 isoform Iso 1 GN=XRCC6 OS=Homo Sapiens SV=811 PE=1	862274	279360	245295	479592	211424	415589
P13010-1	P13010	XRCC5	X-ray repair cross-complementing protein 5 isoform Iso 1 GN=XRCC5 OS=Homo Sapiens SV=860 PE=1	579377	519963	384305	467008	541599	498450
P13073-1	P13073	COX4I1	Cytochrome c oxidase subunit 4 isoform 1, mitochondrial isoform Iso 1 GN=COX4I1 OS=Homo Sapiens SV=457 PE=1	318269	141328	8044.21	421117	126196	202991
P13164-1	P13164	IFITM1	Interferon-induced transmembrane protein 1 isoform Iso 1 GN=IFITM1 OS=Homo Sapiens SV=437 PE=1	3017.31	32186.3	1348.89	19508.1	43377.2	19887.6
P13473-1	P13473	LAMP2	Lysosome-associated membrane glycoprotein 2 isoform LAMP-2A GN=LAMP2 OS=Homo Sapiens SV=552 PE=1	16136.9	12337.3	1550.13	19597.5	19204.2	13765.2
P13489-1	P13489	RNH1	Ribonuclease inhibitor isoform Iso 1 GN=RNH1 OS=Homo Sapiens SV=550 PE=1	117628	10902	172040	129034	65899	99100.5
P13639-1	P13639	EEF2	Elongation factor 2 isoform Iso 1 GN=EEF2 OS=Homo Sapiens SV=978 PE=1	833921	874930	722466	961250	415858	761685
P13645	P13645	#VALUE!	SWISS-PROT:P13645 Tax_Id=9606 Gene_Symbol=KRT10 Keratin, type I cytoskeletal 10	700567	326783	58620.2	875320	1.28147e+06	648552
P13646-1	P13646	#VALUE!	SWISS-PROT:P13646-1 Tax_Id=9606 Gene_Symbol=KRT13 Isoform 1 of Keratin, type I cytoskeletal 13	93295.8	39672	112362	92452.3	21153	71787.1
P13647	P13647	#VALUE!	SWISS-PROT:P13647 Tax_Id=9606 Gene_Symbol=KRT5 Keratin, type II cytoskeletal 5	131830	128555	3878.78	290789	254214	161853
P13667-1	P13667	PDIA4	Protein disulfide-isomerase A4 isoform Iso 1 GN=PDIA4 OS=Homo Sapiens SV=712 PE=1	243880	253784	92524.6	249724	287578	225498
P13693-1	P13693	TPT1	Translationally-controlled tumor protein isoform Iso 1 GN=TPT1 OS=Homo Sapiens SV=451 PE=1	35910.6	39493.7	56309.2	32595.8	18943.7	36650.6
P13716-1	P13716	ALAD	Delta-aminolevulinic acid dehydratase isoform Iso 1 GN=ALAD OS=Homo Sapiens SV=581 PE=1	1887.79	972.378	16552.1	2028.22	8024.72	5893.04
P13760-1	P13760	HLA-DRB1	HLA class II histocompatibility antigen, DRB1-4 beta chain isoform Iso 1 GN=HLA-DRB1 OS=Homo Sapiens SV=293 PE=1	4275.15	8923.24	14750.1	79199.5	3767.32	22183.1
P13761-1	P13761	HLA-DRB1	HLA class II histocompatibility antigen, DRB1-7 beta chain isoform Iso 1 GN=HLA-DRB1 OS=Homo Sapiens SV=182 PE=1	33934.6	3998.59	817449	10621.4	10938.2	175388
P13765-1	P13765	HLA-DOB	HLA class II histocompatibility antigen, DO beta chain isoform Iso 1 GN=HLA-DOB OS=Homo Sapiens SV=342 PE=1	9040.28	9334.56	42881.7	7712.01	5429.96	14879.7
P13796-1	P13796	LCP1	Plastin-2 isoform Iso 1 GN=LCP1 OS=Homo Sapiens SV=651 PE=1	5.4646e+06	3.00733e+06	1.14091e+06	4.24673e+06	5.83597e+06	3.93911e+06
P13798-1	P13798	APEH	Acylamino-acid-releasing enzyme isoform Iso 1 GN=APEH OS=Homo Sapiens SV=661 PE=1	12082.1	50740.5	22069.6	14860.9	12804.4	22511.5
P13804-1	P13804	ETFA	Electron transfer flavoprotein subunit alpha, mitochondrial isoform Iso 1 GN=ETFA OS=Homo Sapiens SV=663 PE=1	138290	38183.4	77821.1	288798	530136	214646
P13861-1	P13861	PRKAR2A	cAMP-dependent protein kinase type II-alpha regulatory subunit isoform Iso 1 GN=PRKAR2A OS=Homo Sapiens SV=500 PE=1	3348.39	34003.5	12182.9	3181.03	6174.02	11778
P13929-1	P13929	ENO3	Beta-enolase isoform Iso 1 GN=ENO3 OS=Homo Sapiens SV=618 PE=1	12431.4	107538	8576	20507.1	9223.16	31655.1
P13995-1	P13995	MTHFD2	Bifunctional methylenetetrahydrofolate dehydrogenase/cyclohydrolase, mitochondrial isoform Iso 1 GN=MTHFD2 OS=Homo Sapiens SV=470 PE=1	43977.6	4185.77	41927.9	52856.7	4375.02	29464.6
P14174-1	P14174	MIF	Macrophage migration inhibitory factor isoform Iso 1 GN=MIF OS=Homo Sapiens SV=489 PE=1	519966	359466	393328	89257.6	403505	353104
P14314-1	P14314	PRKCSH	Glucosidase 2 subunit beta isoform Iso 1 GN=PRKCSH OS=Homo Sapiens SV=583 PE=1	62035.2	54268	65177.8	89260.6	98236	73795.5
P14317-1	P14317	HCLS1	Hematopoietic lineage cell-specific protein isoform Iso 1 GN=HCLS1 OS=Homo Sapiens SV=482 PE=1	208349	206104	62777.2	346071	409431	246546
P14324-1	P14324	FDPS	Farnesyl pyrophosphate synthase isoform Iso 1 GN=FDPS OS=Homo Sapiens SV=545 PE=1	42150.2	12984.5	26811.1	15826.7	8568.96	21268.3
P14406-1	P14406	COX7A2	Cytochrome c oxidase subunit 7A2, mitochondrial isoform Iso 1 GN=COX7A2 OS=Homo Sapiens SV=254 PE=1	156107	223905	240924	121456	192961	187071
P14550-1	P14550	AKR1A1	Alcohol dehydrogenase [NADP-+] isoform Iso 1 GN=AKR1A1 OS=Homo Sapiens SV=650 PE=1	52570.2	202979	15843.8	68720.7	37899	75602.6
P14598-1	P14598	NCF1	Neutrophil cytosol factor 1 isoform Iso 1 GN=NCF1 OS=Homo Sapiens SV=348 PE=1	45878.4	723.352	41515.8	38323.1	127286	50745.2
P14618-1	P14618	PKM	Pyruvate kinase PKM isoform M2 GN=PKM OS=Homo Sapiens SV=1139 PE=1	3.47325e+06	1.79365e+06	2.20296e+06	6.10775e+06	3.22057e+06	3.35964e+06
P14618-2	P14618	PKM	Pyruvate kinase PKM isoform M1 GN=PKM OS=Homo Sapiens SV=1139 PE=1	19611.7	519665	1735.3	23362.7	675.302	113010
P14621-1	P14621	ACYP2	Acylphosphatase-2 isoform Iso 1 GN=ACYP2 OS=Homo Sapiens SV=409 PE=1	6834.06	40711.9	19787.6	219.836	37353.1	20981.3
P14625-1	P14625	HSP90B1	Endoplasmin isoform Iso 1 GN=HSP90B1 OS=Homo Sapiens SV=968 PE=1	471726	607587	135800	850910	716776	556559
P14649-1	P14649	MYL6B	Myosin light chain 6B isoform Iso 1 GN=MYL6B OS=Homo Sapiens SV=377 PE=1	2.04976e+06	1.86982e+06	1.15214e+06	849242	1.89509e+06	1.56321e+06
P14678-1	P14678	SNRPB	Small nuclear ribonucleoprotein-associated proteins B and B' isoform SM-B' GN=SNRPB OS=Homo Sapiens SV=432 PE=1	216972	251945	238123	131381	194172	206518
P14735-1	P14735	IDE	Insulin-degrading enzyme isoform Iso 1 GN=IDE OS=Homo Sapiens SV=578 PE=1	51651	30903.9	155996	38143.3	27310.1	60800.8
P14859-1	P14859	POU2F1	POU domain, class 2, transcription factor 1 isoform Iso 1 GN=POU2F1 OS=Homo Sapiens SV=482 PE=1	57766.3	38058.6	156168	58001.3	51227.1	72244.2
P14866-1	P14866	HNRNPL	Heterogeneous nuclear ribonucleoprotein L isoform Iso 1 GN=HNRNPL OS=Homo Sapiens SV=742 PE=1	731584	172836	817587	861737	589090	634567
P14868-1	P14868	DARS	Aspartate--tRNA ligase, cytoplasmic isoform Iso 1 GN=DARS OS=Homo Sapiens SV=673 PE=1	108604	48839.8	28688.3	101414	77027.9	72914.9
P14923-1	P14923	JUP	Junction plakoglobin isoform Iso 1 GN=JUP OS=Homo Sapiens SV=558 PE=1	152.664	152.923	341.744	205.31	3851.97	940.922
P14927-1	P14927	UQCRB	Cytochrome b-c1 complex subunit 7 isoform Iso 1 GN=UQCRB OS=Homo Sapiens SV=422 PE=1	54605.4	125104	62755.8	29621.3	32242	60865.7
P15121-1	P15121	AKR1B1	Aldose reductase isoform Iso 1 GN=AKR1B1 OS=Homo Sapiens SV=669 PE=1	89305.5	53654.1	160018	99080.6	113183	103048
P15153-1	P15153	RAC2	Ras-related C3 botulinum toxin substrate 2 isoform Iso 1 GN=RAC2 OS=Homo Sapiens SV=282 PE=1	468478	259223	60539.7	194504	87313.1	214012
P15170-1	P15170	GSPT1	Eukaryotic peptide chain release factor GTP-binding subunit ERF3A isoform Iso 1 GN=GSPT1 OS=Homo Sapiens SV=497 PE=1	5444.82	13920	805.077	1214.04	1235.71	4523.93
P15311-1	P15311	EZR	Ezrin isoform Iso 1 GN=EZR OS=Homo Sapiens SV=738 PE=1	1.61383e+06	1.22653e+06	129782	1.09416e+06	827748	978409
P15313-1	P15313	ATP6V1B1	V-type proton ATPase subunit B, kidney isoform isoform Iso 1 GN=ATP6V1B1 OS=Homo Sapiens SV=412 PE=1	30429.8	43650.1	23301.4	17833.9	89014.9	40846
P15374-1	P15374	UCHL3	Ubiquitin carboxyl-terminal hydrolase isozyme L3 isoform Iso 1 GN=UCHL3 OS=Homo Sapiens SV=409 PE=1	9614.35	23047.5	36271.2	14665.1	9302.98	18580.2
P15498-1	P15498	VAV1	Proto-oncogene vav isoform Iso 1 GN=VAV1 OS=Homo Sapiens SV=486 PE=1	6589.16	2431.44	2695.39	760.775	271.493	2549.65
P15531-1	P15531	NME1	Nucleoside diphosphate kinase A isoform Iso 1 GN=NME1 OS=Homo Sapiens SV=512 PE=1	558222	37101.9	33031	914850	277759	364193
P15880-1	P15880	RPS2	40S ribosomal protein S2 isoform Iso 1 GN=RPS2 OS=Homo Sapiens SV=421 PE=1	522626	185605	378593	335208	105832	305573
P15924-1	P15924	DSP	Desmoplakin isoform DPI GN=DSP OS=Homo Sapiens SV=879 PE=1	997.733	35.339	238.612	238.706	6536.96	1609.47
P15927-1	P15927	RPA2	Replication protein A 32 kDa subunit isoform Iso 1 GN=RPA2 OS=Homo Sapiens SV=570 PE=1	39968.6	26212	89653.1	26574.6	10888.1	38659.3
P16070-1	P16070	CD44	CD44 antigen isoform Iso 1 GN=CD44 OS=Homo Sapiens SV=638 PE=1	15629.2	7944.68	7964.62	12546.1	12671.9	11351.3
P16152-1	P16152	CBR1	Carbonyl reductase [NADPH] 1 isoform Iso 1 GN=CBR1 OS=Homo Sapiens SV=556 PE=1	76053.3	31900.9	19835.4	51135.3	11369.9	38059
P16157-1	P16157	ANK1	Ankyrin-1 isoform Er1 GN=ANK1 OS=Homo Sapiens SV=669 PE=1	10564.1	15648.1	4999.7	36512.2	29083.9	19361.6
P16401-1	P16401	HIST1H1B	Histone H1.5 isoform Iso 1 GN=HIST1H1B OS=Homo Sapiens SV=458 PE=1	3.37141e+06	737858	847061	1.75611e+06	430460	1.42858e+06
P16402-1	P16402	HIST1H1D	Histone H1.3 isoform Iso 1 GN=HIST1H1D OS=Homo Sapiens SV=438 PE=1	97857.8	5545.27	50149.5	12361.7	40578.9	41298.7
P16403-1	P16403	HIST1H1C	Histone H1.2 isoform Iso 1 GN=HIST1H1C OS=Homo Sapiens SV=488 PE=1	4.8249e+06	545883	1.02977e+06	1.58008e+06	608191	1.71776e+06
P16452-1	P16452	EPB42	Erythrocyte membrane protein band 4.2 isoform Short GN=EPB42 OS=Homo Sapiens SV=396 PE=1	13781.4	6747.73	18601.1	17337.4	7137.63	12721.1
P16455-1	P16455	MGMT	Methylated-DNA--protein-cysteine methyltransferase isoform Iso 1 GN=MGMT OS=Homo Sapiens SV=471 PE=1	5739.74	31701	1048.9	79211.1	20967.7	27733.7
P16615-1	P16615	ATP2A2	Sarcoplasmic/endoplasmic reticulum calcium ATPase 2 isoform Iso 1 GN=ATP2A2 OS=Homo Sapiens SV=613 PE=1	103506	133602	5441.04	91884.4	30831.6	73052.9
P16885-1	P16885	PLCG2	1-phosphatidylinositol 4,5-bisphosphate phosphodiesterase gamma-2 isoform Iso 1 GN=PLCG2 OS=Homo Sapiens SV=590 PE=1	181636	116597	67620.3	182990	107836	131336
P16949-1	P16949	STMN1	Stathmin isoform Iso 1 GN=STMN1 OS=Homo Sapiens SV=365 PE=1	165532	474051	22478.8	374866	367828	280951
P16989-1	P16989	YBX3	Y-box-binding protein 3 isoform Iso 1 GN=YBX3 OS=Homo Sapiens SV=532 PE=1	70963.3	21138.3	181797	79092.3	66263.3	83850.9
P17026-1	P17026	ZNF22	Zinc finger protein 22 isoform Iso 1 GN=ZNF22 OS=Homo Sapiens SV=378 PE=1	7486.91	7181.25	4897.7	3786.75	211.773	4712.88
P17096-1	P17096	HMGA1	High mobility group protein HMG-I/HMG-Y isoform HMG-I GN=HMGA1 OS=Homo Sapiens SV=434 PE=1	123230	97671.8	30030.4	97179.7	269.73	69676.3
P17174-1	P17174	GOT1	Aspartate aminotransferase, cytoplasmic isoform Iso 1 GN=GOT1 OS=Homo Sapiens SV=438 PE=1	126553	71890	138363	104844	68442.2	102018
P17252-1	P17252	PRKCA	Protein kinase C alpha type isoform Iso 1 GN=PRKCA OS=Homo Sapiens SV=716 PE=1	15193.3	23891.9	4763.63	15729.8	19117.1	15739.2
P17480-1	P17480	UBTF	Nucleolar transcription factor 1 isoform UBF1 GN=UBTF OS=Homo Sapiens SV=544 PE=1	72944.5	77811.4	21892.8	130092	106211	81790.4
P17568-1	P17568	NDUFB7	NADH dehydrogenase [ubiquinone] 1 beta subcomplex subunit 7 isoform Iso 1 GN=NDUFB7 OS=Homo Sapiens SV=389 PE=1	15347.9	22170.6	1218.95	10054.3	2220.95	10202.5
P17612-1	P17612	PRKACA	cAMP-dependent protein kinase catalytic subunit alpha isoform Iso 1 GN=PRKACA OS=Homo Sapiens SV=554 PE=1	24221.4	20256.6	140903	8223.02	2392.09	39199.1
P17655-1	P17655	CAPN2	Calpain-2 catalytic subunit isoform Iso 1 GN=CAPN2 OS=Homo Sapiens SV=598 PE=1	2252.29	540.691	4934.03	4244.96	54.6099	2405.32
P17661-1	P17661	DES	Desmin isoform Iso 1 GN=DES OS=Homo Sapiens SV=568 PE=1	96598.9	194552	424381	210006	113134	207734
P17812-1	P17812	CTPS1	CTP synthase 1 isoform Iso 1 GN=CTPS1 OS=Homo Sapiens SV=555 PE=1	21839.5	16450.1	30750.1	32955.1	28338.7	26066.7
P17844-1	P17844	DDX5	Probable ATP-dependent RNA helicase DDX5 isoform Iso 1 GN=DDX5 OS=Homo Sapiens SV=727 PE=1	510742	227818	370866	671139	480753	452264
P17858-1	P17858	PFKL	ATP-dependent 6-phosphofructokinase, liver type isoform Iso 1 GN=PFKL OS=Homo Sapiens SV=553 PE=1	79856.7	88391.6	123465	88819.9	47532.4	85613.2
P17900-1	P17900	GM2A	Ganglioside GM2 activator isoform Iso 1 GN=GM2A OS=Homo Sapiens SV=409 PE=1	8.67629	36.472	706.498	277.308	1378.03	481.397
P17927-1	P17927	CR1	Complement receptor type 1 isoform Iso 1 GN=CR1 OS=Homo Sapiens SV=649 PE=1	17809.7	5457.55	613.769	5107.95	1626.58	6123.11
P17980-1	P17980	PSMC3	26S protease regulatory subunit 6A isoform Iso 1 GN=PSMC3 OS=Homo Sapiens SV=563 PE=1	124845	10432.7	124318	124826	136150	104114
P17987-1	P17987	TCP1	T-complex protein 1 subunit alpha isoform Iso 1 GN=TCP1 OS=Homo Sapiens SV=688 PE=1	455275	247673	377239	537334	275682	378641
P18031-1	P18031	PTPN1	Tyrosine-protein phosphatase non-receptor type 1 isoform Iso 1 GN=PTPN1 OS=Homo Sapiens SV=632 PE=1	69398.4	106313	30388	39862.9	10514.6	51295.3
P18077-1	P18077	RPL35A	60S ribosomal protein L35a isoform Iso 1 GN=RPL35A OS=Homo Sapiens SV=312 PE=1	204002	147898	161411	182112	90594.3	157204
P18085-1	P18085	ARF4	ADP-ribosylation factor 4 isoform Iso 1 GN=ARF4 OS=Homo Sapiens SV=346 PE=1	12804.4	973.089	12253.5	29117.4	46971.7	20424
P18124-1	P18124	RPL7	60S ribosomal protein L7 isoform Iso 1 GN=RPL7 OS=Homo Sapiens SV=439 PE=1	300300	276997	37105.2	198344	167494	196048
P18206-1	P18206	VCL	Vinculin isoform Iso 2 GN=VCL OS=Homo Sapiens SV=919 PE=1	15083.8	11218.2	10583.8	5947.46	9031.62	10373
P18462-1	P18462	HLA-A	HLA class I histocompatibility antigen, A-25 alpha chain isoform Iso 1 GN=HLA-A OS=Homo Sapiens SV=189 PE=1	30200.1	24500.6	35054.9	38874.2	10399	27805.8
P18583-1	P18583	SON	Protein SON isoform F GN=SON OS=Homo Sapiens SV=657 PE=1	150631	85507.5	20968.2	73162.4	136266	93306.9
P18583-2	P18583	SON	Protein SON isoform A GN=SON OS=Homo Sapiens SV=657 PE=1	6830.72	111.3	95.0486	608.407	264.331	1581.96
P18621-1	P18621	RPL17	60S ribosomal protein L17 isoform Iso 1 GN=RPL17 OS=Homo Sapiens SV=433 PE=1	205830	209950	37759.6	176738	17154	129486
P18669-1	P18669	PGAM1	Phosphoglycerate mutase 1 isoform Iso 1 GN=PGAM1 OS=Homo Sapiens SV=440 PE=1	1.018e+06	1.00646e+06	215685	1.02413e+06	534269	759707
P18754-1	P18754	RCC1	Regulator of chromosome condensation isoform Iso 1 GN=RCC1 OS=Homo Sapiens SV=566 PE=1	84704.7	14336.4	60196	84201	51342	58956
P18858-1	P18858	LIG1	DNA ligase 1 isoform Iso 1 GN=LIG1 OS=Homo Sapiens SV=617 PE=1	18646.3	21948.1	3817.76	23244.7	16286.8	16788.7
P18859-1	P18859	ATP5J	ATP synthase-coupling factor 6, mitochondrial isoform Iso 1 GN=ATP5J OS=Homo Sapiens SV=410 PE=1	3039.12	2559.87	5412.64	4459.15	1469.84	3388.12
P18887-1	P18887	XRCC1	DNA repair protein XRCC1 isoform Iso 1 GN=XRCC1 OS=Homo Sapiens SV=639 PE=1	7635.39	9112.66	11259.1	13248.3	13272.9	10905.7
P19013	P19013	#VALUE!	SWISS-PROT:P19013 Tax_Id=9606 Gene_Symbol=KRT4 keratin 4	394415	151875	21150.5	242385	268652	215696
P19105-1	P19105	MYL12A	Myosin regulatory light chain 12A isoform Iso 1 GN=MYL12A OS=Homo Sapiens SV=437 PE=1	476349	216064	24312.1	1.09898e+06	876424	538426
P19338-1	P19338	NCL	Nucleolin isoform Iso 1 GN=NCL OS=Homo Sapiens SV=932 PE=1	1.93048e+06	940522	394669	1.78397e+06	2.03383e+06	1.41669e+06
P19367-1	P19367	HK1	Hexokinase-1 isoform Iso 1 GN=HK1 OS=Homo Sapiens SV=674 PE=1	66833	52722.8	18136	49257.8	31858.2	43761.5
P19387-1	P19387	POLR2C	DNA-directed RNA polymerase II subunit RPB3 isoform Iso 1 GN=POLR2C OS=Homo Sapiens SV=463 PE=1	14409.9	17799.2	61498.5	51569.4	14634.3	31982.3
P19388-1	P19388	POLR2E	DNA-directed RNA polymerases I, II, and III subunit RPABC1 isoform Iso 1 GN=POLR2E OS=Homo Sapiens SV=361 PE=1	30961.8	48687.5	1210.76	43387.5	13525.4	27554.6
P19397-1	P19397	CD53	Leukocyte surface antigen CD53 isoform Iso 1 GN=CD53 OS=Homo Sapiens SV=319 PE=1	33392	21900.2	24998.5	30519.5	21061.5	26374.3
P19404-1	P19404	NDUFV2	NADH dehydrogenase [ubiquinone] flavoprotein 2, mitochondrial isoform Iso 1 GN=NDUFV2 OS=Homo Sapiens SV=333 PE=1	25521.1	39725.1	49416.1	28912.6	53733.5	39461.7
P19623-1	P19623	SRM	Spermidine synthase isoform Iso 1 GN=SRM OS=Homo Sapiens SV=550 PE=1	11218.2	11726.5	5787.33	22556.9	34653.7	17188.5
P19838-1	P19838	NFKB1	Nuclear factor NF-kappa-B p105 subunit isoform Iso 1 GN=NFKB1 OS=Homo Sapiens SV=592 PE=1	54946.7	26016.7	98762.7	65002.2	44331.6	57812
P19971-1	P19971	TYMP	Thymidine phosphorylase isoform Iso 1 GN=TYMP OS=Homo Sapiens SV=529 PE=1	33257.1	10138	17008.7	24240.8	47990.1	26526.9
P20023-1	P20023	CR2	Complement receptor type 2 isoform A GN=CR2 OS=Homo Sapiens SV=468 PE=1	43878.2	11339.6	1433.58	21747.9	35014.1	22682.7
P20036-1	P20036	HLA-DPA1	HLA class II histocompatibility antigen, DP alpha 1 chain isoform Iso 1 GN=HLA-DPA1 OS=Homo Sapiens SV=463 PE=1	12298.6	27660.6	27503.9	3023.95	1183.67	14334.1
P20039-1	P20039	HLA-DRB1	HLA class II histocompatibility antigen, DRB1-11 beta chain isoform Iso 1 GN=HLA-DRB1 OS=Homo Sapiens SV=150 PE=1	5851.13	220165	10091.5	16913.3	38485	58301.3
P20042-1	P20042	EIF2S2	Eukaryotic translation initiation factor 2 subunit 2 isoform Iso 1 GN=EIF2S2 OS=Homo Sapiens SV=516 PE=1	12058.8	57398.3	28406.1	39182.9	10787.6	29566.7
P20073-1	P20073	ANXA7	Annexin A7 isoform Iso 1 GN=ANXA7 OS=Homo Sapiens SV=424 PE=1	107072	78012.1	177051	115249	56197.2	106716
P20273-1	P20273	CD22	B-cell receptor CD22 isoform CD22-beta GN=CD22 OS=Homo Sapiens SV=435 PE=1	32228.1	23037.3	14590.5	41989.3	28523.6	28073.8
P20290-1	P20290	BTF3	Transcription factor BTF3 isoform Iso 1 GN=BTF3 OS=Homo Sapiens SV=501 PE=1	24573.4	93148.2	803.745	133558	18559.4	54128.6
P20292-1	P20292	ALOX5AP	Arachidonate 5-lipoxygenase-activating protein isoform Iso 1 GN=ALOX5AP OS=Homo Sapiens SV=402 PE=1	65838.9	94713.9	7223.64	159868	89002.1	83329.4
P20339-1	P20339	RAB5A	Ras-related protein Rab-5A isoform Iso 1 GN=RAB5A OS=Homo Sapiens SV=470 PE=1	43372.6	73274	47567.1	38571.1	26463.5	45849.7
P20340-1	P20340	RAB6A	Ras-related protein Rab-6A isoform Iso 1 GN=RAB6A OS=Homo Sapiens SV=441 PE=1	112263	232610	38698.5	88259.4	27405.2	99847.2
P20591-1	P20591	MX1	Interferon-induced GTP-binding protein Mx1 isoform Iso 1 GN=MX1 OS=Homo Sapiens SV=480 PE=1	251913	248347	94918.7	168732	72671.4	167317
P20592-1	P20592	MX2	Interferon-induced GTP-binding protein Mx2 isoform Iso 1 GN=MX2 OS=Homo Sapiens SV=435 PE=1	4180.15	5330.58	44935.7	7931.59	6483.23	13772.2
P20618-1	P20618	PSMB1	Proteasome subunit beta type-1 isoform Iso 1 GN=PSMB1 OS=Homo Sapiens SV=602 PE=1	255535	262303	15930	231225	281752	209349
P20645-1	P20645	M6PR	Cation-dependent mannose-6-phosphate receptor isoform Iso 1 GN=M6PR OS=Homo Sapiens SV=420 PE=1	24411.2	8741.29	8502.51	7110.78	2921.04	10337.4
P20671-1	P20671	HIST1H2AD	Histone H2A type 1-D isoform Iso 1 GN=HIST1H2AD OS=Homo Sapiens SV=324 PE=1	8.26569e+06	2.38825e+06	4.78843e+06	8.05733e+06	3.09418e+06	5.31878e+06
P20674-1	P20674	COX5A	Cytochrome c oxidase subunit 5A, mitochondrial isoform Iso 1 GN=COX5A OS=Homo Sapiens SV=417 PE=1	295327	330786	95903	124315	87589.5	186784
P20700-1	P20700	LMNB1	Lamin-B1 isoform Iso 1 GN=LMNB1 OS=Homo Sapiens SV=650 PE=1	944680	658453	286987	1.05929e+06	977239	785330
P20810-1	P20810	CAST	Calpastatin isoform Iso 1 GN=CAST OS=Homo Sapiens SV=644 PE=1	4649.65	7080.4	83.8941	3285.32	10832.3	5186.31
P20839-1	P20839	IMPDH1	Inosine-5'-monophosphate dehydrogenase 1 isoform Iso 1 GN=IMPDH1 OS=Homo Sapiens SV=467 PE=1	47151.5	41.603	101053	35232.9	72071.1	51110
P21281-1	P21281	ATP6V1B2	V-type proton ATPase subunit B, brain isoform isoform Iso 1 GN=ATP6V1B2 OS=Homo Sapiens SV=494 PE=1	37013.2	37903	21435.6	48631	37849.6	36566.4
P21291-1	P21291	CSRP1	Cysteine and glycine-rich protein 1 isoform Iso 1 GN=CSRP1 OS=Homo Sapiens SV=347 PE=1	59927.7	88860	323.039	60607.4	85051.7	58954
P21333-1	P21333	FLNA	Filamin-A isoform Iso 1 GN=FLNA OS=Homo Sapiens SV=1850 PE=1	67487.6	143401	23828.5	85244.2	51191.4	74230.6
P21399-1	P21399	ACO1	Cytoplasmic aconitate hydratase isoform Iso 1 GN=ACO1 OS=Homo Sapiens SV=628 PE=1	2602.26	2841.26	1201.41	3574.62	2545.85	2553.08
P21796-1	P21796	VDAC1	Voltage-dependent anion-selective channel protein 1 isoform Iso 1 GN=VDAC1 OS=Homo Sapiens SV=587 PE=1	862103	791983	641536	625007	438392	671804
P21912-1	P21912	SDHB	Succinate dehydrogenase [ubiquinone] iron-sulfur subunit, mitochondrial isoform Iso 1 GN=SDHB OS=Homo Sapiens SV=596 PE=1	52018.6	82851.9	11665.6	66921.9	69517.9	56595.2
[truncated: 1,884 more rows]

## Sheet: CENTROCYTES
Uniprot ID	GeneName	Description	CC1	CC2	CC3	CC4	CC5	MEAN		UNIQUE PROTEINS
[truncated: 2,572 more rows]

## Sheet: MEMORY B CELLS
Uniprot ID	GeneName	Description	M1	M2	M3	M4	M5	MEAN		UNIQUE PROTEINS
[truncated: 2,593 more rows]

## Sheet: PLASMA CELLS
Uniprot ID	GeneName	Description	PC1	PC2	PC3	PC4	PC5	MEAN		UNIQUE PROTEINS
[truncated: 393 more rows]

[truncated: 1 more sheets: VennResults]
