# Supplementary material for: Dynamic Intracellular Metabolic Cell Signaling Profiles During Ag-Dependent B-Cell Differentiation
Source: Front Immunol. 2021 Mar 30;12:637832. doi: 10.3389/fimmu.2021.637832 (PMC8043114; doi:10.3389/fimmu.2021.637832)
Supplement: Supplementary Table 3 — Quantitative analysis. The lists of proteins of the quantitative analysis are depicted (sheet 1) together with the 1-to-1 comparisons (sheets 2-7). The UniProt ID (accession), the number of detected peptides per protein (peptide count), the number of unique peptides per protein (unique peptides), the confidence score, the ANOVA p-value (ANOVA (p)), the max fold change, the B-cell population with the highest mean for each protein (highest mean condition), the B-cell population with the lowest mean for each protein (lowest mean condition), the complete name of the protein (description), and the normalized abundance for each replicate within each B-cell population are indicated. The significant proteins (ANOVA p-value < 0.05) detected after pair-wise comparisons of B-cell subpopulations. 1 means “significant differences”, 0 means “no significant differences” (sheet 8). [file Table_3.xlsx]

## Sheet: ALL (n=753)
											Normalized abundance
											NAIVE(N)					CENTROBLAST (CB)					CENTROCYTE (CC)					MEMORY (M)					Tags
Accession	GeneName	Chromosome	Peptide count	Unique peptides	Confidence score	Anova (p)	Max fold change	Highest mean condition	Lowest mean condition	Description	N1	N2	N3	N4	N5	CB1	CB2	CB3	CB4	CB5	CC1	CC2	CC3	CC4	CC5	M1	M2	M3	M4	M5	Anova p-value <= 0,05
P28072-1	PSMB6	17	2	2	131.85	4.81002e-09	10.9745	CENTROBLAST	MEMORY	Proteasome subunit beta type-6 isoform Iso 1 GN=PSMB6 OS=Homo Sapiens SV=498 PE=1	13734.8	14861.3	5351.16	9030.76	7672.77	40268.2	44119.2	61065.5	50837.5	52460.4	44311.3	76224.4	41537.4	39882.2	46113.3	4422.25	2524.57	5015.19	7881.17	2823.15	x
P61604-1	HSPE1	2	7	7	476.6	0.0331966	4.37371	CENTROBLAST	MEMORY	10 kDa heat shock protein, mitochondrial isoform Iso 1 GN=HSPE1 OS=Homo Sapiens SV=471 PE=1	103406	77192.8	142399	133549	348512	190595	480518	383827	497264	622461	141302	118351	203900	226804	7870.42	145611	107719	87896.1	106523	49463.1	x
P62258-1	YWHAE	17	20	20	1249.36	0.00781895	3.29751	CENTROCYTE	MEMORY	14-3-3 protein epsilon isoform Iso 1 GN=YWHAE OS=Homo Sapiens SV=718 PE=1	113676	184432	33957.2	605937	492467	662449	218222	1.01663e+06	994832	1.36752e+06	996941	1.02287e+06	516327	1.01937e+06	985669	345784	302322	274077	180983	273985	x
Q04917-1	YWHAH	22	13	13	963.76	0.00085676	7.13309	CENTROBLAST	MEMORY	14-3-3 protein eta isoform Iso 1 GN=YWHAH OS=Homo Sapiens SV=504 PE=1	71428.6	94298.5	75111.5	157262	71660.9	317450	402403	211654	1.23855e+06	83219.5	285787	223006	129225	254260	229495	60022.2	69864.2	70839.9	49913.9	65250.3	x
P16885-1	PLCG2	16	25	25	1560.53	0.0374942	2.59322	CENTROCYTE	NAIVE	1-phosphatidylinositol 4,5-bisphosphate phosphodiesterase gamma-2 isoform Iso 1 GN=PLCG2 OS=Homo Sapiens SV=590 PE=1	70993.7	82070.1	23568.3	38317.1	139916	181636	116597	67620.3	182990	107836	178830	351377	153010	166194	70833.2	105380	105943	103389	67263.8	49686.2	x
P62333-1	PSMC6	14	7	7	406.71	0.00855546	4.33673	CENTROCYTE	NAIVE	26S protease regulatory subunit 10B isoform Iso 1 GN=PSMC6 OS=Homo Sapiens SV=395 PE=1	10447.6	22277.7	3796.18	16657	59606.8	109445	30790	87098.3	68264.4	69983.8	160751	120861	67767.2	87905.3	51834.7	67955.5	82765.9	65359.7	80545.6	11126	x
P62191-1	PSMC1	14	6	6	391.3	0.00289374	3.85591	CENTROCYTE	NAIVE	26S protease regulatory subunit 4 isoform Iso 1 GN=PSMC1 OS=Homo Sapiens SV=442 PE=1	11829.9	13565.9	2397.21	1781.5	71585.7	72798.6	27445.8	40697.3	90007.5	86560.9	88013.6	103404	61270.5	74177.7	63198.2	34875.7	70127.7	55699.5	41992.9	30977.8	x
P17980-1	PSMC3	11	11	11	800.32	0.0121907	5.50608	CENTROCYTE	NAIVE	26S protease regulatory subunit 6A isoform Iso 1 GN=PSMC3 OS=Homo Sapiens SV=563 PE=1	18170.8	4720.44	1200.94	3701.15	105182	124845	10432.7	124318	124826	136150	166768	205694	81200.2	191630	86882.1	63280.6	102694	54926.7	82751.3	5559.71	x
P43686-1	PSMC4	1	7	7	567.92	0.00563493	14.8297	CENTROBLAST	NAIVE	26S protease regulatory subunit 6B isoform Iso 1 GN=PSMC4 OS=Homo Sapiens SV=602 PE=1	4065.37	790.474	0	421.51	24012.6	39561.4	7261.13	130450	116368	140721	63874.7	86038.3	109092	51711.3	18200.4	186744	53399.9	41203.5	48312.7	32460.5	x
P62195-1	PSMC5	17	9	9	581.19	0.041112	2.85003	CENTROCYTE	NAIVE	26S protease regulatory subunit 8 isoform Iso 1 GN=PSMC5 OS=Homo Sapiens SV=564 PE=1	39374.8	22422.4	21112.7	20949.9	90737.7	83428.2	49762.8	113774	101762	108180	117384	148816	99459	133158	55792.7	70854	83503.3	72779.3	87438.3	8396.66	x
O00231-1	PSMD11	17	7	7	438.06	0.0093558	6.48167	CENTROBLAST	NAIVE	26S proteasome non-ATPase regulatory subunit 11 isoform Iso 1 GN=PSMD11 OS=Homo Sapiens SV=486 PE=1	24540	34070.9	24059.2	10016.1	54669	89573	56902.6	573819	143369	91443.8	113180	169337	56803.2	96969.5	29373.8	58177.1	85029.4	44374.4	31833	28619.9	x
O00232-1	PSMD12	17	6	6	416.49	0.0265636	6.45155	CENTROBLAST	NAIVE	26S proteasome non-ATPase regulatory subunit 12 isoform Iso 1 GN=PSMD12 OS=Homo Sapiens SV=486 PE=1	6546.62	22439	725.62	18502.3	15621.7	53334	52225.7	231016	61046.9	14213.7	29574.8	3512.8	8187.43	17223.2	9594.04	15545.3	22474	14394	8046.74	10880.7	x
Q9UNM6-1	PSMD13	11	7	7	410.45	0.0102085	3.98155	CENTROBLAST	NAIVE	26S proteasome non-ATPase regulatory subunit 13 isoform Iso 1 GN=PSMD13 OS=Homo Sapiens SV=506 PE=1	19181.5	18279.6	2451.58	1777	36251	52067.4	72206.1	118559	39088.4	28403.3	56137.6	28787.6	39254.1	37282.4	24040.4	29129.3	51263.5	38045.3	29128.2	22612.6	x
O00487-1	PSMD14	2	8	8	448.49	7.02063e-05	3.60943	CENTROCYTE	NAIVE	26S proteasome non-ATPase regulatory subunit 14 isoform Iso 1 GN=PSMD14 OS=Homo Sapiens SV=493 PE=1	22315	23353	7941.95	30661.7	23770.7	50467.1	81755.2	49471.4	75184.7	81213.8	95743.9	79736	53748.9	101085	59657.8	40126.9	38339	34834.3	40664.1	18688.2	x
O43242-1	PSMD3	17	8	8	503.97	0.00265558	3.13863	CENTROBLAST	NAIVE	26S proteasome non-ATPase regulatory subunit 3 isoform Iso 1 GN=PSMD3 OS=Homo Sapiens SV=511 PE=1	22726.8	68002.5	22124.9	18842.7	77336.5	171910	84304.9	103970	158414	137479	112235	58140.9	68538.3	72608	57559.9	73046.9	77058.7	78526	49654.8	30678.1	x
P55036-1	PSMD4	1	3	3	125.11	0.0306908	3.90728	CENTROCYTE	NAIVE	26S proteasome non-ATPase regulatory subunit 4 isoform Rpn10A GN=PSMD4 OS=Homo Sapiens SV=504 PE=1	3283.06	6561.58	0	1085.2	78858.4	44754.6	19997.4	97602.2	60015.1	54575.4	91836.7	60194.1	48699.6	77516.7	72580.6	46463.7	76088.2	44567.1	61219.7	21087.8	x
Q15008-1	PSMD6	3	6	6	361.58	0.0397239	2.74382	CENTROBLAST	NAIVE	26S proteasome non-ATPase regulatory subunit 6 isoform Iso 1 GN=PSMD6 OS=Homo Sapiens SV=501 PE=1	16319.1	19467.7	5895.72	15217.8	31443.1	74622.7	52929.6	45490.6	48412.1	20943.1	59571.1	20888.3	15042.8	26252.5	12318	37922.5	58503.1	34780.8	28745.2	15858.9	x
P51665-1	PSMD7	16	2	2	208.01	0.00650637	7.76594	CENTROCYTE	NAIVE	26S proteasome non-ATPase regulatory subunit 7 isoform Iso 1 GN=PSMD7 OS=Homo Sapiens SV=468 PE=1	4592.46	26.6374	0	0	2231.84	7824.91	835.084	488.73	3176.7	3342.66	8378.38	17267.1	10114.1	13648.9	3795.45	4473.22	5401.4	8013.9	5672.84	2977.41	x
P48556-1	PSMD8	19	3	3	137.47	0.0201559	2.29802	CENTROBLAST	MEMORY	26S proteasome non-ATPase regulatory subunit 8 isoform Iso 1 GN=PSMD8 OS=Homo Sapiens SV=482 PE=1	4551.42	4862.32	1270.57	8340.17	12280.6	19998.1	18284.4	5558.98	17618.4	9536.64	13598.1	8754.12	13194.6	20164.3	12933.9	7213.89	4368.55	6995.55	4646.9	7669.75	x
P82664-1	MRPS10	6	2	2	134.42	0.0212902	7.0006	MEMORY	NAIVE	28S ribosomal protein S10, mitochondrial isoform Iso 1 GN=MRPS10 OS=Homo Sapiens SV=422 PE=1	635.881	3924.9	486.535	517.958	6601.79	18771.5	14518.6	23080	10201.2	317.905	17117.4	15446	4761.48	21777	6220.29	26866.9	10270.2	27766.2	8071.17	12202.3	x
O60783-1	MRPS14	1	4	4	247.99	0.000287485	6.54548	CENTROCYTE	NAIVE	28S ribosomal protein S14, mitochondrial isoform Iso 1 GN=MRPS14 OS=Homo Sapiens SV=349 PE=1	4523.35	11062.9	2171.17	561.809	3491.15	28560.3	25484.8	10070.9	21923.8	10957.5	28437.4	36188	19915.6	34333.1	23885.4	14124.4	8531.7	28568.4	16122.3	14220.8	x
Q9Y3D3-1	MRPS16	10	2	2	91.98	0.00987043	63.6152	CENTROBLAST	NAIVE	28S ribosomal protein S16, mitochondrial isoform Iso 1 GN=MRPS16 OS=Homo Sapiens SV=365 PE=1	0	161.547	0	0	0	1812.85	422.245	5092.09	2788.63	161.017	2913.43	141.991	0	0	0	139.172	21.4766	79.338	0.715818	51.7447	x
Q92665-1	MRPS31	13	1	1	121.98	0.00108419	34.0449	CENTROCYTE	NAIVE	28S ribosomal protein S31, mitochondrial isoform Iso 1 GN=MRPS31 OS=Homo Sapiens SV=386 PE=1	35.3516	295.937	0	0	46.3225	58.0883	81.9537	150.478	674.705	3204.46	3307.57	4001.39	2701.14	1525.08	1320.55	1800.15	2637.85	535.651	312.652	325.664	x
P82675-1	MRPS5	2	1	1	63.46	0.00895198	14.7756	CENTROCYTE	NAIVE	28S ribosomal protein S5, mitochondrial isoform Iso 1 GN=MRPS5 OS=Homo Sapiens SV=364 PE=1	1428.1	217.04	34.6932	0	254.285	6251.57	979.258	388.793	536.563	4418.59	10770.7	4676.59	11025.8	1773.36	331.307	4320.39	8036.55	4005.26	1921.51	4968.47	x
Q7Z7H8-1	MRPL10	17	1	1	51.61	0.0286996	10.0127	MEMORY	NAIVE	39S ribosomal protein L10, mitochondrial isoform Iso 1 GN=MRPL10 OS=Homo Sapiens SV=387 PE=1	2317.26	0	0	0	392.596	1238.68	304.424	114.375	21159.8	697.615	11891.5	371	7422.11	929.63	318.058	10467.1	14042.5	2211.73	364.6	47.17	x
Q6P1L8-1	MRPL14	6	3	3	223.81	0.00168176	2.81753	CENTROCYTE	NAIVE	39S ribosomal protein L14, mitochondrial isoform Iso 1 GN=MRPL14 OS=Homo Sapiens SV=349 PE=1	3982.86	4663.01	3571	6297.56	10624.5	9989.03	14149.1	14229.1	14023.6	9939.77	16428.5	9666.7	19529.4	17709.9	18765.5	12315.4	6531.77	6926.59	13473.9	20164.6	x
Q96DV4-1	MRPL38	17	1	1	54.2	0.00407017	7.26354	CENTROCYTE	NAIVE	39S ribosomal protein L38, mitochondrial isoform Iso 1 GN=MRPL38 OS=Homo Sapiens SV=322 PE=1	0	0	0	7.94251	1556.53	3407.53	0	586.399	284.588	689.715	2796.45	1803.13	3932.64	1236.31	1595.11	1147.89	3370.28	921.755	1159.06	2018	x
Q9BYD3-1	MRPL4	19	1	1	61.93	0.010235	6.5426	CENTROBLAST	NAIVE	39S ribosomal protein L4, mitochondrial isoform Iso 1 GN=MRPL4 OS=Homo Sapiens SV=396 PE=1	274.684	5057.03	0	0	8960.79	23720.7	13324.1	25232.3	15210.5	16022.5	21636.8	14772.4	9765.32	17428	3845.39	8857.42	15307.2	11614.5	8289.21	2176.46	x
Q8N983-1	MRPL43	10	1	1	55.76	0.0192082	7.89842	CENTROBLAST	MEMORY	39S ribosomal protein L43, mitochondrial isoform Iso 1 GN=MRPL43 OS=Homo Sapiens SV=283 PE=1	23293.5	5328.27	11502.1	14102.1	20559	11737	298357	28228.3	39738.2	25801.7	35846.4	21961	43847	24863.3	32659.9	9330.14	4366.77	15357.7	12926.9	9150.48	x
Q96GC5-1	MRPL48	11	4	4	371.31	0.0242305	3.48218	CENTROCYTE	NAIVE	39S ribosomal protein L48, mitochondrial isoform Iso 1 GN=MRPL48 OS=Homo Sapiens SV=356 PE=1	14001.4	22531.9	5518.66	211.892	7780.35	22745.3	38600.5	19013.4	48228.3	27278.5	54386.1	38653.6	23557.4	41388.1	16277.4	22275.4	23032.9	42853.5	55672.5	17167.9	x
P31937-1	HIBADH	7	6	6	357.73	0.0201072	3.60382	NAIVE	CENTROBLAST	3-hydroxyisobutyrate dehydrogenase, mitochondrial isoform Iso 1 GN=HIBADH OS=Homo Sapiens SV=482 PE=1	18534.3	16519.4	8927.6	30056.9	31233.7	10236.2	5919.74	1062.44	6418.08	5574.77	15784.3	19091.2	8063.54	6640.54	17538.5	17762.6	7545.62	9061.85	37426.4	10464	x
P42765-1	ACAA2	18	14	14	1143.71	0.0348401	2.70322	CENTROCYTE	NAIVE	3-ketoacyl-CoA thiolase, mitochondrial isoform Iso 1 GN=ACAA2 OS=Homo Sapiens SV=575 PE=1	53892.9	46079.3	5974.06	21478.2	163754	65907.2	16671.4	66619.8	145120	133173	158122	239756	80740.4	151035	157464	146895	201530	99116.9	90362.5	202950	x
P09110-1	ACAA1	3	4	4	303.25	0.0046869	5.67448	CENTROCYTE	NAIVE	3-ketoacyl-CoA thiolase, peroxisomal isoform Iso 1 GN=ACAA1 OS=Homo Sapiens SV=565 PE=1	257.911	9880.56	507.498	2244.2	6122.51	10026.8	5113.9	27142.8	13703.6	12776.2	23921.2	28777	13493.8	34956.5	6738.49	11929.1	32392.5	8854.89	38615.7	9552.84	x
P62280-1	RPS11	19	12	12	664.56	0.036021	2.99147	CENTROCYTE	NAIVE	40S ribosomal protein S11 isoform Iso 1 GN=RPS11 OS=Homo Sapiens SV=454 PE=1	214563	209276	35611.8	69549.3	162164	465554	531589	75409.4	397002	124088	502396	466959	307102	427467	363676	252414	226074	215072	86448.7	166731	x
P62277-1	RPS13	11	7	7	489.06	0.0202582	3.87438	CENTROCYTE	NAIVE	40S ribosomal protein S13 isoform Iso 1 GN=RPS13 OS=Homo Sapiens SV=327 PE=1	214969	248283	159997	77010.2	144823	462377	338919	90293.8	612110	310741	887272	616275	374093	465648	930886	301641	43084.8	416368	120450	301922	x
P62263-1	RPS14	5	11	11	694.24	0.0410185	2.48087	CENTROBLAST	NAIVE	40S ribosomal protein S14 isoform Iso 1 GN=RPS14 OS=Homo Sapiens SV=486 PE=1	411135	269592	118957	185260	307174	493872	1.26033e+06	405205	655355	390809	419962	216823	355449	416369	393419	278377	149717	309535	570242	430931	x
P62249-1	RPS16	19	12	12	788.3	7.93033e-05	3.38472	CENTROCYTE	NAIVE	40S ribosomal protein S16 isoform Iso 1 GN=RPS16 OS=Homo Sapiens SV=420 PE=1	112658	289743	216521	193395	378214	644383	376937	443391	1.00063e+06	714085	841316	788434	651937	744047	1.00389e+06	375319	350100	506273	369487	536777	x
P15880-1	RPS2	16	10	10	610.98	0.0450522	2.6231	CENTROCYTE	NAIVE	40S ribosomal protein S2 isoform Iso 1 GN=RPS2 OS=Homo Sapiens SV=421 PE=1	91893.4	91106	15152.1	166368	312005	522626	185605	378593	335208	105832	410133	495392	182274	298854	387936	235304	231587	227738	131119	193095	x
P62266-1	RPS23	5	3	3	161.33	0.00123638	2.84684	CENTROCYTE	NAIVE	40S ribosomal protein S23 isoform Iso 1 GN=RPS23 OS=Homo Sapiens SV=372 PE=1	77198.9	53121.5	50231.8	76127.7	49510.5	188408	242347	101230	120625	88995.1	268857	147476	108054	155493	191797	69920.7	38478.4	99306.7	101903	106150	x
P62851-1	RPS25	7	4	4	254.49	0.0206505	2.16819	CENTROCYTE	MEMORY	40S ribosomal protein S25 isoform Iso 1 GN=RPS25 OS=Homo Sapiens SV=313 PE=1	197045	196150	236554	138375	325824	477912	376869	166608	290330	203560	533551	400467	239651	271207	564456	182045	204807	195682	119538	224659	x
P62854-1	RPS26	12	1	1	140.36	0.00227965	3.92495	CENTROBLAST	NAIVE	40S ribosomal protein S26 isoform Iso 1 GN=RPS26 OS=Homo Sapiens SV=306 PE=1	73008	115616	15870.8	12546.3	138110	183797	380618	346736	296087	186714	169617	157184	207713	239226	207001	120225	216166	193160	145254	106885	x
Q71UM5-1	RPS27L	15	3	3	192.04	0.0254952	2.95415	CENTROCYTE	NAIVE	40S ribosomal protein S27-like isoform Iso 1 GN=RPS27L OS=Homo Sapiens SV=274 PE=1	271820	111019	90310.7	148141	330655	755746	429093	365582	263817	539515	576194	415875	348268	1.20914e+06	262708	435730	296547	254058	347634	83156	x
P62857-1	RPS28	19	3	3	153.33	0.00875258	4.83803	CENTROBLAST	CENTROCYTE	40S ribosomal protein S28 isoform Iso 1 GN=RPS28 OS=Homo Sapiens SV=411 PE=1	36002.6	39093.6	21825.8	38557.8	103643	92675	124112	131147	64038.4	450234	45507.1	36367.4	45954.7	41229.6	9155.36	32262.6	58927.9	16596	64506.8	22211.5	x
P23396-1	RPS3	11	14	14	825.9	0.0352398	2.09909	CENTROBLAST	NAIVE	40S ribosomal protein S3 isoform Iso 1 GN=RPS3 OS=Homo Sapiens SV=577 PE=1	197194	179549	90801.2	168696	374676	608232	304126	416575	533538	259534	404454	476457	228546	452903	227210	307632	399482	378762	361054	172600	x
P61247-1	RPS3A	4	13	13	861.57	0.00619067	3.77084	CENTROCYTE	NAIVE	40S ribosomal protein S3a isoform Iso 1 GN=RPS3A OS=Homo Sapiens SV=424 PE=1	49135.9	73048.6	14395.6	156315	280153	498584	95716.6	433120	292012	243607	451382	638160	269325	395924	406079	306783	292496	258624	202731	239979	x
P62753-1	RPS6	9	6	6	489.94	0.0074515	2.7147	CENTROCYTE	NAIVE	40S ribosomal protein S6 isoform Iso 1 GN=RPS6 OS=Homo Sapiens SV=575 PE=1	80576.2	77349.4	21311.6	137669	219072	396312	257871	311203	255980	150811	285583	361364	149401	258336	400336	188197	166797	127984	176045	100742	x
P62241-1	RPS8	1	9	9	738.41	0.0172249	3.056	CENTROBLAST	NAIVE	40S ribosomal protein S8 isoform Iso 1 GN=RPS8 OS=Homo Sapiens SV=372 PE=1	294282	228504	20045.8	78580.2	427093	993308	757109	212298	551119	690396	724027	691476	358798	534152	708161	366548	421923	349821	259671	184767	x
Q9H0D6-1	XRN2	20	3	3	145.98	0.0149403	3.35175	CENTROBLAST	NAIVE	5'-3' exoribonuclease 2 isoform Iso 1 GN=XRN2 OS=Homo Sapiens SV=624 PE=1	30444	34502.6	5824.39	4176.61	59294.6	72787.7	74504.8	100416	78031.9	124206	64370	23344.6	76874.1	67373.8	27692.6	56300.9	31892.1	40951.1	37958.2	17280.4	x
P10809-1	HSPD1	2	44	44	4723.06	0.00768087	3.88761	CENTROCYTE	NAIVE	60 kDa heat shock protein, mitochondrial isoform Iso 1 GN=HSPD1 OS=Homo Sapiens SV=952 PE=1	208475	166259	319330	374081	1.57039e+06	1.67144e+06	486511	1.61932e+06	1.86853e+06	1.90563e+06	2.65265e+06	2.24041e+06	1.40985e+06	2.22042e+06	1.73426e+06	1.36709e+06	1.9428e+06	1.76396e+06	1.5778e+06	252989	x
P05388-1	RPLP0	12	4	4	336.24	0.0171539	3.91489	CENTROBLAST	NAIVE	60S acidic ribosomal protein P0 isoform Iso 1 GN=RPLP0 OS=Homo Sapiens SV=457 PE=1	112051	50433.4	13764.9	121469	250181	363110	199295	528460	683477	370624	443644	177151	242296	287790	92167.4	141441	283603	178110	135131	49911.2	x
Q8NHW5-1	RPLP0P6	UNPLACED	7	7	485.93	0.00313804	5.16841	CENTROBLAST	NAIVE	60S acidic ribosomal protein P0-like isoform Iso 1 GN=RPLP0P6 OS=Homo Sapiens SV=267 PE=5	75589.1	73551.4	7489.75	51296.2	449922	874674	172780	768432	858530	725614	572649	503826	293689	948919	414743	282282	442366	372064	175034	166387	x
P27635-1	RPL10	X	7	7	463.36	0.00697375	3.2186	CENTROBLAST	NAIVE	60S ribosomal protein L10 isoform Iso 1 GN=RPL10 OS=Homo Sapiens SV=486 PE=1	47506.3	68590.7	31287.8	9024.1	98699.7	175368	195284	148839	74254.5	227348	157922	162091	111410	111967	120161	84992	143004	124231	47282.3	60623.6	x
P62913-1	RPL11	1	5	5	300.35	0.0109048	2.3912	CENTROCYTE	MEMORY	60S ribosomal protein L11 isoform Iso 1 GN=RPL11 OS=Homo Sapiens SV=499 PE=1	371912	306062	205663	195892	547767	1.01521e+06	882063	203205	600887	555834	653512	782284	466794	722536	941513	460156	250558	341213	166200	273444	x
P62913-2	RPL11	1	1	1	41.83	0.00595856	5.3225	CENTROCYTE	MEMORY	60S ribosomal protein L11 isoform Iso 2 GN=RPL11 OS=Homo Sapiens SV=499 PE=1	17247.4	12489	19572.4	2987.39	5779.35	34398.6	18567.6	18560.2	12843.6	4131.28	29937.6	68111.9	30004.8	37864	20105.9	26042.7	918.001	5692.53	789.158	1508.17	x
P26373-1	RPL13	16	10	10	564.84	0.0249492	2.67587	CENTROBLAST	NAIVE	60S ribosomal protein L13 isoform Iso 1 GN=RPL13 OS=Homo Sapiens SV=498 PE=1	178619	185098	30356	109917	205129	484066	401060	658305	174198	179879	265616	457948	223029	264448	389452	200279	228507	209432	83819.6	104311	x
P40429-1	RPL13A	19	2	2	156.02	0.0282976	3.65388	CENTROBLAST	MEMORY	60S ribosomal protein L13a isoform Iso 1 GN=RPL13A OS=Homo Sapiens SV=368 PE=1	10495	14195	59581.4	14384.1	11135.2	53452.5	22267.4	88090.6	27203	97372.9	24905.4	57756.8	47511.6	34714.1	28635.4	19081.1	21672.2	17328	1864.16	18980.7	x
Q07020-1	RPL18	19	6	6	429.22	0.0113986	3.07207	CENTROBLAST	NAIVE	60S ribosomal protein L18 isoform Iso 1 GN=RPL18 OS=Homo Sapiens SV=456 PE=1	177335	410526	52943.3	62809	246336	573916	813215	198554	503673	828950	460116	557826	206301	393320	679952	178095	281462	198446	188551	301117	x
Q02543-1	RPL18A	19	4	4	245.09	0.0410095	2.13916	CENTROBLAST	NAIVE	60S ribosomal protein L18a isoform Iso 1 GN=RPL18A OS=Homo Sapiens SV=321 PE=1	154029	163912	20786.9	102819	272167	347524	335924	394364	256385	192551	268850	282327	186415	280191	280258	191168	192332	178051	80186.5	188818	x
P84098-1	RPL19	17	2	2	187.05	0.0444326	3.69833	CENTROBLAST	NAIVE	60S ribosomal protein L19 isoform Iso 1 GN=RPL19 OS=Homo Sapiens SV=336 PE=1	49629.6	131531	2630.03	63534.7	28696.5	176978	313863	354063	113024	62892.1	140757	142574	49395.9	149525	100545	100427	105703	89632.4	69147.4	78045.2	x
Q6P5R6-1	RPL22L1	3	2	2	187.14	0.00375717	7.948	CENTROCYTE	NAIVE	60S ribosomal protein L22-like 1 isoform Iso 1 GN=RPL22L1 OS=Homo Sapiens SV=314 PE=1	7077.3	11209.1	2995.26	2447.7	7309.53	57053.7	19371.8	2352.66	72929.4	24673.6	57397.7	45474	35645.7	62283.6	45896	9186.07	6716.8	13405.1	26186.2	13082.9	x
P62829-1	RPL23	17	11	11	938.88	0.0237584	3.25763	CENTROCYTE	NAIVE	60S ribosomal protein L23 isoform Iso 1 GN=RPL23 OS=Homo Sapiens SV=448 PE=1	159846	567265	96223.5	17538.6	361425	772521	232183	334266	771783	338052	1.01544e+06	698830	567530	842331	792522	565335	180419	677938	611109	438963	x
P62750-1	RPL23A	17	12	12	629.75	0.0255734	3.53043	CENTROBLAST	MEMORY	60S ribosomal protein L23a isoform Iso 1 GN=RPL23A OS=Homo Sapiens SV=315 PE=1	342768	351604	78422.5	58432.1	197392	866405	896486	1.19726e+06	347800	193723	419143	604246	210886	425089	668543	236503	179622	198761	40395.4	336575	x
P46776-1	RPL27A	11	4	4	270.28	0.00745986	2.49568	CENTROBLAST	NAIVE	60S ribosomal protein L27a isoform Iso 1 GN=RPL27A OS=Homo Sapiens SV=377 PE=1	138546	307667	133163	70490.1	212889	501484	542707	148108	544203	416661	372787	337560	410946	359539	393934	260140	193703	291051	287433	309637	x
P46779-1	RPL28	19	3	3	152.48	0.0224422	2.33955	CENTROCYTE	MEMORY	60S ribosomal protein L28 isoform Iso 1 GN=RPL28 OS=Homo Sapiens SV=448 PE=1	87957.8	84102.9	64318.4	116150	105341	251106	172730	73138.2	123985	63720	203438	181687	90177.9	144147	253244	90191.3	53967.3	71322.4	60645.8	96891.6	x
P39023-1	RPL3	22	11	11	803.85	0.0117943	2.66252	CENTROBLAST	NAIVE	60S ribosomal protein L3 isoform Iso 1 GN=RPL3 OS=Homo Sapiens SV=502 PE=1	52179.9	134558	11540.5	73362.5	366492	345301	358500	350706	382876	261658	238004	374731	177592	274002	391608	216348	273902	218422	138723	205216	x
P62888-1	RPL30	8	7	7	784.57	0.00315225	5.51246	CENTROBLAST	NAIVE	60S ribosomal protein L30 isoform Iso 1 GN=RPL30 OS=Homo Sapiens SV=474 PE=1	91819.6	374076	145067	24245.7	354522	614805	2.79646e+06	509529	938083	596975	817081	598304	416791	759621	763973	344648	337201	555297	641375	328727	x
P42766-1	RPL35	9	3	3	288	0.0119497	2.1954	CENTROCYTE	NAIVE	60S ribosomal protein L35 isoform Iso 1 GN=RPL35 OS=Homo Sapiens SV=420 PE=1	188243	285438	125686	85175.2	86669.3	309408	187355	278146	334508	246956	562389	248516	264898	226055	391258	211605	75541.5	167735	120583	236922	x
P18077-1	RPL35A	3	6	6	251.09	0.00190351	2.39442	CENTROCYTE	NAIVE	60S ribosomal protein L35a isoform Iso 1 GN=RPL35A OS=Homo Sapiens SV=312 PE=1	64481.6	101738	82103	34586.2	79688	204002	147898	161411	182112	90594.3	184621	116755	187003	241699	138132	97447	132879	147193	145488	84563.6	x
P83881-1	RPL36A	X	1	1	47.81	0.011553	2.5702	CENTROCYTE	NAIVE	60S ribosomal protein L36a isoform Iso 1 GN=RPL36A OS=Homo Sapiens SV=168 PE=1	90649.3	207832	140981	184644	173620	308804	93357.1	399520	390564	290212	622149	293402	343743	318043	472983	147372	231479	191086	260202	243031	x
P61513-1	RPL37A	2	3	3	145.47	0.0354804	4.20558	CENTROBLAST	NAIVE	60S ribosomal protein L37a isoform Iso 1 GN=RPL37A OS=Homo Sapiens SV=296 PE=1	27135.1	111851	41727.6	4098.68	39727.6	207010	215491	136662	92562.7	292594	179492	179016	26589	79587.6	15294.3	43094.4	13341.6	90349.7	44880.9	40990.8	x
P36578-1	RPL4	15	16	16	1098.54	0.00307066	4.08129	CENTROCYTE	NAIVE	60S ribosomal protein L4 isoform Iso 1 GN=RPL4 OS=Homo Sapiens SV=499 PE=1	103243	132167	29901.5	13217.9	267853	719241	350363	277185	404159	249292	585978	597829	335537	421406	289194	318906	361500	286796	181621	110668	x
P46777-1	RPL5	1	11	11	827.2	0.00150073	6.75236	CENTROCYTE	NAIVE	60S ribosomal protein L5 isoform Iso 1 GN=RPL5 OS=Homo Sapiens SV=605 PE=1	76317.3	59301.8	3585.6	6542.87	138505	431322	128010	271656	258789	240755	593792	467349	303344	311284	243605	229385	302275	241296	115759	89048.9	x
P62424-1	RPL7A	9	11	11	789.59	0.0145608	2.70878	CENTROCYTE	NAIVE	60S ribosomal protein L7a isoform Iso 1 GN=RPL7A OS=Homo Sapiens SV=286 PE=1	134211	327563	35288.3	94085	292276	776203	404726	301239	314057	240698	566885	538674	319100	414955	553388	369529	351350	304545	140754	240981	x
P32969-1	RPL9;RPL9P7;RPL9P8;RPL9P9	4	9	9	696.61	0.0315843	2.87425	CENTROBLAST	NAIVE	60S ribosomal protein L9 isoform Iso 1 GN=RPL9;RPL9P7;RPL9P8;RPL9P9 OS=Homo Sapiens SV=396 PE=1	170453	126092	44662.4	38689.7	152071	381544	287371	107483	545298	207313	514782	229044	151779	242730	140623	160232	234175	128409	70056.7	107218	x
P11021-1;O95399-1;P17066-1	HSPA5	9	30	30	2674.08	0.00308537	4.8859	CENTROBLAST	NAIVE	78 kDa glucose-regulated protein isoform Iso 1 GN=HSPA5 OS=Homo Sapiens SV=910 PE=1	666944	445607	46431	211661	2.67205e+06	4.7442e+06	2.2432e+06	2.60362e+06	6.25123e+06	3.90993e+06	3.20483e+06	2.15277e+06	1.78611e+06	4.17012e+06	2.10806e+06	1.68267e+06	1.83974e+06	1.48012e+06	2.03308e+06	531518	x
Q92688-1	ANP32B	9	6	6	467.05	0.0113759	4.19698	CENTROCYTE	NAIVE	Acidic leucine-rich nuclear phosphoprotein 32 family member B isoform Iso 1 GN=ANP32B OS=Homo Sapiens SV=371 PE=1	84411.6	76356.6	2962.81	30264.6	59477.6	158717	302282	149904	152863	165529	459027	259354	66247.8	130150	149044	70366.4	88245.7	70984.3	28804.1	64875.7	x
Q9BTT0-1	ANP32E	1	8	8	945.01	0.00461309	3.71629	CENTROCYTE	NAIVE	Acidic leucine-rich nuclear phosphoprotein 32 family member E isoform Iso 1 GN=ANP32E OS=Homo Sapiens SV=444 PE=1	130234	47328.2	83356.8	52806.5	201485	260821	107710	214991	460215	287392	560298	521606	172379	410015	250373	219884	236334	167695	85639.8	144284	x
P61158-1	ACTR3	2	20	20	1493.55	0.00239427	3.445	CENTROBLAST	NAIVE	Actin-related protein 3 isoform Iso 1 GN=ACTR3 OS=Homo Sapiens SV=479 PE=1	198446	187085	33333.2	27096	1.4138e+06	1.60673e+06	781174	1.2539e+06	1.68983e+06	1.07525e+06	1.97991e+06	1.28453e+06	1.05575e+06	1.12156e+06	793812	890114	1.71029e+06	1.5697e+06	1.57835e+06	450126	x
P53999-1	SUB1	5	7	7	370.76	0.000332254	5.33091	NAIVE	CENTROBLAST	Activated RNA polymerase II transcriptional coactivator p15 isoform Iso 1 GN=SUB1 OS=Homo Sapiens SV=491 PE=1	769359	608106	369250	216768	464523	81510.6	158099	18295.4	100139	97413.9	130612	64500.2	58611.8	76626.7	147983	351221	246565	396900	126231	514774	x
O95433-1	AHSA1	14	8	8	467.57	0.00166127	6.57766	CENTROBLAST	NAIVE	Activator of 90 kDa heat shock protein ATPase homolog 1 isoform Iso 1 GN=AHSA1 OS=Homo Sapiens SV=494 PE=1	12484.3	5353.29	434.376	1701.05	32644.9	135997	47681.6	51874.8	33791.1	76758.7	85976.1	55845.4	121734	45795.1	26856.1	52875.7	37913.5	36067.2	26429.3	12006.8	x
Q5T1C6-1	THEM4	1	1	1	49.99	0.00649104	12.5074	CENTROCYTE	NAIVE	Acyl-coenzyme A thioesterase THEM4 isoform Iso 1 GN=THEM4 OS=Homo Sapiens SV=390 PE=1	2477.66	0	642.814	0	21.4789	2084.47	12105.9	622.727	13490.5	5440.43	9161.46	8607.6	4570.15	16676	282.311	3046.06	5447.32	4288.78	356.384	2000.64	x
P00813-1	ADA	20	2	2	82.29	0.0175753	15.3202	CENTROCYTE	NAIVE	Adenosine deaminase isoform Iso 1 GN=ADA OS=Homo Sapiens SV=622 PE=1	974.545	236.494	0	0	767.041	627.559	169.543	2963.75	7483.76	3822.25	5747.57	11271.3	1175.71	7512.29	4597.82	36.3328	990.351	276.909	1334.01	507.548	x
P23526-1	AHCY	20	9	9	563.49	0.00039416	2.86612	CENTROBLAST	NAIVE	Adenosylhomocysteinase isoform Iso 1 GN=AHCY OS=Homo Sapiens SV=630 PE=1	37538.3	57151.5	50043.4	78899.7	147489	279252	163861	196525	262357	161684	185563	116725	114856	166881	106506	132755	164582	170700	164855	118136	x
P12235-1	SLC25A4	4	7	7	435.23	0.0108765	5.74051	CENTROBLAST	NAIVE	ADP/ATP translocase 1 isoform Iso 1 GN=SLC25A4 OS=Homo Sapiens SV=443 PE=1	64018.7	74717.7	5149.21	18423.3	113393	730917	341729	99043.5	333430	77551.5	342445	77462.2	106511	87916.2	99820.6	315286	385621	244587	175849	121902	x
P05141-1	SLC25A5	X	8	8	565.29	0.0344312	6.44404	CENTROBLAST	NAIVE	ADP/ATP translocase 2 isoform Iso 1 GN=SLC25A5 OS=Homo Sapiens SV=491 PE=1	72221	86273.6	9459.96	10442.4	138515	896229	588044	70970.3	410396	76551.5	385239	47880.4	181555	150807	88801.3	236616	256688	182307	115875	141852	x
P12236-1	SLC25A6	X	2	2	156.59	0.0176434	4.55356	CENTROBLAST	NAIVE	ADP/ATP translocase 3 isoform Iso 1 GN=SLC25A6 OS=Homo Sapiens SV=416 PE=1	10891.7	15462.9	8126.12	24176.1	18068.5	117477	73467.8	54110	91232	13086.8	74497.5	95129.4	22000	19863	15154.9	40971.5	64742.2	52188	41476.7	46994.8	x
Q9UJY4-1	GGA2	16	3	3	153.44	0.000312339	4.0229	CENTROBLAST	NAIVE	ADP-ribosylation factor-binding protein GGA2 isoform Iso 1 GN=GGA2 OS=Homo Sapiens SV=408 PE=1	2105.78	3507.28	3519.44	10374.2	6049.61	28844.1	14094.6	25935.5	20201.9	13734.6	13384.6	33825.5	11725.5	14376.4	6057.79	6381.61	6305.97	5399.06	5337.37	5924.63	x
P36404-1	ARL2	11	3	3	211.6	0.0201149	3.77151	MEMORY	NAIVE	ADP-ribosylation factor-like protein 2 isoform Iso 1 GN=ARL2 OS=Homo Sapiens SV=455 PE=1	5151.46	3486.09	2274.05	3493.7	2509.4	8158.85	4490.98	5539.13	17864	1941.39	14346.9	6619.84	2913.78	14924.5	7581.6	10824.2	18897.7	14109.7	13774.4	6187.94	x
P49588-1	AARS	16	11	11	652.25	0.00465016	4.39524	CENTROBLAST	MEMORY	Alanine--tRNA ligase, cytoplasmic isoform Iso 1 GN=AARS OS=Homo Sapiens SV=759 PE=1	23853.2	20223.9	1096.22	6871.32	39144.9	74624.1	69029.5	54011.4	98853.4	88298	68971.2	32891	44353.9	59748.1	28211.9	17996.8	26772.7	22274.1	14015	6494.3	x
P30837-1	ALDH1B1	9	2	2	156.1	0.025352	7.87438	MEMORY	NAIVE	Aldehyde dehydrogenase X, mitochondrial isoform Iso 1 GN=ALDH1B1 OS=Homo Sapiens SV=648 PE=1	756.882	112.146	2102.7	0	5456.19	5731.83	1445.47	11583.7	8513.72	12666.9	10209.8	11755.3	9992.24	7848.3	1704.95	18271.6	15223.4	22559.3	7991.93	2318.47	x
P05091-1	ALDH2	12	13	13	984.57	0.000463504	6.75446	CENTROCYTE	NAIVE	Aldehyde dehydrogenase, mitochondrial isoform Iso 1 GN=ALDH2 OS=Homo Sapiens SV=601 PE=1	45573.4	43070.7	17231.5	6097.33	67130.7	222198	438194	271091	82427.1	147818	470077	287262	149486	183862	119062	129159	138739	78083.2	73311.6	57693.1	x
P61163-1	ACTR1A	10	3	3	227.75	0.00161852	7.26045	CENTROBLAST	NAIVE	Alpha-centractin isoform Iso 1 GN=ACTR1A OS=Homo Sapiens SV=464 PE=1	12023.8	7570.27	901.446	2590.27	32454.3	51244.9	54294	141031	61876.9	94798.7	62184	47204.7	70712.3	52286.1	11347.9	31838.8	35282.6	47731.4	27807.5	12390	x
Q12800-1	TFCP2	12	4	4	230.52	0.000657365	4.63235	CENTROBLAST	NAIVE	Alpha-globin transcription factor CP2 isoform Iso 1 GN=TFCP2 OS=Homo Sapiens SV=312 PE=1	10274.3	1911.18	2309.78	2114.47	12278.4	16937.4	27654.8	16915.8	44413.6	27898.1	19031.8	15925.3	16784	18458.4	8132.12	12217.7	16765.4	13024	11592.1	21998.3	x
Q16352-1	INA	10	1	1	38.78	0.00642002	5.87157	MEMORY	CENTROCYTE	Alpha-internexin isoform Iso 1 GN=INA OS=Homo Sapiens SV=448 PE=1	22786.4	26161.4	1151.26	4163.96	528395	63081.3	58162.5	202342	126936	69514.6	48154.3	37103.5	57538.1	130594	106416	458257	576791	314494	463944	416573	x
Q9C0B1-1	FTO	16	3	3	138.67	1.69786e-05	241.461	CENTROCYTE	NAIVE	Alpha-ketoglutarate-dependent dioxygenase FTO isoform Iso 1 GN=FTO OS=Homo Sapiens SV=389 PE=1	0	0	0	0	52.2724	172.675	1527.74	139.873	164.196	2073.07	3580.54	2744.22	5734.55	363.361	199.093	1540.69	1021.61	3327.04	710.499	46.2337	x
P54920-1	NAPA	19	12	12	780.63	0.0201428	3.36636	CENTROBLAST	MEMORY	Alpha-soluble NSF attachment protein isoform Iso 1 GN=NAPA OS=Homo Sapiens SV=415 PE=1	52767.9	147754	9496.32	70319.9	82169	96945.7	75833	180143	132323	224948	153398	119929	83287.3	107454	80661.5	48767.2	43818.3	52416.3	30739.4	35226.1	x
Q9H4A4-1	RNPEP	1	3	3	115.35	0.0386124	2.72156	MEMORY	NAIVE	Aminopeptidase B isoform Iso 1 GN=RNPEP OS=Homo Sapiens SV=438 PE=1	4313.38	10626.7	5069.54	4694.32	23982.6	21195.9	16354.2	27280.4	19596.1	29772.8	23133.3	36822	13559.2	29019.1	7378.54	40460.2	50742.9	14653.9	15835.3	10811.2	x
Q96FJ0-1	STAMBPL1	10	1	1	48.26	0.0200395	95.6728	CENTROCYTE	NAIVE	AMSH-like protease isoform Iso 1 GN=STAMBPL1 OS=Homo Sapiens SV=376 PE=1	0	0	0	0	218.178	72.9159	0	0	1.20355	1882.89	3377.1	2685.12	7921.32	98.4581	21.0287	5486.97	6675.39	6152.39	2558.97	0	x
Q8IZ07-1	ANKRD13A	12	7	7	456.84	0.0197248	3.01825	CENTROBLAST	NAIVE	Ankyrin repeat domain-containing protein 13A isoform Iso 1 GN=ANKRD13A OS=Homo Sapiens SV=412 PE=1	12096.7	17053	6109.66	1095.31	35693	49145.6	28627.3	14602.9	73335.2	51746.5	44771.5	41959.4	44823.5	34280	31902.3	30145.7	29000	28836.5	27034.8	14572.1	x
P04083-1	ANXA1	9	9	9	502.58	0.0290812	11.5821	CENTROBLAST	NAIVE	Annexin A1 isoform Iso 1 GN=ANXA1 OS=Homo Sapiens SV=738 PE=1	8690.31	79988.6	2583.95	1665.93	11210.8	113505	47689.8	944323	83247	17388.5	52636.2	12211.4	29721.1	29216.5	8741.79	53160.2	57782.1	68350.3	16017.8	20454.5	x
P50995-1	ANXA11	10	9	9	598.99	0.0391337	2.03091	CENTROBLAST	NAIVE	Annexin A11 isoform Iso 1 GN=ANXA11 OS=Homo Sapiens SV=519 PE=1	12637.6	114190	9482.82	14125.7	160520	116578	53340	184658	197456	79490.7	131821	168477	112472	90170.3	103738	111154	136916	107439	108951	61837.2	x
P20073-1	ANXA7	10	5	5	324.19	0.00454153	3.7782	CENTROCYTE	NAIVE	Annexin A7 isoform Iso 1 GN=ANXA7 OS=Homo Sapiens SV=424 PE=1	9727.57	33963.7	786.039	2025.6	98591.2	107072	78012.1	177051	115249	56197.2	142548	124040	93116.4	140726	47764.5	53661.7	84279.5	110032	94115.8	77094.3	x
O43747-1	AP1G1	16	6	6	303.36	0.00242385	5.13217	CENTROBLAST	NAIVE	AP-1 complex subunit gamma-1 isoform Iso 1 GN=AP1G1 OS=Homo Sapiens SV=468 PE=1	15489.2	13395.8	1873.34	2829.47	15220.5	40089.6	35274.8	92018.8	50331.7	32777.1	43687	14009	16946.7	23433.5	11913.5	26360.5	26483.3	22153.7	17129.3	11771.6	x
Q9BZZ5-4	API5	11	5	5	304.28	0.0428157	2.52302	CENTROBLAST	NAIVE	Apoptosis inhibitor 5 isoform Iso 4 GN=API5 OS=Homo Sapiens SV=587 PE=1	21541.8	22177.6	3532.24	8602.41	60141.8	68491.2	66558.3	31974.5	91976.6	33658.7	77277.5	23972.3	42096	44619.5	32209.8	41486	36649.5	37417.8	30756.2	17613.3	x
O95831-1	AIFM1	X	8	8	559.09	0.00474664	4.13471	CENTROCYTE	NAIVE	Apoptosis-inducing factor 1, mitochondrial isoform Iso 1 GN=AIFM1 OS=Homo Sapiens SV=608 PE=1	34112.3	15893.4	50439	17162	228144	319812	84342.6	284555	278659	148756	409590	406268	214240	289512	109971	130508	130377	274884	186788	58835.9	x
Q14161-1	GIT2	12	2	2	124.12	0.0281334	3.35523	CENTROCYTE	NAIVE	ARF GTPase-activating protein GIT2 isoform Iso 1 GN=GIT2 OS=Homo Sapiens SV=420 PE=1	2658.67	1144.52	2217.14	6094.12	5272.68	9283.88	7160.29	3933.12	24738.7	7812.45	20060.2	3662.21	15168.5	12984.2	6462.74	10885.6	6136.52	6353.4	4860.97	4343.71	x
Q9NWB6-1	ARGLU1	13	1	1	58.6	0.0317718	6.11696	MEMORY	NAIVE	Arginine and glutamate-rich protein 1 isoform Iso 1 GN=ARGLU1 OS=Homo Sapiens SV=428 PE=1	18978.5	6168.18	0	0	36563.1	57959.1	20152.1	84528.6	43457.4	25822.6	59091.8	63162.3	14282.8	79683.5	37555.1	27908.5	22697.9	25976.8	34118	266775	x
P54136-1	RARS	5	8	8	479.57	0.0354052	2.57817	CENTROCYTE	NAIVE	Arginine--tRNA ligase, cytoplasmic isoform Complexed GN=RARS OS=Homo Sapiens SV=662 PE=1	15548.1	17049.6	10123	8520.51	36048.9	64599.2	28328.4	28977.2	39364.6	32470	37607.4	109634	33807.6	26555.8	17443.9	33125.9	24953.6	29507.5	18998.2	21440.6	x
Q6NXE6-1	ARMC6	19	1	1	95.62	0.0067738	66.9163	CENTROBLAST	NAIVE	Armadillo repeat-containing protein 6 isoform Iso 1 GN=ARMC6 OS=Homo Sapiens SV=431 PE=1	144.997	0	446.32	0	0	5489.76	21131.8	3864.62	1078.67	3032.65	13072.7	3864.7	14753.5	7877.9	0	7846.13	7591.38	4288.06	2476.07	1220.13	x
P08243-1	ASNS	7	2	2	130.07	0.00615609	20.4977	CENTROBLAST	NAIVE	Asparagine synthetase [glutamine-hydrolyzing] isoform Iso 1 GN=ASNS OS=Homo Sapiens SV=577 PE=1	1677.6	1272.72	0	180.914	2181.08	36939.4	16669.4	19766.3	23457.5	12057.8	29767.4	18890.3	12879	10516.2	2087.25	3479.96	6709.2	5571.49	3632.37	3218.52	x
P17174-1	GOT1	10	7	7	412.22	0.00679689	5.16372	CENTROBLAST	NAIVE	Aspartate aminotransferase, cytoplasmic isoform Iso 1 GN=GOT1 OS=Homo Sapiens SV=438 PE=1	9392.51	35263.8	3729.9	1307.43	49090.1	126553	71890	138363	104844	68442.2	97190.4	89226.1	48447	69461.6	47128.7	41308.8	54652.5	51636	45096	4595.71	x
P00505-1	GOT2	16	11	11	743.15	0.00862959	3.07835	CENTROBLAST	NAIVE	Aspartate aminotransferase, mitochondrial isoform Iso 1 GN=GOT2 OS=Homo Sapiens SV=622 PE=1	82514.6	54493.8	3971.11	6745.76	290928	307770	174972	275337	306453	285798	428261	162914	185044	286125	165714	201815	146750	177949	203653	171802	x
P14868-1	DARS	2	13	13	696.27	0.00718061	4.22264	CENTROCYTE	NAIVE	Aspartate--tRNA ligase, cytoplasmic isoform Iso 1 GN=DARS OS=Homo Sapiens SV=673 PE=1	28922.4	31137.3	3489.77	10004.8	103606	108604	48839.8	28688.3	101414	77027.9	166762	203008	93904.2	192260	92152.3	78731.4	99789.1	76738.2	95028.2	34746.2	x
Q9UBB4-1	ATXN10	22	5	5	289.51	0.00113905	4.86233	CENTROBLAST	NAIVE	Ataxin-10 isoform Iso 1 GN=ATXN10 OS=Homo Sapiens SV=493 PE=1	7162.98	4535.17	899.76	2166.44	10632.9	29573.5	17163.1	29408.5	34903.8	12440.9	11938.9	16420.1	11856.7	13473.9	6532.04	7537.95	5031.53	4994.53	7417.88	10822.9	x
P25705-1	ATP5A1	18	34	34	3117.26	0.00782571	3.03438	CENTROCYTE	NAIVE	ATP synthase subunit alpha, mitochondrial isoform Iso 1 GN=ATP5A1 OS=Homo Sapiens SV=719 PE=1	296369	259825	87251.3	46603.6	2.55732e+06	1.9918e+06	548732	2.04723e+06	2.96591e+06	1.33841e+06	2.40582e+06	2.27905e+06	1.06854e+06	2.532e+06	1.56835e+06	1.80074e+06	2.23705e+06	1.48784e+06	2.29651e+06	508240	x
P06576-1	ATP5B	12	40	40	3907.93	0.00489604	3.50548	CENTROCYTE	NAIVE	ATP synthase subunit beta, mitochondrial isoform Iso 1 GN=ATP5B OS=Homo Sapiens SV=862 PE=1	323319	108635	26077.8	25607.2	2.97685e+06	1.93519e+06	580698	2.04701e+06	3.49231e+06	1.50675e+06	2.48688e+06	3.17174e+06	1.65803e+06	3.38831e+06	1.4257e+06	2.07708e+06	2.49608e+06	2.12257e+06	3.42561e+06	439712	x
P36542-1	ATP5C1	10	7	7	500.93	0.0379646	2.1529	CENTROBLAST	NAIVE	ATP synthase subunit gamma, mitochondrial isoform Liver GN=ATP5C1 OS=Homo Sapiens SV=420 PE=1	57675.8	111521	8787.29	17836.6	243428	204794	191488	266388	157563	125426	253671	235812	162982	177268	86462.9	253531	185249	187100	80517.9	117593	x
Q9NVI7-1	ATAD3A	1	4	4	231.74	0.00560887	4.97346	CENTROBLAST	NAIVE	ATPase family AAA domain-containing protein 3A isoform Iso 1 GN=ATAD3A OS=Homo Sapiens SV=400 PE=1	24256.7	10268.1	783.203	1976.23	19661	72042.8	93270.1	53941.3	43126.8	20833.4	56674.8	44357.5	20332.5	49311.5	25916.5	20107.5	37718.8	24987.9	19088.7	17132.5	x
Q9UII2-1	ATPIF1	1	1	1	32.12	0.000189317	12.6977	CENTROCYTE	CENTROBLAST	ATPase inhibitor, mitochondrial isoform Iso 1 GN=ATPIF1 OS=Homo Sapiens SV=431 PE=1	14773	2988.24	11458.2	17054.4	28659.1	2484.67	9489.04	7082.1	16079.8	6602.84	128796	168580	58729.8	114328	59549.9	50573.2	11385.5	4691.31	9306	9334.64	x
P61221-1	ABCE1	4	5	5	329.23	0.0102342	2.54908	CENTROBLAST	NAIVE	ATP-binding cassette sub-family E member 1 isoform Iso 1 GN=ABCE1 OS=Homo Sapiens SV=517 PE=1	13457.2	16113.8	9907.47	12808.4	31680	66370.2	42715.5	26514.1	57583.7	20854.8	31277.2	29551.7	23468.8	40017.7	18141.5	24553	33033.4	26105.3	20888.3	28966.3	x
Q92499-1	DDX1	2	9	9	600.63	0.0078636	2.63731	CENTROBLAST	NAIVE	ATP-dependent RNA helicase DDX1 isoform Iso 1 GN=DDX1 OS=Homo Sapiens SV=740 PE=1	25675.9	19493.5	4365.48	3781.65	84748.9	85056.7	50685.3	93486.4	76687.3	58205.9	65641.1	72098.2	56575.3	108060	52308	44179.1	45051.8	56046.8	47102.8	109449	x
Q9GZR7-1	DDX24	14	5	5	280.45	0.00851915	6.22538	CENTROCYTE	NAIVE	ATP-dependent RNA helicase DDX24 isoform Iso 1 GN=DDX24 OS=Homo Sapiens SV=606 PE=1	8962.37	14057.1	2780.6	1656.03	18105.4	53827.4	43095.6	5679.21	43237.9	17880.9	40104.2	151805	27649.4	28580.1	35498.6	16371.7	15644	15870.4	10265.8	13194.9	x
O00148-1	DDX39A	19	15	15	969.89	0.0371296	2.6634	CENTROBLAST	NAIVE	ATP-dependent RNA helicase DDX39A isoform Iso 1 GN=DDX39A OS=Homo Sapiens SV=547 PE=1	218981	246075	11397.9	17402.2	448448	744138	394880	409991	458284	502436	625520	378558	403361	505886	200743	336357	307960	400915	236446	115701	x
Q8TDD1-1	DDX54	12	2	2	115.11	0.00663934	3.30439	CENTROCYTE	NAIVE	ATP-dependent RNA helicase DDX54 isoform Iso 1 GN=DDX54 OS=Homo Sapiens SV=528 PE=1	2335.01	2803.52	1722.32	1998.79	15090.2	16641.2	10154.1	6956.11	15611.3	11657.4	10395.2	5870.85	9804.24	19208.8	33860.6	9041.09	8512.5	12763.3	7849.95	8232.86	x
O15392-1	BIRC5	17	3	3	197.36	0.00182717	15.3457	CENTROBLAST	MEMORY	Baculoviral IAP repeat-containing protein 5 isoform Iso 1 GN=BIRC5 OS=Homo Sapiens SV=563 PE=1	3405.17	975.688	841.903	1817.52	241.252	16500.6	12939.8	4371.86	21857.6	2294.32	3369.61	3384.1	1270.88	3036.58	1596.28	753.285	59.4956	1221.22	664.86	1078.38	x
P02730-1	SLC4A1	17	8	8	521.16	0.00752057	3.75993	MEMORY	NAIVE	Band 3 anion transport protein isoform Iso 1 GN=SLC4A1 OS=Homo Sapiens SV=417 PE=1	14205.8	18267.3	11755.9	9692.97	67231.1	84723.9	97790.8	90408.6	144680	37219.7	50343.9	69487.7	121184	72606.3	20677.1	51385.2	70231.3	225423	68894	39594	x
Q8WV28-1	BLNK	10	1	1	43.08	0.0451224	3.80697	CENTROCYTE	NAIVE	B-cell linker protein isoform Iso 1 GN=BLNK OS=Homo Sapiens SV=454 PE=1	5225.9	5073.76	1292.19	936.51	63866.4	14628.6	211.767	13025.4	33086.9	17026.8	70218.2	45539	19743.9	87922.6	67408.6	39558.4	55536.7	31249.1	90622	7231.13	x
P51572-1	BCAP31	X	3	3	169.08	0.0323101	3.03137	MEMORY	CENTROCYTE	B-cell receptor-associated protein 31 isoform Iso 1 GN=BCAP31 OS=Homo Sapiens SV=529 PE=1	8309.66	6161.72	38440.7	11446.8	15412.3	14822	12467.7	12259.1	16508.5	12165.4	9883.34	8941.89	5652.97	10082	5078.01	26791.5	36932.4	32730.3	9956.28	13747.8	x
Q92843-2	BCL2L2	14	3	3	205.53	0.00190465	2.98606	CENTROBLAST	NAIVE	Bcl-2-like protein 2 isoform Iso 3 GN=BCL2L2 OS=Homo Sapiens SV=503 PE=1	13079.4	22993.2	11196	14455.4	109294	117608	67952.5	118639	145160	61310.4	139143	108923	91265.1	106343	56959.1	83045.5	61651.9	44986.8	60409.8	111383	x
Q562R1-1	ACTBL2	5	12	12	754.74	0.045644	2.4195	MEMORY	NAIVE	Beta-actin-like protein 2 isoform Iso 1 GN=ACTBL2 OS=Homo Sapiens SV=392 PE=1	1.38347e+07	1.38248e+07	897915	819583	6.53459e+07	6.00845e+07	1.78138e+07	2.31189e+07	4.69696e+07	3.73472e+07	5.49349e+07	2.35256e+07	2.67664e+07	5.47657e+07	3.81686e+07	6.64217e+07	5.63211e+07	4.84248e+07	4.85193e+07	9.49503e+06	x
P25098-1	GRK2	11	5	5	325.76	0.0206266	2.80581	CENTROBLAST	NAIVE	Beta-adrenergic receptor kinase 1 isoform Iso 1 GN=GRK2 OS=Homo Sapiens SV=512 PE=1	11244.6	12037.8	2212.16	2979.64	30463.9	34268.2	29391.8	14055.2	56378.4	31275.7	29487.7	19424.7	25862	41342.4	13534.7	16627.2	15396.9	24075.8	12295.8	12669.2	x
P13929-1	ENO3	17	2	1	221.26	0.00254476	14.8079	CENTROBLAST	NAIVE	Beta-enolase isoform Iso 1 GN=ENO3 OS=Homo Sapiens SV=618 PE=1	2349.28	759.496	821.074	554.962	6203.72	12431.4	107538	8576	20507.1	9223.16	13656.9	12463.6	7508.54	11745.7	13021.3	4202.14	4611.49	6660.12	6106.72	69194.5	x
P55957-1	BID	22	1	1	96.61	0.00507993	4.78908	CENTROBLAST	MEMORY	BH3-interacting domain death agonist isoform Iso 1 GN=BID OS=Homo Sapiens SV=484 PE=1	14001.4	66615.5	14883.5	11916.7	19039.7	30870.2	38357.6	74222.7	19932	56681.4	39427.7	43488.6	11299.2	30431.4	33790.1	11051.2	7180.56	7403.63	2060.81	18255	x
O43252-1	PAPSS1	4	3	3	182.96	0.00607338	213.009	CENTROCYTE	NAIVE	Bifunctional 3'-phosphoadenosine 5'-phosphosulfate synthase 1 isoform Iso 1 GN=PAPSS1 OS=Homo Sapiens SV=511 PE=1	120.891	7.68403e-05	0	0	0.496154	100.744	8269.96	6220.24	0	734.624	8607.97	708.112	15889.4	467.716	183.51	1173.4	1676.06	2224.03	149.926	13.8914	x
P07814-1	EPRS	1	15	15	865.09	0.014251	2.72501	CENTROBLAST	NAIVE	Bifunctional glutamate/proline--tRNA ligase isoform Iso 1 GN=EPRS OS=Homo Sapiens SV=922 PE=1	18836.1	21660.1	8833.83	14862.3	65711.5	49116.1	45882.1	116031	105100	37859.5	33194.6	30259.6	35398.6	55398.5	32417.7	32419.7	24292.4	35969	29282.1	42327.4	x
P31939-1	ATIC	2	20	20	1353.86	0.00665618	4.10458	CENTROCYTE	NAIVE	Bifunctional purine biosynthesis protein PURH isoform Iso 1 GN=ATIC OS=Homo Sapiens SV=704 PE=1	26332	14452.7	1342.86	23576.5	223763	278291	73782.9	138872	159520	178854	321011	327090	101946	272234	165857	176581	161664	138730	174648	59223.2	x
P11836-1	MS4A1	11	4	4	233.78	0.0242222	3.43854	MEMORY	NAIVE	B-lymphocyte antigen CD20 isoform Iso 1 GN=MS4A1 OS=Homo Sapiens SV=491 PE=1	20189	44743.1	2665.67	1974.98	86676.9	107422	107945	28722.8	106953	54349.9	128626	19874.8	45028.4	33978.5	60121	124097	128618	152370	64571.3	67614.2	x
Q9P287-1	BCCIP	10	3	3	162.06	0.0141668	7.97095	CENTROCYTE	NAIVE	BRCA2 and CDKN1A-interacting protein isoform Iso 1 GN=BCCIP OS=Homo Sapiens SV=351 PE=1	5475.9	2.17093	329.036	0	9181.99	38066.3	1433.48	12854.6	15791	13358.6	29657.1	26376.7	37021.2	19666	6756.36	7946.38	7499.87	10204.6	8270.11	1172.29	x
O43670-1	ZNF207	17	2	2	111.67	0.0208023	3.16357	CENTROBLAST	NAIVE	BUB3-interacting and GLEBS motif-containing protein ZNF207 isoform Iso 1 GN=ZNF207 OS=Homo Sapiens SV=457 PE=1	7638.8	29751.2	924.762	803.441	26742.1	29459	47624.8	60006.4	40251.1	31012.5	37582.8	20413.5	19474.1	37011.2	14007.9	15563	17151.6	11992.8	17356.7	10100.7	x
P11586-1	MTHFD1	14	14	14	847.69	0.00889933	4.95901	CENTROBLAST	MEMORY	C-1-tetrahydrofolate synthase, cytoplasmic isoform Iso 1 GN=MTHFD1 OS=Homo Sapiens SV=981 PE=1	20562.9	39287.2	11329.6	37175	75208.9	87092.9	61846.3	509299	105290	75174.2	45964	45678.8	51763.7	91490.7	40752.3	30144.3	42749.3	30634.6	42699.5	22899.4	x
Q9Y376-1;Q9H9S4-1	CAB39	2	5	5	238.86	0.0154422	2.95405	CENTROCYTE	NAIVE	Calcium-binding protein 39 isoform Iso 1 GN=CAB39 OS=Homo Sapiens SV=419 PE=1	5987.55	2436.23	2705.06	8201.44	20417.2	27958	20722.4	16058.2	13883.8	18667.7	38592.9	19087.9	20758.4	26700.7	12275.9	25331.7	22884.9	14940.1	20093.6	4441.91	x
P62158-1	CALM1;CALM2;CALM3	2	12	12	1396.03	0.0211958	6.1202	CENTROCYTE	NAIVE	Calmodulin isoform Iso 1 GN=CALM1;CALM2;CALM3 OS=Homo Sapiens SV=803 PE=1	47028.4	843944	167349	279466	237047	649896	644807	423573	719530	407913	2.98645e+06	1.50832e+06	1.624e+06	2.49723e+06	1.02231e+06	679512	29137.5	1.32531e+06	630269	869120	x
P27797-1	CALR	19	10	10	767.74	0.0322615	3.43226	MEMORY	NAIVE	Calreticulin isoform Iso 1 GN=CALR OS=Homo Sapiens SV=795 PE=1	22210.3	127450	19211.1	64698.9	344584	660605	115324	518902	279944	248597	446244	573397	293722	401673	161870	506369	450022	529344	454251	44384	x
P17612-1	PRKACA	19	2	2	136.18	0.0257316	19.5181	CENTROBLAST	NAIVE	cAMP-dependent protein kinase catalytic subunit alpha isoform Iso 1 GN=PRKACA OS=Homo Sapiens SV=554 PE=1	5412.43	3082.89	202.274	295.932	1048.22	24221.4	20256.6	140903	8223.02	2392.09	15993.3	5961.43	1281.87	813.787	1375.01	9007.45	22153.4	3072.77	6339.58	1340.1	x
P13861-1	PRKAR2A	3	3	3	227.8	0.0279239	4.65064	CENTROBLAST	NAIVE	cAMP-dependent protein kinase type II-alpha regulatory subunit isoform Iso 1 GN=PRKAR2A OS=Homo Sapiens SV=500 PE=1	334.78	380.298	0	0	11947.6	3348.39	34003.5	12182.9	3181.03	6174.02	3319.83	6417.45	4736.45	4481.41	3136.2	8524.88	12352.8	14613	10322.7	50.8797	x
Q14444-1	CAPRIN1	11	3	3	203.45	0.041231	3.26168	CENTROCYTE	NAIVE	Caprin-1 isoform Iso 1 GN=CAPRIN1 OS=Homo Sapiens SV=548 PE=1	22137.5	27282.9	2315.08	3459.55	60669.5	66964.1	48378.5	8965.32	112389	54703.4	47315.9	99508.7	52055.5	125439	53594.6	24490.4	25812.3	40751.8	18642.6	29507.3	x
P29466-1	CASP1	11	1	1	88.54	0.00271588	Infinity	-	-	Caspase-1 isoform Alpha GN=CASP1 OS=Homo Sapiens SV=551 PE=1	0	0	0	0	0	0	0	0	0	0	764.271	0	1739.33	0	465.645	6520.55	3457.95	2676.07	856.198	0	x
P51684-1	CCR6	6	1	1	53.38	0.00135068	8.9202	MEMORY	CENTROCYTE	C-C chemokine receptor type 6 isoform Iso 1 GN=CCR6 OS=Homo Sapiens SV=437 PE=1	4250.17	3323.09	5666.76	98554.4	12039.7	3976.8	3996.79	3973.93	4616.84	5113.38	1088.73	752.509	3170.72	2456.57	9708.3	23668.7	29536.1	36601.4	25551.5	37863	x
P16070-1	CD44	11	2	2	98.13	0.000534969	4.00374	MEMORY	CENTROCYTE	CD44 antigen isoform Iso 1 GN=CD44 OS=Homo Sapiens SV=638 PE=1	26034.1	13720	8441.44	7469.99	27722.3	15629.2	7944.68	7964.62	12546.1	12671.9	8991.96	19755	5765.46	6015.58	5085.56	41000.1	46138.5	37221.3	32485.2	25779.5	x
Q8N5K1-1	CISD2	4	3	3	191.05	0.00899537	2.84494	CENTROCYTE	NAIVE	CDGSH iron-sulfur domain-containing protein 2 isoform Iso 1 GN=CISD2 OS=Homo Sapiens SV=407 PE=1	9612.38	24001.8	29253.9	7469.26	20596.7	50956.9	75647.3	35486.6	46424	20675.9	75752.9	35375.4	58296.1	51331.1	37945.6	35383	59348.5	48973.9	28611.3	16971.5	x
O75794-1	CDC123	10	1	1	39.41	0.00146757	130.714	CENTROCYTE	NAIVE	Cell division cycle protein 123 homolog isoform Iso 1 GN=CDC123 OS=Homo Sapiens SV=424 PE=1	0	108.393	0	0	0	3298.27	0	4.64344	0	1557.39	2426.19	1702.35	4539.37	627.716	4872.91	1102.67	1472.16	321.413	536.772	152.109	x
Q9NSP4-1	CENPM	22	2	2	113.26	0.047173	9.70681	CENTROBLAST	NAIVE	Centromere protein M isoform Iso 1 GN=CENPM OS=Homo Sapiens SV=362 PE=1	607.49	1160.66	3986.36	0	2381.13	15306	1308.96	18791.3	25923.4	17641.5	11124.8	5710.7	21996.6	14893.4	5173.43	5649.14	12680.5	10016.9	2035.05	949.118	x
O43633-1	CHMP2A	19	1	1	34.2	0.00925093	15.4598	CENTROCYTE	NAIVE	Charged multivesicular body protein 2a isoform Iso 1 GN=CHMP2A OS=Homo Sapiens SV=479 PE=1	976.319	25.307	755.04	1370.64	2701.85	10951.3	1137.06	581.357	325.004	291.867	28786.6	15677.8	7396.73	16860.3	21396.4	2332.65	3178.29	1579.37	66.8746	2675.38	x
Q9Y696-1	CLIC4	1	6	6	371	3.08346e-05	5.11516	CENTROBLAST	MEMORY	Chloride intracellular channel protein 4 isoform Iso 1 GN=CLIC4 OS=Homo Sapiens SV=532 PE=1	48661.5	36576.9	33319.7	83343.4	89621.2	140811	134718	111632	111401	96884.7	141104	71170.8	34847.7	73424.9	64217.2	30373.9	22719.6	28862.3	15656.6	18796	x
Q9NRG0-1	CHRAC1	8	3	3	229.82	0.0151679	5.37357	CENTROCYTE	NAIVE	Chromatin accessibility complex protein 1 isoform Iso 1 GN=CHRAC1 OS=Homo Sapiens SV=248 PE=1	691.325	33678.5	10603.4	36712.8	14049.6	73455.3	99890.4	11140.8	135968	102149	164128	90150.9	66134	104248	89781.3	21859.1	2690.31	23132	48538	16705.9	x
Q13112-1	CHAF1B	21	1	1	49.13	0.0291808	4.96688	CENTROBLAST	MEMORY	Chromatin assembly factor 1 subunit B isoform Iso 1 GN=CHAF1B OS=Homo Sapiens SV=498 PE=1	2818.08	7533.45	1833.39	15852.8	1928.63	7682.28	4581.04	2961.69	18883.6	9011.54	3868.19	6317.98	2536.23	6186.96	1482.48	852.947	1264.31	836.618	2689.33	3038.32	x
Q13185-1	CBX3	7	8	8	649.88	0.0228103	3.33203	CENTROBLAST	MEMORY	Chromobox protein homolog 3 isoform Iso 1 GN=CBX3 OS=Homo Sapiens SV=528 PE=1	347853	221504	89272.1	306847	423321	523249	599173	274008	322378	168123	260745	564948	242912	354444	315600	183914	129825	125660	9443.21	117458	x
Q9Y6A4-1	CFAP20	16	1	1	57.57	0.0462288	6.70247	CENTROBLAST	NAIVE	Cilia- and flagella-associated protein 20 isoform Iso 1 GN=CFAP20 OS=Homo Sapiens SV=379 PE=1	8474.42	14503	15.1165	1212.48	23102.9	51533.4	35470.7	142653	60065.4	27357.5	42204.9	2950.12	14965.9	14920.1	6345.14	16230.5	23793.4	19995.9	11692.1	18849.8	x
O60641-1	SNAP91	6	1	1	50.2	0.0295524	10.5866	CENTROBLAST	NAIVE	Clathrin coat assembly protein AP180 isoform Iso 1 GN=SNAP91 OS=Homo Sapiens SV=503 PE=1	510.885	1375.67	0	56.8997	592.367	868.349	2391.92	16228.5	5481.89	1874.96	1216.89	2814.8	103.527	172.071	359.575	4112.69	5192	7400.88	4735.12	523.139	x
Q00610-1	CLTC	17	41	41	3192.52	0.0144825	3.00711	CENTROBLAST	NAIVE	Clathrin heavy chain 1 isoform Iso 1 GN=CLTC OS=Homo Sapiens SV=1036 PE=1	80812.6	94942.5	26897.6	35623.3	283830	459260	275313	104967	440133	290359	318519	101812	332608	350992	214687	151693	139377	212887	146990	146121	x
Q14677-1	CLINT1	5	5	5	320.07	0.0330803	4.63079	CENTROBLAST	NAIVE	Clathrin interactor 1 isoform Iso 1 GN=CLINT1 OS=Homo Sapiens SV=512 PE=1	4026.14	3205.46	9161.77	5920.33	14590.3	22028.1	26951.1	11409.3	58498.6	52007.9	7721.66	7179.89	17220.6	34387.2	15337.4	16152.3	14053	7898.93	8763.98	82228.8	x
Q16630-1	CPSF6	12	6	6	520.18	0.00205761	3.69837	CENTROCYTE	NAIVE	Cleavage and polyadenylation specificity factor subunit 6 isoform Iso 1 GN=CPSF6 OS=Homo Sapiens SV=452 PE=1	24303.6	11696.5	3545.07	2083.8	138092	133062	86173.2	165989	93814.3	146673	181674	141726	68439.6	140791	132044	89483.8	112459	64357.3	104215	44179.3	x
Q14019-1	COTL1	16	13	13	859.2	0.00559574	3.50927	MEMORY	NAIVE	Coactosin-like protein isoform Iso 1 GN=COTL1 OS=Homo Sapiens SV=404 PE=1	283415	1.18015e+06	596954	820362	794222	1.66899e+06	928364	1.92585e+06	1.05938e+06	843503	1.7537e+06	1.60169e+06	1.32146e+06	2.43005e+06	900398	3.0846e+06	915493	3.85587e+06	3.05162e+06	1.98933e+06	x
P48444-1	ARCN1	11	4	4	278.33	0.00199953	3.94304	CENTROCYTE	NAIVE	Coatomer subunit delta isoform Iso 1 GN=ARCN1 OS=Homo Sapiens SV=528 PE=1	8482.87	6299.55	896.818	1607.52	37278.1	48943.3	33498.3	41802	61753	23399.3	56676.9	51333.2	36737.4	49600	20804.1	17800.5	22860.5	22582.2	30361.5	42466.7	x
P61923-1	COPZ1	12	6	6	442.18	0.0250159	2.89646	CENTROBLAST	NAIVE	Coatomer subunit zeta-1 isoform Iso 1 GN=COPZ1 OS=Homo Sapiens SV=393 PE=1	14124	45388.2	54050.4	11371.9	35069.8	81719.8	26036.6	140862	104789	110039	113228	69489.2	113270	85617.1	38371.2	52896.7	77443.7	46186.1	79774.2	30813.8	x
Q9Y281-1	CFL2	14	1	1	104.97	2.50925e-05	14.0572	CENTROBLAST	NAIVE	Cofilin-2 isoform CFL2b GN=CFL2 OS=Homo Sapiens SV=485 PE=1	674.249	242.475	534.595	910.241	4130.45	7183.77	20451.5	35413.9	21897.1	6313.39	14439.2	8223.87	15440.9	10941.9	21262.1	4680.7	4815.75	5313.78	3256.41	1258.53	x
Q4VC31-1	CCDC58	3	1	1	59.84	0.0434378	2.67026	CENTROCYTE	NAIVE	Coiled-coil domain-containing protein 58 isoform Iso 1 GN=CCDC58 OS=Homo Sapiens SV=329 PE=1	12500.7	25074.1	17434.5	6554.83	16811	41260.6	40865.5	5370.38	38537.2	25646.8	50617.1	37472.4	45539.7	43066.7	32586	23342.5	15539.9	20793.9	31217.1	12263.5	x
O75534-1	CSDE1	1	5	5	272.78	0.000839171	7.2097	CENTROBLAST	NAIVE	Cold shock domain-containing protein E1 isoform Iso 1 GN=CSDE1 OS=Homo Sapiens SV=593 PE=1	13302.2	15046.6	11350	6245.73	20955.7	65175.5	57788.4	223914	87043.9	48407.7	51507.4	39204.1	36358	79004.2	8168.67	17748.3	29784.2	16344.7	16945.1	8138.31	x
Q14011-1	CIRBP	19	8	8	684.02	0.00116648	3.95838	CENTROCYTE	MEMORY	Cold-inducible RNA-binding protein isoform Iso 1 GN=CIRBP OS=Homo Sapiens SV=336 PE=1	174877	155087	86255.5	102390	84478.6	181985	293048	61489.1	119589	167049	276416	385581	142743	150393	168232	45143.6	47830.8	64541.2	40203.6	86075	x
P12107-1	COL11A1	1	1	1	31.02	0.00195012	Infinity	MEMORY	NAIVE	Collagen alpha-1-XI chain isoform A GN=COL11A1 OS=Homo Sapiens SV=410 PE=1	0	0	0	0	0	685.716	349.789	0	3866.3	4463.23	387.258	0	1937.5	2845.88	164.284	743.019	486.532	749.227	744.453	149.892	x
Q15021-1	NCAPD2	12	6	6	348.8	0.00606472	9.96924	CENTROBLAST	NAIVE	Condensin complex subunit 1 isoform Iso 1 GN=NCAPD2 OS=Homo Sapiens SV=627 PE=1	4424.23	3648.55	1790.09	409.933	6823.58	86355.9	37589.7	7435.81	28538.5	10518.1	28164.2	55180.1	7401.6	8448.15	5638.3	6770.62	9288.71	8002.18	3703.32	3672.43	x
Q15003-1	NCAPH	2	2	2	102.15	0.0110859	4.33694	CENTROCYTE	NAIVE	Condensin complex subunit 2 isoform Iso 1 GN=NCAPH OS=Homo Sapiens SV=545 PE=1	516.983	1287.76	2570.12	6302.66	2750.6	9607.02	9026.06	3505.09	15273.3	9602.95	7299.61	26345.8	5703.61	12438.7	6449.27	854.165	10994.6	2298.29	4207.57	1779.52	x
Q9BPX3-1	NCAPG	4	8	8	502.38	0.00048177	10.4338	CENTROBLAST	NAIVE	Condensin complex subunit 3 isoform Iso 1 GN=NCAPG OS=Homo Sapiens SV=545 PE=1	5718.27	5557.28	2022.88	4896.38	5337.79	88549.9	61629.9	32353.7	50057.2	12943.4	39745.9	19361.6	4558.19	8492.98	6809.61	3212.98	12121.2	8097.05	4384.97	1831.99	x
Q7L5N1-1	COPS6	7	4	4	211.87	0.00071305	4.62341	CENTROBLAST	NAIVE	COP9 signalosome complex subunit 6 isoform Iso 1 GN=COPS6 OS=Homo Sapiens SV=423 PE=1	2179.28	2484.9	648.947	8102.98	11706	24756.4	15805.7	22384.5	27754	25449.1	24777.4	27824.7	15066.7	30071.2	13827.3	12618	8412.64	10545.7	3032.12	7569.75	x
O75131-1	CPNE3	8	11	11	684.87	0.00690348	4.67005	CENTROBLAST	NAIVE	Copine-3 isoform Iso 1 GN=CPNE3 OS=Homo Sapiens SV=501 PE=1	22110.9	35770.5	2121.94	8423.12	50077.4	125753	205447	32186.1	102939	87093.9	105247	133240	70510	73546	37045	50285.9	44859.9	51305.3	56362.7	34971.6	x
O75367-1	H2AFY	5	10	10	693.55	0.0283061	3.32368	CENTROCYTE	NAIVE	Core histone macro-H2A.1 isoform Iso 2 GN=H2AFY OS=Homo Sapiens SV=482 PE=1	118101	174600	18364	20330.7	378037	906065	237504	136482	374643	152602	726135	434334	299880	421474	476104	703953	814436	384268	244787	114069	x
P12277-1	CKB	14	2	2	162.53	0.0257489	8.06876	CENTROCYTE	NAIVE	Creatine kinase B-type isoform Iso 1 GN=CKB OS=Homo Sapiens SV=636 PE=1	604.854	91.0448	0	1481.37	2215.56	13233.3	4565.21	2168.79	698.807	7742.4	10999.2	5633.58	8224.17	7843.75	2743.99	3113.94	1979.99	2296.98	1398.85	4087.94	x
P46109-1	CRKL	22	2	2	136.89	0.00686816	3.38978	CENTROCYTE	NAIVE	Crk-like protein isoform Iso 1 GN=CRKL OS=Homo Sapiens SV=474 PE=1	1654.65	7650.36	343.155	1431.06	28465.6	23426.5	13607.6	19574	43906.5	22614.6	36560.8	24510.9	15032.1	39620	18324.3	24716.8	14842.1	13154.7	23294.1	6352.22	x
Q13363-1	CTBP1	4	3	3	175.02	0.00836982	4.54514	CENTROBLAST	NAIVE	C-terminal-binding protein 1 isoform Iso 1 GN=CTBP1 OS=Homo Sapiens SV=502 PE=1	2563.76	2267.41	0	0	54731.9	64675	79071.2	39650.1	59666.8	27659.1	52071.7	59632.3	18823.1	65300.2	33302.8	30302.6	44584.7	32922.1	47127.8	94624.5	x
P17812-1	CTPS1	1	2	2	125.94	0.0378126	8.69034	CENTROCYTE	NAIVE	CTP synthase 1 isoform Iso 1 GN=CTPS1 OS=Homo Sapiens SV=555 PE=1	2358.95	5533.84	2858.51	0	13531.6	21839.5	16450.1	30750.1	32955.1	28338.7	55513	42828.3	24345.2	50466.8	37873	8675.49	13121.4	7827.26	12354.7	3847.87	x
Q13618-1	CUL3	2	6	6	341.83	0.0235796	4.93417	CENTROBLAST	NAIVE	Cullin-3 isoform Iso 1 GN=CUL3 OS=Homo Sapiens SV=554 PE=1	5074.14	12589.7	709.68	4273.1	29010.7	57059.9	29561.3	5665.44	89665	72934.2	22828.2	20391.8	33417.4	54381.7	22812	9519.23	7353.2	16431.1	7433.19	21201.2	x
Q13620-2	CUL4B	X	1	1	71.41	0.0292284	15.1643	NAIVE	MEMORY	Cullin-4B isoform Iso 1 GN=CUL4B OS=Homo Sapiens SV=615 PE=1	200012	350251	957919	4.91058e+06	194728	85247.6	45807.8	335589	219825	511278	94745	129225	229569	139271	665159	61161.9	30914.8	219245	25473.8	99327.7	x
Q86VP6-1	CAND1	12	14	14	758.5	0.00895063	5.52753	CENTROBLAST	NAIVE	Cullin-associated NEDD8-dissociated protein 1 isoform Iso 1 GN=CAND1 OS=Homo Sapiens SV=607 PE=1	26029.1	31335.7	3622.07	4079.21	47404.1	204067	112089	44021.4	156169	105335	115179	53682.8	53570.7	24331	12496.9	74636.3	80755.7	65701.9	47252.7	29769.5	x
P06493-1	CDK1	10	3	3	171.24	0.0438971	3.37299	CENTROBLAST	NAIVE	Cyclin-dependent kinase 1 isoform Iso 1 GN=CDK1 OS=Homo Sapiens SV=631 PE=1	6666.45	5282.71	2900.4	8530.83	8851.01	24164.3	39203.3	6198.11	31510.3	7640.28	17041	14692.4	12118.8	22903.9	23405.7	7853.38	14134.9	5433.66	22698.6	2701.72	x
Q9UHD1-1	CHORDC1	11	2	2	212.19	0.000305262	5.53569	CENTROCYTE	NAIVE	Cysteine and histidine-rich domain-containing protein 1 isoform Iso 1 GN=CHORDC1 OS=Homo Sapiens SV=427 PE=1	4868.22	2515.35	1049.5	1526.77	41952.1	47133.1	64734.3	47821.9	20417.7	23729	69280.6	68887.5	43475.9	63716	42008.6	37536.9	33979.1	22687.4	28201.6	20338.8	x
P22695-1	UQCRC2	16	11	11	783.97	0.00327813	3.69779	CENTROBLAST	NAIVE	Cytochrome b-c1 complex subunit 2, mitochondrial isoform Iso 1 GN=UQCRC2 OS=Homo Sapiens SV=575 PE=1	50283.7	72014.1	24080.6	40211.7	334359	407066	251114	561253	572452	134474	366062	387071	246855	372653	229399	364058	421530	340484	327525	102260	x
P07919-1	UQCRH	1	3	3	133.59	0.0150811	3.37364	MEMORY	NAIVE	Cytochrome b-c1 complex subunit 6, mitochondrial isoform Iso 1 GN=UQCRH OS=Homo Sapiens SV=266 PE=1	29367.9	29444.1	17176.1	9919.45	16141.6	52783.6	6928.48	2889.31	33443.9	8887.32	47429.7	94770.1	38181	40040.2	48949.5	163707	27839.6	75686.1	34745.3	42299	x
Q9Y2R0-1	COA3	17	1	1	64.54	0.00472305	2.45754	CENTROBLAST	NAIVE	Cytochrome c oxidase assembly factor 3 homolog, mitochondrial isoform Iso 1 GN=COA3 OS=Homo Sapiens SV=394 PE=1	16196.1	19780.6	16350.5	9524.78	20797.1	32420.3	59833.1	60941.6	25179.9	24738.2	35177	30187.1	36157.5	32629.7	28252.3	24592.1	43731.4	19666.9	31439.7	18506.8	x
P20674-1	COX5A	15	4	4	287.16	0.0211219	3.41743	CENTROCYTE	NAIVE	Cytochrome c oxidase subunit 5A, mitochondrial isoform Iso 1 GN=COX5A OS=Homo Sapiens SV=417 PE=1	181609	109967	60367.2	52516.4	150290	295327	330786	95903	124315	87589.5	524927	466124	257478	387178	260112	206511	175484	183439	101827	23399.2	x
Q8IUI8-2	CRLF3	17	2	2	128.96	0.00768203	2.46796	CENTROCYTE	NAIVE	Cytokine receptor-like factor 3 isoform Iso 2 GN=CRLF3 OS=Homo Sapiens SV=409 PE=1	359.95	3473.58	633.131	354.832	9169.94	3568.74	5487.62	9056.89	7400.7	6381.03	8625.52	5312.64	7255.24	7771.03	5565.94	7131.74	6966.8	6105.06	6575.26	3652.4	x
Q14204-1	DYNC1H1	14	13	13	972.58	0.00446979	7.5791	CENTROBLAST	NAIVE	Cytoplasmic dynein 1 heavy chain 1 isoform Iso 1 GN=DYNC1H1 OS=Homo Sapiens SV=1259 PE=1	6583.49	3899.43	1072.48	2514.18	10108.4	78570.4	49167.4	18439.2	24731.5	12339	41822.5	8854.64	12367.7	10691	5607.31	18519.9	42008.7	24141.8	16609.5	5778.99	x
Q7L576-1	CYFIP1	15	7	7	368.65	0.00566259	3.26541	CENTROBLAST	NAIVE	Cytoplasmic FMR1-interacting protein 1 isoform Iso 1 GN=CYFIP1 OS=Homo Sapiens SV=452 PE=1	32578.2	24324	9743.21	3576.2	39191.5	61918.6	47158.8	113999	75214.3	58988.6	41266.3	47442.9	51110.8	47456.9	28746.2	36516.2	43141.5	38241.1	28362	35684.2	x
Q96F07-1	CYFIP2	5	6	6	374.99	0.000106992	4.51488	MEMORY	NAIVE	Cytoplasmic FMR1-interacting protein 2 isoform Iso 1 GN=CYFIP2 OS=Homo Sapiens SV=592 PE=1	4279.38	11552.2	6573.61	5998.48	9826.89	29694.3	23882	24039.6	23919	15120.5	14539.6	8641.49	13492	4168.13	4422.15	31166.6	52917.7	41130.2	14395.4	32996.6	x
O00154-1	ACOT7	1	1	1	56.12	0.00978553	9.5564	CENTROCYTE	MEMORY	Cytosolic acyl coenzyme A thioester hydrolase isoform Iso 1 GN=ACOT7 OS=Homo Sapiens SV=555 PE=1	614.838	701.783	22.2399	17444.2	10523.4	33934.4	19285.8	27100.6	28083.1	2790.41	49617	22237.5	14546.3	52963.1	46755.1	1489.22	8891.95	2464.42	3340.58	3289.68	x
Q96KP4-1	CNDP2	18	16	16	1007.78	0.0295113	1.51963	CENTROBLAST	NAIVE	Cytosolic non-specific dipeptidase isoform Iso 1 GN=CNDP2 OS=Homo Sapiens SV=581 PE=1	64625.6	41565.1	21016.9	30128	819525	227959	445142	222441	314590	274335	355934	211143	183550	295326	307084	259777	221830	265978	522849	146139	x
O43175-1	PHGDH	1	9	9	710.49	0.000730774	7.3616	CENTROBLAST	MEMORY	D-3-phosphoglycerate dehydrogenase isoform Iso 1 GN=PHGDH OS=Homo Sapiens SV=735 PE=1	67565.7	19518.6	1096.15	3273.28	16946.1	145595	140842	98460	174589	95293.6	125283	148824	56944.4	66913.7	37863.3	21855	21162.1	14506.5	20567.3	10854.3	x
Q96EP5-1	DAZAP1	19	4	4	324.31	0.000282303	6.11448	CENTROBLAST	NAIVE	DAZ-associated protein 1 isoform Iso 1 GN=DAZAP1 OS=Homo Sapiens SV=498 PE=1	5952.23	1126.81	819.214	710.753	142308	111109	95974.2	182998	392269	140431	212462	295050	142739	131910	81154	36451	50358	65263.2	52388.1	46320.6	x
P61962-1	DCAF7	17	2	2	186.39	0.0106765	10.7455	CENTROCYTE	NAIVE	DDB1- and CUL4-associated factor 7 isoform Iso 1 GN=DCAF7 OS=Homo Sapiens SV=457 PE=1	3734.25	3123.16	0	11.0525	6465.2	26118.6	10148.5	32240.7	14367.3	17087.7	34680.8	32381	16690.5	36261.5	23263.6	3937.77	8778.12	8852.81	31234	4988.38	x
P30046-1	DDT	22	1	1	44.01	0.03381	4.80474	CENTROBLAST	NAIVE	D-dopachrome decarboxylase isoform Iso 1 GN=DDT OS=Homo Sapiens SV=389 PE=1	19771.6	45613.3	53449.3	3404.57	47821.6	195534	128437	144094	303838	45192.4	56175	110265	5788.79	24526.8	6808.19	15213.1	56405.9	49074	44770	16350.4	x
Q96BY6-1	DOCK10	2	2	2	81.77	0.00768201	7.08737	MEMORY	NAIVE	Dedicator of cytokinesis protein 10 isoform Iso 1 GN=DOCK10 OS=Homo Sapiens SV=565 PE=1	42.5686	0	0	0	3416.38	229.119	5064.52	205.299	0	1544.08	1435.01	946.236	2782.26	585.468	9323.78	3686.33	3417.73	5002.96	4578.36	7829.5	x
Q96N67-1	DOCK7	1	1	1	49.74	0.0276081	5.25551	CENTROBLAST	NAIVE	Dedicator of cytokinesis protein 7 isoform Iso 1 GN=DOCK7 OS=Homo Sapiens SV=570 PE=1	7611.97	10952.5	1232.45	2027.41	25604.5	62300	64548	17346.7	50856.1	54211.8	61064.7	131755	13996.4	11696.9	8514.48	49138.8	40719.2	28485.5	18938.5	5413.88	x
P27707-1	DCK	4	9	9	909.34	0.011186	5.3884	CENTROCYTE	MEMORY	Deoxycytidine kinase isoform Iso 1 GN=DCK OS=Homo Sapiens SV=449 PE=1	124686	167612	14415	99187.4	100380	408472	288891	49993.5	280582	66973.2	334282	429635	188038	199984	341234	88310.4	68364.9	50258.9	19390.3	50784.1	x
P32321-1	DCTD	4	1	1	88.82	0.012732	22.521	MEMORY	CENTROBLAST	Deoxycytidylate deaminase isoform Iso 1 GN=DCTD OS=Homo Sapiens SV=456 PE=1	314.945	1395.37	1030.11	1509.52	12720.6	309.872	22.1744	1453.33	185.947	0	2318.15	419.19	443.217	897.964	405.85	15103.5	438.593	17074.3	4566.59	7213	x
Q9Y3Z3-1	SAMHD1	20	5	5	335.21	0.0283102	2.49995	CENTROCYTE	NAIVE	Deoxynucleoside triphosphate triphosphohydrolase SAMHD1 isoform Iso 1 GN=SAMHD1 OS=Homo Sapiens SV=551 PE=1	13828.1	31040	4840.95	4053.07	44051.3	69646.2	27148.4	48681.9	53874.6	18309.4	46753.6	37633.6	29182.8	71798.2	59160.6	30378.7	41273	46157.9	43122	21220.7	x
P33316-2	DUT	15	2	2	106.84	4.83604e-05	11.3297	CENTROBLAST	MEMORY	Deoxyuridine 5'-triphosphate nucleotidohydrolase, mitochondrial isoform Iso 2 GN=DUT OS=Homo Sapiens SV=535 PE=1	3072.39	13415.1	8062.99	15284.5	15334.5	17783.7	26381.3	61376.5	18875.7	72471	24908.9	47207.7	34609.3	28159.6	22726.9	5519.02	1624.87	4217.99	767.855	5248.33	x
P33316-3	DUT	15	10	10	732.32	0.00129225	10.6715	CENTROBLAST	NAIVE	Deoxyuridine 5'-triphosphate nucleotidohydrolase, mitochondrial isoform Iso 3 GN=DUT OS=Homo Sapiens SV=535 PE=1	46408.3	50650.3	5693.92	27576.1	62058.6	323209	595356	31900.3	373942	728645	191567	270365	117855	256738	159860	56287.7	42354.8	46630	42452.4	63711.1	x
P17661-1	DES	2	2	2	195.17	0.00233171	8.54873	MEMORY	CENTROCYTE	Desmin isoform Iso 1 GN=DES OS=Homo Sapiens SV=568 PE=1	73335.4	173127	13460.7	59515.5	758045	96598.9	194552	424381	210006	113134	75892.6	90908	93490.3	110687	174350	1.12456e+06	1.12796e+06	950164	1.0442e+06	414982	x
P60981-1	DSTN	20	5	5	261.22	0.0012098	5.95786	CENTROBLAST	NAIVE	Destrin isoform Iso 1 GN=DSTN OS=Homo Sapiens SV=472 PE=1	18912	47770	18432.5	6214.08	20314.5	152912	34751.9	74508.3	238450	164531	187099	74602.5	90600	131183	107630	35674.7	12429.9	50445.7	97559.6	26422.8	x
P23743-1	DGKA	12	1	1	46.45	0.049678	9.02748	CENTROCYTE	CENTROBLAST	Diacylglycerol kinase alpha isoform Iso 1 GN=DGKA OS=Homo Sapiens SV=481 PE=1	9.42127	0	2824.68	0	334.941	123.351	2589.11	0	0	0	3041.26	1339.97	2993.12	2415.93	3785.04	6477.36	3408.94	11245	3355.4	0	x
P00374-1	DHFR	5	3	3	253.59	0.0473856	35.8967	CENTROBLAST	NAIVE	Dihydrofolate reductase isoform Iso 1 GN=DHFR OS=Homo Sapiens SV=429 PE=1	8936.19	8655.82	0	5591.19	8034.36	91791.9	202088	780.879	260655	533402	97470.8	61235.4	42488.1	125430	81845.1	6185.09	6311.02	5410.44	6005.01	6417.64	x
P09622-1	DLD	7	8	8	557.2	0.00257509	4.50186	CENTROBLAST	NAIVE	Dihydrolipoyl dehydrogenase, mitochondrial isoform Iso 1 GN=DLD OS=Homo Sapiens SV=552 PE=1	13676.9	21922.7	1489.84	1402.18	127894	74239.8	207772	169696	220210	77124.3	169411	112098	102069	122550	103868	140448	220126	143453	154004	35901.3	x
Q16555-1	DPYSL2	8	9	9	738.15	0.00514069	5.04745	CENTROCYTE	NAIVE	Dihydropyrimidinase-related protein 2 isoform Iso 1 GN=DPYSL2 OS=Homo Sapiens SV=687 PE=1	9813.04	29725.3	766.513	1609.98	81248.4	118556	96591.9	71097.2	146403	66456.8	193916	115097	68724.3	174081	69840.9	73683	73071.5	67255	94054.7	12932.5	x
P26358-1	DNMT1	19	7	7	396.26	0.00158753	7.09076	CENTROBLAST	NAIVE	DNA -cytosine-5-methyltransferase 1 isoform Iso 1 GN=DNMT1 OS=Homo Sapiens SV=750 PE=1	12332.8	8170.92	2433.44	2327.8	27930.3	144985	100233	24951.1	83057.4	23968.1	53223	105641	27457	26609.7	22964.4	16525.7	16524.6	18617.6	10753.7	10175.8	x
P18858-1	LIG1	19	6	6	329.35	0.00373229	4.78226	CENTROBLAST	NAIVE	DNA ligase 1 isoform Iso 1 GN=LIG1 OS=Homo Sapiens SV=617 PE=1	4234.75	3215.65	318.096	6650.45	3134.18	18646.3	21948.1	3817.76	23244.7	16286.8	17682.5	8633.91	14769.1	15140.4	15348.8	7982.03	4951.92	3684.42	5906.03	4922.76	x
P43246-1	MSH2	2	13	13	1024.22	0.0284	3.57044	CENTROCYTE	MEMORY	DNA mismatch repair protein Msh2 isoform Iso 1 GN=MSH2 OS=Homo Sapiens SV=601 PE=1	9776.99	35573.6	4811.65	29766.2	32491.6	85290.7	36563.6	7767.06	68632	38519.7	51280.4	141854	42533.6	58527	74643.3	21426.7	20778.9	24238.1	18087.6	18772	x
P52701-1	MSH6	2	12	12	747.91	0.027793	12.6356	CENTROCYTE	NAIVE	DNA mismatch repair protein Msh6 isoform GTBP-N GN=MSH6 OS=Homo Sapiens SV=733 PE=1	21115.7	21516.5	3214.48	5305.99	54201	48615.1	52054	190579	52333.3	36549.7	35677.9	43802.7	31739.7	281835	938156	30936.6	17386.4	14843.2	61374.2	6918.97	x
P28340-1	POLD1	19	2	2	102.01	0.00071497	5.1309	CENTROBLAST	NAIVE	DNA polymerase delta catalytic subunit isoform Iso 1 GN=POLD1 OS=Homo Sapiens SV=586 PE=1	3107.14	6154.11	4860.28	2838.92	5376.84	23474.6	19388.5	34442.2	19719.6	17585.5	12139.5	18415.2	3502.37	3358.92	3316.74	8969.53	9013.62	6445.29	4225.85	2940.3	x
Q15054-1	POLD3	11	3	3	184.43	0.00245817	8.14929	CENTROBLAST	NAIVE	DNA polymerase delta subunit 3 isoform Iso 1 GN=POLD3 OS=Homo Sapiens SV=461 PE=1	7273.93	1528.02	835.883	1466.61	4337.31	28473.1	21688.5	2074.25	54191.9	19411.5	15466.5	25453.7	12422.5	26266	17395.7	4505.31	12193.8	6997.52	3157.28	3988.2	x
P49643-1	PRIM2	6	2	2	154.3	0.000308981	9.18516	CENTROBLAST	MEMORY	DNA primase large subunit isoform Iso 1 GN=PRIM2 OS=Homo Sapiens SV=324 PE=1	892.557	1283.53	2203.4	10189	1649.38	21504	13553.7	8284.38	14889	5355.12	11581.4	14439.1	4654.77	4762.77	2937.74	1238.28	1948.18	913.774	1586	1236.48	x
Q9BRX5-1	GINS3	16	1	1	57.96	1.9792e-05	174.865	CENTROBLAST	MEMORY	DNA replication complex GINS protein PSF3 isoform Iso 1 GN=GINS3 OS=Homo Sapiens SV=394 PE=1	72.8482	130.248	0	0	0	4091.25	4253.16	407.151	5785.02	2636.56	1795.55	1127.27	242.037	2290.29	1575.41	98.2077	0	0	0	0	x
P49736-1	MCM2	3	23	23	1609.02	0.000248518	7.26841	CENTROBLAST	NAIVE	DNA replication licensing factor MCM2 isoform Iso 1 GN=MCM2 OS=Homo Sapiens SV=670 PE=1	36422.6	52344.4	13024.4	2567.12	96072.3	457630	220549	105446	386853	286335	290875	201438	194729	356425	177287	43298.5	58071.5	43671	45595.2	47904.5	x
P33991-1	MCM4	8	17	17	1184.82	0.0118876	4.77773	CENTROCYTE	NAIVE	DNA replication licensing factor MCM4 isoform Iso 1 GN=MCM4 OS=Homo Sapiens SV=718 PE=1	42663.3	43542.2	2576.58	6566.92	153563	240262	249129	17242.9	284913	218888	262899	194772	158364	357805	215392	71269.8	47663.1	63980.2	53072.4	78934.3	x
P33992-1	MCM5	22	14	14	919.39	0.00891235	7.16341	CENTROBLAST	NAIVE	DNA replication licensing factor MCM5 isoform Iso 1 GN=MCM5 OS=Homo Sapiens SV=629 PE=1	74602.3	71995.5	16812.4	3195.48	91366	663025	461197	165387	387188	171162	329128	56944.9	210402	226110	56733.1	109095	157624	189449	76955.9	42070	x
Q14566-1	MCM6	2	25	25	1508.81	0.0211022	5.40656	CENTROBLAST	MEMORY	DNA replication licensing factor MCM6 isoform Iso 1 GN=MCM6 OS=Homo Sapiens SV=690 PE=1	34719.1	50949.7	169628	57463.5	97947.7	364612	234888	20119.6	429539	337196	218513	100198	185473	352758	207612	48068.8	53890.6	64527.7	44214.5	45719.3	x
P33993-1	MCM7	7	20	20	1184.37	0.00655154	6.4313	CENTROBLAST	NAIVE	DNA replication licensing factor MCM7 isoform Iso 1 GN=MCM7 OS=Homo Sapiens SV=702 PE=1	71730.4	36077.2	1238.13	7400.93	122013	444502	304252	124606	454308	205936	267855	90527.7	168116	354592	88085.3	74665.2	99155.7	82284.7	111330	25765.9	x
P11388-1	TOP2A	17	16	16	968	0.0269788	3.57058	CENTROBLAST	NAIVE	DNA topoisomerase 2-alpha isoform Iso 1 GN=TOP2A OS=Homo Sapiens SV=907 PE=1	28775.1	28551.5	10867.1	3771.14	56232.4	137498	92047.8	30567	106426	91198.9	70614.1	13232	39662.6	58776.9	36622.4	20560.2	27384.7	27684	23970.6	57739.7	x
Q02880-1	TOP2B	3	6	6	483.19	0.0305797	2.69997	CENTROBLAST	MEMORY	DNA topoisomerase 2-beta isoform Beta-2 GN=TOP2B OS=Homo Sapiens SV=793 PE=1	50718.3	58044.6	11403.3	54714	94175.9	192962	83617.2	159766	120005	52585.1	117387	48218.6	75527.8	114594	92185.6	62824.6	50069.2	53093.8	31230.5	28316.1	x
P29372-1	MPG	16	1	1	42.94	0.00446551	8.29266	CENTROCYTE	NAIVE	DNA-3-methyladenine glycosylase isoform Iso 1 GN=MPG OS=Homo Sapiens SV=582 PE=1	380.185	0	0	0	4561.19	18567.3	921.082	2063.18	4236.03	1874.63	14995.2	1118.99	9713.87	13222.2	1926.9	5903.36	3880.88	7690.08	318.523	330.069	x
Q13422-1	IKZF1	7	3	3	151.26	0.00747766	3.40757	CENTROCYTE	NAIVE	DNA-binding protein Ikaros isoform Ik1 GN=IKZF1 OS=Homo Sapiens SV=444 PE=1	8631.86	12906.3	783.182	1894.44	29040.8	56231.4	14689.7	28457.1	38392.2	36356.8	38272.5	40855.3	44969.4	30317.1	27061.2	27746	23087.1	21893.9	29207.2	10683.1	x
P78527-1	PRKDC	8	72	72	4564.39	0.00198618	5.9715	CENTROBLAST	NAIVE	DNA-dependent protein kinase catalytic subunit isoform Iso 1 GN=PRKDC OS=Homo Sapiens SV=1453 PE=1	51897.9	26167.1	15268.5	7176.8	89195.2	417969	251262	87132	288660	87805.2	151366	55478.4	74140.4	91296.7	41332.5	109098	177308	134778	127285	85320.6	x
P19387-1	POLR2C	16	4	4	222.05	0.00948994	4.77424	CENTROBLAST	NAIVE	DNA-directed RNA polymerase II subunit RPB3 isoform Iso 1 GN=POLR2C OS=Homo Sapiens SV=463 PE=1	5097.07	4233.56	1135.28	181.24	22847.5	14409.9	17799.2	61498.5	51569.4	14634.3	19204.3	27016.2	12803.8	17673	18950.8	10214.5	10605.7	13027.6	5883.87	10838.5	x
O15160-1	POLR1C	6	2	2	105.33	0.0024929	7.62898	CENTROCYTE	NAIVE	DNA-directed RNA polymerases I and III subunit RPAC1 isoform Iso 1 GN=POLR1C OS=Homo Sapiens SV=427 PE=1	372.501	548.18	850.564	1239.21	6442.27	12071.5	12248.8	10739.1	10382	2730.8	15874.7	9252.51	9357	27926.5	9703.82	11196	3569.56	1354.62	8044.03	574.11	x
P31689-1	DNAJA1	9	4	4	271.44	0.0107193	5.89835	CENTROBLAST	NAIVE	DnaJ homolog subfamily A member 1 isoform Iso 1 GN=DNAJA1 OS=Homo Sapiens SV=568 PE=1	6823.82	11789.7	756.003	1908.31	23635.4	79526.3	6449.17	80544.2	57358.1	41036.3	44488.4	44158.4	19993.8	83888.7	28284.8	22201.6	36238	18420.8	24795.8	6585.73	x
O60884-1	DNAJA2	16	4	4	182.75	0.00795732	5.45547	CENTROBLAST	NAIVE	DnaJ homolog subfamily A member 2 isoform Iso 1 GN=DNAJA2 OS=Homo Sapiens SV=441 PE=1	15268.5	1763.42	54.5166	462.136	34754.5	33810.6	171304	27892.3	30855	21475.4	37710.9	54660.7	29259.9	51643.6	26542.1	32365.2	33994.8	16688.2	26087.2	46811.2	x
P25685-1	DNAJB1	19	2	2	143.3	0.00139817	4.57565	CENTROBLAST	NAIVE	DnaJ homolog subfamily B member 1 isoform Iso 1 GN=DNAJB1 OS=Homo Sapiens SV=470 PE=1	8132.27	10118.5	1824.89	2592.22	35708.3	35874.2	65353.5	40265.3	100073	25542.7	50930.6	55350.9	33802.6	65114.2	22358	30079.6	20942.2	23345.4	32778.4	34963.8	x
Q99615-1	DNAJC7	17	3	3	245.19	0.0310642	2.98756	CENTROBLAST	MEMORY	DnaJ homolog subfamily C member 7 isoform Iso 1 GN=DNAJC7 OS=Homo Sapiens SV=506 PE=1	21154.8	16695.9	1334.69	1362.06	23166.5	26697.7	15584.7	32356.2	59514.4	49008	34038.4	26073.9	19044.9	40251.1	16092.1	8505.62	11737.9	12698	19430.7	8935.85	x
O75937-1	DNAJC8	1	3	3	179.55	0.000402945	11.6958	CENTROBLAST	NAIVE	DnaJ homolog subfamily C member 8 isoform Iso 1 GN=DNAJC8 OS=Homo Sapiens SV=351 PE=1	9335.68	231.554	178.5	676.362	15027.7	32249.1	79366.8	66425.1	102825	16791.3	32606.8	50774.9	75260	49038.7	82314.5	22508.7	26370.3	11236.4	6319.22	4120.24	x
Q8WXX5-1	DNAJC9	10	7	7	541.72	1.09461e-05	8.88948	CENTROBLAST	NAIVE	DnaJ homolog subfamily C member 9 isoform Iso 1 GN=DNAJC9 OS=Homo Sapiens SV=317 PE=1	9394.21	8938.95	1976.42	4969.31	31458.4	121359	44323.5	106447	137690	94545.2	85335.4	111836	62522.8	131529	77299.3	43992.9	37339.4	35062.3	42397.1	23116.1	x
Q7L591-1	DOK3	5	3	3	165.42	0.000311409	6.27617	CENTROCYTE	NAIVE	Docking protein 3 isoform Iso 1 GN=DOK3 OS=Homo Sapiens SV=370 PE=1	3207.97	2422.95	800.538	2265.9	15177	27604.2	9224.9	22646	18762.8	19838.5	32686.2	33670.5	33058.9	25968.3	24455.8	22482.9	25481.7	25467.8	22645.5	4853.58	x
P04843-1	RPN1	3	6	6	376.27	0.0200248	2.50266	MEMORY	NAIVE	Dolichyl-diphosphooligosaccharide--protein glycosyltransferase subunit 1 isoform Iso 1 GN=RPN1 OS=Homo Sapiens SV=657 PE=1	33686.3	30986.5	8133.46	26059.1	48461	83993.8	45840.5	29851.4	57707.7	28022.2	66828.7	39881.5	45003.8	50733.5	25904.9	59817.6	66622.4	75839.7	102283	64145.2	x
P04844-1	RPN2	20	7	7	517.57	0.00436169	3.68724	CENTROCYTE	NAIVE	Dolichyl-diphosphooligosaccharide--protein glycosyltransferase subunit 2 isoform Iso 1 GN=RPN2 OS=Homo Sapiens SV=657 PE=1	22755.2	15572.9	8061.56	7508.09	83651.6	105740	56370.1	51654.2	111178	26117.9	154706	146467	97198.7	49109.2	59696.4	73995.1	96104.6	102993	43384.3	136110	x
Q8TEA8-1	DTD1	20	2	2	134.06	0.0130158	4.01283	CENTROBLAST	CENTROCYTE	D-tyrosyl-tRNA-Tyr deacylase 1 isoform Iso 1 GN=DTD1 OS=Homo Sapiens SV=407 PE=1	21398.3	22344.6	22027.1	40063.3	44046.6	11812.5	13681.1	84832.1	6968.84	37501.7	5929.4	13402.7	3656.25	5858.05	9728.94	19845.9	13350.7	11812.5	5868.28	9802.19	x
Q13561-1	DCTN2	12	1	1	75.89	0.00904464	4.60269	CENTROBLAST	NAIVE	Dynactin subunit 2 isoform Iso 1 GN=DCTN2 OS=Homo Sapiens SV=537 PE=1	3397.57	1277.9	2546.57	4304.15	66370.3	24615.1	11591.8	91508.4	136482	94335.9	66200.6	65155.9	45549.5	66554.7	37687.3	72503.9	22524.1	60805.8	43515.2	5406.9	x
P63167-1	DYNLL1	12	5	5	468.96	0.0290438	4.51781	CENTROBLAST	NAIVE	Dynein light chain 1, cytoplasmic isoform Iso 1 GN=DYNLL1 OS=Homo Sapiens SV=377 PE=1	22655.9	12420.1	9238.76	3768.61	19095.5	34213.5	77472	32822.7	17843.3	141149	86361.4	25471.2	36087.2	59746.6	30340	46144.4	27049.4	17430.6	11511.5	2113.61	x
P63172-1	DYNLT1	6	4	4	171.83	0.0199314	4.27258	CENTROBLAST	NAIVE	Dynein light chain Tctex-type 1 isoform Iso 1 GN=DYNLT1 OS=Homo Sapiens SV=317 PE=1	1403.33	1008.16	307.229	2590.73	2355.04	3361.78	7907.09	7164.57	10903	3410.66	7053.53	2574.09	990.962	5160.05	848.68	3576.44	4288.01	2268.69	3821.52	2971.06	x
Q03001-7	DST	6	1	1	38.36	0.0224834	16.1753	CENTROBLAST	NAIVE	Dystonin isoform Iso 1 GN=DST OS=Homo Sapiens SV=815 PE=1	2098.24	4824.96	0	0	12657.6	48526.7	196166	38433.8	21729.6	11869.7	17737	6938.61	7265.4	2915.26	8924.86	69653.5	48081.1	80097.3	3317.97	1646.1	x
Q96MF7-1	NSMCE2	8	1	1	88.79	0.0383641	3.18775	CENTROCYTE	NAIVE	E3 SUMO-protein ligase NSE2 isoform Iso 1 GN=NSMCE2 OS=Homo Sapiens SV=335 PE=1	2470.65	268.993	5097.13	1898.85	610.377	4084.48	5732.79	1275.06	10089.4	8313.56	10603.4	6840.06	7968.96	4473.51	3094.49	3281.67	2899.58	3562.14	460.505	336.359	x
Q5XPI4-1	RNF123	3	1	1	35.47	6.25335e-08	415.793	CENTROBLAST	NAIVE	E3 ubiquitin-protein ligase RNF123 isoform Iso 1 GN=RNF123 OS=Homo Sapiens SV=372 PE=1	0	0	0	0	32.1232	3338.23	1854.54	5494.34	2270.72	398.789	2955.47	1347.42	2857.45	3105.41	1546.37	42.5336	0	0	0	0	x
O94874-1	UFL1	6	4	4	283.58	0.0272183	2.22243	MEMORY	NAIVE	E3 UFM1-protein ligase 1 isoform Iso 1 GN=UFL1 OS=Homo Sapiens SV=577 PE=1	6719.84	8936.19	1450.39	3511.32	18962	19221.8	10420.4	18179.8	16798.1	9717.64	14787.7	8116.62	18530.4	15179.9	10567.4	12565.5	20765.8	20961.4	13940.2	19730.4	x
Q13822-1	ENPP2	8	1	1	40.54	0.0295413	3.73356	CENTROBLAST	NAIVE	Ectonucleotide pyrophosphatase/phosphodiesterase family member 2 isoform Iso 1 GN=ENPP2 OS=Homo Sapiens SV=482 PE=1	26032.2	5232.72	0	0	221390	167909	151077	52356.5	446377	125583	65294	33410.1	66842.5	46659.8	65102.5	48866.6	221210	89628.9	76828.2	58675.9	x
Q9H223-1	EHD4	15	2	2	155.36	0.000144865	8.51932	CENTROCYTE	NAIVE	EH domain-containing protein 4 isoform Iso 1 GN=EHD4 OS=Homo Sapiens SV=396 PE=1	6610.11	8748.5	1857.36	3046.64	29020.8	38361.5	17290.8	46093.1	13881	20319.1	105121	112011	46050.5	105383	51295.8	30507.1	33803.6	33515.1	35976.4	17653.6	x
Q92616-1	GCN1	12	9	9	500.67	0.0237602	12.8273	CENTROBLAST	NAIVE	eIF-2-alpha kinase activator GCN1 isoform Iso 1 GN=GCN1 OS=Homo Sapiens SV=857 PE=1	814.307	911.256	710.751	293.134	474.021	17068.8	13304	885.839	7669.18	2163.91	23172.1	632.261	2099.78	603.14	585.76	4635.16	19278.7	2516.29	3243.36	3198.56	x
Q15717-1	ELAVL1	19	14	14	1011.37	0.00380451	3.88411	CENTROBLAST	MEMORY	ELAV-like protein 1 isoform Iso 1 GN=ELAVL1 OS=Homo Sapiens SV=555 PE=1	175713	108747	44721.3	284276	426277	476199	141850	757487	823282	774939	478692	803648	411532	589739	587735	201553	171511	185936	68238.3	138383	x
P24534-1	EEF1B2	2	2	2	194.6	0.0416159	2.51033	CENTROBLAST	NAIVE	Elongation factor 1-beta isoform Iso 1 GN=EEF1B2 OS=Homo Sapiens SV=364 PE=1	62001.1	12830.9	113312	14147.5	64812.1	125366	122279	212891	119247	90734.4	175286	70947.4	49814.6	76917.3	38046.4	78432	72913.8	67069.5	142015	98993.7	x
P29692-1	EEF1D	8	7	7	495.28	0.00659222	3.97193	CENTROBLAST	NAIVE	Elongation factor 1-delta isoform Iso 1 GN=EEF1D OS=Homo Sapiens SV=625 PE=1	33728.8	66939.9	18148.3	25897.6	471530	491232	98377.6	687279	639903	530888	470543	372723	229917	565023	434599	334324	318095	429773	424387	67283.2	x
P13639-1	EEF2	19	35	35	2460.04	0.0235924	2.86164	MEMORY	NAIVE	Elongation factor 2 isoform Iso 1 GN=EEF2 OS=Homo Sapiens SV=978 PE=1	319494	204332	77317.6	105367	688353	833921	874930	722466	961250	415858	706851	338110	545600	759615	740501	299140	409522	357742	1.79488e+06	1.13031e+06	x
P49411-1	TUFM	16	18	18	1409.53	0.030082	3.03428	CENTROCYTE	NAIVE	Elongation factor Tu, mitochondrial isoform Iso 1 GN=TUFM OS=Homo Sapiens SV=612 PE=1	133501	275367	9688.1	7171.64	758941	443001	213117	889039	522560	320450	821892	1.03019e+06	506538	880360	355641	551003	591308	446084	466017	164821	x
Q9UI08-1	EVL	14	6	6	410.73	0.00753512	3.52259	CENTROCYTE	NAIVE	Ena/VASP-like protein isoform Iso 2 GN=EVL OS=Homo Sapiens SV=454 PE=1	33029.8	19551.6	1809.25	2821.48	187946	152646	39800.2	107092	108378	68620.5	160633	262571	87290.3	227364	125735	139517	194198	113830	180419	67773.3	x
Q96FI4-1	NEIL1	15	2	2	125.32	0.000148243	6.47305	CENTROCYTE	NAIVE	Endonuclease 8-like 1 isoform Iso 1 GN=NEIL1 OS=Homo Sapiens SV=450 PE=1	3792.57	1741.26	2386.38	970.129	11507.2	48833.1	8679.18	31714	24171	13101.6	43901.1	17689	24570.2	24019.5	21854.5	12277	4903.11	3834.11	7049.62	3599.24	x
Q9NZ08-1	ERAP1	5	3	3	209.73	0.0327071	2.79534	CENTROBLAST	CENTROCYTE	Endoplasmic reticulum aminopeptidase 1 isoform Iso 1 GN=ERAP1 OS=Homo Sapiens SV=521 PE=1	6094.74	9523.76	4815.8	1610	15770.5	17250.1	10832.4	43829.3	16470.9	7149.92	10556.8	3731.93	8815.9	8835.89	2235.15	14438.5	17699	19222.8	15907.6	10921.6	x
Q9BS26-1	ERP44	9	3	3	171.9	0.0466279	4.13546	CENTROCYTE	NAIVE	Endoplasmic reticulum resident protein 44 isoform Iso 1 GN=ERP44 OS=Homo Sapiens SV=444 PE=1	11716.4	6966.48	1342.43	0.085645	92279.2	46342.6	14530.1	89060.5	104505	60343.5	104023	146299	48021.6	98778	67309.9	50262.6	60019.6	59047.5	61880.5	75703.7	x
P16452-1	EPB42	15	1	1	70.81	2.76718e-05	9.07265	CENTROBLAST	NAIVE	Erythrocyte membrane protein band 4.2 isoform Short GN=EPB42 OS=Homo Sapiens SV=396 PE=1	662.532	1305.74	1230.07	896.866	2915.46	13781.4	6747.73	18601.1	17337.4	7137.63	3433.83	4109.86	10675.2	4895.49	1967.72	7160.19	7700.24	22318.6	6329.64	8111.89	x
Q92506-1	HSD17B8	6	4	4	281.47	0.0218142	9.95406	NAIVE	CENTROBLAST	Estradiol 17-beta-dehydrogenase 8 isoform Iso 1 GN=HSD17B8 OS=Homo Sapiens SV=474 PE=1	34458.5	34282.6	652709	94385.1	65086.7	28156.2	21020.2	22515.4	13815.4	2991.56	29787.8	33546.8	29289.5	24608.9	50692.7	39599.5	13366.7	21008.6	34062.2	46975.6	x
P60842-1	EIF4A1	17	22	22	1674.46	0.00339777	4.25605	CENTROBLAST	NAIVE	Eukaryotic initiation factor 4A-I isoform Iso 1 GN=EIF4A1 OS=Homo Sapiens SV=654 PE=1	117967	79163	101021	71516.6	371765	951103	171502	894702	675552	462712	570465	582630	335037	613705	351946	385609	498537	360635	462651	122972	x
P38919-1	EIF4A3	17	18	18	1235.04	0.00714539	9.71116	CENTROCYTE	NAIVE	Eukaryotic initiation factor 4A-III isoform Iso 1 GN=EIF4A3 OS=Homo Sapiens SV=622 PE=1	222032	56509.3	297429	23067.7	428587	4.18618e+06	62306.6	1.14329e+06	1.12517e+06	377226	3.4303e+06	1.01094e+06	879815	1.26011e+06	3.39827e+06	191424	296235	235858	267405	81259.9	x
Q99613-1	EIF3C	16	8	8	458.06	0.0363058	3.84488	CENTROBLAST	NAIVE	Eukaryotic translation initiation factor 3 subunit C isoform Iso 1 GN=EIF3C OS=Homo Sapiens SV=703 PE=1	18827.3	12044.7	428.514	2945.71	41541.2	80969.9	44520.1	11286.2	88788.3	65828.8	57634.4	20375.5	38925.5	43467	19306.3	37389.4	41731.2	36510.3	30711.5	18308.4	x
O00303-1	EIF3F	11	6	6	467.11	0.00886343	4.27174	CENTROBLAST	NAIVE	Eukaryotic translation initiation factor 3 subunit F isoform Iso 1 GN=EIF3F OS=Homo Sapiens SV=420 PE=1	2928.8	1200.14	0	112.539	120592	164377	28996.3	89996.8	215332	34555.3	116553	95165.1	36063.5	166344	89683.6	82081.2	66311	17312.6	122131	15766.2	x
Q9Y262-1	EIF3L	22	7	7	572.54	0.00887533	5.85152	CENTROBLAST	NAIVE	Eukaryotic translation initiation factor 3 subunit L isoform Iso 1 GN=EIF3L OS=Homo Sapiens SV=523 PE=1	8806.8	12881.3	1399.27	1324.15	38774.8	174675	66678.4	12425	77676.6	38280.9	76544	49541.5	42845.5	36970.6	17410.1	39389.2	39255.7	31911.9	31180.7	19306.3	x
Q7L2H7-1	EIF3M	11	3	3	232.29	0.0222651	4.12791	CENTROBLAST	NAIVE	Eukaryotic translation initiation factor 3 subunit M isoform Iso 1 GN=EIF3M OS=Homo Sapiens SV=494 PE=1	20879.9	37759.4	3149.43	2231.88	17279.9	86997.9	84021.4	47641.6	88946	27994.3	41393.9	9419.02	14403.2	59045.3	16372.5	31062.3	48894.8	23660	37109.7	12673.6	x
Q15056-1	EIF4H	7	7	7	392.03	0.017569	3.53431	CENTROBLAST	MEMORY	Eukaryotic translation initiation factor 4H isoform Long GN=EIF4H OS=Homo Sapiens SV=497 PE=1	115544	80991.6	6295.91	5828.71	33655	91050.8	204609	83923	241850	127308	109822	89402.4	109074	116516	40678	49639.3	50185.1	24449.1	40273.1	47302.4	x
P55010-1	EIF5	14	5	5	270.63	0.0464822	9.02316	CENTROBLAST	NAIVE	Eukaryotic translation initiation factor 5 isoform Iso 1 GN=EIF5 OS=Homo Sapiens SV=514 PE=1	11266.6	1403.3	705.998	0	16811.3	24698.2	206878	10852.8	19415.7	10539.9	27357	38844.2	28743.9	15498.8	8490.13	20638.2	27421.9	15166.8	14650.3	74017.8	x
Q9Y3B2-1	EX	10	2	2	161.47	0.0446553	4.34302	CENTROBLAST	MEMORY	Exosome complex component CSL4 isoform Iso 1 GN=EXOSC1 OS=Homo Sapiens SV=406 PE=1	36738.6	69475.3	22405.9	13659.1	14307.3	41056.3	76635.6	6169.28	47914.6	127204	60075.2	86396.9	38874.2	42786.6	35153.1	16978.8	15473.7	17308.2	4291.54	14789.2	x
O14980-1	XPO1	2	18	18	1238.54	0.0269192	6.93449	CENTROBLAST	NAIVE	Exportin-1 isoform Iso 1 GN=XPO1 OS=Homo Sapiens SV=624 PE=1	21918.1	18476.3	4118.34	2475.31	29752.1	231567	122662	23060.3	99031.3	55832.7	129227	128595	32958.3	26465.9	16383.9	49128.4	95211.7	55993.2	25979.7	7791.05	x
Q9HAV4-1	XPO5	6	1	1	62.18	0.0186466	129.307	CENTROCYTE	NAIVE	Exportin-5 isoform Iso 1 GN=XPO5 OS=Homo Sapiens SV=685 PE=1	72.4976	186.208	0	0	0	8407.11	0	0	522.273	354.999	5622.51	27242.4	242.278	275.935	69.2912	1921.76	12081.6	1939.53	3190.18	389.376	x
Q9BSJ8-1	ESYT1	12	10	10	665.87	0.00908609	3.46697	MEMORY	NAIVE	Extended synaptotagmin-1 isoform Iso 1 GN=ESYT1 OS=Homo Sapiens SV=588 PE=1	22787.5	23580.6	12581.4	5912.51	26350	55205	40770.4	35103.4	24922.9	8448.9	39274.4	16850.1	14063.1	11792.2	11070.9	63987.1	103936	64948.7	51862.3	31494.5	x
Q99504-1	EYA3	1	1	1	83.77	0.00592052	26.4512	CENTROBLAST	NAIVE	Eyes absent homolog 3 isoform Iso 1 GN=EYA3 OS=Homo Sapiens SV=437 PE=1	50.2638	3.73458	0	0	591.379	9721.61	5151.67	140.231	679.306	1378.22	7121.32	20.1307	6180.29	416.912	1913.73	230.753	1914.01	904.772	196.498	359.932	x
P15311-1;Q5TZA2-1	EZR	6	26	26	1901	0.0429201	3.0845	CENTROCYTE	NAIVE	Ezrin isoform Iso 1 GN=EZR OS=Homo Sapiens SV=738 PE=1	308676	212081	11629.9	40927.2	1.21902e+06	1.61383e+06	1.22653e+06	129782	1.09416e+06	827748	1.79039e+06	910518	830794	1.36654e+06	630220	935945	933323	876477	790750	182922	x
Q9Y5B9-1	SUPT16H	14	14	14	850.11	0.00459041	4.63672	CENTROBLAST	NAIVE	FACT complex subunit SPT16 isoform Iso 1 GN=SUPT16H OS=Homo Sapiens SV=615 PE=1	61472.2	50795.4	13518.6	5967.92	103935	312144	185494	130254	231322	233608	150197	63962.6	128001	79516.1	51898.5	107062	89838.1	127509	51556.2	40913.1	x
P52907-1	CAPZA1	1	15	15	1374.17	0.0320064	3.42093	CENTROCYTE	NAIVE	F-actin-capping protein subunit alpha-1 isoform Iso 1 GN=CAPZA1 OS=Homo Sapiens SV=456 PE=1	132332	179361	32024.6	292444	772806	924929	140843	910244	1.57966e+06	971956	1.30428e+06	1.12093e+06	875553	934478	584756	714795	839119	627038	144989	483791	x
P47756-1	CAPZB	1	18	18	1202.97	0.0269628	4.57483	NAIVE	MEMORY	F-actin-capping protein subunit beta isoform Iso 1 GN=CAPZB OS=Homo Sapiens SV=533 PE=1	403261	392366	3.25912e+06	641349	370845	566129	379986	414913	312977	495630	342912	619923	347854	363021	573336	311226	236271	206422	124135	229516	x
Q96CU9-1	FOXRED1	11	1	1	82.35	0.0352395	8.71955	CENTROBLAST	NAIVE	FAD-dependent oxidoreductase domain-containing protein 1 isoform Iso 1 GN=FOXRED1 OS=Homo Sapiens SV=395 PE=1	2672.2	1511.24	0	1425.74	162.035	12360.2	12181.3	20925.5	1384.05	3471.34	7052.02	7625.96	4506.13	2246.11	2699.96	4772.6	9723.21	4144.07	2723.84	10098.8	x
Q9NVI1-3	FANCI	15	1	1	112.47	0.000227236	194.151	CENTROBLAST	NAIVE	Fanconi anemia group I protein isoform Iso 3 GN=FANCI OS=Homo Sapiens SV=585 PE=1	98.1269	0	0	0	15.8553	4479.94	16601.9	267.808	415.374	364.719	858.777	375.363	64.4217	96.2363	337.393	129.318	199.648	103.871	76.7297	382.771	x
Q96AE4-1	FUBP1	1	12	12	838.56	0.0020153	3.81595	CENTROBLAST	NAIVE	Far upstream element-binding protein 1 isoform Iso 1 GN=FUBP1 OS=Homo Sapiens SV=605 PE=1	60848.7	54783.4	14904.2	11099.2	459104	420697	453364	323879	643197	451258	395979	354925	218074	432554	256497	249972	234010	227474	280752	97223.7	x
Q92945-1	KHSRP	19	11	11	731.71	0.0255931	3.23639	CENTROBLAST	NAIVE	Far upstream element-binding protein 2 isoform Iso 1 GN=KHSRP OS=Homo Sapiens SV=663 PE=1	48025.1	56401.1	18917.4	30637.9	214128	199540	255045	38679.4	365102	332980	148831	113769	142115	337087	171815	110472	89556.9	81908.8	86305.6	54057.7	x
P14324-1	FDPS	1	2	2	76.06	0.04362	2.82781	CENTROBLAST	NAIVE	Farnesyl pyrophosphate synthase isoform Iso 1 GN=FDPS OS=Homo Sapiens SV=545 PE=1	6963.73	3366.06	6683.88	9649.36	10942.6	42150.2	12984.5	26811.1	15826.7	8568.96	19940.5	18659.3	21163.5	29380.5	8199.18	17231.3	19277.5	9986.42	12042.7	3768.61	x
P49327-1	FASN	17	6	6	306.72	0.0159537	20.0706	CENTROBLAST	NAIVE	Fatty acid synthase isoform Iso 1 GN=FASN OS=Homo Sapiens SV=1293 PE=1	1816.44	1745.6	177.233	128.187	4921.44	65848.8	59986.3	480.866	42352.9	7730.09	20813.3	13734.5	10990.3	16815.1	5304.02	2930.88	7792.86	6120.13	4413.94	1716.09	x
Q01469-1	FABP5	8	16	16	1270.11	0.0249352	3.65908	CENTROBLAST	NAIVE	Fatty acid-binding protein, epidermal isoform Iso 1 GN=FABP5 OS=Homo Sapiens SV=340 PE=1	200820	221520	37841.8	41696.7	78773.9	534890	390404	201466	717382	280514	515813	464483	256903	557680	268177	206997	18167.4	350858	391813	134875	x
Q7L513-1	FCRLA	1	1	1	81.03	0.00271836	30.6613	CENTROBLAST	NAIVE	Fc receptor-like A isoform Iso 1 GN=FCRLA OS=Homo Sapiens SV=321 PE=1	1662.62	2997.17	41.9832	0	6057.11	61081.2	87792.4	64498.5	104089	12420.8	29717.1	44464.4	16717.5	51705.6	32573.8	10544.1	6869.98	9983.86	6782.96	2247.7	x
Q86UX7-1	FERMT3	11	19	19	1255.33	0.00814782	5.48754	MEMORY	NAIVE	Fermitin family homolog 3 isoform Iso 1 GN=FERMT3 OS=Homo Sapiens SV=427 PE=1	120816	60540.7	4180.86	2171.17	1.57175e+06	3.14691e+06	212683	1.12504e+06	547462	1.68436e+06	3.14234e+06	574874	2.16747e+06	1.97591e+06	1.23155e+06	2.30339e+06	2.0223e+06	3.03745e+06	2.19033e+06	101619	x
P39748-1	FEN1	11	8	8	611.75	0.00164913	5.86657	CENTROCYTE	NAIVE	Flap endonuclease 1 isoform Iso 1 GN=FEN1 OS=Homo Sapiens SV=550 PE=1	64696.8	30206.6	3869.17	5154.25	136897	304744	114299	163416	269028	95749.9	386006	391145	161608	286867	187183	94736.3	88595.7	81958.9	90678.9	52416.8	x
O75955-1	FLOT1	6	3	3	268.69	0.0375531	2.61795	MEMORY	NAIVE	Flotillin-1 isoform Iso 1 GN=FLOT1 OS=Homo Sapiens SV=538 PE=1	4484.75	7126.15	686.091	4490.83	23058.2	18446.5	7362.26	17961.4	25537.5	14207.6	14133.6	13495.6	9055.99	10209.9	6884.62	11615.6	22260.6	37538	20358.8	12541.9	x
Q05397-1	PTK2	8	1	1	35.84	0.0438261	2.94761	CENTROBLAST	NAIVE	Focal adhesion kinase 1 isoform Iso 1 GN=PTK2 OS=Homo Sapiens SV=685 PE=1	7428.98	3460.7	0	0	28693.6	32461.6	16669.2	29099.6	20382.9	18062.7	17652.9	2145.19	26716.7	13076.8	6962.69	15509.2	25695.6	14759.4	21869.9	17362.5	x
P04075-1	ALDOA	16	20	20	1674.39	0.00605398	3.35113	CENTROBLAST	NAIVE	Fructose-bisphosphate aldolase A isoform Iso 1 GN=ALDOA OS=Homo Sapiens SV=874 PE=1	100154	187920	67366.4	279575	1.41733e+06	1.51155e+06	420653	1.63777e+06	1.76196e+06	1.54574e+06	1.19721e+06	1.27302e+06	586540	1.28613e+06	949016	710386	796716	803971	553225	348178	x
P09972-1	ALDOC	17	8	8	651.52	0.00314952	4.5828	CENTROBLAST	NAIVE	Fructose-bisphosphate aldolase C isoform Iso 1 GN=ALDOC OS=Homo Sapiens SV=627 PE=1	66955.8	59215.5	57696.9	61763.7	611979	395537	843455	636486	1.4309e+06	623877	565993	390239	186337	572671	379304	387783	389673	394864	464093	84850.4	x
P07954-1	FH	1	7	7	430.29	0.0420105	2.83133	CENTROBLAST	NAIVE	Fumarate hydratase, mitochondrial isoform Mitochondrial GN=FH OS=Homo Sapiens SV=706 PE=1	8972.4	79979.9	4266.33	12426.3	213118	163011	195940	277411	207152	59010.6	130871	170886	58045.6	137146	101913	100543	169806	97190.9	204675	20149.1	x
Q92917-1	GPKOW	X	1	1	95.26	0.0407688	3.93951	CENTROCYTE	NAIVE	G patch domain and KOW motifs-containing protein isoform Iso 1 GN=GPKOW OS=Homo Sapiens SV=486 PE=1	335.491	0	0	24460.3	12148.2	17550.7	14991.2	27515.3	6923.74	13766.2	31933.4	28001.9	26227.9	30618.9	2005.31	7985.54	8663.91	6682	6230.79	590.569	x
P09382-1	LGALS1	22	3	3	177.17	0.0340335	6.44535	MEMORY	NAIVE	Galectin-1 isoform Iso 1 GN=LGALS1 OS=Homo Sapiens SV=571 PE=1	6471.4	3807.68	1268.17	726.392	1905.35	10702	2822.03	5792.49	183.101	5011.01	14783.2	8049.71	6896.26	3583.39	47521.5	30697.7	10683.8	25068.6	21287.5	3650.8	x
Q9BVM4-1	GGACT	13	3	2	156.02	0.00170305	3.70716	MEMORY	NAIVE	Gamma-glutamylaminecyclotransferase isoform Iso 1 GN=GGACT OS=Homo Sapiens SV=335 PE=1	1024.83	6119.91	2006.15	6823.22	2669.13	4877.26	9727.72	7989.71	8015.69	5724.68	8316.58	3187.24	3078.65	3861.9	3791.14	9747.18	19222.3	12943.2	19425.9	7774.86	x
Q9HBI0-1	PARVG	22	2	2	72.56	0.0027006	378.663	CENTROCYTE	NAIVE	Gamma-parvin isoform Iso 1 GN=PARVG OS=Homo Sapiens SV=388 PE=1	0	37.4254	0	0	0	30.838	72.5827	87.0612	724.237	7497.82	5759.02	747.855	6948.2	59.4895	657.057	2032.75	1216.14	982.501	262.761	0	x
P78347-1	GTF2I	7	13	13	773.57	0.0388626	2.81455	CENTROCYTE	NAIVE	General transcription factor II-I isoform Iso 1 GN=GTF2I OS=Homo Sapiens SV=680 PE=1	49048.9	31513.9	4253.08	3165.41	128093	95650.6	68556.9	62029.3	172794	70559.7	85259	272180	82613.4	116760	51341	60664.1	43622.2	80517.4	44898.2	37257.6	x
Q86UP8-1	GTF2IRD2	7	1	1	34.5	0.0465483	3.21777	CENTROCYTE	MEMORY	General transcription factor II-I repeat domain-containing protein 2A isoform Iso 1 GN=GTF2IRD2 OS=Homo Sapiens SV=142 PE=1	14306.9	16618.5	877.071	2017.21	56645.6	22568.6	44471.4	15356.8	35050.4	40339	48035.3	22082.9	28333.7	84385.6	45269.8	8640.89	8301.85	27090.1	8425.6	18431.4	x
Q9BQ67-1	GRWD1	19	1	1	61.06	3.28865e-08	27114.5	CENTROCYTE	NAIVE	Glutamate-rich WD repeat-containing protein 1 isoform Iso 1 GN=GRWD1 OS=Homo Sapiens SV=463 PE=1	2.63011	0	0	0	0	4028.64	5745.85	6906.19	4338.34	19745.9	18826.1	22283.7	16915.2	13216.4	72.7176	10988.2	17329.1	4368.79	9923.71	729.787	x
O76003-1	GLRX3	10	6	6	415.93	0.00071776	7.06449	CENTROBLAST	NAIVE	Glutaredoxin-3 isoform Iso 1 GN=GLRX3 OS=Homo Sapiens SV=472 PE=1	4618.97	24376.9	5267.75	3267.27	11680.5	86040.4	27644.8	57497.3	104679	71792.2	69022.1	85459.3	58660.5	67778.5	9229.9	33604.4	26760.7	14951.2	21772	13685	x
Q86SX6-1	GLRX5	14	1	1	96.35	0.0172117	44.9086	CENTROBLAST	MEMORY	Glutaredoxin-related protein 5, mitochondrial isoform Iso 1 GN=GLRX5 OS=Homo Sapiens SV=416 PE=1	11891.9	1539.47	0	896.633	400.616	16346.3	49777	9177.16	91815.1	14761.4	32658.2	33957.2	555.107	17824.2	9952.03	1209.79	0	2141.18	693.304	5.66456	x
Q92947-1	GCDH	19	1	1	47.33	0.0391423	3.31668	CENTROCYTE	NAIVE	Glutaryl-CoA dehydrogenase, mitochondrial isoform Long GN=GCDH OS=Homo Sapiens SV=474 PE=1	7829.96	11441.7	0	0	36271.3	26381.6	18969.1	17283.8	5016.34	20452.5	40167.8	30443	35407.1	44048.2	34151.9	49367.9	37765	38436.2	32762.4	25608.5	x
P07203-1	GPX1	3	12	12	593.72	0.0397136	4.84796	NAIVE	CENTROCYTE	Glutathione peroxidase 1 isoform Iso 1 GN=GPX1 OS=Homo Sapiens SV=359 PE=1	136240	156560	89521	10059.5	206158	21866.5	41340.7	22636.3	20487.1	173879	18468.1	17784.4	18473.6	20813	47922.7	119794	41574	150190	127941	104357	x
P09211-1	GSTP1	11	14	14	1431.73	0.0315543	2.95867	CENTROCYTE	NAIVE	Glutathione S-transferase P isoform Iso 1 GN=GSTP1 OS=Homo Sapiens SV=735 PE=1	829502	1.02775e+06	53220.4	10708.4	569610	1.28088e+06	1.67095e+06	711369	1.72773e+06	1.17614e+06	2.30046e+06	1.62752e+06	957431	1.66525e+06	818760	654174	384853	720670	304720	458461	x
P04406-1	GAPDH	12	30	30	3236.58	0.0231799	4.12972	CENTROCYTE	NAIVE	Glyceraldehyde-3-phosphate dehydrogenase isoform Iso 1 GN=GAPDH OS=Homo Sapiens SV=1079 PE=1	1.22044e+06	962301	134557	3.64371e+06	1.21353e+07	1.77689e+07	1.66422e+06	9.02589e+06	1.16982e+07	5.77086e+06	1.64953e+07	1.72997e+07	5.72176e+06	2.05181e+07	1.46979e+07	1.00796e+07	7.88026e+06	6.1315e+06	2.2697e+06	4.91502e+06	x
O14556-1	GAPDHS	19	1	1	41.93	0.00283044	7.53759	CENTROBLAST	NAIVE	Glyceraldehyde-3-phosphate dehydrogenase, testis-specific isoform Iso 1 GN=GAPDHS OS=Homo Sapiens SV=413 PE=1	7526.42	75302.3	5305.7	29973	23725.9	72981.4	82828.6	198817	509918	204536	43341.2	26626.6	31255.3	47804.1	52483.3	168617	68283.8	110056	22498.9	113419	x
P50440-1	#VALUE!	15	4	4	275.38	0.0104724	6.75718	CENTROBLAST	NAIVE		15017.6	31790.6	6662.54	6040.66	104303	224229	165778	226261	200109	290544	176681	163903	82632.9	168626	63699.1	173479	167845	119417	96430.9	3726.97	x
P23434-1	GCSH	16	4	4	331.9	0.00120159	6.31555	MEMORY	NAIVE	Glycine cleavage system H protein, mitochondrial isoform Iso 1 GN=GCSH OS=Homo Sapiens SV=269 PE=1	1001.26	11298.3	236.612	228.16	2052.07	20557.2	5697.11	15503.3	18360.3	2872.22	22281.8	15526.4	15838	27809.6	7627.73	30431.3	21808.2	18434.4	16667.7	6232.25	x
P41250-1	GARS	7	6	6	450.99	0.00626414	4.36266	CENTROBLAST	NAIVE	Glycine--tRNA ligase isoform Iso 1 GN=GARS OS=Homo Sapiens SV=735 PE=1	25513	20729.6	1506.31	14370.8	36871.1	101512	109634	100926	73755.6	46035.8	107672	128596	53721.5	73928.3	27972.2	47742.7	62183	42751.8	44865.2	21750.1	x
Q9UBQ7-1	GRHPR	9	7	7	392.16	0.0142464	2.81418	CENTROCYTE	NAIVE	Glyoxylate reductase/hydroxypyruvate reductase isoform Iso 1 GN=GRHPR OS=Homo Sapiens SV=527 PE=1	31912.5	26018.4	47196.2	49767.6	94877.5	180554	69871.9	136756	108397	100838	218429	228805	105139	96973.1	53557.7	64609.8	110965	64345.8	23163.7	27611.9	x
P49915-1	GMPS	3	5	5	291.65	2.36442e-05	7.05163	CENTROBLAST	NAIVE	GMP synthase [glutamine-hydrolyzing] isoform Iso 1 GN=GMPS OS=Homo Sapiens SV=609 PE=1	6812	7382.61	4623.88	3652.47	9629.75	51094.2	63570.7	19346.4	55641.4	36709.7	21698.4	13307.9	16783.5	27951.3	24130	14079.3	21319.9	7250.21	7255.48	4915.9	x
Q9H4A6-1	GOLPH3	5	1	1	83.75	0.0064863	5.29423	CENTROBLAST	NAIVE	Golgi phosphoprotein 3 isoform Iso 1 GN=GOLPH3 OS=Homo Sapiens SV=449 PE=1	3298.99	6427.85	2383.9	4264.12	16420.5	17378.3	5795.97	29939.8	60700.6	59811.6	21034.5	20425.9	16896.2	18639.2	16274.9	10513.4	15800.1	14106.8	7009.74	14886.2	x
Q9HAV7-1	GRPEL1	4	3	3	150.06	0.00472025	4.38931	CENTROBLAST	MEMORY	GrpE protein homolog 1, mitochondrial isoform Iso 1 GN=GRPEL1 OS=Homo Sapiens SV=415 PE=1	12882.1	7126.27	11630	4798.18	14540.8	12676	31416.8	25799	24912.2	116722	10221.6	11465.7	6822.35	14873.9	17586.4	9698.26	9389.41	8589.72	10200.6	10313.2	x
Q14C86-1	GAPVD1	9	1	1	34.26	0.0408714	8.61109	CENTROBLAST	NAIVE	GTPase-activating protein and VPS9 domain-containing protein 1 isoform Iso 1 GN=GAPVD1 OS=Homo Sapiens SV=586 PE=1	2216.4	1777.34	0	0	3436	18810	15800.3	8535.3	18546	2286.51	13200.6	4138.55	694.763	5362	646.609	10437.4	1282.92	7499.88	4864.69	961.971	x
Q9NR31-1	SAR1A	10	6	6	380.47	0.000687568	2.94536	CENTROCYTE	MEMORY	GTP-binding protein SAR1a isoform Iso 1 GN=SAR1A OS=Homo Sapiens SV=451 PE=1	52268.5	45930.4	17527.4	14971.5	29134.5	58934.1	88682.9	69912.8	72856.1	64700.5	119006	81044	40790	62605	74965.9	34687.7	17871	39340.8	12652.7	23924.8	x
P63096-1;Q03113-1	GNAI1	7	5	5	291.94	0.0443153	2.16621	MEMORY	NAIVE	Guanine nucleotide-binding protein G-i subunit alpha-1 isoform Iso 1 GN=GNAI1 OS=Homo Sapiens SV=495 PE=1	47982.5	60213.6	46188.2	15448.3	99573.8	133007	82117.4	35474	145615	104798	108053	100916	87938.8	98612.7	55311.6	135477	130484	124943	79044.5	113643	x
Q9HAV0-1	GNB4	3	1	1	79.68	0.0398393	5.21631	NAIVE	MEMORY	Guanine nucleotide-binding protein subunit beta-4 isoform Iso 1 GN=GNB4 OS=Homo Sapiens SV=400 PE=1	36593.1	59754.2	12093.7	99273.7	79799	18095.1	29924.7	2491.98	13741.8	629.745	49582.6	34294.3	13687.5	36143.5	48721.9	34173.8	2398.33	10732	86.1243	7727.96	x
P36915-1	GNL1	6	3	3	174.4	0.0484825	3.21991	CENTROBLAST	NAIVE	Guanine nucleotide-binding protein-like 1 isoform Iso 1 GN=GNL1 OS=Homo Sapiens SV=442 PE=1	18335.7	14691.4	3943.97	1433.97	22276	66286.9	39460.5	37319.4	32372.7	19948	33870.7	30538.1	12983.4	16250.8	5813.14	20127.2	23510.9	21584	13742.2	7401.82	x
Q9BSH5-1	HDHD3	9	3	3	123.84	0.0302506	5.77242	MEMORY	CENTROBLAST	Haloacid dehalogenase-like hydrolase domain-containing protein 3 isoform Iso 1 GN=HDHD3 OS=Homo Sapiens SV=468 PE=1	16242.6	6370.66	1555.3	12419.4	13671.2	5365.89	4786.85	150.943	2916.53	13.1219	6174.55	5649.3	4576.93	8966.68	7475.36	10429.8	6052.11	8956.74	40686.4	10263.4	x
Q7Z4H3-1	HDDC2	6	2	2	112.02	0.00283229	5.56372	CENTROCYTE	MEMORY	HD domain-containing protein 2 isoform Iso 1 GN=HDDC2 OS=Homo Sapiens SV=406 PE=1	30559.9	5953.51	28737.7	26699.9	20387.6	22211.6	49067	50295	17676.5	19793.6	29496.2	49506.9	22154.7	24288.1	36072.8	13620.9	3144.55	4413.86	281.9	7569.49	x
P34931-1	HSPA1L	6	7	7	498.77	0.00593137	3.11751	CENTROCYTE	NAIVE	Heat shock 70 kDa protein 1-like isoform Iso 1 GN=HSPA1L OS=Homo Sapiens SV=528 PE=1	480481	150770	59297.2	302232	1.92301e+06	1.73028e+06	1.21078e+06	1.11692e+06	2.23716e+06	1.23578e+06	2.21708e+06	904475	1.23846e+06	2.78623e+06	1.94374e+06	953058	972253	1.01291e+06	1.05907e+06	767915	x
P11142-1	HSPA8	11	26	26	2549.16	0.0190403	3.90846	CENTROCYTE	NAIVE	Heat shock cognate 71 kDa protein isoform Iso 1 GN=HSPA8 OS=Homo Sapiens SV=771 PE=1	332497	410697	46982.1	121765	2.70345e+06	2.74731e+06	1.58002e+06	206629	3.2027e+06	2.72084e+06	2.96204e+06	2.50515e+06	2.03815e+06	3.77726e+06	2.848e+06	1.67324e+06	1.97076e+06	1.8309e+06	1.17172e+06	389251	x
Q12931-1	TRAP1	16	6	5	505.5	0.000741524	2.99664	CENTROCYTE	NAIVE	Heat shock protein 75 kDa, mitochondrial isoform Iso 1 GN=TRAP1 OS=Homo Sapiens SV=592 PE=1	44563	52023.1	22591.8	17681	63123.8	139852	92513.7	80787.5	106335	107084	132279	128049	87214.4	163011	88723.5	70746.6	62619.5	71304	63097.5	23220.2	x
Q14568-1	HSP90AA2P	UNPLACED	1	1	68.34	0.00129199	2.77138	CENTROBLAST	NAIVE	Heat shock protein HSP 90-alpha A2 isoform Iso 1 GN=HSP90AA2P OS=Homo Sapiens SV=288 PE=1	121819	120498	203316	65348.5	269892	344043	305377	478135	649937	386610	243758	220887	243803	428311	410445	128901	136998	136587	173718	296723	x
P07900-1;Q9NQH7-1	HSP90AA1	14	25	25	1799.16	0.00626031	3.51124	CENTROBLAST	NAIVE	Heat shock protein HSP 90-alpha isoform Iso 1 GN=HSP90AA1 OS=Homo Sapiens SV=1191 PE=1	1.15486e+06	621345	45349.4	116067	2.23239e+06	2.92939e+06	2.34709e+06	2.37584e+06	3.81234e+06	3.17726e+06	3.35982e+06	1.22355e+06	2.76485e+06	3.81275e+06	2.75832e+06	989674	972838	1.19496e+06	1.18824e+06	433700	x
P08238-1;Q58FG1-1	HSP90AB1	6	20	20	1644.42	0.0375088	3.79247	CENTROBLAST	NAIVE	Heat shock protein HSP 90-beta isoform Iso 1 GN=HSP90AB1 OS=Homo Sapiens SV=1165 PE=1	578633	282493	33095.4	59554.5	1.34793e+06	2.77835e+06	1.03269e+06	201636	2.86079e+06	1.85568e+06	1.88003e+06	497796	1.39366e+06	2.93768e+06	1.97502e+06	946121	802374	635295	979537	256299	x
P54652-1	HSPA2	14	7	7	600.38	0.00928954	5.0346	CENTROCYTE	NAIVE	Heat shock-related 70 kDa protein 2 isoform Iso 1 GN=HSPA2 OS=Homo Sapiens SV=578 PE=1	333186	180616	36848.8	18121.5	1.48254e+06	2.43925e+06	951590	347451	1.72893e+06	1.72951e+06	2.284e+06	1.9342e+06	1.49032e+06	2.8956e+06	1.72341e+06	1.43591e+06	1.76827e+06	1.66524e+06	1.64408e+06	138668	x
P51858-1	HDGF	1	4	4	190.49	0.0154149	2.75571	MEMORY	NAIVE	Hepatoma-derived growth factor isoform Iso 1 GN=HDGF OS=Homo Sapiens SV=569 PE=1	2066.89	24986.5	3770.75	6915	72770.5	35316.2	85833.7	79687	46676.6	16903	32873.8	24944.6	24944.6	30342.8	26360	89052.7	65910.7	47556	57051.3	44961.9	x
Q99729-2	HNRNPAB	5	2	2	142.42	0.00375329	4.88804	CENTROCYTE	NAIVE	Heterogeneous nuclear ribonucleoprotein A/B isoform Iso 2 GN=HNRNPAB OS=Homo Sapiens SV=515 PE=1	81164.9	82963.9	10880.5	21841.8	631986	1.11609e+06	116460	870181	1.2028e+06	301987	868601	1.01736e+06	464157	971407	729864	265221	344293	185335	290496	149985	x
Q13151-1	HNRNPA0	5	8	8	764.34	0.00147678	7.05354	CENTROBLAST	NAIVE	Heterogeneous nuclear ribonucleoprotein A0 isoform Iso 1 GN=HNRNPA0 OS=Homo Sapiens SV=511 PE=1	55580	112065	12795.6	11428	195708	540089	224825	484717	1.00807e+06	476091	734292	498602	379751	406337	114961	361056	277418	170510	101767	92822.1	x
P09651-1	HNRNPA1	12	6	6	895.93	6.8453e-05	8.69774	CENTROBLAST	NAIVE	Heterogeneous nuclear ribonucleoprotein A1 isoform A1-B GN=HNRNPA1 OS=Homo Sapiens SV=577 PE=1	63801.9	97438.1	12596	97756.7	686318	1.69846e+06	1.47758e+06	2.45653e+06	1.37201e+06	1.32708e+06	1.02908e+06	935894	1.03045e+06	1.21184e+06	1.58117e+06	617923	616533	406043	348925	248901	x
Q32P51-1	HNRNPA1L2	13	11	11	835.01	0.00143039	5.41343	CENTROCYTE	NAIVE	Heterogeneous nuclear ribonucleoprotein A1-like 2 isoform Iso 1 GN=HNRNPA1L2 OS=Homo Sapiens SV=319 PE=1	254808	128845	36851.1	108524	997323	1.30855e+06	287642	2.46832e+06	1.56172e+06	1.78906e+06	1.93348e+06	1.75029e+06	1.83051e+06	1.78269e+06	965815	628170	1.15726e+06	885728	406750	567260	x
P51991-1	HNRNPA3	2	18	18	1506.3	0.00590597	4.6397	CENTROCYTE	NAIVE	Heterogeneous nuclear ribonucleoprotein A3 isoform Iso 1 GN=HNRNPA3 OS=Homo Sapiens SV=513 PE=1	134771	109569	15741.6	56125	1.1533e+06	1.30789e+06	161219	2.24215e+06	875263	654592	1.62747e+06	1.5462e+06	1.05318e+06	1.38061e+06	1.21063e+06	934644	923062	614107	928789	196838	x
P51991-2	HNRNPA3	2	2	2	73.85	0.0289578	2.81475	CENTROBLAST	NAIVE	Heterogeneous nuclear ribonucleoprotein A3 isoform Iso 2 GN=HNRNPA3 OS=Homo Sapiens SV=513 PE=1	33029.4	12585.8	4471.41	2119.94	130074	75302.1	50759.4	243277	73963.1	69770.9	95811.6	108040	53109.3	133866	65863.6	65585.4	53455.1	42563.7	30612.6	6079.38	x
O60812-1	HNRNPCL1	1	7	7	453.73	0.00241152	4.47787	CENTROCYTE	NAIVE	Heterogeneous nuclear ribonucleoprotein C-like 1 isoform Iso 1 GN=HNRNPCL1 OS=Homo Sapiens SV=195 PE=1	105395	124922	32346.8	57184.9	1.42949e+06	998899	508374	1.62653e+06	1.15727e+06	1.30268e+06	2.68083e+06	1.34446e+06	1.19998e+06	1.54461e+06	1.06345e+06	789985	709074	761919	808961	116975	x
Q14103-1	HNRNPD	4	12	12	1035.97	0.00326966	3.662	CENTROBLAST	NAIVE	Heterogeneous nuclear ribonucleoprotein D0 isoform Iso 1 GN=HNRNPD OS=Homo Sapiens SV=620 PE=1	204841	332547	23006.5	10910.4	2.54641e+06	2.89772e+06	1.40869e+06	2.92387e+06	2.5696e+06	1.61719e+06	2.72061e+06	2.6023e+06	1.23094e+06	2.67889e+06	1.89333e+06	1.30879e+06	1.32102e+06	1.15112e+06	1.53389e+06	1.01411e+06	x
P52597-1	HNRNPF	10	12	12	1089.29	0.00631536	4.50096	CENTROBLAST	NAIVE	Heterogeneous nuclear ribonucleoprotein F isoform Iso 1 GN=HNRNPF OS=Homo Sapiens SV=525 PE=1	85126.2	179024	19476.6	15071	860223	1.15284e+06	236792	1.36921e+06	1.65654e+06	800877	1.26469e+06	1.08697e+06	974577	1.27142e+06	506775	721966	705596	633598	831164	93200	x
P31943-1	HNRNPH1	5	21	21	1961.38	0.00452509	5.68155	CENTROCYTE	NAIVE	Heterogeneous nuclear ribonucleoprotein H isoform Iso 1 GN=HNRNPH1 OS=Homo Sapiens SV=621 PE=1	317258	156617	86092	14250.7	2.21264e+06	3.08465e+06	486822	3.48262e+06	3.15141e+06	2.6276e+06	3.66298e+06	3.85115e+06	1.95668e+06	4.57993e+06	1.78292e+06	1.64918e+06	1.99235e+06	1.04241e+06	1.32811e+06	210441	x
P55795-1	HNRNPH2	X	6	6	430.88	0.0359264	3.34658	CENTROCYTE	NAIVE	Heterogeneous nuclear ribonucleoprotein H2 isoform Iso 1 GN=HNRNPH2 OS=Homo Sapiens SV=590 PE=1	6040.72	8435.25	27942.8	12426.6	134275	79756.5	22064.7	103551	71843.2	75520.4	175423	143217	115300	146753	52214.8	179328	159750	90397.4	135396	10873.4	x
P31942-1;Q6NXG1-1	HNRNPH3	10	9	9	588.78	0.00115953	5.38751	CENTROCYTE	NAIVE	Heterogeneous nuclear ribonucleoprotein H3 isoform Iso 1 GN=HNRNPH3 OS=Homo Sapiens SV=546 PE=1	41804.3	33352.8	63325.9	30443	357862	450592	96133.5	839390	652632	378134	697753	582214	434476	754093	369539	394032	299759	219670	246831	105241	x
P61978-1	HNRNPK	9	27	27	2400.61	0.0142191	3.58064	CENTROBLAST	NAIVE	Heterogeneous nuclear ribonucleoprotein K isoform Iso 1 GN=HNRNPK OS=Homo Sapiens SV=819 PE=1	334413	348356	46669.8	118650	3.78087e+06	2.83532e+06	599024	4.22717e+06	6.14529e+06	2.76783e+06	4.02155e+06	3.72399e+06	2.15465e+06	3.83665e+06	1.54794e+06	1.84426e+06	1.98347e+06	1.33022e+06	1.35447e+06	199106	x
P14866-1	HNRNPL	19	21	21	1565.89	0.0030623	4.28616	CENTROCYTE	NAIVE	Heterogeneous nuclear ribonucleoprotein L isoform Iso 1 GN=HNRNPL OS=Homo Sapiens SV=742 PE=1	81384.5	79075.1	16238.2	12828.6	821547	731584	172836	817587	861737	589090	1.13852e+06	882767	548011	1.11102e+06	653298	506285	616709	522084	564526	156125	x
P52272-1	HNRNPM	19	47	47	3212.99	0.00734147	3.55045	CENTROCYTE	NAIVE	Heterogeneous nuclear ribonucleoprotein M isoform Iso 1 GN=HNRNPM OS=Homo Sapiens SV=703 PE=1	141902	168866	17092	70083.6	639286	607906	518698	202017	998283	1.02998e+06	758644	811193	547933	891726	673133	351268	534092	402529	536684	192784	x
O60506-1	SYNCRIP	6	19	19	1248.58	0.00644202	3.43267	CENTROCYTE	NAIVE	Heterogeneous nuclear ribonucleoprotein Q isoform Iso 1 GN=SYNCRIP OS=Homo Sapiens SV=618 PE=1	74492.2	74876.8	10775.1	5614.53	479955	546338	536476	211488	609162	237002	521830	491134	337676	527643	338238	269478	332385	222967	199059	74681.2	x
O43390-1	HNRNPR	1	11	11	781.64	0.0221106	2.49636	CENTROCYTE	NAIVE	Heterogeneous nuclear ribonucleoprotein R isoform Iso 1 GN=HNRNPR OS=Homo Sapiens SV=608 PE=1	126045	85028.5	19806.9	20853.9	737080	536148	208718	127742	545492	239178	602941	544642	347576	544333	428942	306508	345515	251844	240327	187131	x
P22626-1	HNRNPA2B1	7	23	23	2206.77	0.023006	3.33016	CENTROCYTE	NAIVE	Heterogeneous nuclear ribonucleoproteins A2/B1 isoform B1 GN=HNRNPA2B1 OS=Homo Sapiens SV=823 PE=1	244332	181829	152630	1.34514e+06	3.19823e+06	3.17253e+06	445325	4.43687e+06	5.01372e+06	1.63812e+06	3.60785e+06	3.97608e+06	2.66632e+06	4.3415e+06	2.46588e+06	2.26809e+06	2.37168e+06	2.1422e+06	868217	733850	x
P07910-2	HNRNPC	14	3	3	308.44	0.0335249	4.19223	CENTROCYTE	NAIVE	Heterogeneous nuclear ribonucleoproteins C1/C2 isoform C1 GN=HNRNPC OS=Homo Sapiens SV=639 PE=1	47173.2	55856.5	3128.46	6984.18	423213	197063	107922	304934	198003	907715	674729	686074	563062	271851	52807.3	377877	343988	272034	164381	40322.2	x
P07910-1	HNRNPC	14	7	7	623.3	0.00560227	6.17835	CENTROCYTE	NAIVE	Heterogeneous nuclear ribonucleoproteins C1/C2 isoform C2 GN=HNRNPC OS=Homo Sapiens SV=639 PE=1	196125	145663	9087.46	7231.58	1.92955e+06	2.35503e+06	336812	2.24527e+06	2.46576e+06	2.52269e+06	3.52375e+06	3.38966e+06	2.60618e+06	2.82651e+06	1.78782e+06	1.54431e+06	2.00978e+06	1.5148e+06	1.31079e+06	97810.1	x
Q9Y241-1	HIGD1A	3	2	2	80.87	0.033789	23.931	CENTROBLAST	CENTROCYTE	HIG1 domain family member 1A, mitochondrial isoform Iso 1 GN=HIGD1A OS=Homo Sapiens SV=407 PE=1	149.239	1.03036	0	446.416	0	710.78	7314.15	980.572	534.984	191.382	0	0	0	0	406.664	3579.46	125.572	0	0	0	x
P12081-1	HARS	5	5	5	298.8	0.0290117	2.46755	CENTROBLAST	NAIVE	Histidine--tRNA ligase, cytoplasmic isoform Iso 1 GN=HARS OS=Homo Sapiens SV=561 PE=1	29347.6	33286.4	4159.61	926.939	104488	110099	67441.7	106001	89826.8	51565.3	114093	72545.6	53651.3	97043.8	68717.9	63221.5	53224.2	80834.1	65144.4	36079.1	x
O14929-1	HAT1	2	6	6	479.78	0.00904226	6.23966	CENTROBLAST	NAIVE	Histone acetyltransferase type B catalytic subunit isoform A GN=HAT1 OS=Homo Sapiens SV=566 PE=1	53793.1	59525.1	1356.38	8698.15	105137	513279	219214	67697.4	421555	204079	277806	70588.5	214156	231395	129643	92156.1	99714.2	75769.7	67124.9	64366.4	x
Q9NVP2-1	ASF1B	19	2	2	163.09	7.56125e-06	68.4389	CENTROBLAST	NAIVE	Histone chaperone ASF1B isoform Iso 1 GN=ASF1B OS=Homo Sapiens SV=294 PE=1	2173.96	2066.73	140.705	3211.28	7748.94	101623	521864	205865	176579	44032.3	97040.4	70849.1	50151.4	70362.3	58223.1	5350.36	21860.1	5248.82	9430.65	1692.67	x
O00422-1	SAP18	13	2	2	129.21	0.0206181	5.2165	CENTROCYTE	MEMORY	Histone deacetylase complex subunit SAP18 isoform Iso 1 GN=SAP18 OS=Homo Sapiens SV=457 PE=1	8848.21	7211.23	16114.5	2987.75	2630.3	13557	11198.7	2463.22	4744.12	1119.95	13861.9	16824.2	5561.8	12842.9	18504.1	8192.92	1475.13	1471.38	131.619	1686.84	x
P16402-1	HIST1H1D	6	2	2	94.1	0.0407452	5.94152	CENTROCYTE	CENTROBLAST	Histone H1.3 isoform Iso 1 GN=HIST1H1D OS=Homo Sapiens SV=438 PE=1	5701.97	15033.6	6167.91	73058.4	179893	97857.8	5545.27	50149.5	12361.7	40578.9	140053	42201.7	105565	379567	559498	173330	35499.2	168980	50224.5	126666	x
P04908-1	HIST1H2AB;HIST1H2AE	6	5	5	493.56	0.0167807	7.117	CENTROBLAST	NAIVE	Histone H2A type 1-B/E isoform Iso 1 GN=HIST1H2AB;HIST1H2AE OS=Homo Sapiens SV=664 PE=1	3.77535e+06	8.30905e+06	5.51622e+06	87380.2	7.60667e+06	2.4145e+07	8.46772e+07	4.61809e+07	2.0276e+07	4.74296e+06	3.0852e+07	2.34801e+07	1.29698e+07	1.85103e+07	1.98086e+07	4.00007e+07	4.70774e+07	4.97372e+07	9.64678e+06	1.73505e+07	x
Q09028-1	RBBP4	1	11	11	664.14	0.00185102	4.3014	CENTROCYTE	NAIVE	Histone-binding protein RBBP4 isoform Iso 1 GN=RBBP4 OS=Homo Sapiens SV=521 PE=1	45928.6	115473	91531.8	71044.3	663568	927057	219632	705000	909176	1.19074e+06	952212	744029	701787	1.05715e+06	792646	391957	431356	367524	317484	72146.6	x
Q15910-1	EZH2	7	2	2	146.77	0.00144122	5.48766	CENTROBLAST	NAIVE	Histone-lysine N-methyltransferase EZH2 isoform Iso 1 GN=EZH2 OS=Homo Sapiens SV=593 PE=1	11292.6	6633.58	11770.2	2426.94	3128.9	52224.2	44385.3	16104	55265.9	25472.4	41633.8	25066.9	24622	54963.9	8112.48	7380.43	21956.6	3208.76	8275.75	2676.03	x
O43719-1	HTATSF1	X	2	2	136.12	0.0411556	3.20991	CENTROBLAST	MEMORY	HIV Tat-specific factor 1 isoform Iso 1 GN=HTATSF1 OS=Homo Sapiens SV=552 PE=1	9436.34	7556.81	394.127	774.449	20889.8	8378.77	9707.74	31092.6	27950.7	24588.6	10484.9	27510.4	16548.6	13568.8	14099.2	5388.56	4405.68	9995.84	5681.53	6217.23	x
P30443-1	HLA-A	6	8	8	539.03	0.0494431	2.78746	MEMORY	NAIVE	HLA class I histocompatibility antigen, A-1 alpha chain isoform Iso 1 GN=HLA-A OS=Homo Sapiens SV=217 PE=1	384687	208096	20097.4	27471.3	558481	381971	285715	112065	307940	157949	423725	640937	180970	337256	181211	620001	790453	966657	469005	495581	x
P01889-1	HLA-B	6	1	1	65.03	0.00847713	3.28466	MEMORY	NAIVE	HLA class I histocompatibility antigen, B-7 alpha chain isoform Iso 1 GN=HLA-B OS=Homo Sapiens SV=271 PE=1	51757.6	48186.8	3212.38	7726.68	329517	182405	295172	204907	228935	94118.8	100507	131748	125293	84024.7	138441	300115	347148	356840	245791	196673	x
P04233-1	CD74	5	7	7	620.64	0.00393396	5.16229	CENTROCYTE	NAIVE	HLA class II histocompatibility antigen gamma chain isoform Iso 1 GN=CD74 OS=Homo Sapiens SV=493 PE=1	285485	179663	23290.7	40026.9	646923	790574	289084	347394	271020	288703	1.83509e+06	1.5998e+06	698390	923298	1.01111e+06	861877	577541	614189	244099	410593	x
P06340-1	HLA-DOA	6	2	2	122.41	0.0419943	2.96735	NAIVE	CENTROCYTE	HLA class II histocompatibility antigen, DO alpha chain isoform Iso 1 GN=HLA-DOA OS=Homo Sapiens SV=361 PE=1	47355.7	36233.4	10674.4	28088.5	54540.9	14892.9	11434	70855	9162.89	10164	13757.7	15521.3	10712.7	10063.5	9557.75	47813.4	31236.9	38112.5	25502.3	17196.5	x
P50502-1	ST13	22	5	5	339.78	0.0048432	3.6385	CENTROBLAST	NAIVE	Hsc70-interacting protein isoform Iso 1 GN=ST13 OS=Homo Sapiens SV=469 PE=1	70706.3	314708	42102.7	25875.6	450425	457132	1.12639e+06	614707	684954	405355	418689	336013	240845	475606	486327	252450	301377	261275	264477	217836	x
Q16543-1	CDC37	19	2	2	134.07	0.0121619	3.20424	CENTROBLAST	NAIVE	Hsp90 co-chaperone Cdc37 isoform Iso 1 GN=CDC37 OS=Homo Sapiens SV=531 PE=1	20142.3	23309.4	5822.71	32367.1	67113.6	146246	57843	91896.4	60441.6	120220	104185	77706.1	94543.7	94834.7	44158.4	98348	90499.1	79463.2	57047.2	18592.1	x
P00492-1	HPRT1	X	8	8	536.37	0.00655228	3.10723	CENTROBLAST	MEMORY	Hypoxanthine-guanine phosphoribosyltransferase isoform Iso 1 GN=HPRT1 OS=Homo Sapiens SV=573 PE=1	39198.5	44329.4	5637.35	18286.8	78346	131375	109689	45948.7	118251	148776	83039	64353.3	55800.2	76073.1	107411	27569.6	34447.9	43816	30126.9	42346.4	x
P01876-1	IGHA1	14	4	4	167.05	0.0360351	3.91198	CENTROCYTE	NAIVE	Ig alpha-1 chain C region isoform Iso 1 GN=IGHA1 OS=Homo Sapiens SV=439 PE=1	14670.3	21353.6	523.99	5276.69	61851.2	54880	35621.6	60535	58904.4	85403.8	52692	16439.2	168603	68897.3	98945.4	46842.1	24853.3	111766	23196.7	27518.5	x
P52292-1	KPNA2	17	4	4	220.75	0.00381457	33.5046	CENTROBLAST	NAIVE	Importin subunit alpha-1 isoform Iso 1 GN=KPNA2 OS=Homo Sapiens SV=469 PE=1	1861.3	4472.43	54.3966	0	2450.01	59150.8	100007	13269.3	98663.9	25027.2	14797.7	6372.15	20034.3	55729	14759.2	3778.31	3990.51	4743.31	2678.14	2423.64	x
Q96P70-1	IPO9	1	3	3	203.86	0.0357498	34.3611	CENTROBLAST	NAIVE	Importin-9 isoform Iso 1 GN=IPO9 OS=Homo Sapiens SV=427 PE=1	1560.5	1493.61	0	4003.74	557.097	36380.9	31696.2	172070	16013.9	5496.78	23857.3	11660.7	330.302	1701.12	801.231	8190.16	17423.2	4076.68	6000.69	1001.73	x
Q9H2U2-1	PPA2	4	6	6	445.84	0.0434465	3.52466	MEMORY	CENTROBLAST	Inorganic pyrophosphatase 2, mitochondrial isoform Iso 1 GN=PPA2 OS=Homo Sapiens SV=540 PE=1	24903.7	18806.3	6016.75	98379.6	92729.2	21485.3	11178.7	21998.6	23419.9	9140.15	26197.5	41181.5	31419.7	28631.4	42600.5	70192.5	40020.5	63447.5	57230.8	76539.4	x
Q15181-1	PPA1	10	10	10	678.39	0.00221182	7.32254	CENTROBLAST	NAIVE	Inorganic pyrophosphatase isoform Iso 1 GN=PPA1 OS=Homo Sapiens SV=619 PE=1	34765.7	43570.3	11531.8	32810	151921	435150	983568	128965	335621	127458	348973	245972	86317.4	390511	161072	113427	164131	92330.7	45264.7	92070.9	x
P12268-1	IMPDH2	3	12	12	864.79	0.0170971	3.91768	CENTROBLAST	NAIVE	Inosine-5'-monophosphate dehydrogenase 2 isoform Iso 1 GN=IMPDH2 OS=Homo Sapiens SV=729 PE=1	31766.4	55977.9	13703.5	7008.1	67550	229048	22577.1	156444	122653	158812	220401	145206	102161	99194.4	70658.7	61783.8	61184.9	72052.9	55446	16596.9	x
P14735-1	IDE	10	4	4	182.34	0.0179409	5.11379	CENTROBLAST	MEMORY	Insulin-degrading enzyme isoform Iso 1 GN=IDE OS=Homo Sapiens SV=578 PE=1	12545.6	10128.3	8813.14	28837.2	6100.87	51651	30903.9	155996	38143.3	27310.1	39749.2	11630.6	12621.5	23388.8	2977.85	15873.3	22611.5	8794.57	9366.79	2801.7	x
Q9NZI8-1	IGF2BP1	17	2	2	113.38	0.000805632	12.9544	CENTROCYTE	NAIVE	Insulin-like growth factor 2 mRNA-binding protein 1 isoform Iso 1 GN=IGF2BP1 OS=Homo Sapiens SV=567 PE=1	259.748	107.223	1783.65	2812.89	3189.51	11322.1	7973.57	8154.18	11902.7	1808.1	21478.4	23306.2	14769.3	35866.4	10197.2	7616.29	11680.8	5003.53	6110.13	41389.8	x
O00425-1;Q9Y6M1-2	IGF2BP3	7	4	4	254.28	0.0306773	5.10774	CENTROCYTE	MEMORY	Insulin-like growth factor 2 mRNA-binding protein 3 isoform Iso 1 GN=IGF2BP3 OS=Homo Sapiens SV=512 PE=1	1750.28	11576.8	99.5259	17058.8	1907.58	38285.2	16930	17677.4	19905.3	14648.8	42127.6	38328.2	23965.7	23054.8	3253.22	6406.28	13207.4	3395.94	2234.49	350.317	x
Q02556-1	IRF8	16	4	4	265.76	0.0164692	3.86421	CENTROCYTE	NAIVE	Interferon regulatory factor 8 isoform Iso 1 GN=IRF8 OS=Homo Sapiens SV=483 PE=1	10037.6	18941.4	10951.7	1696.38	54159.6	45955.6	9616.55	125245	37018.2	43802.3	84152.9	78470.5	64840.9	85835.7	56839.2	18591.4	30997.1	36796.5	40443.6	17038.6	x
P80217-1	IFI35	17	6	6	410.64	0.00281879	3.33045	MEMORY	CENTROBLAST	Interferon-induced 35 kDa protein isoform Iso 1 GN=IFI35 OS=Homo Sapiens SV=268 PE=1	5919.59	25611.1	7818.42	25113.4	28534.1	16427.9	27344.2	15248.9	7973.84	7989.09	18884.4	15899.2	12221.1	18381.3	10830.1	46616.9	49565.6	35721.5	79216.9	38608.9	x
Q9BW83-1	IFT27	22	3	3	221.31	0.000712755	6.42864	CENTROCYTE	NAIVE	Intraflagellar transport protein 27 homolog isoform Iso 1 GN=IFT27 OS=Homo Sapiens SV=396 PE=1	1137.32	8716.94	247.254	174.402	4270.28	14977.1	17982	13503.3	26666.4	14632.2	35639.1	18201.5	5848.74	21042.9	12780.1	12751.8	16408	17533.3	13262	8269.61	x
P51553-1	IDH3G	X	2	2	121.54	0.00451177	6.30565	MEMORY	CENTROCYTE	Isocitrate dehydrogenase [NAD] subunit gamma, mitochondrial isoform Iso 1 GN=IDH3G OS=Homo Sapiens SV=515 PE=1	4731.61	4809.4	570.006	6186.23	16781.6	11655.5	1774	1593.89	4860.74	1262.16	6612.74	2528.86	1469.85	5106.86	1689.52	17677.9	22383.1	25080.3	24385.7	20240.6	x
O75874-1	IDH1	2	3	3	155.79	0.0355034	2.18864	MEMORY	NAIVE	Isocitrate dehydrogenase [NADP] cytoplasmic isoform Iso 1 GN=IDH1 OS=Homo Sapiens SV=679 PE=1	1556.03	4349.92	233.337	0	70553.3	18220.3	8398.44	48216.5	38379.7	25696.8	29950	29971.1	14886.6	29703.7	14179.9	32980.3	44719	30135.6	30662.5	29355.4	x
P41252-1	IARS	9	9	9	543	0.00491503	4.56726	CENTROBLAST	NAIVE	Isoleucine--tRNA ligase, cytoplasmic isoform Iso 1 GN=IARS OS=Homo Sapiens SV=702 PE=1	22815.4	14682.3	12070.9	10653.9	21518.3	100593	71458.9	17295	152249	31734.8	83813	40921.5	37309.5	66051.5	27837.4	19896.7	29550.4	24734.2	29326.8	16649.8	x
Q8WZ60-1	KLHL6	3	1	1	72.32	0.0180482	9.86679	CENTROCYTE	NAIVE	Kelch-like protein 6 isoform Iso 1 GN=KLHL6 OS=Homo Sapiens SV=354 PE=1	75.3223	114.703	0	1780.64	493.056	4568.93	4839.16	2196.32	450.062	7870.88	8474.43	2339.7	11692.5	786.011	1016.41	450.148	932.638	220.21	481.885	612.686	x
Q07666-1	KHDRBS1	1	5	5	330.19	0.00741177	4.69688	CENTROCYTE	NAIVE	KH domain-containing, RNA-binding, signal transduction-associated protein 1 isoform Iso 1 GN=KHDRBS1 OS=Homo Sapiens SV=579 PE=1	20811.3	17008.1	8093.8	4607.6	84804.8	69527.3	129788	77071.5	146791	58972.7	133810	172883	85379.7	93686.2	149849	52646.9	81935.9	48442.9	57485	3859.55	x
Q13601-1	KRR1	12	1	1	45.02	0.0376717	4.35926	CENTROCYTE	NAIVE	KRR1 small subunit processome component homolog isoform Iso 1 GN=KRR1 OS=Homo Sapiens SV=443 PE=1	7367.79	1558.59	0	0	16739.5	16718.2	2209.28	7093.49	8436.37	7864.77	31818.2	32919.2	19930.3	18842.3	8374.21	8447.65	11376.9	7993.33	6329.51	12419.4	x
P42167-1	TMPO	12	6	6	388.88	0.00798288	3.81918	CENTROCYTE	NAIVE	Lamina-associated polypeptide 2, isoforms beta/gamma isoform Beta GN=TMPO OS=Homo Sapiens SV=404 PE=1	36243.9	38439.9	2762.53	11533.8	141378	248452	80483.2	116875	83373.6	48424	238626	180142	91806	114358	254850	191521	196777	130813	141669	80455.2	x
Q14739-1	LBR	1	6	6	380.72	0.00932117	7.36803	CENTROBLAST	NAIVE	Lamin-B receptor isoform Iso 1 GN=LBR OS=Homo Sapiens SV=497 PE=1	23311.8	40478.9	8779.19	23320	46313.1	455813	292286	143925	124701	31032	316906	80712.5	76075.7	44415.7	54274.9	129042	283142	110762	73362.9	72100.5	x
Q14696-1	MESDC2	15	3	3	180.26	0.0191699	35.1161	NAIVE	CENTROBLAST	LDLR chaperone MESD isoform Iso 1 GN=MESDC2 OS=Homo Sapiens SV=413 PE=1	15621.2	6807.32	592357	19354.4	22676.2	5250.03	7961.47	705.998	1909.3	2877.31	10514.4	18674.9	5091.72	9167.85	9758.9	11437.6	5956.64	5317.13	20522.8	5267.76	x
Q99538-1	LGMN	14	1	1	63.99	0.0191947	42.1731	MEMORY	CENTROBLAST	Legumain isoform Iso 1 GN=LGMN OS=Homo Sapiens SV=507 PE=1	841.785	212.82	0	477.095	4888.98	214.505	0	0	219.797	0	886.612	0	0	224.019	0	1411.51	931.416	2072.34	8649.97	5250.63	x
O95202-1	LETM1	4	3	3	194.51	0.00687247	3.0212	CENTROBLAST	NAIVE	LETM1 and EF-hand domain-containing protein 1, mitochondrial isoform Iso 1 GN=LETM1 OS=Homo Sapiens SV=497 PE=1	6032.82	5027.22	5006.9	2815.64	10359.8	26506.5	14792.1	13692.8	26413.9	6941.66	16352.4	16712.1	9335.22	12977.4	4977.07	14913.3	18927.1	22397.7	11894.2	11276.5	x
P19397-1	CD53	1	1	1	41.75	0.0183699	5.10291	CENTROBLAST	NAIVE	Leukocyte surface antigen CD53 isoform Iso 1 GN=CD53 OS=Homo Sapiens SV=319 PE=1	1862.93	4625.09	0	0.0843684	19354.3	33392	21900.2	24998.5	30519.5	21061.5	8523.43	5651.26	10982.1	13735.7	9844.54	19310	22646.1	23040.5	13756.3	16409.5	x
Q14847-1	LASP1	17	3	3	252.98	0.0148541	2.95228	MEMORY	NAIVE	LIM and SH3 domain protein 1 isoform Iso 1 GN=LASP1 OS=Homo Sapiens SV=555 PE=1	7881.97	15472.1	13599.2	4777.89	116878	114574	36001.7	44671.8	156892	32712.5	104409	64452.2	63826.5	93107.3	71647.8	157602	102601	76046.4	107569	24439.8	x
P00338-1;Q9BYZ2-1	LDHA	11	14	14	1132.95	0.0474376	3.63857	CENTROBLAST	NAIVE	L-lactate dehydrogenase A chain isoform Iso 1 GN=LDHA OS=Homo Sapiens SV=676 PE=1	137993	281204	7864.39	236870	723748	1.47758e+06	1.1348e+06	241078	1.46825e+06	727454	1.01347e+06	233381	573738	1.21273e+06	953223	328795	336303	452327	407717	363679	x
Q6ZMR3-1	LDHAL6A	11	1	1	86.18	0.0309012	3.2872	CENTROBLAST	NAIVE	L-lactate dehydrogenase A-like 6A isoform Iso 1 GN=LDHAL6A OS=Homo Sapiens SV=406 PE=1	283905	283300	20250.7	262749	868397	1.13682e+06	971476	1.81789e+06	1.18509e+06	538104	704794	295049	444090	1.13624e+06	653929	483936	336410	466862	466036	466187	x
P33121-1	ACSL1	4	1	1	45.69	0.026455	19.9765	CENTROBLAST	NAIVE	Long-chain-fatty-acid--CoA ligase 1 isoform Iso 1 GN=ACSL1 OS=Homo Sapiens SV=607 PE=1	1653.44	3675.51	0	0	3784.28	21568.7	10023.7	134581	12078.3	3798.28	9944.29	132.432	1557.42	5565.15	936.954	17411.9	8761.9	9850.98	5183.59	7044.98	x
Q15046-1	KARS	16	3	3	196.81	0.0469327	2.5634	CENTROCYTE	NAIVE	Lysine--tRNA ligase isoform Cytoplasmic GN=KARS OS=Homo Sapiens SV=669 PE=1	14201.7	11228.8	1407.47	6017.05	38400.6	43574.2	29572.5	15467	19457.1	10489.4	36184.4	19181.1	49795	48357.3	29138.7	25231.7	32396.7	33546.5	17741.9	17917.8	x
P11279-1	LAMP1	13	2	2	123.84	0.0311459	3.74215	CENTROBLAST	NAIVE	Lysosome-associated membrane glycoprotein 1 isoform Iso 1 GN=LAMP1 OS=Homo Sapiens SV=521 PE=1	9516.28	614.639	0	0	25215.3	2925.17	7332.43	76137	10687.7	35188.7	13130.3	19758.9	9091.94	10184.1	8735.6	15577.5	43631.8	24874.2	11298.1	13955.1	x
P61626-1	LYZ	12	2	2	143.67	0.00976636	5.36893	CENTROCYTE	MEMORY	Lysozyme C isoform Iso 1 GN=LYZ OS=Homo Sapiens SV=550 PE=1	10429.6	10672.5	12041.3	42757.2	47930.1	12926.5	41366.2	32596.2	9889.69	31038.7	19974.9	32785.8	107876	70096.6	52725.9	12842.8	6311.64	10022.7	14855.3	8763.69	x
P40121-1	CAPG	2	14	14	1030.01	0.00430222	5.61829	MEMORY	CENTROCYTE	Macrophage-capping protein isoform Iso 1 GN=CAPG OS=Homo Sapiens SV=546 PE=1	61295.1	79202.9	16634.1	29812.4	809474	136295	97649.1	225540	180244	136008	99267.7	81783.8	85917.4	179230	151515	614635	801390	1.0077e+06	643578	290831	x
Q8WU39-1	MZB1	5	5	5	424.34	9.23032e-05	11.3972	CENTROBLAST	NAIVE	Marginal zone B- and B1-cell-specific protein isoform Iso 1 GN=MZB1 OS=Homo Sapiens SV=414 PE=1	12215.2	50631.2	13247.3	15251.4	34279.5	214646	201110	750983	196408	68624.2	303100	405486	100689	299434	166447	114733	42909.8	130526	37607	43273.5	x
Q15528-1	MED22	9	4	4	214.41	0.0471428	4.57684	MEMORY	NAIVE	Mediator of RNA polymerase II transcription subunit 22 isoform Surf5B GN=MED22 OS=Homo Sapiens SV=376 PE=1	1490.38	6958.82	495.214	376.904	911.534	4733.43	122.009	4640.99	11540.1	1998.02	9489.39	6016.07	4955.6	10838.5	3965.64	7481.19	8099.27	12395.9	16394.6	2463.17	x
P11310-1	ACADM	1	12	12	727.7	0.00227339	4.69241	CENTROBLAST	NAIVE	Medium-chain specific acyl-CoA dehydrogenase, mitochondrial isoform Iso 1 GN=ACADM OS=Homo Sapiens SV=580 PE=1	28333.7	49472.2	2340.06	10944.2	263482	398355	533557	272060	343596	116234	413507	380123	145322	393779	296440	273324	259500	173152	360033	107111	x
Q13330-1	MTA1	14	2	2	112.94	0.0394991	2.57103	CENTROBLAST	MEMORY	Metastasis-associated protein MTA1 isoform Long GN=MTA1 OS=Homo Sapiens SV=559 PE=1	5610.56	17857.7	3901.84	4911.82	10814.5	16605.3	11736.1	26747.2	15771.9	13158.6	9837.24	1684.49	10478.6	8607.55	6613.93	6890.45	5085.72	9816.71	4762.51	6123.83	x
P53582-1	METAP1	4	1	1	48.54	0.0429431	2.47154	MEMORY	NAIVE	Methionine aminopeptidase 1 isoform Iso 1 GN=METAP1 OS=Homo Sapiens SV=489 PE=1	11707.7	4010.65	8168.79	1021.72	55319.6	15295.5	28570.5	57011.5	46246.1	6005.37	69368.8	41313	20810.5	34250.7	23499.6	41003.3	42351.9	23955.7	32616.7	58359.8	x
P50579-1	METAP2	12	12	12	879.83	1.48112e-05	10.0623	CENTROCYTE	NAIVE	Methionine aminopeptidase 2 isoform Iso 1 GN=METAP2 OS=Homo Sapiens SV=581 PE=1	34497.1	7594.26	25889.2	24716.2	87641.2	321001	112193	223031	292390	276523	641535	501289	196512	317559	157728	49933.1	81114.7	56008.2	49369.4	26661.4	x
P51608-2	MECP2	X	1	1	65.04	0.00483032	856.334	NAIVE	CENTROBLAST	Methyl-CpG-binding protein 2 isoform B GN=MECP2 OS=Homo Sapiens SV=587 PE=1	71.4135	1554.82	58553.5	27903.7	384204	18.8998	0	0	0	532.623	7062.6	6005.41	1429.4	0	2976.04	53225.1	161420	69401.4	50279.2	105.372	x
Q9BV20-1	MRI1	19	1	1	30.86	0.00127421	Infinity	CENTROCYTE	NAIVE	Methylthioribose-1-phosphate isomerase isoform Iso 1 GN=MRI1 OS=Homo Sapiens SV=426 PE=1	0	0	0	0	0	2393.04	79.1234	0	411.718	9703.25	3613.1	1971.26	2626.66	714.567	275.174	903.605	2050.45	960.022	724.409	0	x
Q5TGZ0-1	#VALUE!	1	1	1	71.53	0.0469612	2.07563	CENTROBLAST	CENTROCYTE	MICOS complex subunit MIC10 isoform Iso 1 GN=MINOS1 OS=Homo Sapiens SV=345 PE=1	21080.6	14231.4	20338.2	18352.2	58976.8	25525.4	39661.4	43880.4	36099.7	31824.7	11467.2	17936.4	13683.1	33466.1	8718.37	29584.6	23575.7	33843.2	15530.7	23789.3	x
O14880-1	MGST3	1	2	2	163.34	0.0358131	7.28815	MEMORY	CENTROCYTE	Microsomal glutathione S-transferase 3 isoform Iso 1 GN=MGST3 OS=Homo Sapiens SV=341 PE=1	3597	8601.08	115.615	585.783	18867.3	5690.95	6335.37	7192.67	1505.08	813.505	8387.38	2138.99	490.468	1064.29	441.49	15663.7	25845	18047.9	9199.7	22510.4	x
Q15691-1	MAPRE1	20	6	6	523.23	0.0306921	4.03946	CENTROCYTE	NAIVE	Microtubule-associated protein RP/EB family member 1 isoform Iso 1 GN=MAPRE1 OS=Homo Sapiens SV=619 PE=1	20226.1	54661.9	5792.04	7682.74	136145	290131	14615.9	251661	131478	176062	169556	246340	52460.7	262141	176393	92136.5	91897.5	75033.1	39703	57085	x
Q15555-1	MAPRE2	18	3	3	175.72	0.0073898	6.75526	CENTROCYTE	NAIVE	Microtubule-associated protein RP/EB family member 2 isoform Iso 1 GN=MAPRE2 OS=Homo Sapiens SV=522 PE=1	6444.84	8736.32	1240.37	1180.82	31033.5	82099.2	2490.11	21303.6	35360.5	54254.4	102334	64421.9	62665.5	56055.8	43070.3	42715.8	46979.8	33057.5	46800.3	12959.8	x
Q9H492-1	MAP1LC3A	20	1	1	37.76	0.00464568	11.343	CENTROBLAST	MEMORY	Microtubule-associated proteins 1A/1B light chain 3A isoform Iso 1 GN=MAP1LC3A OS=Homo Sapiens SV=428 PE=1	19606.6	977.859	721.881	52.981	1152.95	5954.03	18095	17060.9	17748.8	13399.8	11571.8	4769.94	4800.52	8062.48	3796.17	1907.89	480.806	1363.87	925.595	1692.17	x
Q92619-1	HMHA1	19	4	4	192.84	0.0226402	5.49269	NAIVE	CENTROCYTE	Minor histocompatibility protein HA-1 isoform Iso 1 GN=HMHA1 OS=Homo Sapiens SV=457 PE=1	21652.6	22107.8	130968	238526	73994.7	21070.1	16901.2	41308.9	23916	33401.2	14290	11530.4	18775.3	25070.2	19043	31996.5	23600.2	47533.2	36986.4	22739	x
Q9Y6C9-1	MTCH2	11	6	6	552.68	0.0284844	11.514	CENTROBLAST	NAIVE	Mitochondrial carrier homolog 2 isoform Iso 1 GN=MTCH2 OS=Homo Sapiens SV=481 PE=1	2066.98	3156.09	1358.29	537.604	4293.63	16863.8	20345.7	86141.4	5655.99	2398.03	13027.9	7417.07	4597.53	1638.58	651.129	12382.9	18197.1	6118.79	9870.35	5160.6	x
O60220-1	TIMM8A	X	1	1	44.82	0.0175685	6.89623	CENTROBLAST	CENTROCYTE	Mitochondrial import inner membrane translocase subunit Tim8 A isoform Iso 1 GN=TIMM8A OS=Homo Sapiens SV=290 PE=1	19175.6	8377.93	1931.16	2209.55	2175.86	13269.6	21228.1	42748.5	8064.99	5658.3	2705.64	4792.56	1211.4	3112.38	1369.24	4876.02	6313.56	10850.1	4388.09	1728.72	x
Q9Y5J9-1	TIMM8B	11	3	3	180.95	0.031151	4.63935	CENTROCYTE	NAIVE	Mitochondrial import inner membrane translocase subunit Tim8 B isoform Iso 1 GN=TIMM8B OS=Homo Sapiens SV=387 PE=1	1764	2915.3	1385.11	4434.79	881.678	14490.4	7301.75	3581.45	20115	5734.99	7059.42	12717.1	8153.09	17944.3	6925.92	1417.44	4884.2	1619.5	4871.22	39666.7	x
Q15785-1	TOMM34	20	3	3	142.3	0.0242946	9.9685	CENTROBLAST	NAIVE	Mitochondrial import receptor subunit TOM34 isoform Iso 1 GN=TOMM34 OS=Homo Sapiens SV=453 PE=1	855.383	240.354	1122.93	0	3621.24	4421.58	24896.9	8411.3	3383.51	17101.8	3798.92	9094.1	4323.83	9966.47	4303.9	2835.58	981.457	1867.71	486.488	2172.47	x
O96008-1	TOMM40	19	2	2	113.83	0.00439418	4.48056	CENTROCYTE	NAIVE	Mitochondrial import receptor subunit TOM40 homolog isoform Iso 1 GN=TOMM40 OS=Homo Sapiens SV=459 PE=1	6314.31	20395	2014.59	1890.79	16896.6	41133.3	25764.1	37509.4	56496.6	10960.3	61029.7	53899.2	27004.4	49480.3	21463.6	22474.3	30495.2	20546.5	12365.5	9778.43	x
Q92918-2	MAP4K1	19	1	1	53.49	0.0491825	27.3282	MEMORY	NAIVE	Mitogen-activated protein kinase kinase kinase kinase 1 isoform Iso 2 GN=MAP4K1 OS=Homo Sapiens SV=482 PE=1	1131.39	630.289	0	0	2296.33	9747.9	23664	0	2188.61	909.864	62622.4	5755.75	1971.62	7814.6	753.642	28258	44251.9	13484.2	18512.1	6391.79	x
O95819-1	MAP4K4	2	1	1	64.63	5.40183e-06	9.68564	CENTROBLAST	NAIVE	Mitogen-activated protein kinase kinase kinase kinase 4 isoform Iso 1 GN=MAP4K4 OS=Homo Sapiens SV=583 PE=1	1059.31	1292.73	1106.68	2105.14	608.033	11461.2	7332.53	9536.14	18631	12817.9	4863.22	20556.5	8829.16	10833.6	6407.55	1162.04	1644.7	963.876	2648.5	5761.35	x
O43684-1	BUB3	10	9	9	585.07	0.0273673	2.46373	CENTROBLAST	MEMORY	Mitotic checkpoint protein BUB3 isoform Iso 1 GN=BUB3 OS=Homo Sapiens SV=508 PE=1	95453.4	55341.1	36490.5	107837	339864	231393	113705	510683	431640	118604	238933	295415	197228	301536	278950	136721	146639	132397	93591.7	61339.7	x
Q9H8S9-1	MOB1A	2	2	2	99.94	0.046615	3.5016	CENTROBLAST	NAIVE	MOB kinase activator 1A isoform Iso 1 GN=MOB1A OS=Homo Sapiens SV=344 PE=1	64629.2	60161.2	3314.4	15687.7	83810.3	154728	161849	20728.7	149848	309820	153678	190566	121843	109444	77046.5	55624	73074.8	56780.6	53139.9	40316.6	x
Q9BQG0-1	MYBBP1A	17	4	4	313.3	0.0340611	6.16474	CENTROBLAST	NAIVE	Myb-binding protein 1A isoform Iso 1 GN=MYBBP1A OS=Homo Sapiens SV=599 PE=1	1722.71	2055.93	3199.77	4878.52	2648.34	40351.2	21429.9	3370	15835.9	8434.18	22071.6	13344.3	5893.76	3789.11	3626.58	7504.93	17889.6	10935	3108.44	2997.57	x
P60660-2	MYL6	12	4	4	210.94	0.0438919	93.3314	MEMORY	CENTROBLAST	Myosin light polypeptide 6 isoform Smooth muscle GN=MYL6 OS=Homo Sapiens SV=403 PE=1	260.381	201.038	170.375	7.87931	194.036	39051.8	452.46	8854.33	978.75	0	1149.15	21251.2	1321.51	14532.6	979.931	41467	16458.4	9644.14	3235.24	7006.5	x
P35580-1	MYH10	17	10	10	703.95	0.0394978	2.34635	MEMORY	NAIVE	Myosin-10 isoform Iso 1 GN=MYH10 OS=Homo Sapiens SV=975 PE=1	51983.2	78885.8	13741.2	20093.3	173361	142288	179948	40394	164137	174831	132310	137194	88141.1	114557	57791.7	121160	190358	188741	164348	128613	x
P35579-1;Q7Z406-1	MYH9	22	86	86	7205.88	0.0253766	3.5508	CENTROBLAST	NAIVE	Myosin-9 isoform Iso 1 GN=MYH9 OS=Homo Sapiens SV=1568 PE=1	369279	324970	22089.1	28087.8	644264	1.20763e+06	832606	1.37705e+06	794285	719384	631650	189820	440451	410801	274825	569400	632540	677142	387772	160786	x
Q9P0J0-1	NDUFA13	19	4	4	200.49	0.0180523	2.72167	MEMORY	CENTROBLAST	NADH dehydrogenase [ubiquinone] 1 alpha subcomplex subunit 13 isoform Iso 1 GN=NDUFA13 OS=Homo Sapiens SV=449 PE=1	25271.6	99902.8	23100.1	6737.61	39920.9	74728.2	8915.06	20198	60236.8	27277.8	106731	113051	52995.6	83993.8	43974.8	89759.9	112967	132277	116389	69414.1	x
O43674-1	NDUFB5	3	3	3	205.19	0.0224653	3.85353	MEMORY	CENTROBLAST	NADH dehydrogenase [ubiquinone] 1 beta subcomplex subunit 5, mitochondrial isoform Iso 1 GN=NDUFB5 OS=Homo Sapiens SV=397 PE=1	1854.35	43516.6	17259.6	14701.9	20111.9	24750.1	2292.3	513.127	31237.3	6359.25	50537.6	43150.2	30573.1	31329.9	28068.5	43926.3	70853.3	64014.5	44186.2	28084.9	x
P28331-1	NDUFS1	2	11	11	907.75	0.035559	2.56556	CENTROCYTE	NAIVE	NADH-ubiquinone oxidoreductase 75 kDa subunit, mitochondrial isoform Iso 1 GN=NDUFS1 OS=Homo Sapiens SV=450 PE=1	45161.3	28386.9	3018.37	6561.26	243295	171982	113939	39466.2	127560	36853.4	206098	210200	106221	224702	90236.6	175927	139572	93847	211592	48513.4	x
P61599-1	NAA20	20	1	1	31.93	0.0283956	20.5462	CENTROBLAST	NAIVE	N-alpha-acetyltransferase 20 isoform Iso 1 GN=NAA20 OS=Homo Sapiens SV=313 PE=1	1283	2029.42	0	0	605.448	7209.38	56346.6	119.787	11047.5	5773.97	7774.65	3076.33	5455.4	6338.44	4775.04	1375.43	3065.46	1481.34	5321.3	640.464	x
Q9GZZ1-1	NAA50	3	4	4	248.5	0.00535918	8.37227	CENTROBLAST	NAIVE	N-alpha-acetyltransferase 50 isoform Iso 1 GN=NAA50 OS=Homo Sapiens SV=331 PE=1	17490.6	11554.4	1565.69	769.083	3956.51	30666.9	87445.9	8176.16	34307.9	135247	31292.2	21845.2	10376.6	37359.7	12477.1	7783.85	7878.27	9075.73	12624.8	5616.65	x
Q13765-1	NACA	12	8	8	771.05	0.00856335	3.67301	CENTROBLAST	NAIVE	Nascent polypeptide-associated complex subunit alpha isoform Iso 1 GN=NACA OS=Homo Sapiens SV=396 PE=1	231289	99969.7	8039.4	80752.1	631142	607887	601339	940374	631982	1.07946e+06	697070	446796	366964	718951	851662	403861	452308	394030	259184	189783	x
Q8TBC4-1	UBA3	3	1	1	36.56	0.00555388	116.484	CENTROCYTE	NAIVE	NEDD8-activating enzyme E1 catalytic subunit isoform Iso 1 GN=UBA3 OS=Homo Sapiens SV=498 PE=1	0	26.6951	0	0	122.634	800.811	448.776	0	56.5821	279.387	6592.61	4221.73	5958.18	614.676	7.31438	3285.2	5137.74	4597.28	1215.2	161.554	x
P43007-1	SLC1A4	2	1	1	53.02	7.42987e-06	19.2733	CENTROBLAST	NAIVE	Neutral amino acid transporter A isoform Iso 1 GN=SLC1A4 OS=Homo Sapiens SV=436 PE=1	1034.51	854.548	960.386	672.381	3024.04	31006.5	7997.78	50376.3	19896	16883.8	10288.8	5338.21	4276.32	2524.07	1673.68	2057.3	2607.56	707.763	1750.89	678.595	x
O00221-1	NFKBIE	6	1	1	42.06	0.00625511	9.23178	CENTROCYTE	NAIVE	NF-kappa-B inhibitor epsilon isoform Iso 1 GN=NFKBIE OS=Homo Sapiens SV=450 PE=1	1195.3	0	0	0	12024.4	597.518	1442.9	420.792	12668.2	12437	30286.9	33329.6	17754.8	39803.7	866.578	16006.9	13831.4	16911.9	7351.16	1265.09	x
Q9Y314-1	N	19	2	2	81.43	0.00759881	4.63538	CENTROBLAST	MEMORY	Nitric oxide synthase-interacting protein isoform Iso 1 GN=NOSIP OS=Homo Sapiens SV=454 PE=1	4607	41099.9	1285.65	4792.13	4664.68	56071.7	16731.8	75014.7	67498.5	39234.8	60286.8	73146.5	33846.3	48503.9	6021.2	8640.68	6623.35	4647.94	33060.8	1942.16	x
Q15233-1	NONO	X	26	26	1946.05	0.00924397	4.1229	CENTROCYTE	NAIVE	Non-POU domain-containing octamer-binding protein isoform Iso 1 GN=NONO OS=Homo Sapiens SV=574 PE=1	124823	138351	13208.3	104181	1.29947e+06	909236	232757	1.88608e+06	834308	869125	1.83527e+06	1.44997e+06	1.18606e+06	1.50462e+06	950669	727013	754637	809578	672836	141437	x
Q9BV86-1	NTMT1	9	2	2	80.59	0.00559497	5.37652	NAIVE	MEMORY	N-terminal Xaa-Pro-Lys N-methyltransferase 1 isoform Iso 1 GN=NTMT1 OS=Homo Sapiens SV=448 PE=1	6802.16	6814.07	36862.8	24592.2	30672.5	16161.7	23128.1	3064.06	11294.4	6320.25	18788	16958.1	14131	12384.7	15342.7	6114.48	3539.86	1754.25	1737.27	6521.84	x
P49321-1	NASP	1	9	9	472.81	0.00359836	7.01547	CENTROBLAST	NAIVE	Nuclear autoantigenic sperm protein isoform Iso 1 GN=NASP OS=Homo Sapiens SV=772 PE=1	24741.8	49768.1	3115.56	5383.1	150449	229441	657140	82830.4	497652	170747	99000.3	169728	103388	179692	103541	72984.1	79491.2	83731.1	77968.3	35932.4	x
P19838-1	NFKB1	4	8	8	536.11	0.0148176	3.30628	CENTROCYTE	NAIVE	Nuclear factor NF-kappa-B p105 subunit isoform Iso 1 GN=NFKB1 OS=Homo Sapiens SV=592 PE=1	20086.7	20779.6	2594.62	4238.04	108326	54946.7	26016.7	98762.7	65002.2	44331.6	156767	140858	81766	94269.6	42199.8	102475	82749.4	66942.5	60136.9	30070.8	x
P57740-1	NUP107	12	3	3	141.61	0.028634	2.50776	CENTROBLAST	NAIVE	Nuclear pore complex protein Nup107 isoform Iso 1 GN=NUP107 OS=Homo Sapiens SV=548 PE=1	3134.31	3146.34	1760.42	5068.4	12338.3	13962.5	7749.53	9994.37	21917	10193.5	12128.1	6441.81	9064.9	15934.4	4322.87	7277.59	4605.94	10365.5	6607.53	3967.48	x
O75694-1	NUP155	5	6	6	429.75	0.0011154	15.5811	CENTROBLAST	NAIVE	Nuclear pore complex protein Nup155 isoform Iso 1 GN=NUP155 OS=Homo Sapiens SV=611 PE=1	5885.74	4056.34	1382.32	2228.61	15991.7	30660	25667.8	329763	35369.8	38877	21800.6	10795.8	14349.4	28117.7	8547.41	33799.7	24609.2	24726.2	13005	10851.9	x
Q12769-1	NUP160	11	7	7	325.13	0.000718599	6.7527	CENTROBLAST	NAIVE	Nuclear pore complex protein Nup160 isoform Iso 1 GN=NUP160 OS=Homo Sapiens SV=385 PE=1	5579.35	6617.18	589.38	883.165	10992.4	32484.6	23626.8	54693.1	23043.3	32684	12007.7	6749.22	4653.09	15834.6	4943.26	21616.6	16523.5	13359.6	14359.8	15566	x
P37198-1	NUP62	19	1	1	57.67	0.00932558	7.27576	CENTROBLAST	NAIVE	Nuclear pore glycoprotein p62 isoform Iso 1 GN=NUP62 OS=Homo Sapiens SV=529 PE=1	0	15.7397	0	0	7708.03	1780.24	11037	7326.45	7779.34	28273.3	10199.4	9650.29	8898.09	3540.59	551.579	5809.03	9112.11	5825.75	5308.69	0	x
Q8TAT6-1	NPLOC4	17	1	1	116.25	0.0267616	16.5233	MEMORY	NAIVE	Nuclear protein localization protein 4 homolog isoform Iso 1 GN=NPLOC4 OS=Homo Sapiens SV=523 PE=1	57.1681	1.71232	4453.89	0	906.715	1169.1	4184.84	6612.78	491.711	136.695	3245.38	3677.52	2775.33	1575.39	897.402	4134.79	2215.22	2019.72	1546.02	79631.8	x
Q9HCD5-1	NCOA5	20	3	3	138.62	0.0132713	3.77169	CENTROBLAST	NAIVE	Nuclear receptor coactivator 5 isoform Iso 1 GN=NCOA5 OS=Homo Sapiens SV=385 PE=1	9081.42	14196.7	4668.25	576.788	24083.5	25512.1	40109.5	56113.8	49449.5	27230.8	39280.3	33938.5	27790.7	44511.6	28235.8	21181.2	23082.3	25050.8	21711.5	3739.8	x
Q9UHY1-1	NRBP1	2	1	1	35.79	0.00180181	87.7531	MEMORY	NAIVE	Nuclear receptor-binding protein isoform Iso 1 GN=NRBP1 OS=Homo Sapiens SV=457 PE=1	109.449	0	0	0	211.507	334.433	787.718	869.554	0	3226.5	527.812	1252.05	7575.31	1795.31	10864.8	5815.51	11542.2	5972.83	3597.49	1236.87	x
P23511-1	NFYA	6	1	1	80.43	0.00894568	7.41493	CENTROCYTE	NAIVE	Nuclear transcription factor Y subunit alpha isoform Long GN=NFYA OS=Homo Sapiens SV=398 PE=1	1675.03	198.269	0	0	46145.1	40865.1	8785.79	24421.9	19095.2	6935.6	93075.5	112351	78092.9	61030.3	11502.9	15709.7	16386.8	27439.3	13305.8	399.557	x
P67809-1	YBX1	1	4	4	324.85	0.000153834	9.22678	CENTROBLAST	NAIVE	Nuclease-sensitive element-binding protein 1 isoform Iso 1 GN=YBX1 OS=Homo Sapiens SV=543 PE=1	10642.1	29096	28471.3	15305.3	131164	142873	331123	684667	637139	184991	97472.7	175006	90140.1	142092	181248	59744.1	83765.1	60122.8	98305	120271	x
Q9NR30-1	DDX21	10	12	12	703.18	0.0240654	3.0608	CENTROCYTE	NAIVE	Nucleolar RNA helicase 2 isoform Iso 1 GN=DDX21 OS=Homo Sapiens SV=683 PE=1	49860.2	86815.5	9022.36	6971.13	79121	202059	146100	31915.5	144574	60213.4	133203	217869	93145.7	162476	102771	62438.3	51635.4	66068.5	39983.6	42400	x
P31483-1	TIA1	2	3	3	187.32	0.00193341	4.7489	CENTROCYTE	NAIVE	Nucleolysin TIA-1 isoform p40 isoform Long GN=TIA1 OS=Homo Sapiens SV=328 PE=1	7501.02	3953.55	880.805	1466.18	15127.2	25198.7	37390.7	14783.6	17786	9833.58	33361.7	31933.1	34930.4	26253.8	10900.6	8589.97	11935.3	13170.3	17400.6	13315.4	x
Q01085-1	TIAL1	10	2	2	118.76	0.0126469	8.01751	CENTROBLAST	NAIVE	Nucleolysin TIAR isoform Iso 1 GN=TIAL1 OS=Homo Sapiens SV=321 PE=1	4440.59	2269.33	25.8145	0	18454.6	37791.1	42361.5	91226.3	13831.7	16752.8	47886.3	25271.7	18602	34060.9	28617.8	13594.5	19412	20811.8	20331.3	5726.83	x
P06748-1	NPM1	5	18	18	1669.32	0.0166288	4.28018	CENTROBLAST	NAIVE	Nucleophosmin isoform Iso 1 GN=NPM1 OS=Homo Sapiens SV=949 PE=1	110522	133827	175776	255221	598555	943096	123439	2.10523e+06	1.18845e+06	1.09231e+06	1.32519e+06	1.11777e+06	1.39295e+06	833888	575683	1.24181e+06	842927	1.09934e+06	480599	289741	x
O75607-1	NPM3	10	2	2	115.28	0.0133	6.01839	CENTROBLAST	NAIVE	Nucleoplasmin-3 isoform Iso 1 GN=NPM3 OS=Homo Sapiens SV=443 PE=1	5168.33	10096.1	14842.3	7733.89	16881.9	49881.1	55361.6	15318.8	49127.6	159652	46886.8	71612.5	17051.7	42798.7	29513	5579.43	8963.02	6280.84	101592	7110.55	x
Q8NFH4-1	NUP37	12	3	3	278.55	0.0488585	2.62611	CENTROCYTE	CENTROBLAST	Nucleoporin Nup37 isoform Iso 1 GN=NUP37 OS=Homo Sapiens SV=296 PE=1	14082.8	14240.6	4395.82	12471.2	13646.7	3972.56	5913.33	1703.38	19487.5	1636.21	31859.5	23569.7	8391.07	15648.1	6439.64	22425.5	6801.55	22829.2	8407.48	20097.3	x
Q8NFH5-1	NUP35	2	3	3	209.85	0.0227107	4.11202	CENTROBLAST	NAIVE	Nucleoporin NUP53 isoform Iso 1 GN=NUP35 OS=Homo Sapiens SV=517 PE=1	22693.5	87062.2	8240.54	2502.29	41415	73423.5	363625	76798.5	91202.6	60740.7	68781.3	57982.6	29275.3	90172.3	47803.1	35457.6	34364.6	34548.4	25040.5	39895.8	x
Q7Z3B4-1	NUP54	4	3	3	292.37	0.0163812	5.00516	CENTROBLAST	NAIVE	Nucleoporin p54 isoform Iso 1 GN=NUP54 OS=Homo Sapiens SV=454 PE=1	12601.1	13006.4	1927.84	6115.63	56468.7	43319.1	80828.6	94177.5	114289	118448	95573.6	90179	48089.9	75904.4	52212.6	48427.2	78679.6	58263.3	98112.1	2629.29	x
P55209-1	NAP1L1	12	7	7	542.55	0.000929295	6.72814	CENTROCYTE	NAIVE	Nucleosome assembly protein 1-like 1 isoform Iso 1 GN=NAP1L1 OS=Homo Sapiens SV=570 PE=1	19549.9	59751.4	59758.4	7667.09	203669	288856	136917	486120	356597	587356	654074	371732	351013	648959	331739	92709.3	300693	141570	289435	53892.7	x
Q99733-1	NAP1L4	11	7	7	603.01	0.0338317	3.2844	CENTROBLAST	NAIVE	Nucleosome assembly protein 1-like 4 isoform Iso 1 GN=NAP1L4 OS=Homo Sapiens SV=460 PE=1	51964.4	70919.9	2202.87	2633.43	101504	163172	62547	99194.3	249232	178721	185161	123562	111819	209717	116259	120551	104130	86718.8	123436	11732.7	x
Q9NTK5-1	OLA1	2	5	5	282.51	0.0108682	8.6989	CENTROCYTE	NAIVE	Obg-like ATPase 1 isoform Iso 1 GN=OLA1 OS=Homo Sapiens SV=561 PE=1	1540.43	5831.58	5941.88	17.6582	14929.1	36922.1	12860.9	32785.9	43968.7	36279	58994.1	67499.5	49654.2	43967.6	25720.9	34079.5	57173	22672.3	29256.6	3886.31	x
Q9P0S3-1	ORMDL1	2	2	2	114.39	0.0210616	4.07582	CENTROBLAST	NAIVE	ORM1-like protein 1 isoform Iso 1 GN=ORMDL1 OS=Homo Sapiens SV=277 PE=1	2534.27	25029.9	9543.47	3459.65	8963.31	22310.7	10990.9	122324	31653.7	14598.3	34965.6	21985.7	28660	18677	41401	15864.2	8133.12	16858	17809.9	6880.98	x
P36551-1	CPOX	3	3	3	149.09	0.00170247	14.1293	MEMORY	CENTROCYTE	Oxygen-dependent coproporphyrinogen-III oxidase, mitochondrial isoform Iso 1 GN=CPOX OS=Homo Sapiens SV=525 PE=1	649.57	560.784	148.831	2499.22	4660.86	340.596	375.918	5100.93	483.825	405.041	971.703	304.956	289.843	475.428	190.032	5836.96	4484.98	4802.4	7868.18	8543.62	x
Q02962-1	PAX2	10	1	1	39.37	0.0378141	4.60675	CENTROBLAST	NAIVE	Paired box protein Pax-2 isoform Iso 1 GN=PAX2 OS=Homo Sapiens SV=415 PE=1	466.382	7261.73	0	0	30718.5	49966.6	3674.95	80723.9	30263.2	12485.4	50337.1	30526.2	33061.4	34654.5	6081.26	40015.7	43364.2	16248.2	36744.7	116.896	x
Q6P1J9-1	CDC73	1	2	2	99.29	0.0336052	8.07956	CENTROCYTE	NAIVE	Parafibromin isoform Iso 1 GN=CDC73 OS=Homo Sapiens SV=475 PE=1	0.649153	0	0	826.311	1496.17	2439.55	0.0769628	969.083	200.541	1319.09	6190.28	4511.6	5613.54	1398.3	1056.17	2484.09	3451.3	1503.87	328.188	293.901	x
Q8WXF1-1	PSPC1	13	5	5	434.94	0.022799	3.15624	CENTROCYTE	NAIVE	Paraspeckle component 1 isoform Iso 1 GN=PSPC1 OS=Homo Sapiens SV=493 PE=1	75984.7	37298.8	2626.92	6843.13	197101	153211	54199.1	71284.5	98101.7	142067	230753	220534	169710	255179	133359	95292.3	78227.7	114261	135012	54235.7	x
Q15004-1	KIAA0101	15	1	1	39.88	0.0334157	Infinity	-	-	PCNA-associated factor isoform Iso 1 GN=KIAA0101 OS=Homo Sapiens SV=187 PE=1	0	0	0	0	0	574.537	0	3218.95	4038.95	0	0	101.71	115.357	0	0	0	0	0	0	0	x
P23284-1	PPIB	15	15	15	1225.4	0.0136565	2.94559	CENTROCYTE	MEMORY	Peptidyl-prolyl cis-trans isomerase B isoform Iso 1 GN=PPIB OS=Homo Sapiens SV=572 PE=1	602386	359028	66398	232299	349629	642191	1.14169e+06	344701	433642	1.10703e+06	820703	1.02686e+06	519379	542021	1.02328e+06	338936	307031	321715	74076.5	293201	x
Q08752-1	PPID	4	1	1	33.69	0.0023772	6.68549	CENTROCYTE	NAIVE	Peptidyl-prolyl cis-trans isomerase D isoform Iso 1 GN=PPID OS=Homo Sapiens SV=563 PE=1	0.387957	59.5438	0	0	8435.13	4738.55	27.6284	4708.09	10621	16296.5	15692.2	18066.5	4609.71	11445.4	6979.76	4222.68	7986	6954.77	9814.47	695.412	x
Q9UNP9-1	PPIE	1	1	1	40.31	0.0484559	6.89159	MEMORY	CENTROCYTE	Peptidyl-prolyl cis-trans isomerase E isoform A GN=PPIE OS=Homo Sapiens SV=476 PE=1	1451.84	1829.74	5358.16	6851.02	17701.2	21750.1	1938.74	765.162	2915.62	897.268	1279.09	2542.26	758.052	182.455	440.529	8791.73	8649.8	7478.07	800.748	10132.3	x
Q00688-1	FKBP3	14	3	3	165.84	0.008415	3.09055	CENTROBLAST	NAIVE	Peptidyl-prolyl cis-trans isomerase FKBP3 isoform Iso 1 GN=FKBP3 OS=Homo Sapiens SV=546 PE=1	6473.49	13454.3	3161.79	31900.7	25325.3	85371.3	43186.9	58076.9	40911.6	20672.3	67744.6	38943.2	32236.4	37873.1	37450.9	31530.6	32046	23547.3	19677.7	41675.6	x
Q13451-1	FKBP5	6	1	1	47.85	0.00269883	6.27621	CENTROCYTE	NAIVE	Peptidyl-prolyl cis-trans isomerase FKBP5 isoform Iso 1 GN=FKBP5 OS=Homo Sapiens SV=660 PE=1	1438.62	8827.84	482.962	2693.07	17962.8	31131.5	8958.94	20526.8	78389.9	47323	71365.6	54022.1	32752.8	27395.8	11570.1	7667.79	9127.8	8455.98	12877.4	14756.1	x
O43447-1	PPIH	1	7	7	420.25	0.0389646	3.55428	CENTROCYTE	NAIVE	Peptidyl-prolyl cis-trans isomerase H isoform Iso 1 GN=PPIH OS=Homo Sapiens SV=435 PE=1	8494.01	48860	21823.1	3817.96	29982	44053	33429	14661.8	118505	51536.2	96591.3	125010	38759.1	61919	79273.2	41427.5	11952.6	67312.3	60576.7	40857	x
Q9Y3C6-1	PPIL1	6	5	5	387.23	0.0301765	3.24544	MEMORY	NAIVE	Peptidyl-prolyl cis-trans isomerase-like 1 isoform Iso 1 GN=PPIL1 OS=Homo Sapiens SV=324 PE=1	452.341	74278	2713.07	1432.86	9633.48	33140	15166.5	2271.65	109578	20354.9	57743.1	25814.5	34987	42785.1	13387.4	45238.8	50081	70157.9	91291.6	30483.5	x
Q13356-1	PPIL2	22	1	1	72.69	0.00186835	93.329	CENTROBLAST	NAIVE	Peptidyl-prolyl cis-trans isomerase-like 2 isoform Iso 1 GN=PPIL2 OS=Homo Sapiens SV=506 PE=1	0	0	0	0	233.488	4260.56	15351.1	1044.12	327.786	807.576	1913.59	1208.95	5633.57	159.529	0	928.92	2060.46	680.271	483.078	240.084	x
Q9H2H8-1	PPIL3	2	7	7	575.78	0.00117764	4.92262	CENTROBLAST	NAIVE	Peptidyl-prolyl cis-trans isomerase-like 3 isoform Iso 1 GN=PPIL3 OS=Homo Sapiens SV=416 PE=1	8828.51	25118.5	17394.3	5374.53	32358.5	112081	105263	77760	95070	48305.3	125985	30283.7	37050.5	97052.2	32673.1	61405	49980.8	30859.7	88707.3	36900.8	x
Q96BP3-1	PPWD1	5	1	1	66.6	0.0228374	8.59589	CENTROBLAST	NAIVE	Peptidylprolyl isomerase domain and WD repeat-containing protein 1 isoform Iso 1 GN=PPWD1 OS=Homo Sapiens SV=547 PE=1	2711.8	1220.72	0	0	258.723	6763.74	24880.7	2807.22	504.773	1070.97	6132.72	2899.19	4886.15	1575.17	166.424	5467.95	10818.8	4104.06	3490.39	8136.14	x
P41219-1	PRPH	12	3	3	209.97	0.00156396	13.5229	MEMORY	NAIVE	Peripherin isoform Iso 1 GN=PRPH OS=Homo Sapiens SV=412 PE=1	31230.3	31938.9	3788.9	3385.33	120080	150973	10716.1	208908	104663	39061.2	145716	70295.2	53523.3	210211	33643.8	400377	701960	548219	675714	248815	x
O00541-1	PES1	22	2	2	97.49	0.00967847	4.05815	CENTROBLAST	NAIVE	Pescadillo homolog isoform Iso 1 GN=PES1 OS=Homo Sapiens SV=452 PE=1	2468.45	4741.38	295.465	282.557	3389.58	11180.6	8431.71	9223.54	11239.6	5284.19	3259.84	1223.12	5014.71	3417.24	4371.17	3261.57	4792.37	5448.37	2678.83	5256.45	x
Q00325-1	SLC25A3	12	10	10	633.28	0.0153404	6.82589	MEMORY	NAIVE	Phosphate carrier protein, mitochondrial isoform A GN=SLC25A3 OS=Homo Sapiens SV=523 PE=1	37370.4	43849.4	11701.1	15557.6	90970.3	526326	412676	13499.1	313972	66752.8	142581	57864.6	101103	61001.6	60295.7	260846	365547	319213	113208	302601	x
Q92835-1	INPP5D	2	9	9	623.12	0.0418036	2.39731	MEMORY	NAIVE	Phosphatidylinositol 3,4,5-trisphosphate 5-phosphatase 1 isoform Iso 1 GN=INPP5D OS=Homo Sapiens SV=500 PE=1	12518.9	20704	15381.4	3109.92	68238.9	59260.4	42833.2	10013	73994.7	37124.3	53767.5	38992.2	62135.2	55125	38964.1	68984.1	50923	73037.4	58643.9	35975.9	x
P27986-1	PIK3R1	5	3	3	141.73	0.0384152	2.3541	CENTROBLAST	NAIVE	Phosphatidylinositol 3-kinase regulatory subunit alpha isoform Iso 1 GN=PIK3R1 OS=Homo Sapiens SV=574 PE=1	4165.52	4573.34	738.185	1011.87	16835.3	9432.11	12682.3	11903	15230.7	15076	10564.3	28158.7	4635.13	11622.8	5767.08	10291.8	9059.65	10211.2	6143.4	5046	x
P48736-1	PIK3CG	7	1	1	58.93	0.0183348	23.6159	CENTROBLAST	NAIVE	Phosphatidylinositol 4,5-bisphosphate 3-kinase catalytic subunit gamma isoform isoform Iso 1 GN=PIK3CG OS=Homo Sapiens SV=397 PE=1	334.91	868.61	0	0	0	12235.3	7613.3	4878.84	3528.01	166.761	9682.22	42.6203	75.4288	210.659	0	3782.35	4518.06	3107.52	1811.6	64.6935	x
Q16822-1	PCK2	14	5	5	286.56	0.0253562	2.90177	MEMORY	NAIVE	Phosphoenolpyruvate carboxykinase [GTP], mitochondrial isoform Iso 1 GN=PCK2 OS=Homo Sapiens SV=570 PE=1	15743.1	28077.6	3406.12	8483.62	66092.5	44061.2	67358.6	26760.4	64929.5	30969.9	38068.4	28737.5	25911.4	32499.7	9392.4	45111.8	75612	42511.1	57596.1	132613	x
P00558-1	PGK1	X	27	27	2324.25	0.0254173	3.0765	CENTROCYTE	NAIVE	Phosphoglycerate kinase 1 isoform Iso 1 GN=PGK1 OS=Homo Sapiens SV=778 PE=1	338240	231001	18992.7	83745.5	2.60053e+06	2.11352e+06	422133	1.94014e+06	2.51934e+06	1.97945e+06	2.65059e+06	2.08929e+06	1.28578e+06	2.63075e+06	1.41147e+06	1.27632e+06	3.01718e+06	1.44251e+06	2.55064e+06	170546	x
Q15126-1	PMVK	1	7	7	407.62	9.20864e-05	4.37788	CENTROCYTE	NAIVE	Phosphomevalonate kinase isoform Iso 1 GN=PMVK OS=Homo Sapiens SV=464 PE=1	12719.8	31290.9	16385.1	24392.4	18995.9	62025.3	37024	112397	110354	70583.5	105294	49955.9	102413	92926.6	103764	27757.3	22114.9	32388.7	77445.7	25044.8	x
Q8NC51-1	SERBP1	1	3	3	189.96	0.0081671	4.76266	CENTROBLAST	NAIVE	Plasminogen activator inhibitor 1 RNA-binding protein isoform Iso 1 GN=SERBP1 OS=Homo Sapiens SV=620 PE=1	15015.3	20059.1	415.095	8361.43	99116.4	71773.2	186101	162635	103710	156684	110131	193188	115380	63974.7	48119.7	49682.6	124735	60879.6	56759	38772.4	x
P43034-1	PAFAH1B1	17	4	4	208.72	0.0355135	2.48525	CENTROCYTE	NAIVE	Platelet-activating factor acetylhydrolase IB subunit alpha isoform Iso 1 GN=PAFAH1B1 OS=Homo Sapiens SV=538 PE=1	3367.48	28555.2	1678.53	6081.03	150743	137445	9571.94	85670.3	87844.8	134226	130424	87366.3	52631.7	108710	94123.2	66803.2	95838.1	71909	89454.2	18757.9	x
Q8TD55-1	PLEKHO2	15	1	1	114.39	0.0406011	9.01136	MEMORY	NAIVE	Pleckstrin homology domain-containing family O member 2 isoform Iso 1 GN=PLEKHO2 OS=Homo Sapiens SV=394 PE=1	954.469	679.46	0	0	4499.45	1415.59	2.99797	148.744	601.126	16902	6638.89	13252.8	10639.5	7074.21	2214.13	16423.2	13896.9	18673.8	5422.19	854.149	x
P09874-1	PARP1	1	38	38	2892.43	0.0321648	2.8418	CENTROCYTE	NAIVE	Poly [ADP-ribose] polymerase 1 isoform Iso 1 GN=PARP1 OS=Homo Sapiens SV=935 PE=1	469473	530482	94953	45768.3	1.41394e+06	1.44477e+06	601832	343010	946917	534186	1.72209e+06	885905	1.28315e+06	1.59424e+06	1.77432e+06	679237	658175	647813	380842	305565	x
P11940-1	PABPC1	8	18	18	1327.26	0.0200063	2.70615	CENTROCYTE	MEMORY	Polyadenylate-binding protein 1 isoform Iso 1 GN=PABPC1 OS=Homo Sapiens SV=683 PE=1	82103.3	68871	137305	391579	321267	410840	263440	153676	456454	530217	474896	277397	265329	607729	244913	175488	164791	153500	119356	77980	x
Q13310-1	PABPC4	1	2	2	76.51	0.0333608	10.181	CENTROBLAST	NAIVE	Polyadenylate-binding protein 4 isoform Iso 1 GN=PABPC4 OS=Homo Sapiens SV=505 PE=1	1929.72	3908.89	0	518.395	5032.78	18054.3	20716.7	4654.67	34064.6	38469.5	7457.58	8842.95	11019.9	20837	10338.9	2043.81	2868.16	6734.12	2691.3	2189.02	x
Q9BY77-1	POLDIP3	22	5	5	254.51	0.0156114	3.57058	CENTROCYTE	NAIVE	Polymerase delta-interacting protein 3 isoform Iso 1 GN=POLDIP3 OS=Homo Sapiens SV=476 PE=1	1273.59	26596	2503.16	105.395	95321	101881	16943.5	70294.1	54636.3	26643.2	118179	115021	52043.4	109237	54695.5	58352.7	83254.7	47935	48601.2	22479.4	x
P26599-1;Q9UKA9-1	PTBP1	19	19	19	1554	0.0191321	4.5067	CENTROCYTE	NAIVE	Polypyrimidine tract-binding protein 1 isoform Iso 1 GN=PTBP1 OS=Homo Sapiens SV=701 PE=1	155768	204894	15352.3	50410.3	432112	776298	457619	604715	735823	807420	1.45881e+06	714796	742456	742200	210906	646039	682471	556078	404121	46844.4	x
Q15365-1	PCBP1	2	12	12	1034.33	0.0105197	4.42472	CENTROBLAST	NAIVE	Poly-rC-binding protein 1 isoform Iso 1 GN=PCBP1 OS=Homo Sapiens SV=599 PE=1	176260	106602	21763.9	91000.5	1.45765e+06	1.95009e+06	187582	3.22391e+06	2.00567e+06	832959	1.81427e+06	1.35817e+06	810585	2.12128e+06	1.2923e+06	879221	845673	793248	489385	180183	x
Q15366-1	PCBP2	12	5	5	447.64	0.00424099	4.69904	CENTROBLAST	NAIVE	Poly-rC-binding protein 2 isoform Iso 1 GN=PCBP2 OS=Homo Sapiens SV=616 PE=1	162243	71033.3	32921.2	257146	580666	1.28532e+06	281062	1.88881e+06	1.27235e+06	460246	1.11434e+06	817133	689494	1.27344e+06	548337	564748	461100	419397	285780	181422	x
Q9UHX1-1	PUF60	8	12	12	844.38	0.0052039	4.65478	CENTROCYTE	NAIVE	Poly-U-binding-splicing factor PUF60 isoform Iso 1 GN=PUF60 OS=Homo Sapiens SV=547 PE=1	27310.2	22130	600.199	2981.73	235489	191079	45066.6	227633	355191	187888	320101	292175	190295	325774	214613	160042	141069	140209	123571	59204	x
P14859-1	POU2F1	1	4	4	266.4	0.032962	2.70881	CENTROCYTE	NAIVE	POU domain, class 2, transcription factor 1 isoform Iso 1 GN=POU2F1 OS=Homo Sapiens SV=482 PE=1	62772.5	23606.9	1986.84	2032.49	71991.5	57766.3	38058.6	156168	58001.3	51227.1	114562	84737.5	79558.3	90623.9	70402.4	42544.6	45491.8	45504.3	50890.7	25311.4	x
Q9C0J8-1	WDR33	2	1	1	53.41	0.0134913	1.77901	CENTROBLAST	NAIVE	pre-mRNA 3' end processing protein WDR33 isoform Iso 1 GN=WDR33 OS=Homo Sapiens SV=516 PE=1	3440.32	4331.57	4170.09	11815.5	10282.8	10947.5	9623	13700.5	14853.9	11433.3	7797.16	16552.7	8461.11	12542.7	13404.6	6228.25	7877.67	6057.03	9294.36	5071.55	x
Q6UN15-1	FIP1L1	4	2	2	116.93	0.0218491	6.60187	CENTROBLAST	MEMORY	Pre-mRNA 3'-end-processing factor FIP1 isoform Iso 1 GN=FIP1L1 OS=Homo Sapiens SV=486 PE=1	12705.9	9700.21	4311.89	2509.48	15282.6	48983.9	44212.3	2347.36	82880.3	110270	21038.8	64989.4	40949.6	59524.1	16938.8	7557.1	12371.7	14899.9	6142.17	2758.18	x
Q9UMS4-1	PRPF19	11	14	14	1049.04	0.0155879	4.06947	CENTROCYTE	NAIVE	Pre-mRNA-processing factor 19 isoform Iso 1 GN=PRPF19 OS=Homo Sapiens SV=540 PE=1	242785	76785.5	24505.2	30752.8	192101	353551	160356	378517	229385	698035	562338	706537	340686	556052	141488	397730	320129	294991	230964	67050.1	x
O94906-1	PRPF6	20	5	5	306.25	0.0158006	2.52088	CENTROBLAST	NAIVE	Pre-mRNA-processing factor 6 isoform Iso 1 GN=PRPF6 OS=Homo Sapiens SV=525 PE=1	7470.85	6343.7	3827.42	4115.66	18519.2	38237	22092.8	7947.56	22073.2	11182.5	22610.1	23897.3	12777.3	19809	11771	22652.4	26703.8	19748.9	14791.9	11520.1	x
Q6P2Q9-1	PRPF8	17	21	21	1220.47	0.0447168	4.53157	CENTROBLAST	NAIVE	Pre-mRNA-processing-splicing factor 8 isoform Iso 1 GN=PRPF8 OS=Homo Sapiens SV=788 PE=1	18800.5	12909.2	4729.66	4415.89	36700.8	152034	93613.2	33013.4	58227.8	14561.4	82111.4	22926.5	20561.4	14392.6	26368.7	64283.4	76812.2	38838.8	21731.6	16020.5	x
O43143-1	DHX15	4	15	15	800.36	0.0231083	3.15475	CENTROCYTE	NAIVE	Pre-mRNA-splicing factor ATP-dependent RNA helicase DHX15 isoform Iso 1 GN=DHX15 OS=Homo Sapiens SV=575 PE=1	47256.8	35638.3	3290.05	1879.78	63118.3	91109.6	96376.5	49490.8	136753	73366.5	125940	31708.7	140625	116123	62548.5	46387.9	80293.5	85109.4	42551.4	48669.8	x
Q9NW64-1	RBM22	5	3	3	166.41	0.0064936	3.64566	CENTROCYTE	NAIVE	Pre-mRNA-splicing factor RBM22 isoform Iso 1 GN=RBM22 OS=Homo Sapiens SV=456 PE=1	5110.71	20024.9	3842.26	2681.16	90463.9	65815.7	18857.7	69008.3	83623.4	84912.8	136550	111477	64299.1	75051.5	57839.5	53843.8	67417.4	40967.7	52176.7	16183.8	x
Q92841-4	DDX17	22	25	25	1596.6	0.0483974	2.64678	CENTROCYTE	NAIVE	Probable ATP-dependent RNA helicase DDX17 isoform Iso 1 GN=DDX17 OS=Homo Sapiens SV=832 PE=1	293957	275918	318582	26216.3	1.12402e+06	1.35461e+06	386376	430998	1.35521e+06	607543	1.28775e+06	972234	925603	1.26771e+06	942679	555177	586665	447151	621671	158959	x
P17844-1	DDX5	17	13	13	885.41	0.000939293	4.66357	CENTROCYTE	NAIVE	Probable ATP-dependent RNA helicase DDX5 isoform Iso 1 GN=DDX5 OS=Homo Sapiens SV=727 PE=1	95756.1	173548	36166.9	26666.9	316282	510742	227818	370866	671139	480753	804350	723506	490774	520010	485314	337431	377335	325460	261281	115827	x
P26196-1	DDX6	11	6	6	399.29	0.0220399	3.61809	CENTROBLAST	NAIVE	Probable ATP-dependent RNA helicase DDX6 isoform Iso 1 GN=DDX6 OS=Homo Sapiens SV=628 PE=1	30785.9	26258.7	1388.23	5064.16	50571.5	128654	65585.5	40576.4	111026	66868.5	87601.6	33780.8	70089.3	101860	24892.8	57079.2	64626.5	44321.4	59580.2	22161.8	x
Q96FN9-1	DTD2	14	1	1	32.92	0.00017694	4.15372	CENTROBLAST	NAIVE	Probable D-tyrosyl-tRNA-Tyr deacylase 2 isoform Iso 1 GN=DTD2 OS=Homo Sapiens SV=320 PE=1	3996.82	3938.19	4483.15	2963.49	5396.58	19094.7	13768.7	11003.8	28304.7	14135	4881.31	16377.3	14020.2	17327	24631.8	3976	7326.6	4459.37	2561.4	8475.38	x
P09668-1	CTSH	15	5	5	258.24	0.0259139	2.69299	CENTROCYTE	MEMORY	Pro-cathepsin H isoform Iso 1 GN=CTSH OS=Homo Sapiens SV=484 PE=1	53524.4	22615.7	23150.4	65697.4	47966.4	49445.2	42107	28380.4	36186.2	12660.2	52110.3	65067.7	39882.4	42831.8	61314.1	42924.6	20555.2	16326.3	3413.66	13775.2	x
Q53EL6-1	PDCD4	10	5	5	393.86	0.0349637	4.93382	MEMORY	CENTROBLAST	Programmed cell death protein 4 isoform Iso 1 GN=PDCD4 OS=Homo Sapiens SV=596 PE=1	82974.1	58903.1	7222.99	8278.25	82059	21932.1	29261.9	16604	11295.8	12729.8	30572.3	13203.3	8675.05	30475.7	11921.8	129991	80753.8	115399	108842	18056.2	x
O14737-1	PDCD5	19	7	7	575.55	0.0468338	2.74888	CENTROBLAST	NAIVE	Programmed cell death protein 5 isoform Iso 1 GN=PDCD5 OS=Homo Sapiens SV=432 PE=1	25327.3	85817.5	35446.4	6073.07	50679.5	121076	42408.8	41582.2	220069	133833	127761	85503.9	77164.9	145668	81526.2	65419.8	44297.9	107511	162393	64868.6	x
P81277-1	PRLH	2	1	1	31	0.0222097	5.26734	CENTROBLAST	MEMORY	Prolactin-releasing peptide isoform Iso 1 GN=PRLH OS=Homo Sapiens SV=320 PE=2	8972.46	10918.1	17134.9	13821.1	7588.36	45977.4	37179.9	8442.62	17192	6015.28	12047.2	14383.5	12677.8	2842.65	14142.8	7150.05	7526.62	4639.75	1902.75	576.859	x
P12004-1	PCNA	20	14	14	1084.8	1.45377e-05	7.09642	CENTROBLAST	NAIVE	Proliferating cell nuclear antigen isoform Iso 1 GN=PCNA OS=Homo Sapiens SV=702 PE=1	70063.4	128130	55620	66366.7	187041	663636	151237	762020	1.46242e+06	560144	764692	941779	442618	798393	549037	131349	160118	147225	110215	89775.8	x
Q9UQ80-1	PA2G4	12	15	15	900.26	0.000574395	9.42184	CENTROBLAST	NAIVE	Proliferation-associated protein 2G4 isoform Iso 1 GN=PA2G4 OS=Homo Sapiens SV=633 PE=1	19260	30571.5	10745.1	18665.8	125120	671075	151915	708190	293055	101237	276358	452173	183907	295181	134014	155285	205985	123406	140485	33926.2	x
P61289-1	PSME3	17	7	7	479.86	0.000170322	4.27381	CENTROBLAST	NAIVE	Proteasome activator complex subunit 3 isoform Iso 1 GN=PSME3 OS=Homo Sapiens SV=528 PE=1	21760.7	20801.8	8494.64	12395.9	54992.6	79657.4	87842.2	55544.5	154030	129140	178907	78524.7	48405	94473.8	62686.9	31530.1	36786.5	36544	33961.1	30510.3	x
P28074-1	PSMB5	14	2	2	144.82	5.62222e-05	23.1274	CENTROBLAST	MEMORY	Proteasome subunit beta type-5 isoform Iso 1 GN=PSMB5 OS=Homo Sapiens SV=522 PE=1	670.116	805.049	3031.08	1631.62	3374.25	14062.7	12831.7	19516.4	9790.74	2019.4	3333.2	8014.33	6150.57	6899.86	6467.43	865.918	290.455	1069.53	46.2704	245.23	x
Q99436-1	PSMB7	9	1	1	44.61	0.0481518	23.778	CENTROBLAST	MEMORY	Proteasome subunit beta type-7 isoform Iso 1 GN=PSMB7 OS=Homo Sapiens SV=528 PE=1	8049.85	12681.5	97671.4	17723.7	4843.68	8504.33	7582.9	372195	9577.77	57539.9	18507.9	24286.8	11330.3	8501.97	10936.3	4022.32	4473.67	4678.14	583.758	5394.24	x
Q5VYK3-1	ECM29	9	1	1	68.99	0.00938788	2212.48	CENTROBLAST	NAIVE	Proteasome-associated protein ECM29 homolog isoform Iso 1 GN=ECM29 OS=Homo Sapiens SV=540 PE=1	0	0.342401	0	0	1.05332	1552.79	1093.25	29.5751	273.04	139.363	1594.33	0	230.023	249.244	0	201.185	937.193	691.562	370.821	0	x
Q99873-1	PRMT1	19	9	9	541.16	0.00147922	16.7925	CENTROBLAST	NAIVE	Protein arginine N-methyltransferase 1 isoform Iso 1 GN=PRMT1 OS=Homo Sapiens SV=588 PE=1	22918.7	20220.5	10507.6	2740.2	51944.8	72179	1.39906e+06	123605	121601	102714	159596	89111.7	86314.4	104749	67318	41212.3	46462.6	56597.5	31451.1	28857.8	x
Q9BT09-1	CNPY3	6	1	1	53.4	0.0317045	7.78267	NAIVE	CENTROBLAST	Protein canopy homolog 3 isoform Iso 1 GN=CNPY3 OS=Homo Sapiens SV=391 PE=1	33016.5	23958.6	3414.28	38729.4	48413.7	9135.71	6978.98	3.61628	2838.24	0	4165.72	12839.4	2987.72	1840.03	1990.96	25856.3	23982.6	16529.4	4336.59	14962.6	x
P35659-1	DEK	6	9	9	614.3	0.00561357	4.32241	CENTROCYTE	NAIVE	Protein DEK isoform Iso 1 GN=DEK OS=Homo Sapiens SV=530 PE=1	78821.1	60314.7	7511.89	9706.84	539425	690008	97806.1	554145	521376	577650	782742	661200	380273	687861	495365	368680	353702	377130	351303	81824.1	x
P30101-1	PDIA3	15	29	29	2005.63	0.0132668	4.28341	CENTROCYTE	NAIVE	Protein disulfide-isomerase A3 isoform Iso 1 GN=PDIA3 OS=Homo Sapiens SV=857 PE=1	174056	141911	33766.7	113911	933597	1.39886e+06	106976	1.58582e+06	1.61615e+06	502682	1.53997e+06	1.45333e+06	735575	1.10149e+06	1.1546e+06	776172	1.03118e+06	705728	795551	300303	x
P13667-1	PDIA4	7	22	22	1510.38	0.00954914	4.46483	CENTROCYTE	NAIVE	Protein disulfide-isomerase A4 isoform Iso 1 GN=PDIA4 OS=Homo Sapiens SV=712 PE=1	104728	54570.5	5072.27	14639.1	244093	243880	253784	92524.6	249724	287578	574180	366060	322539	425562	200745	154327	208294	208829	162638	39394.2	x
Q15084-1	PDIA6	2	14	14	1175.51	0.00130115	8.44235	CENTROCYTE	NAIVE	Protein disulfide-isomerase A6 isoform Iso 1 GN=PDIA6 OS=Homo Sapiens SV=662 PE=1	56833.8	150135	6524.11	14496.4	671195	1.71734e+06	234483	1.32523e+06	1.02799e+06	657229	2.06648e+06	1.7609e+06	1.05942e+06	1.76472e+06	939701	692076	468560	728186	618026	114340	x
O95905-1	ECD	10	1	1	38.77	0.0242231	Infinity	-	-	Protein ecdysoneless homolog isoform Iso 1 GN=ECD OS=Homo Sapiens SV=398 PE=1	0	0	0	0	0	1140.95	835.132	611.528	350.184	0	896.289	0	0	0	0	0	358.72	0	0	0	x
Q9NRY5-1	FAM114A2	5	2	2	176.38	0.000444107	5.8025	MEMORY	NAIVE	Protein FAM114A2 isoform Iso 1 GN=FAM114A2 OS=Homo Sapiens SV=466 PE=1	0	0	0	0	5003.2	796.868	1612.7	29.6309	1060.4	10200.6	8265.5	5239.38	8076.02	3918.51	2358.67	4749.32	11085.2	8962.24	3223.8	1010.49	x
Q9GZU8-1	FAM192A	16	1	1	79.95	0.00472948	4.95903	CENTROBLAST	MEMORY	Protein FAM192A isoform Iso 1 GN=FAM192A OS=Homo Sapiens SV=370 PE=1	40258.2	25009.1	2338.78	4932.41	38685.2	88952.5	26797.6	103565	141607	94677.5	90383.5	52474.4	36527	76039	46620.2	17755.7	14663.1	9246.89	27425.7	22781.7	x
Q9H0Q0-1	FAM49A	2	2	2	162.02	0.0405142	3.53615	CENTROBLAST	NAIVE	Protein FAM49A isoform Iso 1 GN=FAM49A OS=Homo Sapiens SV=326 PE=1	52790.8	32714	19323.4	5944.1	44797	156352	129118	126893	107205	30549.1	103718	114866	86510.7	54912.4	14270.4	83929.3	75085.9	75230.3	45573.5	104067	x
Q14331-1	FRG1	4	1	1	73.89	0.000250533	5.09847	CENTROBLAST	NAIVE	Protein FRG1 isoform Iso 1 GN=FRG1 OS=Homo Sapiens SV=197 PE=1	5908.9	6188.47	3071.69	4476.96	18485.4	44402.1	13855.2	65900.2	45065.7	25188.6	38750	43709.9	26871.7	34391.6	39404.9	17640.2	18989.5	16175.8	46632.6	11338.7	x
Q8N5M9-1	JAGN1	3	1	1	67.12	0.0344086	2.31872	MEMORY	CENTROBLAST	Protein jagunal homolog 1 isoform Iso 1 GN=JAGN1 OS=Homo Sapiens SV=244 PE=1	2796.15	12283.8	0	413.786	656.784	139.404	8854.95	0	0	0	2735.37	7380.09	471.469	4459.69	666.428	5262.7	6366.41	3486.78	1209.68	4529.85	x
Q3MHD2-1	LSM12	17	2	2	131.53	0.00711209	11.2267	CENTROBLAST	MEMORY	Protein LSM12 homolog isoform Iso 1 GN=LSM12 OS=Homo Sapiens SV=356 PE=1	11560.5	6154.45	3504.11	338.3	20392.5	18076.6	39161	123650	16719.7	34255.1	12023.1	15791.7	8310.08	18952.8	7833.47	5376.34	3743.91	5529.67	1229.45	4773.41	x
Q96A72-1	MAGOHB	12	4	4	273.22	0.0264322	2.79234	CENTROCYTE	NAIVE	Protein mago nashi homolog 2 isoform Iso 1 GN=MAGOHB OS=Homo Sapiens SV=334 PE=1	31641.9	68901.4	53538.9	34630.5	86175.7	82692.1	61223.2	18009.5	131422	162714	124317	124330	212453	139934	166548	59535.7	85954.3	59314.1	94313.9	55382.7	x
Q9Y316-1	MEMO1	2	1	1	65.07	0.0243666	8.16079	NAIVE	MEMORY	Protein MEMO1 isoform Iso 1 GN=MEMO1 OS=Homo Sapiens SV=216 PE=1	13924.3	12309.6	124275	8160.77	31179.6	17290.3	15574.9	31174	5576.15	56450.9	9066.94	15862.3	7311.9	12598.9	45978.2	6267.67	6237.94	4291.65	761.873	5704.48	x
Q9BZQ8-1	FAM129A	1	2	2	95.97	0.00127722	4.11718	CENTROBLAST	NAIVE	Protein Niban isoform Iso 1 GN=FAM129A OS=Homo Sapiens SV=548 PE=1	2883.65	2404.69	852.694	598.241	17062	19532.7	19133.8	20864.5	19801.1	18662	24238.7	24197.9	14985.6	7923.47	6655.62	22655.5	10374.4	11016.2	11133	14827.8	x
Q9BPW8-1	NIPSNAP1	22	4	4	257.64	0.00827571	4.04123	CENTROBLAST	CENTROCYTE	Protein NipSnap homolog 1 isoform Iso 1 GN=NIPSNAP1 OS=Homo Sapiens SV=388 PE=1	93060.2	37707.9	47544.8	18964.1	33307.7	35336.9	36306.6	162493	17816.4	32127	13808.1	22779.5	5974.56	16264.3	11469.1	55780.4	54528.6	40340.3	62574.9	32085.8	x
O60502-1	MGEA5	10	1	1	39.85	0.000401802	13.9803	CENTROCYTE	MEMORY	Protein O-GlcNAcase isoform Iso 1 GN=MGEA5 OS=Homo Sapiens SV=582 PE=1	21694.7	23809	99973.3	97565	63735.2	43256.5	27567	290644	46702.6	89004.3	111699	306358	312085	312712	667719	44099.7	24280.3	28505	17990.2	7481.06	x
Q9BUH6-1	C9orf142	9	3	3	211.25	0.0433488	3.42106	MEMORY	CENTROCYTE	Protein PAXX isoform Iso 1 GN=C9orf142 OS=Homo Sapiens SV=404 PE=1	20485.9	15923.8	3689.14	2644.59	6185.54	5646.51	6172.09	12472.4	5237.26	8188.1	4684.88	4222.66	2533.51	1398.95	3665.23	12309.5	6184.9	4588.79	17959.4	15422.8	x
Q15435-1	PPP1R7	2	7	7	485.21	0.00534167	4.4242	CENTROCYTE	NAIVE	Protein phosphatase 1 regulatory subunit 7 isoform Iso 1 GN=PPP1R7 OS=Homo Sapiens SV=490 PE=1	14572.3	11079.8	928.787	601.409	45005.6	60588.4	23576.5	87079.9	56250.5	47472.7	88280.3	65832.6	70662.4	60673.1	33925.6	63089.7	58545.8	52839.2	62741.9	14168.3	x
Q9P258-1	RCC2	1	15	15	990.55	0.0126431	3.73232	CENTROCYTE	NAIVE	Protein RCC2 isoform Iso 1 GN=RCC2 OS=Homo Sapiens SV=489 PE=1	86196.9	47075.3	3388.9	1927.51	202872	439909	110634	295820	162349	165029	370701	237675	181469	273616	210981	257175	331828	174787	248884	49630.8	x
P06703-1	S100A6	1	2	2	91.79	0.0105835	7682.89	-	-	Protein S100-A6 isoform Iso 1 GN=S100A6 OS=Homo Sapiens SV=498 PE=1	199.423	477.557	375.593	269.668	0	10.409	0	0	0	1129.22	2.97613	0	0	0	0	4842.05	4308.86	8888.9	4825.45	0	x
P55735-1	SEC13	3	6	6	406.22	0.0183673	3.22037	CENTROCYTE	NAIVE	Protein SEC13 homolog isoform Iso 1 GN=SEC13 OS=Homo Sapiens SV=462 PE=1	25142	21519.9	5700.19	30203.5	59407.6	46111.9	31468.8	74927.4	86078.8	46856.2	79015.4	128090	116659	87329.5	46111.5	65317.4	158604	58317.3	48347	26908.3	x
Q01105-1	SET	9	8	8	492.04	0.00927033	4.38866	CENTROBLAST	NAIVE	Protein SET isoform Iso 1 GN=SET OS=Homo Sapiens SV=614 PE=1	36723.9	188375	20972.1	23123.4	686310	903055	75910.5	1.08682e+06	1.34105e+06	786546	607111	581334	442113	672764	482284	774983	529116	714713	675334	308255	x
Q9Y2Z0-1	SUGT1	13	5	5	302.46	0.0345711	2.3757	CENTROBLAST	NAIVE	Protein SGT1 homolog isoform Iso 1 GN=SUGT1 OS=Homo Sapiens SV=489 PE=1	12704.5	28884.9	9391.5	17152.3	49034.1	42186.5	16390.2	106885	62611.2	50281.8	65156.9	59215	28150.1	62158	55883.3	21941.8	37956.6	25359.9	26549.8	6318.87	x
Q5TEJ8-1	THEMIS2	1	1	1	36.33	0.000458477	Infinity	MEMORY	CENTROBLAST	Protein THEMIS2 isoform Iso 1 GN=THEMIS2 OS=Homo Sapiens SV=449 PE=1	0	0	0	0	72.8336	0	0	0	0	0	0	0	173.396	125.933	871.717	2475.14	566.536	161.529	240.24	679.504	x
Q6PL24-1	TMED8	14	1	1	37.84	0.0227834	5.33705	CENTROCYTE	NAIVE	Protein TMED8 isoform Iso 1 GN=TMED8 OS=Homo Sapiens SV=355 PE=1	851.64	7549.44	0	0	5702.13	25195.8	4515.57	10371.6	3927.91	10441	23790.6	5778.03	7996.72	25240.7	12463.4	5075.39	14444.3	14754.7	6331.79	4832.62	x
P62699-1	YPEL5	2	2	2	133.7	0.0239314	9.72626	CENTROCYTE	NAIVE	Protein yippee-like 5 isoform Iso 1 GN=YPEL5 OS=Homo Sapiens SV=356 PE=1	1319.73	8842.76	647.675	0	3032.18	18367.7	14192.4	11145.6	13401.4	11878	18294.9	17935	48580.3	31645.8	18178.3	6754.15	2066.49	10194.5	12763.1	3183.11	x
Q14289-1	PTK2B	8	5	5	217.73	0.0380101	16.9834	CENTROCYTE	NAIVE	Protein-tyrosine kinase 2-beta isoform Iso 1 GN=PTK2B OS=Homo Sapiens SV=623 PE=1	5667.26	6106.19	3381.02	184.867	16273.9	19320.5	34536.3	13019.7	40869.2	27065.5	24622.4	468424	17441.8	20497.7	5913.33	17026.2	17394.2	30853.9	14762.5	14618.5	x
P06454-1	PTMA	2	4	4	326.04	0.00567452	4.045	NAIVE	MEMORY	Prothymosin alpha isoform Iso 1 GN=PTMA OS=Homo Sapiens SV=341 PE=1	132600	338664	469827	366601	728932	147638	124896	198486	255262	326970	627521	276722	186761	153745	344894	129176	37451.8	106739	68622.4	161502	x
Q04864-1	REL	2	1	1	56.9	0.0124396	32.6695	CENTROCYTE	NAIVE	Proto-oncogene c-Rel isoform Iso 1 GN=REL OS=Homo Sapiens SV=362 PE=1	1320.11	0	0	0	1735.85	6257.33	0	8433.5	8874.98	14686.2	26511.4	26000.3	10591.8	25790.8	10942.4	2341.46	5718.29	3076.18	2502.61	3278.79	x
P15498-1	VAV1	19	1	1	68.81	0.00421723	Infinity	CENTROBLAST	NAIVE	Proto-oncogene vav isoform Iso 1 GN=VAV1 OS=Homo Sapiens SV=486 PE=1	0	0	0	0	0	6589.16	2431.44	2695.39	760.775	271.493	3095.04	1190.04	0	0	0	161.132	20452.3	2994	398.146	0	x
Q9BYX7-1	POTEKP	UNPLACED	3	3	281.96	0.0040658	3.20914	MEMORY	NAIVE	Putative beta-actin-like protein 3 isoform Iso 1 GN=POTEKP OS=Homo Sapiens SV=446 PE=5	1.36627e+06	1.51726e+06	280882	857837	8.93909e+06	6.23847e+06	6.06866e+06	1.06067e+07	5.78645e+06	4.41553e+06	5.44138e+06	5.10062e+06	3.16662e+06	8.58057e+06	6.56039e+06	8.72878e+06	8.38869e+06	1.04621e+07	9.86631e+06	4.14882e+06	x
Q2VIR3-1	EIF2S3L	UNPLACED	3	3	204.59	0.00392241	3.71484	CENTROBLAST	NAIVE	Putative eukaryotic translation initiation factor 2 subunit 3-like protein isoform Iso 1 GN=EIF2S3L OS=Homo Sapiens SV=231 PE=5	18562.4	24115.8	25759.5	8661.29	70470.2	163969	56510.6	126323	140580	60813.6	88745.5	37851.7	59340.5	119718	41413.6	48028.4	57792.4	51869.6	49270.3	31559.2	x
Q58FF7-1	HSP90AB3P	UNPLACED	21	21	1242.87	0.00583162	3.50277	CENTROBLAST	NAIVE	Putative heat shock protein HSP 90-beta-3 isoform Iso 1 GN=HSP90AB3P OS=Homo Sapiens SV=413 PE=5	392325	268264	114799	183625	721591	1.54336e+06	822159	251379	2.28416e+06	985717	932733	990651	905441	1.41795e+06	1.16331e+06	579112	516824	637822	536477	416708	x
Q6DN03-1	HIST2H2BC	UNPLACED	1	1	39.08	0.0142475	55.4385	CENTROBLAST	NAIVE	Putative histone H2B type 2-C isoform Iso 1 GN=HIST2H2BC OS=Homo Sapiens SV=154 PE=5	0	473.248	0	300.818	2005.97	19496.5	5059.59	110562	15201.9	3801.13	8806.08	11590.3	679.311	24263.5	14598	626.841	1820.6	2571.63	0	1467.29	x
A6NI72-1	NCF1B	UNPLACED	7	7	451.8	0.0176146	5.1157	CENTROCYTE	NAIVE	Putative neutrophil cytosol factor 1B isoform Iso 1 GN=NCF1B OS=Homo Sapiens SV=147 PE=5	78316	53944.6	964.558	7974.49	152280	335081	117083	114058	128878	117159	488781	371620	279886	200339	160725	104376	145221	165845	96224.1	28172	x
Q8IUI4-1	SNX29P2	UNPLACED	2	2	86.37	0.0121077	11.3272	CENTROCYTE	NAIVE	Putative protein SNX29P2 isoform Iso 1 GN=SNX29P2 OS=Homo Sapiens SV=177 PE=5	506.383	21.3303	37494.4	0	3565.59	15231.1	10432.9	12832.9	34748.3	25310	72678.8	36033.9	51328.7	20262.9	39402.4	6535.09	2898.42	781.558	7621.7	1559.54	x
Q9Y383-1	LUC7L2	UNPLACED	9	9	593.37	0.0423608	2.5957	CENTROBLAST	NAIVE	Putative RNA-binding protein Luc7-like 2 isoform Iso 1 GN=LUC7L2 OS=Homo Sapiens SV=384 PE=1	46137.3	85443.5	10074	16667.2	402191	244869	147986	608349	282206	171513	282730	248115	116214	186091	266340	165752	236843	175538	179228	31451.2	x
O00764-1	PDXK	21	2	2	146.23	0.0257983	9.18618	MEMORY	NAIVE	Pyridoxal kinase isoform Iso 1 GN=PDXK OS=Homo Sapiens SV=606 PE=1	2301.58	439.13	0	423.651	5468.01	3497.5	329.14	6883.02	4891.95	7778.09	9892.97	11653.8	9033.93	9917.83	2438.62	11043.4	12464.1	11863	20368.9	23559.1	x
P14618-1	PKM	15	46	46	3803.27	0.00267237	5.20735	CENTROCYTE	NAIVE	Pyruvate kinase PKM isoform M2 GN=PKM OS=Homo Sapiens SV=1139 PE=1	449531	740549	60576	149705	2.64563e+06	3.47325e+06	1.79365e+06	2.20296e+06	6.10775e+06	3.22057e+06	5.96812e+06	5.11527e+06	2.62443e+06	4.77308e+06	2.58801e+06	1.72216e+06	2.95395e+06	1.89749e+06	2.41439e+06	465169	x
P31150-1	GDI1	X	12	12	859.97	0.00561184	2.9963	CENTROBLAST	NAIVE	Rab GDP dissociation inhibitor alpha isoform Iso 1 GN=GDI1 OS=Homo Sapiens SV=543 PE=1	142797	128377	47465.1	36581.8	364495	475665	307985	418664	461971	492205	424747	241076	299799	337403	186352	416195	506103	280522	374283	140603	x
P50395-1	GDI2	10	24	24	1823.84	0.00509831	3.58549	CENTROBLAST	NAIVE	Rab GDP dissociation inhibitor beta isoform Iso 1 GN=GDI2 OS=Homo Sapiens SV=543 PE=1	264444	157791	20808.4	27676.1	922639	1.14902e+06	556672	1.17935e+06	1.44539e+06	665438	1.21478e+06	559001	705986	1.27229e+06	741050	495003	635958	508830	438578	259068	x
Q9H2M9-1	RAB3GAP2	1	3	3	127.93	0.00193843	5.20933	CENTROBLAST	NAIVE	Rab3 GTPase-activating protein non-catalytic subunit isoform Iso 1 GN=RAB3GAP2 OS=Homo Sapiens SV=583 PE=1	2973.84	2550.84	1126.44	2112.52	2690.73	20797.9	10641.4	10866.5	13991.3	3372.69	11631.6	6334.45	7695.82	3962.36	3154.63	9896.36	14223.8	6158.69	5053.5	4294.02	x
Q9UHA4-1	LAMTOR3	4	3	3	148.42	0.0435023	2.37423	MEMORY	CENTROCYTE	Ragulator complex protein LAMTOR3 isoform Iso 1 GN=LAMTOR3 OS=Homo Sapiens SV=416 PE=1	53470.4	31848.7	10428.8	12026.4	27191.3	9215.44	19682.8	19038.7	39498.8	25863.5	41763.2	23837.3	860.598	559.027	1304.93	40056	22301.2	14110.9	67073	18678.6	x
P46060-1	RANGAP1	22	8	8	581.06	0.00575592	3.42274	CENTROBLAST	NAIVE	Ran GTPase-activating protein 1 isoform Iso 1 GN=RANGAP1 OS=Homo Sapiens SV=532 PE=1	40469.4	13304.8	7249.24	2181.25	80199.8	97905	69008.9	71941.4	155782	96198.7	94363.2	113349	88543	125234	56986.3	56904.7	45129.9	67159.4	56851.4	17445.6	x
Q9H6Z4-1	RANBP3	19	3	3	212.54	0.000995441	5.1035	CENTROCYTE	NAIVE	Ran-binding protein 3 isoform Iso 1 GN=RANBP3 OS=Homo Sapiens SV=511 PE=1	10160.2	7375.87	3175.59	3078.68	23422.8	35355.5	30747.6	12387.3	56341.8	27497.2	21780.9	70493.8	35115	47848.4	65714.1	27148.9	24268.7	22384.1	15002.1	40669.2	x
P43487-1	RANBP1	22	1	1	73.07	0.000160485	6.61146	CENTROBLAST	NAIVE	Ran-specific GTPase-activating protein isoform Iso 1 GN=RANBP1 OS=Homo Sapiens SV=438 PE=1	42758.8	24871	5453.92	19447.9	31504.1	122711	181571	140876	169529	205372	56429.1	56883.9	37179.2	56165.3	133057	22515.1	19179	20756.8	90841.1	19387.2	x
P50749-1	RASSF2	20	3	3	161.03	0.0355155	2.41064	MEMORY	NAIVE	Ras association domain-containing protein 2 isoform Iso 1 GN=RASSF2 OS=Homo Sapiens SV=385 PE=1	111069	19452.9	2102.43	7693.44	88929.2	65591.7	125404	70089	153744	55689.1	98769.5	101714	84365.2	72567.5	99927.2	158666	100533	74879.7	50799.1	167753	x
Q13283-1	G3BP1	5	6	6	427.15	0.00426292	5.2115	CENTROBLAST	NAIVE	Ras GTPase-activating protein-binding protein 1 isoform Iso 1 GN=G3BP1 OS=Homo Sapiens SV=645 PE=1	69207.6	39693.3	9758.37	2250.6	98669.5	329449	140670	164485	361907	147827	277134	254638	198325	281587	102385	103328	114638	59143.3	82533.4	14278.5	x
P62491-1	RAB11A	15	8	8	531.99	0.00463241	2.66642	CENTROBLAST	MEMORY	Ras-related protein Rab-11A isoform Iso 1 GN=RAB11A OS=Homo Sapiens SV=505 PE=1	168581	232554	95701.7	194853	196640	353792	398625	360914	226409	152696	258133	322080	193249	143622	227512	117906	160932	112852	51726.2	116299	x
Q9UL25-1	RAB21	12	2	2	111.1	0.000118174	5.91898	CENTROBLAST	NAIVE	Ras-related protein Rab-21 isoform Iso 1 GN=RAB21 OS=Homo Sapiens SV=454 PE=1	2131.35	2266.86	1014.07	2756.34	6744.73	24099.3	14560	22902.5	17453.3	9256.69	11909.1	2884.33	7012.57	9642.15	4645.65	18496.1	12920.9	10975.3	7354.36	13099.3	x
P61019-1	RAB2A	8	5	5	364.62	0.0196085	2.63223	CENTROBLAST	NAIVE	Ras-related protein Rab-2A isoform Iso 1 GN=RAB2A OS=Homo Sapiens SV=419 PE=1	43668.5	65165.4	8436.48	12451.6	76936.5	131397	158183	65849.1	85573.6	102970	96648.2	64829.7	54473.8	50976.1	71361.8	51594.4	59682.7	68276.3	42486.4	37031.1	x
P51149-1	RAB7A	3	9	9	657.1	0.0109916	4.36416	CENTROBLAST	NAIVE	Ras-related protein Rab-7a isoform Iso 1 GN=RAB7A OS=Homo Sapiens SV=546 PE=1	102766	106173	6774.27	18668	145072	348231	337251	551789	257050	161671	197779	320767	105043	118913	107706	182285	219488	133812	93563.1	84654	x
P62834-1	RAP1A	1	8	8	590.92	0.00480497	2.20169	CENTROCYTE	NAIVE	Ras-related protein Rap-1A isoform Iso 1 GN=RAP1A OS=Homo Sapiens SV=461 PE=1	81817.8	63171	53016	36398.5	103682	173195	126523	62055.8	226893	123318	201784	94982.9	113505	173744	160340	65041.5	74654.6	82222.7	76113.6	82307.9	x
P61224-1	RAP1B	12	2	2	105.17	0.0469926	4.52734	CENTROBLAST	NAIVE	Ras-related protein Rap-1b isoform Iso 1 GN=RAP1B OS=Homo Sapiens SV=304 PE=1	5604.03	8559.89	1972.14	134.869	5339.94	7506.12	15613.8	35962.5	32170.4	6586.98	34790.6	23011	4546.01	9939.96	16686.2	13862.4	15469.6	8738.78	2950.5	3625.15	x
P62070-1	RRAS2	11	1	1	70.53	0.000140688	4.06867	CENTROCYTE	MEMORY	Ras-related protein R-Ras2 isoform Iso 1 GN=RRAS2 OS=Homo Sapiens SV=437 PE=1	5139.15	2229.18	12073.4	11596.8	9507.86	12939.9	12404.8	14938.3	13523.3	10672.2	11948.6	20550	9917.13	11822.4	12005	3827.34	2687.22	2437.33	2792.2	4537.21	x
P18754-1	RCC1	1	6	6	443.27	0.00501433	4.83809	CENTROCYTE	NAIVE	Regulator of chromosome condensation isoform Iso 1 GN=RCC1 OS=Homo Sapiens SV=566 PE=1	12606.5	5645.57	2502.54	417.022	83237.8	84704.7	14336.4	60196	84201	51342	104127	136169	63859.2	136363	64624.3	61223.8	95498.6	44188.2	79161.7	21389.1	x
O14921-1	RGS13	1	1	1	43.17	0.000442916	370.465	CENTROCYTE	MEMORY	Regulator of G-protein signaling 13 isoform Iso 1 GN=RGS13 OS=Homo Sapiens SV=282 PE=2	0	0	1064.61	0	0	13285.1	0	5889.37	36144.8	18243.7	12725.8	17699.7	34217.1	16816.6	10894.6	0	0	249.291	0	0	x
P35250-1	RFC2	7	7	7	613.68	1.67057e-05	5.19337	CENTROBLAST	NAIVE	Replication factor C subunit 2 isoform Iso 1 GN=RFC2 OS=Homo Sapiens SV=451 PE=1	6255.78	10038.9	6064.83	3337.09	20955.3	54424.9	41854.7	57903.9	52042.2	36055	35191.6	26355.2	33382.6	52468.8	15556.6	13701.3	13043.3	12416.9	10870.2	7650.43	x
P40938-1	RFC3	13	4	4	351.23	0.01683	2.84044	CENTROBLAST	MEMORY	Replication factor C subunit 3 isoform Iso 1 GN=RFC3 OS=Homo Sapiens SV=460 PE=1	16856.7	15683.1	62559.3	80637.7	45743.2	135618	95385	77821.4	144847	54171	49106.3	28477.9	56729.2	71728	54180.8	23035	30165	32937.3	61643.1	31009.3	x
P35249-1	RFC4	3	6	6	379.48	0.000105863	9.71055	CENTROBLAST	NAIVE	Replication factor C subunit 4 isoform Iso 1 GN=RFC4 OS=Homo Sapiens SV=481 PE=1	7505.32	7992.73	924.765	10034.3	9871.57	64346.6	95934.5	118720	47631.5	26139.4	59251.3	89869.5	33006.6	74848.1	22074.1	17244.8	14869.3	13127.1	16642.1	6998.68	x
Q9UKL0-1	RCOR1	UNPLACED	1	1	44.05	0.0452277	4.59339	CENTROCYTE	NAIVE	REST corepressor 1 isoform Iso 1 GN=RCOR1 OS=Homo Sapiens SV=485 PE=1	212.808	0	19231.2	0	1838.7	1416.58	5026	7356.91	1893.25	8012.44	20732.5	33696.3	4592.12	14983.3	791.647	5722.78	4837.72	2162.81	2699.09	860.984	x
O43924-1	PDE6D	2	3	3	157.56	0.0126481	3.66086	CENTROCYTE	NAIVE	Retinal rod rhodopsin-sensitive cGMP 3',5'-cyclic phosphodiesterase subunit delta isoform Iso 1 GN=PDE6D OS=Homo Sapiens SV=402 PE=1	5853.21	11500.4	6245.96	470.567	5133.97	12748.2	25283.4	14444.4	22401.9	17106.5	25506.3	16939.7	22516.9	19523.7	22425.4	7926.92	2257.68	12924.3	22599.4	7747.61	x
Q15291-1	RBBP5	1	2	2	112.16	0.0325401	2.48714	CENTROCYTE	NAIVE	Retinoblastoma-binding protein 5 isoform Iso 1 GN=RBBP5 OS=Homo Sapiens SV=429 PE=1	4813.62	3571.03	458.561	1815.27	6070.91	6227.16	6463.53	4565.57	11645	7010.83	6531.11	4914.31	10339	12020.3	7803.6	8214.74	8191.71	7084.4	3821.3	3707.94	x
Q6ZUM4-1	ARHGAP27	17	1	1	34.23	0.0340487	3.07272	NAIVE	CENTROCYTE	Rho GTPase-activating protein 27 isoform Iso 1 GN=ARHGAP27 OS=Homo Sapiens SV=414 PE=1	12993.7	12228.7	3376.28	27231.4	7977.77	3160.98	3435.64	4574.43	6687.27	8423.51	1842.25	4838.29	4119.18	6410.42	3555.78	2027.95	3194.74	5509.34	4708.46	5453.25	x
Q14155-4	ARHGEF7	13	1	1	39.66	0.0120898	3.25516	CENTROBLAST	NAIVE	Rho guanine nucleotide exchange factor 7 isoform Iso 4 GN=ARHGEF7 OS=Homo Sapiens SV=528 PE=1	6623.86	4100.73	785.296	1318.32	30812	31796.7	17514.7	12508.7	42723.9	37511.9	31608.5	13249.9	28657.8	31705.7	21762.4	37691.7	28516.8	17495	17204.4	4676.57	x
Q5TBB1-1	RNASEH2B	13	1	1	41.1	0.00370095	12.74	CENTROCYTE	NAIVE	Ribonuclease H2 subunit B isoform Iso 1 GN=RNASEH2B OS=Homo Sapiens SV=430 PE=1	696.631	0	0	0	417.469	2944.52	1291.75	753.443	472.392	2021.67	8503.3	214.776	1517.62	703.194	3254.69	1273.07	5410.4	420.072	481.152	490.361	x
Q8IY67-1	RAVER1	19	2	2	161.7	0.00338617	3.09798	MEMORY	NAIVE	Ribonucleoprotein PTB-binding 1 isoform Iso 1 GN=RAVER1 OS=Homo Sapiens SV=490 PE=1	248.425	0	15214.7	0	0.782168	2863.39	751.708	3017.7	365.12	4845.18	7613.35	4201.51	8442.25	3690.34	10224.5	14915	9486.8	5324.91	3964.29	2998.74	x
P23921-1	RRM1	11	6	6	361.64	0.00908082	6.61714	CENTROBLAST	NAIVE	Ribonucleoside-diphosphate reductase large subunit isoform Iso 1 GN=RRM1 OS=Homo Sapiens SV=629 PE=1	16695	13234.7	7693.27	4578.17	21128.1	117862	74616.8	11656.5	146636	68286.1	38710.2	7534.01	35761	68131.9	26744.8	15977.4	17245.9	22555.2	15991.9	8114.69	x
P31350-1	RRM2	2	3	3	128.06	0.0391219	4.49052	CENTROBLAST	NAIVE	Ribonucleoside-diphosphate reductase subunit M2 isoform Iso 1 GN=RRM2 OS=Homo Sapiens SV=491 PE=1	13270.6	14416.8	0	0	1359.75	33946	15846.9	18986.7	45928.3	15729.3	8232.85	19382	6764.19	16049.5	6202.34	4616.12	4282.04	5362.23	4085.88	21595.1	x
Q9Y3A4-1	RRP7A	22	1	1	52.21	0.032366	5.74729	CENTROBLAST	NAIVE	Ribosomal RNA-processing protein 7 homolog A isoform Iso 1 GN=RRP7A OS=Homo Sapiens SV=386 PE=1	1798.29	10307.2	2596.96	0	55238.3	140048	27736.9	101845	86111.4	46228.9	76022.8	103064	47685.9	81187	37701.9	24831.4	27016.1	39770.2	25099.7	34285.3	x
Q9H0A0-1	NAT10	11	3	3	182.62	0.00474497	5.85628	CENTROBLAST	NAIVE	RNA cytidine acetyltransferase isoform Iso 1 GN=NAT10 OS=Homo Sapiens SV=517 PE=1	6095.01	8709.82	1267.73	1302.48	11814.7	37936.1	20381.6	70149.7	31491.4	10984.3	26557.8	15616.7	11449.6	12217.1	5188.37	13196.6	15979.4	14984.5	8786.79	10109.8	x
Q9NP77-1	SSU72	1	2	2	125.28	0.00589421	4.53671	CENTROCYTE	MEMORY	RNA polymerase II subunit A C-terminal domain phosphatase SSU72 isoform Iso 1 GN=SSU72 OS=Homo Sapiens SV=362 PE=1	8062.3	7877.8	2120.07	1716.54	5538.87	4949.49	8061.67	8091.7	6241.17	8206.51	7250.84	15133.1	1829.89	4266.8	8402.21	1236.18	2029.75	1684.73	392.266	2786.91	x
P38159-1	RBMX	X	10	10	764.07	0.00246381	4.4612	CENTROCYTE	NAIVE	RNA-binding motif protein, X chromosome isoform Iso 1 GN=RBMX OS=Homo Sapiens SV=486 PE=1	63411.9	57576.7	36011.5	53119.1	865107	1.17514e+06	267470	692086	758080	386760	1.09767e+06	1.23406e+06	561203	1.03215e+06	871714	668271	762254	290264	464317	105332	x
P98175-1	RBM10	X	1	1	67.63	0.00228082	6.18385	CENTROCYTE	NAIVE	RNA-binding protein 10 isoform Iso 1 GN=RBM10 OS=Homo Sapiens SV=516 PE=1	3426.56	3021.57	660.484	1195.91	28846.2	22764.9	13626.3	40372.6	28652.3	22351.7	24784.2	118734	26778.2	47643	11795	11506.8	11424.2	14521.1	16443.2	7330.93	x
Q5T8P6-1	RBM26	13	3	3	134.68	0.0255676	2.70288	CENTROBLAST	MEMORY	RNA-binding protein 26 isoform Iso 1 GN=RBM26 OS=Homo Sapiens SV=476 PE=1	10096.2	11310	7519.33	6974.4	31191.9	26282	23316.1	60708.2	44305.9	20574.7	23215.8	6535.47	20705.7	31611.7	11375.4	19318.8	16973.8	10795	8918.9	8808.35	x
P42696-1	RBM34	1	1	1	46.28	0.00240887	12.2987	CENTROCYTE	NAIVE	RNA-binding protein 34 isoform Iso 1 GN=RBM34 OS=Homo Sapiens SV=450 PE=1	864.962	0	0	0	1807.49	2020.8	12430.7	1529.46	944.115	659.79	4288.23	9823.79	7126.83	9310.09	2318.73	2789.55	4701.45	3280.67	762.136	723.5	x
Q14498-1	RBM39	20	8	8	582.93	0.0171771	3.73054	CENTROCYTE	NAIVE	RNA-binding protein 39 isoform Iso 1 GN=RBM39 OS=Homo Sapiens SV=519 PE=1	63728.7	37959.4	2665.17	626.761	174481	239812	86511.8	96848.2	178217	177737	213737	148181	163347	334004	183274	84489.4	59757.2	82211.6	78509.2	39050.7	x
P35637-1	FUS	16	8	8	691.35	0.000461107	6.11166	CENTROCYTE	NAIVE	RNA-binding protein FUS isoform Long GN=FUS OS=Homo Sapiens SV=637 PE=1	42995.1	25224.9	20618.3	26464.8	429509	977298	170637	413810	593568	348670	712338	1.00473e+06	341369	767740	503527	231339	329638	269864	208059	84831.4	x
Q9UKM9-1;Q86SE5-1	RALY	20	8	8	523.84	0.00841418	3.83671	CENTROCYTE	NAIVE	RNA-binding protein Raly isoform Iso 2 GN=RALY OS=Homo Sapiens SV=502 PE=1	33252.2	84504.4	15440.3	9332.1	360603	355198	52986.1	248795	256102	494210	350982	448622	291559	484098	355112	194833	236200	209350	191326	69919.1	x
Q9Y265-1	RUVBL1	3	16	16	1259.68	0.00140027	5.54212	CENTROCYTE	NAIVE	RuvB-like 1 isoform Iso 1 GN=RUVBL1 OS=Homo Sapiens SV=652 PE=1	25198	18517.9	4542.01	9140.97	188881	309840	44387.2	494498	189077	258026	345680	355324	182533	339755	141620	87578.1	134254	119004	131905	72081.5	x
Q9Y230-1	RUVBL2	19	20	20	1404.83	0.0265973	2.16805	CENTROBLAST	NAIVE	RuvB-like 2 isoform Iso 1 GN=RUVBL2 OS=Homo Sapiens SV=611 PE=1	35970.1	117481	94183.4	157458	191534	219960	298232	370942	297043	107339	250726	263897	132016	314570	187041	125986	159843	132397	139409	68611.1	x
P31153-1	MAT2A	2	3	3	219.63	0.0426584	4.43101	MEMORY	NAIVE	S-adenosylmethionine synthase isoform type-2 isoform Iso 1 GN=MAT2A OS=Homo Sapiens SV=552 PE=1	18631.4	13928.4	7377.22	14333.3	58151	79097.5	75719.1	78834.6	99478	26788.3	55537.9	49164.6	41173	50540.4	35425.8	34724	32372	26143.1	41974.8	362926	x
Q93084-1	ATP2A3	17	14	14	943.47	0.0162626	5.80468	MEMORY	NAIVE	Sarcoplasmic/endoplasmic reticulum calcium ATPase 3 isoform SERCA3B GN=ATP2A3 OS=Homo Sapiens SV=598 PE=1	22060.1	33150.4	16880.6	7702.58	34057.7	138684	85281	28026.1	59561.1	13099	100484	39453.3	18750.3	16184.5	9935.51	181313	225273	143700	46785.5	63800	x
Q8IZQ5-1	SELH	11	5	5	341.67	0.000696094	3.80098	MEMORY	CENTROBLAST	Selenoprotein H isoform Iso 1 GN=SELH OS=Homo Sapiens SV=337 PE=1	25762.4	22691	13997.7	44429.8	7638.23	8701.98	6234.36	5014.9	4846.47	6469.94	16408.1	3837.94	3442.05	8459.96	2782	38403.3	23540.8	19016	21536.8	16350.9	x
Q9NVA2-1;Q6ZU15-1	SEPT11	4	7	7	391.49	0.0128296	2.92462	CENTROCYTE	NAIVE	Septin-11 isoform Iso 1 GN=SEPT11 OS=Homo Sapiens SV=467 PE=1	34262.4	16842.8	2111.59	14155.6	295337	153004	46005.7	109487	154676	128963	224954	248564	143549	248621	195097	146804	160372	143720	217190	45462.5	x
Q15019-1	SEPT2	2	10	10	721.99	0.0116365	3.00667	CENTROCYTE	NAIVE	Septin-2 isoform Iso 1 GN=SEPT2 OS=Homo Sapiens SV=642 PE=1	26656.7	10879.9	7673.11	1263.48	333464	225497	15749	206572	403652	243635	230629	251209	131278	338998	190228	198887	256419	139050	171391	159627	x
Q16181-1	SEPT7	7	11	11	700.67	0.00724119	2.94903	CENTROBLAST	NAIVE	Septin-7 isoform Iso 1 GN=SEPT7 OS=Homo Sapiens SV=632 PE=1	38139.4	50496.8	10128.7	11587.3	390974	310674	59229.9	325320	536460	246740	345228	295684	153179	368255	195379	332897	423057	236421	308781	165227	x
Q9UHD8-1	SEPT9	17	12	12	854.01	0.0446292	2.43591	MEMORY	NAIVE	Septin-9 isoform Iso 1 GN=SEPT9 OS=Homo Sapiens SV=487 PE=1	35003.4	29233.5	8435.94	16339.9	262077	128171	28336.7	164796	134613	99339.6	125645	137178	97751.6	213471	135309	211311	243696	197758	165224	37231	x
P34897-1	SHMT2	12	9	9	735.09	0.0096791	3.45764	CENTROBLAST	NAIVE	Serine hydroxymethyltransferase, mitochondrial isoform Iso 1 GN=SHMT2 OS=Homo Sapiens SV=695 PE=1	61597.1	38289.8	15646	82382.8	174389	288661	72882.5	413851	381089	130814	299158	285092	167189	257694	167586	69705.7	206400	114589	131400	97817.6	x
O15269-1	SPTLC1	9	1	1	41.39	0.00108502	127770	MEMORY	NAIVE	Serine palmitoyltransferase 1 isoform Iso 1 GN=SPTLC1 OS=Homo Sapiens SV=518 PE=1	0.0953462	0	0	0	0	3864.3	4053.46	0	4052.09	212.492	970.128	0	1668.89	2241.33	364.083	1490.19	2218.64	1535.77	861.993	824.134	x
O43464-1	HTRA2	2	2	2	114.5	0.00590412	26.3995	MEMORY	NAIVE	Serine protease HTRA2, mitochondrial isoform Iso 1 GN=HTRA2 OS=Homo Sapiens SV=539 PE=1	699.026	48.8869	0	150.775	708.828	586.591	312.386	4459.95	3936.37	7930.25	3484.82	6587.39	7363.8	3180.72	2102.62	1782.99	5331.45	3579.71	30005.6	1737.79	x
Q05519-1	SRSF11	1	3	3	187.02	0.00489522	3.99985	CENTROCYTE	NAIVE	Serine/arginine-rich splicing factor 11 isoform Iso 1 GN=SRSF11 OS=Homo Sapiens SV=494 PE=1	17482.6	6070.61	1696.56	1434.63	53781.6	39113.4	40664.5	15750.1	91899.8	54736.4	71290.2	64208.3	56076.3	91691.2	38585.7	43413.5	30651.6	21220.1	28062.2	31960.1	x
Q01130-1	SRSF2	17	10	10	721.39	0.00180055	7.14984	CENTROCYTE	NAIVE	Serine/arginine-rich splicing factor 2 isoform Iso 1 GN=SRSF2 OS=Homo Sapiens SV=425 PE=1	238049	138914	17768.1	32830.8	308225	944520	182388	507000	523407	243053	1.48563e+06	1.21061e+06	599049	899751	1.06572e+06	470707	494480	392320	140075	157998	x
Q08170-1	SRSF4	1	4	3	273.07	0.0119103	2.84703	CENTROBLAST	NAIVE	Serine/arginine-rich splicing factor 4 isoform Iso 1 GN=SRSF4 OS=Homo Sapiens SV=430 PE=1	166555	34800	13688	8628.19	386183	285404	438778	431786	297127	283182	322867	412229	247300	433622	304517	228854	256752	195193	225969	39885.6	x
Q13243-1	SRSF5	14	3	3	211.66	0.0105479	5.66153	CENTROCYTE	NAIVE	Serine/arginine-rich splicing factor 5 isoform SRP40-1 GN=SRSF5 OS=Homo Sapiens SV=504 PE=1	7719.27	32837.5	10849.7	1799.8	123260	131707	13712.3	72732.5	93964.2	180689	324877	311553	93509	152084	117046	57423.3	101195	112268	78626	27708.6	x
Q13247-1	SRSF6	20	3	3	224.87	0.0174363	2.25298	CENTROCYTE	NAIVE	Serine/arginine-rich splicing factor 6 isoform SRP55-1 GN=SRSF6 OS=Homo Sapiens SV=499 PE=1	8473.81	32714.8	38016.5	86999.5	189620	175104	134947	186933	113037	123365	194111	183357	101859	183710	138628	72644.6	89198.1	85520	79671.1	41287.3	x
Q16629-1	SRSF7	2	5	5	348.09	0.00486197	3.49946	CENTROBLAST	NAIVE	Serine/arginine-rich splicing factor 7 isoform Iso 1 GN=SRSF7 OS=Homo Sapiens SV=500 PE=1	67654.8	102897	8123.23	110261	294913	486861	273093	444222	564290	274688	312723	489076	414794	416326	359410	303189	355918	203164	160292	163236	x
Q13242-1	SRSF9	12	10	10	521.59	0.0352817	4.94068	CENTROBLAST	MEMORY	Serine/arginine-rich splicing factor 9 isoform Iso 1 GN=SRSF9 OS=Homo Sapiens SV=450 PE=1	77781.2	52733.9	20484.3	77102.4	149762	88144.2	92992.5	261160	41256.1	14413.2	65001.4	66069.6	36634.2	49990.8	77933.6	31257.5	14885.3	13559.9	20192.1	20894.1	x
Q13153-1	PAK1	11	2	2	67.86	0.0280578	3.01949	CENTROBLAST	NAIVE	Serine/threonine-protein kinase PAK 1 isoform Iso 1 GN=PAK1 OS=Homo Sapiens SV=617 PE=1	7780.34	1702.11	0	0.0666588	41335.4	34511.8	6261.54	88699.4	11062.2	12909.2	26361.4	37886	20392.9	18252.8	21015.6	28362.7	36232.2	35673.6	33503.8	11502.8	x
Q13177-1	PAK2	3	7	7	439.62	0.00266876	4.02165	CENTROCYTE	NAIVE	Serine/threonine-protein kinase PAK 2 isoform Iso 1 GN=PAK2 OS=Homo Sapiens SV=593 PE=1	3685.01	10513	533.298	2391.64	56350.3	76480.8	37753.5	38159.4	53597.7	41271.2	76475.7	72165.1	43151.6	56727.4	46963.8	49812	61663	44124.3	67257.2	12353.9	x
Q99986-1	VRK1	14	4	4	200.4	0.00502862	3.29277	CENTROCYTE	NAIVE	Serine/threonine-protein kinase VRK1 isoform Iso 1 GN=VRK1 OS=Homo Sapiens SV=580 PE=1	10725	5933.34	17885.5	24500.8	26023.2	30084	101912	32450.1	69933.1	16758.9	64007.2	73083.5	34251.4	49358.9	59407.9	23503.9	28295.2	20571.8	6903.07	6169.48	x
P63151-1	PPP2R2A	8	1	1	80.67	0.00988775	10.0378	CENTROCYTE	NAIVE	Serine/threonine-protein phosphatase 2A 55 kDa regulatory subunit B alpha isoform isoform Iso 1 GN=PPP2R2A OS=Homo Sapiens SV=409 PE=1	49.7557	156.326	0	0	1934.61	3237.71	3191.77	2058.47	198.155	12401.9	8700.91	1321.34	8566.85	999.922	1898.87	5659.48	7468.95	3049.15	3421	48.831	x
P30153-1	PPP2R1A	19	16	16	978.71	0.0207627	3.9241	CENTROBLAST	NAIVE	Serine/threonine-protein phosphatase 2A 65 kDa regulatory subunit A alpha isoform isoform Iso 1 GN=PPP2R1A OS=Homo Sapiens SV=609 PE=1	62204.6	46150.6	2605.96	5495.38	110975	175887	178438	37848.4	299255	201034	130529	184502	102739	228156	63457.2	85750.4	81324.6	96522.3	62898	66331.2	x
Q9Y3F4-1	STRAP	12	6	6	401.31	0.000505232	6.35396	CENTROBLAST	NAIVE	Serine-threonine kinase receptor-associated protein isoform Iso 1 GN=STRAP OS=Homo Sapiens SV=536 PE=1	17481.5	27453.1	8632.58	3403.51	66584.2	170721	53970.5	224220	191827	144324	118581	120466	51987.1	89261.6	98050.4	48491.6	67796.8	47074.3	42129.2	31175.3	x
P49591-1	SARS	1	7	7	414.26	0.0080448	2.39311	CENTROCYTE	NAIVE	Serine--tRNA ligase, cytoplasmic isoform Iso 1 GN=SARS OS=Homo Sapiens SV=547 PE=1	17228.8	12551.6	5560.01	9472.92	46540.6	45435.9	26995.4	50027	26951.6	43395.3	63101.5	44983.7	46025.9	36469.5	28039.3	36247.5	43728.4	41961.1	29444.6	20688.8	x
Q9NP81-1	SARS2	19	1	1	39.54	0.0305688	6.68498	CENTROBLAST	NAIVE	Serine--tRNA ligase, mitochondrial isoform Iso 1 GN=SARS2 OS=Homo Sapiens SV=461 PE=1	5314.91	5761.78	0	0	9685.43	15329.7	16938.3	56012.7	41750.7	8762.98	20656.2	17207.8	10311.7	11786	7794.7	26002.4	24691.1	26163.3	33860.2	1959.18	x
Q9Y3L3-1	SH3BP1	22	1	1	41.23	0.0413837	2.18104	MEMORY	NAIVE	SH3 domain-binding protein 1 isoform Iso 1 GN=SH3BP1 OS=Homo Sapiens SV=421 PE=1	3135.97	1236.36	0	0	31281.7	16244.2	5487.73	2559.2	21679.2	7014.01	12662	12893.9	4831.47	10371	13351.9	15763.5	18075.4	29083.1	10759.3	4081.49	x
Q96B97-1	SH3KBP1	X	6	6	377.9	0.0424296	2.46652	CENTROCYTE	MEMORY	SH3 domain-containing kinase-binding protein 1 isoform Iso 1 GN=SH3KBP1 OS=Homo Sapiens SV=540 PE=1	17015.3	15765.5	5307.79	3046.4	29711.3	29959.2	28324.6	13468.4	44981.4	46007.1	40908.7	55613.3	17110.8	38348.7	19941.8	23889.7	13432.3	23619.1	5763.38	2998.05	x
Q9NR45-1	NANS	9	9	9	568.63	0.000954951	6.01791	CENTROCYTE	MEMORY	Sialic acid synthase isoform Iso 1 GN=NANS OS=Homo Sapiens SV=494 PE=1	130944	182197	44925.6	20331.4	113689	463408	94712.9	487379	974527	257200	588647	787391	212091	537638	374902	107352	119195	71449.4	81159.4	36382.7	x
Q9H9B4-1;Q9BWM7-1	SFXN1	5	9	9	595.09	0.00280325	3.76613	CENTROBLAST	NAIVE	Sideroflexin-1 isoform Iso 1 GN=SFXN1 OS=Homo Sapiens SV=449 PE=1	28654.6	28220.3	9809.08	3710.12	63304.6	101521	83211.9	105795	149247	63752.2	79476.2	36597.2	109971	71487	83014.6	58952.6	76155.1	60881.5	57121	46140	x
Q9Y5M8-1	SRPRB	3	2	2	124.09	0.0214486	4.43253	CENTROBLAST	NAIVE	Signal recognition particle receptor subunit beta isoform Iso 1 GN=SRPRB OS=Homo Sapiens SV=437 PE=1	4853.27	2035.39	1067.33	24.6145	9021.31	18902.9	19877.4	14411.2	10346.7	11823.4	12689.4	196.146	3681.26	1714.99	996.863	13390.4	22508.3	19427.2	5592.99	11593.2	x
O76094-1	SRP72	4	5	5	264.85	0.0430274	4.51783	CENTROBLAST	MEMORY	Signal recognition particle subunit SRP72 isoform Iso 1 GN=SRP72 OS=Homo Sapiens SV=517 PE=1	14106.6	14659.2	5345.99	55151.3	24920.5	24423.7	26762	140304	36086	28813.6	13422.6	8007.13	23349.7	33077.3	23862.7	13035.2	10243.5	12951	12431.4	8089.46	x
P40763-1	STAT3	17	5	5	332.62	0.00319846	4.06523	CENTROBLAST	NAIVE	Signal transducer and activator of transcription 3 isoform Iso 1 GN=STAT3 OS=Homo Sapiens SV=696 PE=1	3724.12	3711.28	1290.11	14557.5	17918.4	48449.3	34184.4	22175.3	25604.4	37080.4	42553	47314.2	19802.3	18312.5	9396.87	30433	48217	29198.1	25299.3	13957	x
P42229-1	STAT5A	17	3	3	162.86	0.0499531	2.31934	CENTROBLAST	MEMORY	Signal transducer and activator of transcription 5A isoform Iso 1 GN=STAT5A OS=Homo Sapiens SV=549 PE=1	7399.07	6022.16	900.953	17500.9	39086	29974.4	20270.1	26296.4	42653	32705.2	21126.8	14254.2	23075.4	34659.4	23328	13765.5	11515.8	13918.3	12341.3	13951.4	x
Q9ULZ2-1	STAP1	4	2	2	89.89	0.0154463	9.84183	CENTROBLAST	NAIVE	Signal-transducing adaptor protein 1 isoform Iso 1 GN=STAP1 OS=Homo Sapiens SV=370 PE=1	36.5513	0	967.327	3666.63	619.105	2199.26	10630.1	4302.81	8286.61	4984.78	9600.91	5170.38	2757.43	4192.99	2639.57	2243.18	457.123	58.4375	73.8832	256.601	x
Q9NTI5-1	PDS5B	13	2	2	92.57	0.0201199	11.1751	CENTROBLAST	NAIVE	Sister chromatid cohesion protein PDS5 homolog B isoform Iso 1 GN=PDS5B OS=Homo Sapiens SV=657 PE=1	2540.89	4751.13	0	96.2382	2900.29	46402.3	32659.2	3793.14	27388.5	4732.17	38427.3	18374.6	10959.2	5885.46	2625.1	20595.8	21084.3	24336.1	7424.54	14593.5	x
P62318-1	SNRPD3	22	9	9	703.14	0.0304065	2.25416	CENTROCYTE	NAIVE	Small nuclear ribonucleoprotein Sm D3 isoform Iso 1 GN=SNRPD3 OS=Homo Sapiens SV=460 PE=1	307905	461443	353219	153657	847398	780420	803288	468859	463176	961685	1.17517e+06	826955	914328	1.16243e+06	708119	512041	95786.2	529095	709332	313361	x
P14678-1	SNRPB	20	8	8	480.5	0.0164234	8.96101	NAIVE	MEMORY	Small nuclear ribonucleoprotein-associated proteins B and B' isoform SM-B' GN=SNRPB OS=Homo Sapiens SV=432 PE=1	120045	80551.5	1.32702e+06	1.0768e+06	152207	216972	251945	238123	131381	194172	150802	212170	90264.8	204641	160736	77265.2	88216.2	45565.3	27029.4	69548.5	x
P63165-1	SUMO1	2	2	2	94.55	0.0132997	3.00171	CENTROBLAST	NAIVE	Small ubiquitin-related modifier 1 isoform Iso 1 GN=SUMO1 OS=Homo Sapiens SV=486 PE=1	21020.3	7397.89	3154.85	5311.6	35119.5	42567.8	40508.7	22141.2	60877.3	50040.4	22097.5	11322.8	36439.4	59843.3	28607.8	19045	12426.4	21691.1	14587.7	17819.7	x
Q9UBY0-1	SLC9A2	2	1	1	30.85	0.00198684	3.29446	CENTROCYTE	NAIVE	Sodium/hydrogen exchanger 2 isoform Iso 1 GN=SLC9A2 OS=Homo Sapiens SV=395 PE=1	111.492	0	0	0	91385.3	20832.7	121.243	48101.6	52015.6	30421.2	58387.8	89367.6	22260.4	62545.1	68871.4	47572.8	54223.9	39635.1	14665	14589.9	x
P11166-1	SLC2A1	1	2	2	115.57	0.0071825	5.09191	CENTROBLAST	NAIVE	Solute carrier family 2, facilitated glucose transporter member 1 isoform Iso 1 GN=SLC2A1 OS=Homo Sapiens SV=527 PE=1	2257.43	3249.53	1472.85	472.251	5093.76	16023.4	6611.01	9271.53	24146	7830.29	5931.94	547.92	5006.17	4915.86	3032.84	7253.63	7618.91	20554.2	8090.9	4098.58	x
Q8TCC7-1	SLC22A8	11	1	1	33.84	0.00291957	11.9657	CENTROCYTE	NAIVE	Solute carrier family 22 member 8 isoform Iso 1 GN=SLC22A8 OS=Homo Sapiens SV=394 PE=1	531.202	0	0	0	24210.3	13170.7	949.982	1008.68	8460.17	70785.1	38414.4	105381	17838.6	24992.6	109423	441.323	2962.8	21585.5	2932.16	3887.52	x
Q13596-1	SNX1	15	6	6	380.63	0.00898548	2.95444	CENTROBLAST	NAIVE	Sorting nexin-1 isoform Iso 1 GN=SNX1 OS=Homo Sapiens SV=478 PE=1	19313.8	15011.2	3064.56	1822.64	80427	57145.8	44101.2	94027.6	76306.1	81886.6	42323.3	88162.3	38087.3	54769.7	50848.6	20556.6	30791.1	26068.6	24056.2	35118.2	x
Q9UNH7-1	SNX6	14	5	5	330.66	0.0130355	2.13643	MEMORY	NAIVE	Sorting nexin-6 isoform Iso 1 GN=SNX6 OS=Homo Sapiens SV=455 PE=1	1847.99	20597	902.177	2042.38	124072	54670.9	69851.7	46051.1	64915	22690.9	63700.7	42439.9	32123	62221.3	33964.9	74727.9	81227.7	48900	75912.3	38544.7	x
Q15637-1	SF1	11	6	6	287.42	0.0379498	3.03379	CENTROCYTE	NAIVE	Splicing factor 1 isoform Iso 1 GN=SF1 OS=Homo Sapiens SV=553 PE=1	2042.33	2572.35	1127.35	3.21557	28504.4	15470.1	18155.1	16175.3	11423.3	15376.7	23286.5	13964.9	35822.7	20297.5	10534.6	20634.8	12902.6	15453.5	17104.2	7030.55	x
Q15428-1	SF3A2	19	3	3	187.25	0.0153476	3.53471	CENTROCYTE	NAIVE	Splicing factor 3A subunit 2 isoform Iso 1 GN=SF3A2 OS=Homo Sapiens SV=297 PE=1	747.652	5378.84	4467.76	5285.17	34530.6	30094	9581.65	68001.2	18906.5	25358	38037.9	62364.8	32151.7	31611.2	14019.3	36056.5	36738.9	13791.7	29160.8	10759	x
Q12874-1	SF3A3	1	5	5	324.22	0.00281487	2.46395	CENTROCYTE	MEMORY	Splicing factor 3A subunit 3 isoform Iso 1 GN=SF3A3 OS=Homo Sapiens SV=513 PE=1	45321.4	40423.8	38553	22199.3	147009	158016	65059.7	124687	166644	82851.2	159165	106622	104697	150137	112341	62424.1	57138.9	55921.1	42334.7	39070.7	x
O75533-1	SF3B1	2	20	20	1265.71	0.00648149	3.83823	CENTROBLAST	NAIVE	Splicing factor 3B subunit 1 isoform Iso 1 GN=SF3B1 OS=Homo Sapiens SV=715 PE=1	22637.7	24446.3	6376.73	2251.34	34255.9	97594.6	82525.4	35136.2	85025.3	45036.7	55853.8	171471	38126.3	43626.1	36196.2	44766.2	45477.6	58782.4	31505	47922.4	x
Q9Y3B4-1	SF3B6	2	6	6	514.66	0.0473692	3.01236	CENTROBLAST	MEMORY	Splicing factor 3B subunit 6 isoform Iso 1 GN=SF3B6 OS=Homo Sapiens SV=428 PE=1	54751.5	40089.7	75577.6	210143	55444.1	159294	145350	100483	257905	73123.3	80851.4	110622	59624	82727	19097.2	57596.9	62946.6	30752.9	56706.2	36375.7	x
P26368-1	U2AF2	19	8	8	677.26	0.00315449	5.79506	CENTROCYTE	NAIVE	Splicing factor U2AF 65 kDa subunit isoform Iso 1 GN=U2AF2 OS=Homo Sapiens SV=567 PE=1	21787.7	35885.1	4809.4	814.39	181770	227236	156428	111980	253090	180704	471834	320154	246341	288159	93688.9	186689	149562	108111	187210	74811.3	x
Q7KZF4-1	SND1	7	14	14	1026.55	0.048877	2.97729	CENTROCYTE	NAIVE	Staphylococcal nuclease domain-containing protein 1 isoform Iso 1 GN=SND1 OS=Homo Sapiens SV=750 PE=1	55809.9	66595.3	8034.81	22348.1	165257	278839	224096	48256.4	278662	64110.8	231493	83077.9	208131	302729	121481	105501	165100	125905	120851	55421.5	x
P16949-1;Q93045-1	STMN1	1	5	5	243.41	0.00354342	9.45433	CENTROBLAST	MEMORY	Stathmin isoform Iso 1 GN=STMN1 OS=Homo Sapiens SV=365 PE=1	56884.9	75117.2	42766.3	247225	27286.1	165532	474051	22478.8	374866	367828	215663	237779	172821	126117	189252	24391.4	21973.3	41818.3	26832.6	33567.6	x
Q9UJZ1-1	STOML2	9	10	10	746.69	0.00643745	3.87013	CENTROBLAST	NAIVE	Stomatin-like protein 2, mitochondrial isoform Iso 1 GN=STOML2 OS=Homo Sapiens SV=481 PE=1	83544.1	20423.8	5578.52	3734.2	166186	162233	191769	295206	341015	91350.3	152146	184039	125417	192307	113413	101091	144569	100571	151605	67850	x
P38646-1	HSPA9	5	21	21	1715.79	0.0187154	2.61725	CENTROCYTE	NAIVE	Stress-70 protein, mitochondrial isoform Iso 1 GN=HSPA9 OS=Homo Sapiens SV=757 PE=1	170567	226625	54252.3	52134.9	746567	661363	718801	241740	903315	576784	760292	564156	526437	861296	559758	602312	582018	510462	427463	136085	x
P31948-1	STIP1	11	13	13	727.88	0.0226404	2.51562	CENTROCYTE	NAIVE	Stress-induced-phosphoprotein 1 isoform Iso 1 GN=STIP1 OS=Homo Sapiens SV=626 PE=1	46639	52029.9	4112.41	10142.1	349727	159947	87815.8	148804	309682	332231	308575	314672	134546	218647	187411	116301	153076	155388	134445	47831.2	x
Q8WU79-1	SMAP2	1	2	2	87.16	0.0068568	7.16911	CENTROBLAST	NAIVE	Stromal membrane-associated protein 2 isoform Iso 1 GN=SMAP2 OS=Homo Sapiens SV=446 PE=1	597.632	111.183	0	0	7863.78	4166.44	42482.6	6405.77	6517.43	1885.64	7514.04	9939.46	5872.56	7703.45	3095.21	5611.5	3663.3	2748.63	8040.93	1698.31	x
A6NHR9-1	SMCHD1	18	6	6	370.83	0.0134885	3.97201	CENTROBLAST	NAIVE	Structural maintenance of chromosomes flexible hinge domain-containing protein 1 isoform Iso 1 GN=SMCHD1 OS=Homo Sapiens SV=589 PE=1	12139.2	14690.5	1135.84	2198.52	12387.8	53055.1	20281.1	56257.3	29355.9	10067.4	50665.8	21517.4	26195	41142.8	21994.2	24426.6	25818.9	22495.5	30151.4	5797.32	x
O95347-1	SMC2	9	7	7	455.11	0.0116659	4.1553	CENTROBLAST	NAIVE	Structural maintenance of chromosomes protein 2 isoform Iso 1 GN=SMC2 OS=Homo Sapiens SV=472 PE=1	6877.58	6723.48	16517.8	983.155	14046.4	48256.7	28929	47138.3	48375.1	14905.8	28861.6	14173.3	13861	28038.1	5983.74	13093.7	12795.3	10498.2	8317.76	5781.52	x
Q9NTJ3-1	SMC4	3	8	8	466.49	3.70361e-05	5.23374	CENTROBLAST	MEMORY	Structural maintenance of chromosomes protein 4 isoform Iso 1 GN=SMC4 OS=Homo Sapiens SV=640 PE=1	6885.12	4746.85	1667.18	1967.67	19790.3	38496.2	31096.4	29436.9	54561.3	24496.6	23819.4	54986.7	27992.4	46323.5	19785.8	6431.27	6035.55	7258.98	7073.96	7227.02	x
P55809-1	OXCT1	5	9	9	805.16	0.0124037	3.16454	CENTROBLAST	NAIVE	Succinyl-CoA:3-ketoacid coenzyme A transferase 1, mitochondrial isoform Iso 1 GN=OXCT1 OS=Homo Sapiens SV=550 PE=1	19694.3	37939	12790.1	41180.8	164775	185054	83041.5	189087	234432	182999	224544	177141	125489	151751	121082	179127	206426	110979	137741	22619.3	x
Q8NBJ7-1	SUMF2	7	2	2	100.88	0.00132315	4.37994	CENTROCYTE	NAIVE	Sulfatase-modifying factor 2 isoform Iso 1 GN=SUMF2 OS=Homo Sapiens SV=424 PE=1	2671.28	3786.48	6291.44	7381.86	17451	39626.1	9014.16	30761.8	15318.8	46452.7	41352.9	25742.8	21434.7	29517.1	46559.6	21327	31446.1	30479	29827.1	11086.5	x
Q9UBE0-1	SAE1	19	9	9	626.06	0.00904012	6.13301	CENTROCYTE	NAIVE	SUMO-activating enzyme subunit 1 isoform Iso 1 GN=SAE1 OS=Homo Sapiens SV=524 PE=1	6775.92	6257.69	1264.65	4657.2	48754.9	73678.1	10389.4	92189	112591	84866.2	112406	125932	74627	73467.9	28836.2	67629.3	87426.1	60185.8	30890.9	4752.74	x
O60264-1	SMARCA5	4	8	8	481.41	0.0100257	4.06318	CENTROBLAST	NAIVE	SWI/SNF-related matrix-associated actin-dependent regulator of chromatin subfamily A member 5 isoform Iso 1 GN=SMARCA5 OS=Homo Sapiens SV=638 PE=1	10300.2	14116.4	14055.2	1200.32	35217.8	75787.6	49506.2	82096.8	75862.3	21038.1	48472.7	21207	43521.7	60193.1	33696.1	32607.2	29092.8	27040	23154.1	17125.1	x
Q12824-1	SMARCB1	22	3	3	190.43	0.0167696	3.65985	CENTROCYTE	NAIVE	SWI/SNF-related matrix-associated actin-dependent regulator of chromatin subfamily B member 1 isoform A GN=SMARCB1 OS=Homo Sapiens SV=561 PE=1	5967.42	2924.64	29597.8	911.694	20950.9	54188.7	17614.6	29518	32763.7	15821.2	50782.9	60311.6	26190	63253.2	20343.5	23547.1	24450.5	22189	21639.8	8365.23	x
Q92797-1	SYMPK	19	2	2	159.74	0.00449311	10.0111	CENTROBLAST	NAIVE	Symplekin isoform Iso 1 GN=SYMPK OS=Homo Sapiens SV=586 PE=1	2672.91	3002.29	1173.42	537.127	2420.04	45298.9	18565.6	9593.66	11819.5	12888.9	20697.8	1800.18	6913.93	7132.78	1371.24	9968.84	13703.4	11873.4	7416.42	1731.73	x
O15533-1	TAPBP	6	1	1	57.03	0.0190242	4.73306	MEMORY	CENTROCYTE	Tapasin isoform Iso 1 GN=TAPBP OS=Homo Sapiens SV=597 PE=1	30120	28722.2	7784	7915.24	99250.1	117002	37304.3	7182.09	39233.1	32398.5	52302.9	18974	15093.9	21734.3	15052	129405	191035	89098.6	60481.9	112888	x
O60784-1	TOM1	22	2	2	141.97	0.0154767	19.1249	CENTROCYTE	NAIVE	Target of Myb protein 1 isoform Iso 1 GN=TOM1 OS=Homo Sapiens SV=471 PE=1	0	42.4676	0	0	648.019	1050.25	2063.58	68.934	534.896	653.798	1614.84	2096.19	1699.15	1256.49	1425.34	4054.27	3319	2921.45	2910.76	0	x
Q9BPZ7-1	MAPKAP1	9	1	1	44.78	0.00568017	Infinity	MEMORY	NAIVE	Target of rapamycin complex 2 subunit MAPKAP1 isoform Iso 1 GN=MAPKAP1 OS=Homo Sapiens SV=477 PE=1	0	0	0	0	0	1332.08	163.542	708.823	0	2506.06	1112.36	1100.58	5036.85	0	0	3000.83	5429.93	1096.87	859.691	78.9383	x
P56279-1	TCL1A	14	7	7	474.36	0.0029341	11.1383	NAIVE	MEMORY	T-cell leukemia/lymphoma protein 1A isoform Iso 1 GN=TCL1A OS=Homo Sapiens SV=404 PE=1	3.8385e+06	3.99737e+06	923532	194039	1.47987e+06	858778	611130	405334	1.8661e+06	2.61703e+06	1.29998e+06	628141	1.09283e+06	1.26443e+06	1.45192e+06	169431	53826.8	243707	312637	157105	x
P17987-1	TCP1	6	22	22	1605.49	0.0066388	4.32723	CENTROBLAST	NAIVE	T-complex protein 1 subunit alpha isoform Iso 1 GN=TCP1 OS=Homo Sapiens SV=688 PE=1	111204	87226.9	18550.9	17028.6	203498	455275	247673	377239	537334	275682	438204	207098	227423	432969	65513.9	144750	215577	233675	166715	94339.8	x
P78371-1	CCT2	12	24	24	2376.4	0.00621559	2.56076	MEMORY	NAIVE	T-complex protein 1 subunit beta isoform Iso 1 GN=CCT2 OS=Homo Sapiens SV=772 PE=1	41089.1	65929.2	68140.3	14433.4	9.43364e+06	4.33643e+06	823869	2.47337e+06	4.72807e+06	4.53877e+06	4.09663e+06	4.82399e+06	3.5186e+06	2.99081e+06	6.76931e+06	6.79785e+06	6.49419e+06	3.87971e+06	7.26719e+06	203839	x
P50991-1	CCT4	2	17	17	1333.11	0.00455078	3.2318	CENTROBLAST	NAIVE	T-complex protein 1 subunit delta isoform Iso 1 GN=CCT4 OS=Homo Sapiens SV=638 PE=1	88115.9	78185.5	16954.3	52063.4	281825	370323	209916	346791	512375	231902	323254	154736	179859	267429	240940	172649	202261	147553	209380	128591	x
P48643-1	CCT5	5	24	24	1263.03	0.0274421	2.51091	CENTROCYTE	NAIVE	T-complex protein 1 subunit epsilon isoform Iso 1 GN=CCT5 OS=Homo Sapiens SV=740 PE=1	33119.6	27735.8	14098	64379.3	218438	222312	57851.3	278348	164229	124877	202437	162907	184756	177064	171165	125818	176924	145564	156629	34231.4	x
P49368-1;Q16878-1	CCT3	1	19	19	1263.08	0.00873717	3.16301	CENTROBLAST	NAIVE	T-complex protein 1 subunit gamma isoform Iso 1 GN=CCT3 OS=Homo Sapiens SV=631 PE=1	58201.4	112126	23249.7	24723.7	297734	373270	169284	372021	545918	171730	376242	315692	167556	326901	203169	166474	192652	181932	199939	65594.1	x
P50990-1	CCT8	21	21	21	1493.19	0.0295034	2.49457	CENTROBLAST	NAIVE	T-complex protein 1 subunit theta isoform Iso 1 GN=CCT8 OS=Homo Sapiens SV=777 PE=1	170233	82197.2	8592.33	51826.6	379034	481650	212132	268821	559708	203642	285748	315776	245624	364716	318486	142472	184305	216833	211041	135567	x
P40227-1	CCT6A	7	14	14	1249.24	0.00378178	3.61217	CENTROCYTE	NAIVE	T-complex protein 1 subunit zeta isoform Iso 1 GN=CCT6A OS=Homo Sapiens SV=560 PE=1	44366.4	66801.3	15852.6	23919.8	529014	413715	129691	410909	583053	492573	540135	626415	404280	530546	354734	176552	346925	293120	348563	79238.7	x
Q92526-1	CCT6B	17	1	1	44.56	0.0171735	44.7756	CENTROCYTE	NAIVE	T-complex protein 1 subunit zeta-2 isoform Iso 1 GN=CCT6B OS=Homo Sapiens SV=340 PE=1	0	0	0	0	341.54	2800.54	0	662.423	5265.24	6564.45	937.395	317.228	6251.2	1209.34	782.582	1211.19	0	692.458	480.492	422.16	x
Q15554-3	TERF2	16	4	4	269.64	0.000413551	5.36192	CENTROCYTE	NAIVE	Telomeric repeat-binding factor 2 isoform Iso 1 GN=TERF2 OS=Homo Sapiens SV=569 PE=1	14680.5	12384.6	3624.44	5596.33	43207.3	82737.2	44646.1	67273.5	100118	41200.5	112289	105569	59702.1	90164.5	58511.2	33317	30586.2	42439.3	18706.1	7718.7	x
Q9H3S4-1	TPK1	7	1	1	43.11	0.00569433	36.9641	NAIVE	CENTROBLAST	Thiamin pyrophosphokinase 1 isoform Iso 1 GN=TPK1 OS=Homo Sapiens SV=474 PE=1	8411.08	6741.66	4845.68	39.8145	59.5274	0	10.3035	0	533.407	0	2346.98	0	0	221.231	5.13794	5011.79	3579.28	3571.3	1598.83	530.589	x
P30048-1	PRDX3	10	8	8	472.51	0.0120494	3.20483	CENTROBLAST	NAIVE	Thioredoxin-dependent peroxide reductase, mitochondrial isoform Iso 1 GN=PRDX3 OS=Homo Sapiens SV=542 PE=1	140684	117246	8294.47	16271.5	193641	242899	246898	173833	329126	533185	274763	366937	262454	289952	191102	202585	203244	206671	85151	147816	x
O43396-1	TXNL1	18	8	8	430.69	0.0390306	3.7937	CENTROBLAST	NAIVE	Thioredoxin-like protein 1 isoform Iso 1 GN=TXNL1 OS=Homo Sapiens SV=534 PE=1	45275.6	15693.1	5685.17	3079.11	37651.6	136977	10512.2	98152.5	92120.5	69622.4	66806.7	51106.5	33112	78781.2	31465.2	56461.6	72058.8	54356.5	35122.6	35499.4	x
Q96J01-1	THOC3	5	2	2	117.12	0.000927847	7.31896	CENTROBLAST	NAIVE	THO complex subunit 3 isoform Iso 1 GN=THOC3 OS=Homo Sapiens SV=388 PE=1	2093.33	617.739	1388.67	5485.97	2772.82	12098.7	5654.71	35410	20864	16424.3	12007.2	10633.4	10834.5	9823.88	9925.49	7460.44	6573.73	5481.92	1326.98	11679.5	x
P62328-1	TMSB4X	X	4	4	210.85	0.0323766	3.14458	CENTROBLAST	CENTROCYTE	Thymosin beta-4 isoform Iso 1 GN=TMSB4X OS=Homo Sapiens SV=327 PE=1	35548.6	247634	49750.9	46789.8	56901.5	349162	101653	75703.5	111489	96109.3	34621.4	55546.2	27065.6	76002.3	40219.1	118096	56730.4	175563	156695	112694	x
Q8NFZ5-1	TNIP2	4	1	1	39.42	0.0103781	Infinity	-	-	TNFAIP3-interacting protein 2 isoform Iso 1 GN=TNIP2 OS=Homo Sapiens SV=387 PE=1	0	0	0	0	0	0	0	0	0	290.671	1624.99	0	1082.89	202.536	28.5895	634.539	1048.17	566.318	125.253	0	x
Q9H0E2-1	TOLLIP	11	1	1	64.02	0.0085368	10.1367	CENTROBLAST	CENTROCYTE	Toll-interacting protein isoform Iso 1 GN=TOLLIP OS=Homo Sapiens SV=488 PE=1	73.7845	173.986	0	4600.67	682.05	9810.51	3053.49	18579	120.387	24497.3	0	0	0	0	9552.55	279.628	1502.38	5371.19	21554.6	1416.69	x
Q5JTV8-3	TOR1AIP1	1	1	1	88.44	0.0282147	8.73102	MEMORY	NAIVE	Torsin-1A-interacting protein 1 isoform Iso 3 GN=TOR1AIP1 OS=Homo Sapiens SV=469 PE=1	2785.19	2910.06	1432.09	4250.74	11411.3	28665.7	6904.26	30672.4	11482.7	6698.58	55667.3	11822.4	49693.8	13614.8	10326.1	67292.3	9208.93	93755.4	25370.4	3347.83	x
Q9Y228-1	TRAF3IP3	1	1	1	65.55	0.000373365	23.4354	NAIVE	CENTROCYTE	TRAF3-interacting JNK-activating modulator isoform Iso 1 GN=TRAF3IP3 OS=Homo Sapiens SV=371 PE=1	2062.32	1931.06	12583.9	22634.3	14421.6	825.13	773.741	930.537	1683.03	1232.84	91.199	540.616	728.78	370.55	557.407	1363.24	888.302	4733.26	4700.67	6341.6	x
P0DI82-1	TRAPPC2B	19	1	1	50.25	0.00655252	Infinity	-	-	Trafficking protein particle complex subunit 2B isoform Iso 1 GN=TRAPPC2B OS=Homo Sapiens SV=95 PE=1	116.897	0	0	0	0	0	0	0	0	0	0	0	0	0	0	18.3738	90.4805	8905.42	245.133	0	x
Q86SZ2-1	TRAPPC6B	14	2	2	108.78	0.00852715	3.54765	CENTROCYTE	MEMORY	Trafficking protein particle complex subunit 6B isoform Iso 1 GN=TRAPPC6B OS=Homo Sapiens SV=351 PE=1	2108.58	4583.13	2645.69	5987.04	2012.74	7701.2	1304.29	10060	11514.5	16191.6	12865.7	6089.08	13031.9	11006.4	9662.71	3000.69	2742.07	3356.4	3887.25	1856.06	x
P51532-1	SMARCA4	19	1	1	39.88	0.000902619	4.65767	CENTROBLAST	MEMORY	Transcription activator BRG1 isoform Iso 1 GN=SMARCA4 OS=Homo Sapiens SV=658 PE=1	4498.35	4430.98	11851.6	3091.14	4868.39	33558.6	15439.9	6621.06	21166.6	10350.5	25641.3	22403.5	15251.9	10279.7	9737.83	3135.8	7434.02	3912.02	3277.44	948.909	x
P23193-1	TCEA1	8	15	15	956.1	0.0125199	3.5547	CENTROBLAST	NAIVE	Transcription elongation factor A protein 1 isoform Iso 1 GN=TCEA1 OS=Homo Sapiens SV=475 PE=1	45921.6	149413	5596.98	6621.48	165647	227511	275483	304742	394583	124296	244464	308969	104957	185591	170662	115478	133578	96154.7	93550.1	42055.5	x
Q15369-1	TCEB1	8	6	6	416.24	0.0324782	4.01135	CENTROCYTE	NAIVE	Transcription elongation factor B polypeptide 1 isoform Iso 1 GN=TCEB1 OS=Homo Sapiens SV=334 PE=1	20669.5	18793.8	8477.18	16849.3	26957.2	54742.1	58666.1	35312.1	16706	57562	151708	59536.3	62600.7	79077.7	15106.6	79798.9	6020.33	15491.3	17376.7	6197.13	x
Q15370-1	TCEB2	16	6	6	403.04	0.0129687	3.99745	CENTROBLAST	NAIVE	Transcription elongation factor B polypeptide 2 isoform Iso 1 GN=TCEB2 OS=Homo Sapiens SV=341 PE=1	23177.9	31729.7	5025.95	2503.13	10576.1	72742.3	52411.3	23389.1	66459.6	76862.6	56566.2	42784.6	17710.6	51026.1	15883.5	56834.9	11574.1	64426.7	52849.8	42916.1	x
Q86YP4-1	GATAD2A	19	1	1	53.5	0.0061563	3.65844	CENTROBLAST	NAIVE	Transcriptional repressor p66-alpha isoform Iso 1 GN=GATAD2A OS=Homo Sapiens SV=542 PE=1	17348.8	21033.8	9161.97	2487.78	51397.5	83314	35074.4	124768	70026.9	57892.3	42458.3	58585.7	43705.5	61675.5	42726.4	25974.4	31593.9	38594.4	35179.9	12609.1	x
P02786-1	TFRC	3	6	6	389.78	0.0255001	4.77405	CENTROCYTE	MEMORY	Transferrin receptor protein 1 isoform Iso 1 GN=TFRC OS=Homo Sapiens SV=659 PE=1	6353.4	5624.09	8891.38	200919	16287.3	68957.9	50264.3	57083.6	80826.6	39889.5	42008	167916	32017.8	24358.6	47396.7	10647.3	15637.2	15000.2	9504.14	14919.9	x
P62995-1	TRA2B	3	7	7	525.25	0.000853792	8.13071	CENTROBLAST	NAIVE	Transformer-2 protein homolog beta isoform Iso 1 GN=TRA2B OS=Homo Sapiens SV=482 PE=1	51346	57371.7	3424.63	3825.42	350651	286639	737021	607385	1.05478e+06	1.10811e+06	819278	669936	640587	511389	184738	380443	571339	421644	279648	186413	x
Q92973-1	TNPO1	5	9	9	529.52	0.00300927	5.29637	CENTROBLAST	NAIVE	Transportin-1 isoform Iso 1 GN=TNPO1 OS=Homo Sapiens SV=547 PE=1	10333.4	6732.28	14418.1	12122.9	16822.7	58422.8	52418	109804	62012.5	37400	44757.3	25582.8	12444.5	27064.8	3943.22	26826.5	29856.8	32371	13594.9	11522	x
P53007-1	SLC25A1	22	4	4	187.86	0.0207772	1.81081	CENTROBLAST	NAIVE	Tricarboxylate transport protein, mitochondrial isoform Iso 1 GN=SLC25A1 OS=Homo Sapiens SV=429 PE=1	24150	26178.3	14158.2	51549.6	42078.4	64145.6	42452.3	54102.4	76113.9	49501.2	35834.2	36773.7	33693.3	37777.8	40792.6	52771.3	39696.6	52226.3	30182.9	52464.8	x
P55084-1	HADHB	2	12	12	762.32	0.01915	3.39626	MEMORY	NAIVE	Trifunctional enzyme subunit beta, mitochondrial isoform Iso 1 GN=HADHB OS=Homo Sapiens SV=588 PE=1	31380.6	51229.2	1566.91	15193.1	148096	63473.3	104913	157692	101658	57030	178978	201909	93202.2	103822	91979.8	168945	284959	179265	127659	79631.3	x
P22102-1	GART	21	7	7	451.02	0.027268	2.87616	CENTROBLAST	NAIVE	Trifunctional purine biosynthetic protein adenosine-3 isoform Long GN=GART OS=Homo Sapiens SV=728 PE=1	49217.2	21160.3	1187.23	2344.86	120717	192807	42492.1	115557	139604	69318.3	115356	110741	69046.3	125961	80652.1	47328.8	83106.2	71021.2	70100	21489	x
Q9NX07-1	TRNAU1AP	1	1	1	36.84	2.89692e-05	14.5976	MEMORY	NAIVE	tRNA selenocysteine 1-associated protein 1 isoform Iso 1 GN=TRNAU1AP OS=Homo Sapiens SV=363 PE=1	3315.3	0	0	0	0	6091.99	934.233	2255.64	5682.05	3495.39	7862.05	14299.5	15097.5	3834.06	2180.3	9278.54	8899.01	6786.67	6395.6	17035.6	x
Q9NYL9-1	TMOD3	15	1	1	77.36	0.000884832	4.9459	MEMORY	NAIVE	Tropomodulin-3 isoform Iso 1 GN=TMOD3 OS=Homo Sapiens SV=444 PE=1	182.413	202.998	1682.9	139.849	15072.6	8816.13	3886.74	6911.84	2163.75	5176.33	12223.8	12677.3	11986.8	15142.5	6310.97	19713.2	18643	15928.6	12471.9	18712.5	x
Q71U36-1;Q9H853-1	TUBA1A	12	24	24	2283.29	0.00175433	6.42227	CENTROBLAST	NAIVE	Tubulin alpha-1A chain isoform Iso 1 GN=TUBA1A OS=Homo Sapiens SV=1022 PE=1	1.87557e+06	1.5253e+06	107884	94518.1	5.85412e+06	1.17988e+07	7.56643e+06	8.08792e+06	1.97955e+07	1.34893e+07	1.63926e+07	6.52314e+06	8.83287e+06	1.21817e+07	7.87273e+06	4.25236e+06	5.56778e+06	5.30667e+06	5.07774e+06	1.20888e+06	x
P68363-1	TUBA1B	12	3	3	278.02	0.0240925	4.98164	CENTROBLAST	NAIVE	Tubulin alpha-1B chain isoform Iso 1 GN=TUBA1B OS=Homo Sapiens SV=956 PE=1	145684	212082	3597.37	6466.53	672327	1.36051e+06	841338	407941	2.09661e+06	475279	1.43316e+06	889966	508571	1.68536e+06	105586	371513	500999	468401	531913	104913	x
P68366-1	TUBA4A	2	4	4	413.83	0.0409467	2.47485	CENTROCYTE	NAIVE	Tubulin alpha-4A chain isoform Iso 1 GN=TUBA4A OS=Homo Sapiens SV=869 PE=1	71827.1	22620.1	1782.08	4310.37	655355	275927	60635.3	265639	607826	161662	460999	369646	214514	576795	248771	220521	398774	257611	369338	18915.9	x
P07437-1	TUBB	6	7	7	856.72	0.00355048	3.71384	CENTROBLAST	NAIVE	Tubulin beta chain isoform Iso 1 GN=TUBB OS=Homo Sapiens SV=957 PE=1	303392	513675	130557	146655	1.04896e+06	1.63128e+06	1.59431e+06	857037	3.11223e+06	764783	937893	2.44145e+06	1.04121e+06	1.80458e+06	974696	1.08159e+06	1.46658e+06	732574	1.01012e+06	571674	x
Q13885-1	TUBB2A	6	34	34	2961.7	0.001647	4.0788	CENTROBLAST	NAIVE	Tubulin beta-2A chain isoform Iso 1 GN=TUBB2A OS=Homo Sapiens SV=798 PE=1	435445	436025	50945.7	134344	2.0713e+06	3.30018e+06	1.63948e+06	2.25151e+06	3.33656e+06	2.23099e+06	2.65288e+06	2.28135e+06	1.54954e+06	3.39689e+06	1.54866e+06	1.16469e+06	1.6444e+06	1.28824e+06	1.54557e+06	755458	x
Q13509-1	TUBB3	16	11	11	821.62	0.00910073	4.81282	MEMORY	NAIVE	Tubulin beta-3 chain isoform Iso 1 GN=TUBB3 OS=Homo Sapiens SV=629 PE=1	329880	447383	36830.3	32062.4	1.4269e+06	2.04007e+06	1.20356e+06	2.41259e+06	2.04384e+06	1.34556e+06	2.46367e+06	1.10285e+06	1.18831e+06	2.6449e+06	1.47861e+06	1.01185e+06	7.43566e+06	803106	1.2445e+06	444705	x
P04350-1;Q3ZCM7-1	TUBB4A	19	7	7	665.92	0.00253943	4.53758	CENTROBLAST	NAIVE	Tubulin beta-4A chain isoform Iso 1 GN=TUBB4A OS=Homo Sapiens SV=811 PE=1	353161	369601	115948	229284	451856	1.78523e+06	804101	853155	1.83168e+06	1.62226e+06	2.24482e+06	1.2257e+06	1.75967e+06	1.08333e+06	553848	717648	1.11674e+06	661839	849808	130238	x
P68371-1	TUBB4B	9	1	1	93.15	0.00324906	5.29277	CENTROBLAST	NAIVE	Tubulin beta-4B chain isoform Iso 1 GN=TUBB4B OS=Homo Sapiens SV=873 PE=1	64680.4	158982	10890.6	46503.9	374661	584460	227197	724031	1.60511e+06	329766	334761	554592	401873	934476	437421	271417	290302	292439	274255	243601	x
O75347-1	TBCA	5	10	10	770.21	0.00784632	3.90697	CENTROCYTE	NAIVE	Tubulin-specific chaperone A isoform Iso 1 GN=TBCA OS=Homo Sapiens SV=400 PE=1	21471.6	259664	44059.9	22021.7	104662	500423	279256	168389	287319	136578	499327	439354	103091	548785	174926	220515	147946	305561	351271	198262	x
Q6IBS0-1	TWF2	3	8	8	583.65	0.00513962	5.34364	CENTROCYTE	NAIVE	Twinfilin-2 isoform Iso 1 GN=TWF2 OS=Homo Sapiens SV=405 PE=1	9260.37	37860.7	2170.09	7218.7	72647.4	85630.9	12026.2	86707.9	139649	180460	169081	197052	140883	120341	62811.7	152676	167818	124498	66902.1	66748.1	x
P51451-1;Q9NYV4-1	BLK	8	1	1	52.68	0.0320035	4.02029	CENTROBLAST	NAIVE	Tyrosine-protein kinase Blk isoform Iso 1 GN=BLK OS=Homo Sapiens SV=422 PE=1	7730.47	10971	5.06223	0.0874472	43071.9	80612.1	37229.5	25442.3	73002.7	32081.1	52257.1	9011.03	32918.9	68400.9	35152.5	20882.3	30089.6	64747.7	28161.7	33225.2	x
P41240-1;P42685-1	CSK	15	18	18	1271.98	0.0220194	3.02148	CENTROCYTE	NAIVE	Tyrosine-protein kinase CSK isoform Iso 1 GN=CSK OS=Homo Sapiens SV=621 PE=1	130230	126638	14018.9	5363.24	457748	310524	266810	213273	313023	195580	677644	362438	346157	533447	298072	398409	371972	359164	323569	119872	x
P08631-1	HCK	20	1	1	62.18	0.0323559	2.27744	MEMORY	NAIVE	Tyrosine-protein kinase HCK isoform Iso 1 GN=HCK OS=Homo Sapiens SV=526 PE=1	39299.6	26412.9	5625.82	8137	68061.7	82445.8	55567.3	20278	103106	58254.8	46338.2	39948.6	63427	55844.1	51138.8	65130.9	66794.6	79009.6	56261.8	68810.6	x
P07948-1	LYN	8	7	7	336.4	0.0107613	2.98289	CENTROBLAST	NAIVE	Tyrosine-protein kinase Lyn isoform Iso 1 GN=LYN OS=Homo Sapiens SV=598 PE=1	18022.4	20727.6	2637.15	8292.48	43048.5	45860.1	52248.2	80825.9	63037.3	34625.8	38200.8	40910.2	41244.6	31379.3	23673.5	46983.7	45525	46756.7	29649.5	21323.5	x
P35236-1	PTPN7	1	2	2	115.71	0.0474485	3.73068	MEMORY	NAIVE	Tyrosine-protein phosphatase non-receptor type 7 isoform Iso 1 GN=PTPN7 OS=Homo Sapiens SV=496 PE=1	105.794	80.072	974.681	2316.98	1066.46	2724.09	755.689	5951.92	3209.92	1939.82	3634.64	4982.98	3117.81	4279.15	559.141	2400.07	1963.37	1892.2	9699.73	996.788	x
P54577-1	YARS	1	4	4	210.78	0.00203013	5.20244	CENTROBLAST	NAIVE	Tyrosine--tRNA ligase, cytoplasmic isoform Iso 1 GN=YARS OS=Homo Sapiens SV=749 PE=1	10154.5	22406.2	761.69	932.517	53487.2	74121.7	95511.7	106428	87228.8	93182.7	60814.8	66162	40577.4	81908.7	109127	95501	86111.5	49731	59383.3	31563.4	x
P08621-1	SNRNP70	19	7	7	383.01	0.0107131	3.02	CENTROCYTE	NAIVE	U1 small nuclear ribonucleoprotein 70 kDa isoform Iso 1 GN=SNRNP70 OS=Homo Sapiens SV=567 PE=1	50658.2	14334.1	11795.2	23701.8	172909	158707	67592.6	165233	233975	44602.9	186330	196784	111086	198711	132752	109747	96549	64663.4	77656.4	143565	x
Q16560-1	SNRNP35	12	1	1	61.39	0.0248312	Infinity	-	-	U11/U12 small nuclear ribonucleoprotein 35 kDa protein isoform Iso 1 GN=SNRNP35 OS=Homo Sapiens SV=313 PE=1	0	0	0	0	0	0	0	0	0	0	0	58.827	0	0	0	822.497	1983.27	225.122	0	0	x
O15042-1	U2SURP	3	2	2	132.76	0.00421684	3.43881	CENTROCYTE	NAIVE	U2 snRNP-associated SURP motif-containing protein isoform Iso 1 GN=U2SURP OS=Homo Sapiens SV=534 PE=1	6572.44	8481.49	5485.11	4591.65	28545.2	19101	14297	74437.8	32423.6	16483.6	42400.7	59942.6	29221.8	35574.6	17441.5	13299	14523.5	16361.2	14510.8	10464.8	x
O43395-1	PRPF3	1	2	2	113.87	0.0178145	3.70497	CENTROCYTE	MEMORY	U4/U6 small nuclear ribonucleoprotein Prp3 isoform Iso 1 GN=PRPF3 OS=Homo Sapiens SV=507 PE=1	5742.55	2499.48	258.595	420.243	10238.5	12633.2	8622.27	12154.9	10380	3874.96	6824.92	25145	8598.32	14232.1	6390.66	2008.68	3294.12	4011.93	4174.12	3027.08	x
Q8WWY3-1	PRPF31	19	7	7	450.67	0.00494424	6.10903	CENTROBLAST	NAIVE	U4/U6 small nuclear ribonucleoprotein Prp31 isoform Iso 1 GN=PRPF31 OS=Homo Sapiens SV=522 PE=1	16472	10823.4	1670.74	1870.42	49961.2	53433.7	264936	59427.3	93420.5	22378.5	60098.2	78559.1	33791.2	54072.9	42172.2	37457.7	41774.8	37098.9	36911.7	62045.3	x
O75643-1	SNRNP200	2	23	23	1569.01	0.0109813	3.27128	CENTROBLAST	NAIVE	U5 small nuclear ribonucleoprotein 200 kDa helicase isoform Iso 1 GN=SNRNP200 OS=Homo Sapiens SV=852 PE=1	21711	42637	19427.9	25156.4	33505.2	131485	90077.8	36113.7	108570	99705.9	109907	185919	58677.2	76778.2	28883.5	58621.3	63040.1	65494.9	40107	21041.6	x
Q96DI7-1	SNRNP40	1	6	6	289.31	0.0147237	3.27211	CENTROCYTE	NAIVE	U5 small nuclear ribonucleoprotein 40 kDa protein isoform Iso 1 GN=SNRNP40 OS=Homo Sapiens SV=499 PE=1	17080.6	39387.2	4795.31	4012.41	31115.3	46577.5	55604.9	48026.5	51591.5	44994.9	73974.6	111986	45437.5	56841	27162.2	39410.5	45212.1	32605.1	9673.38	43270.6	x
Q9Y4Z0-1	LSM4	19	3	3	112.13	0.0466163	4.07458	MEMORY	NAIVE	U6 snRNA-associated Sm-like protein LSm4 isoform Iso 1 GN=LSM4 OS=Homo Sapiens SV=392 PE=1	843.491	3555.75	2282.96	1780.45	9738.82	17021.9	586.405	5509.05	15068.3	6063.32	8088.31	7233.21	7350.21	10220	4577.61	21685.2	14793.4	18483.6	11721.8	7479.45	x
Q96DE0-1	NUDT16	3	1	1	38.39	0.000191214	Infinity	MEMORY	NAIVE	U8 snoRNA-decapping enzyme isoform Iso 1 GN=NUDT16 OS=Homo Sapiens SV=387 PE=1	0	0	0	0	0	476.694	854.018	1424.25	385.438	0	0	56.6491	0	0	0	61.6146	73.3568	654.863	3349.9	728.379	x
Q9Y5K5-1	UCHL5	1	4	4	204.51	0.000266968	5.70978	CENTROCYTE	NAIVE	Ubiquitin carboxyl-terminal hydrolase isozyme L5 isoform Iso 1 GN=UCHL5 OS=Homo Sapiens SV=517 PE=1	10001.4	4675.28	1809.03	4951.9	20190.3	49557.3	82265.8	16735.8	43503	32689.3	59531.5	69118	24916.9	53848.7	30271.1	26088.9	22329	16635.4	24906.3	15513.8	x
Q92890-2	UFD1L	22	2	2	97.2	0.000428375	14.3881	MEMORY	NAIVE	Ubiquitin fusion degradation protein 1 homolog isoform Short GN=UFD1L OS=Homo Sapiens SV=469 PE=1	678.123	114.481	978.461	365.418	80.4396	4329.71	3771.67	1652.26	842.2	2672.69	2378.18	2058.18	6304.63	1277.02	3604.49	10459.5	9240.44	2456.71	8297.83	1442.78	x
Q96FW1-1	OTUB1	11	9	9	586.06	0.0469841	3.91645	CENTROBLAST	NAIVE	Ubiquitin thioesterase OTUB1 isoform Iso 1 GN=OTUB1 OS=Homo Sapiens SV=604 PE=1	36660.4	44681.7	616.981	68992.1	222491	164943	224986	199077	434136	439426	232807	140421	63207.4	186721	156618	60178.6	94155.4	88587.2	153698	152083	x
P62987-1	UBA52	19	8	8	550.66	0.0152854	3.04731	CENTROBLAST	MEMORY	Ubiquitin-60S ribosomal protein L40 isoform Iso 1 GN=UBA52 OS=Homo Sapiens SV=479 PE=1	5.92649e+06	5.30485e+06	395286	2.41865e+06	6.69199e+06	7.66726e+06	1.0178e+07	8.87174e+06	6.47181e+06	1.2822e+07	1.00444e+07	6.65043e+06	6.45971e+06	8.07793e+06	8.73297e+06	2.99117e+06	4.01491e+06	3.61423e+06	1.60402e+06	2.87452e+06	x
O00762-1	UBE2C	20	4	4	165.73	0.00764049	12.0062	CENTROBLAST	MEMORY	Ubiquitin-conjugating enzyme E2 C isoform Iso 1 GN=UBE2C OS=Homo Sapiens SV=494 PE=1	26197.3	467.491	7406.95	30477.1	1900.83	25414.1	34371.6	24708.8	81836.9	32677.9	8265.16	5569.96	7267.89	21514.5	20564.1	1477.05	7969.01	1734.4	1870.61	3524.49	x
P62837-1	UBE2D2	5	1	1	59.09	0.0037103	3.0878	CENTROBLAST	MEMORY	Ubiquitin-conjugating enzyme E2 D2 isoform Iso 1 GN=UBE2D2 OS=Homo Sapiens SV=459 PE=1	44381.6	68717.2	13687.2	21229.4	89857	119273	102812	204565	187772	105547	99999.7	139265	43373.2	116234	60625.3	54286.6	31048.9	59008.9	45318.3	43502.8	x
P62253-1	UBE2G1	17	2	2	169.63	0.00344418	6.40118	CENTROBLAST	MEMORY	Ubiquitin-conjugating enzyme E2 G1 isoform Iso 1 GN=UBE2G1 OS=Homo Sapiens SV=467 PE=1	606.231	10192.9	6682.57	7773.17	24648.3	18656.5	30460.8	70771.7	63941.6	103539	27622.5	13729.5	22941.8	31579.8	30868.8	5122.06	7128.76	6761.97	18021.2	7859.31	x
P11441-1	UBL4A	X	4	4	181.06	0.0365254	4.65922	CENTROBLAST	NAIVE	Ubiquitin-like protein 4A isoform Iso 1 GN=UBL4A OS=Homo Sapiens SV=401 PE=1	1569.9	8516.63	7114.52	7209.16	11064.6	20424.9	65261.4	2891.4	41557.7	35150	36774.2	17480.7	19972.9	32635.6	22205.9	11461.4	5544.56	20180.5	15527.3	10879.6	x
Q92575-1	UBXN4	2	1	1	74.21	0.0416793	9.02765	MEMORY	NAIVE	UBX domain-containing protein 4 isoform Iso 1 GN=UBXN4 OS=Homo Sapiens SV=435 PE=1	0	12204.9	0	0	71.4158	9134.95	225.464	36.6824	46.4958	46.0066	9381.88	17379.3	3184.86	5225.45	0	6695.85	9783.28	5130.86	1506.74	62552	x
Q9BZV1-1	UBXN6	19	1	1	59.02	0.0222458	129.311	CENTROCYTE	NAIVE	UBX domain-containing protein 6 isoform Iso 1 GN=UBXN6 OS=Homo Sapiens SV=466 PE=1	5.64502	0	0	0	245.877	3951.47	258.185	0	1890.86	6638.31	10181	12193.2	3567.81	6496.62	85.9957	6137.31	8056.82	7441.8	2990.59	0	x
Q12965-1	MYO1E	15	9	9	642.33	0.00973378	5.24477	CENTROCYTE	NAIVE	Unconventional myosin-Ie isoform Iso 1 GN=MYO1E OS=Homo Sapiens SV=504 PE=1	24250.8	16217	1637.93	1766.65	23350.3	89139.6	89680.8	16433.7	114689	27982	129705	45015.4	59241.1	95371.4	23234.2	40844.6	34530	29642.3	36814.5	12429	x
Q9NZI7-1	UBP1	3	1	1	74.98	0.00623477	21.7195	CENTROCYTE	NAIVE	Upstream-binding protein 1 isoform Iso 1 GN=UBP1 OS=Homo Sapiens SV=389 PE=1	1367.2	0	0	0	0	1896.3	4618.31	438.79	286.009	163.488	11078	3787.3	11265.3	3387.34	177.023	3723.2	4957.78	2405.75	3260.31	0	x
Q16851-1	UGP2	2	9	9	671.83	0.00976837	3.57009	CENTROCYTE	NAIVE	UTP--glucose-1-phosphate uridylyltransferase isoform Iso 1 GN=UGP2 OS=Homo Sapiens SV=659 PE=1	39474.5	26206.4	25154.9	9603.18	117333	103438	35003.4	154233	159800	154522	214427	184502	97626.3	189737	91174.7	66568.7	78572.8	101342	77454.4	23838.6	x
Q9NP79-1	VTA1	6	3	3	149.74	0.013824	3.75349	CENTROCYTE	NAIVE	Vacuolar protein sorting-associated protein VTA1 homolog isoform Iso 1 GN=VTA1 OS=Homo Sapiens SV=421 PE=1	6165.3	4214	2098.74	5188.32	51088.2	42206.6	6498.07	33407.6	48506	33579.3	72214.5	42728.2	33095.7	67044	42987.1	17770.9	20724.1	26118.1	25586.8	3377.28	x
P50552-1	VASP	19	7	7	569.94	0.0160343	3.19849	MEMORY	NAIVE	Vasodilator-stimulated phosphoprotein isoform Iso 1 GN=VASP OS=Homo Sapiens SV=534 PE=1	38334.6	48971.7	2996.28	6866.65	65455.5	77641.4	39154.6	91746	78301.6	52152.4	104432	134179	43248.3	67864.6	72274.3	100277	163394	67164.6	122582	66735.1	x
P46459-1	NSF	17	5	5	304.2	0.0476678	2.25825	CENTROBLAST	NAIVE	Vesicle-fusing ATPase isoform Iso 1 GN=NSF OS=Homo Sapiens SV=634 PE=1	25912.1	34705	4464.74	5530.32	81242.1	52908.3	26766	71461.5	120036	71753.6	47129.9	48249.8	60561.1	65332.6	47379	55366.5	43449.6	54167.8	42190.3	37967.3	x
P08670-1	VIM	10	44	44	3653.71	0.00516968	6.98133	MEMORY	CENTROCYTE	Vimentin isoform Iso 1 GN=VIM OS=Homo Sapiens SV=982 PE=1	182241	123943	289518	371868	1.94658e+06	424919	184296	471650	567840	733212	475019	279829	311533	724243	546265	3.23514e+06	4.46885e+06	3.60642e+06	4.62515e+06	379031	x
P45880-3	VDAC2	10	11	11	888.7	0.0116437	2.88518	CENTROBLAST	NAIVE	Voltage-dependent anion-selective channel protein 2 isoform Iso 3 GN=VDAC2 OS=Homo Sapiens SV=473 PE=1	185337	115566	19969	90415.3	178790	619108	314964	161882	290942	315584	350755	358902	252925	381812	252911	322753	333845	231959	112545	345640	x
Q96D96-1	HVCN1	12	2	2	106.36	0.00131136	5.35642	MEMORY	CENTROCYTE	Voltage-gated hydrogen channel 1 isoform Iso 1 GN=HVCN1 OS=Homo Sapiens SV=390 PE=1	14973.8	36475	31012	109249	74262	62278.8	23690.2	34679	40263.7	30831.2	35019.6	27497.8	21952.1	20517.8	32796.4	258169	179878	142897	99546.8	57537.1	x
P38606-1	ATP6V1A	3	4	4	207.66	0.00411207	3.95645	CENTROCYTE	NAIVE	V-type proton ATPase catalytic subunit A isoform Iso 1 GN=ATP6V1A OS=Homo Sapiens SV=586 PE=1	4345.25	3151.89	523.954	754.549	19912.6	12571	29227.5	17631.2	16790.9	22011.5	36936.5	20661.5	23378.8	18355.8	14170.8	24332.1	19364.9	16538.3	16312.7	3524.33	x
P21281-1	ATP6V1B2	8	3	3	249.31	0.0342071	2.38015	MEMORY	NAIVE	V-type proton ATPase subunit B, brain isoform isoform Iso 1 GN=ATP6V1B2 OS=Homo Sapiens SV=494 PE=1	20626	6473.5	416.472	6471.4	57106.9	37013.2	37903	21435.6	48631	37849.6	42343.4	59302.7	33521.3	36193	27493.5	50407.1	68164.7	36663.9	38819	22762.9	x
P15313-1	ATP6V1B1	2	2	2	118.28	0.0172421	6.94049	MEMORY	NAIVE	V-type proton ATPase subunit B, kidney isoform isoform Iso 1 GN=ATP6V1B1 OS=Homo Sapiens SV=412 PE=1	6415.17	4815.51	77.3013	0	23406.4	30429.8	43650.1	23301.4	17833.9	89014.9	40264	27532	45846	30308.8	11403	40325	47495.2	36246.6	31023.1	85845	x
Q9Y5K8-1	ATP6V1D	14	1	1	43.09	0.045758	7.54841	CENTROCYTE	NAIVE	V-type proton ATPase subunit D isoform Iso 1 GN=ATP6V1D OS=Homo Sapiens SV=412 PE=1	245.434	7845.61	0	9362.85	606.891	15115.3	2602.92	10207.3	22161.1	10062.3	17582.3	65478.5	17082.3	29180.2	4981.68	8603.32	1026.23	3808.89	3909.71	444.322	x
Q6ZS81-1	WDFY4	10	7	7	359.42	0.041252	3.28252	CENTROBLAST	NAIVE	WD repeat- and FYVE domain-containing protein 4 isoform Iso 1 GN=WDFY4 OS=Homo Sapiens SV=312 PE=1	3240.28	3993.08	8415.98	2418.13	7135.78	21547	17818.4	22618.8	13853	6893.04	17606.5	21082	6595.06	4695.03	1186.35	19432.7	19812.6	18938.6	8350.39	9879.29	x
O75083-1	WDR1	4	19	19	1351.58	0.0122756	3.04143	CENTROCYTE	NAIVE	WD repeat-containing protein 1 isoform Iso 1 GN=WDR1 OS=Homo Sapiens SV=613 PE=1	98014.6	142162	7283.42	16945.7	932236	646229	279094	677971	540126	620436	1.0598e+06	725243	516987	792540	544934	556837	604705	573908	672034	114425	x
P42768-1	WAS	X	5	5	302.51	0.00209593	4.99997	CENTROBLAST	NAIVE	Wiskott-Aldrich syndrome protein isoform Iso 1 GN=WAS OS=Homo Sapiens SV=474 PE=1	5961.44	8038.44	1497.99	3012.28	156960	218469	88458.4	254798	211171	104447	167243	163952	71952.4	113485	115531	195579	222341	84377.9	271907	13759.8	x
P12955-1	PEPD	19	2	2	133.4	0.0480277	5.71124	CENTROCYTE	NAIVE	Xaa-Pro dipeptidase isoform Iso 1 GN=PEPD OS=Homo Sapiens SV=541 PE=1	2840.6	1505.92	267.235	0	10280.2	13252.6	3592.99	8347.72	14591	4210.79	22883.7	26709.2	16402.1	15880.9	3187.29	8709.66	8866.9	14303	21214.1	2422.8	x
P16989-1	YBX3	12	2	2	161.29	0.0156843	5.93581	CENTROBLAST	NAIVE	Y-box-binding protein 3 isoform Iso 1 GN=YBX3 OS=Homo Sapiens SV=532 PE=1	6055.15	31414	270.226	453.824	32438.2	70963.3	21138.3	181797	79092.3	66263.3	36182.8	37557.1	36686.3	26552.2	24455.1	21506.7	44340	24253.9	23589	5656.44	x
O95619-1	YEATS4	12	1	1	64.06	0.0161364	4.86862	NAIVE	MEMORY	YEATS domain-containing protein 4 isoform Iso 1 GN=YEATS4 OS=Homo Sapiens SV=270 PE=1	8399.2	10244.1	39742.3	15653	43147	1516.64	5854.65	1693.51	13358.5	7527.39	22135.6	27353.1	17933.7	16957.8	5243.47	7957.74	7194.12	5794.18	427.474	2696.04	x
Q96NC0-1	ZMAT2	5	1	1	34.3	0.0179423	4.70996	CENTROCYTE	MEMORY	Zinc finger matrin-type protein 2 isoform Iso 1 GN=ZMAT2 OS=Homo Sapiens SV=384 PE=1	10711.2	3838.4	19034.6	11689.2	21945.7	16708	7484.5	780.152	1671.7	3882.22	13924.5	26143.4	9043.02	18573.1	9899.05	9066.44	3686.88	2257.03	166.142	1295.62	x
P17026-1	ZNF22	10	3	3	162.53	0.0471616	4.07988	NAIVE	CENTROBLAST	Zinc finger protein 22 isoform Iso 1 GN=ZNF22 OS=Homo Sapiens SV=378 PE=1	30601.4	35366.3	6284.89	9929.8	13957.6	7486.91	7181.25	4897.7	3786.75	211.773	10114	14038.2	12520.6	9004.13	8414.25	12374.2	6731.2	9773.8	3056.72	10010.1	x
Q9UKT9-1	IKZF3	17	1	1	103.2	0.00664726	5.50608	CENTROCYTE	NAIVE	Zinc finger protein Aiolos isoform Iso 1 GN=IKZF3 OS=Homo Sapiens SV=440 PE=1	11440.3	14739.9	2358.59	1309.73	153522	182858	25602.4	77107.9	320093	100674	304544	110229	135879	373832	85165.3	128292	121617	149723	202329	19249.4	x

## Sheet: N vs CB
									Normalized abundance
									NAIVE					CENTROBLAST
Accession	Peptide count	Unique peptides	Confidence score	Anova (p)	Max fold change	Highest mean condition	Lowest mean condition	Description	N1	N2	N3	N4	N5	CB1	CB2	CB3	CB4	CB5
P28072-1	2	2	131.85	3.7865e-05	4.91109	CENTROBLAST	NAIVE	Proteasome subunit beta type-6 isoform Iso 1 GN=PSMB6 OS=Homo Sapiens SV=498 PE=1	13734.8	14861.3	5351.16	9030.76	7672.77	40268.2	44119.2	61065.5	50837.5	52460.4
Q9BQ67-1	1	1	61.06	3.15572e-08	15499.3	CENTROBLAST	NAIVE	Glutamate-rich WD repeat-containing protein 1 isoform Iso 1 GN=GRWD1 OS=Homo Sapiens SV=463 PE=1	2.63011	0	0	0	0	4028.64	5745.85	6906.19	4338.34	19745.9
Q5XPI4-1	1	1	35.47	4.74635e-05	415.793	CENTROBLAST	NAIVE	E3 ubiquitin-protein ligase RNF123 isoform Iso 1 GN=RNF123 OS=Homo Sapiens SV=372 PE=1	0	0	0	0	32.1232	3338.23	1854.54	5494.34	2270.72	398.789
O95819-1	1	1	64.63	1.69617e-05	9.68564	CENTROBLAST	NAIVE	Mitogen-activated protein kinase kinase kinase kinase 4 isoform Iso 1 GN=MAP4K4 OS=Homo Sapiens SV=583 PE=1	1059.31	1292.73	1106.68	2105.14	608.033	11461.2	7332.53	9536.14	18631	12817.9
P43007-1	1	1	53.02	8.426e-05	19.2733	CENTROBLAST	NAIVE	Neutral amino acid transporter A isoform Iso 1 GN=SLC1A4 OS=Homo Sapiens SV=436 PE=1	1034.51	854.548	960.386	672.381	3024.04	31006.5	7997.78	50376.3	19896	16883.8
Q9NVP2-1	2	2	163.09	0.000451831	68.4389	CENTROBLAST	NAIVE	Histone chaperone ASF1B isoform Iso 1 GN=ASF1B OS=Homo Sapiens SV=294 PE=1	2173.96	2066.73	140.705	3211.28	7748.94	101623	521864	205865	176579	44032.3
Q8WXX5-1	7	7	541.72	0.000939935	8.88948	CENTROBLAST	NAIVE	DnaJ homolog subfamily C member 9 isoform Iso 1 GN=DNAJC9 OS=Homo Sapiens SV=317 PE=1	9394.21	8938.95	1976.42	4969.31	31458.4	121359	44323.5	106447	137690	94545.2
P12004-1	14	14	1084.8	0.00287728	7.09642	CENTROBLAST	NAIVE	Proliferating cell nuclear antigen isoform Iso 1 GN=PCNA OS=Homo Sapiens SV=702 PE=1	70063.4	128130	55620	66366.7	187041	663636	151237	762020	1.46242e+06	560144
P50579-1	12	12	879.83	0.00116624	6.79357	CENTROBLAST	NAIVE	Methionine aminopeptidase 2 isoform Iso 1 GN=METAP2 OS=Homo Sapiens SV=581 PE=1	34497.1	7594.26	25889.2	24716.2	87641.2	321001	112193	223031	292390	276523
P35250-1	7	7	613.68	0.000435924	5.19337	CENTROBLAST	NAIVE	Replication factor C subunit 2 isoform Iso 1 GN=RFC2 OS=Homo Sapiens SV=451 PE=1	6255.78	10038.9	6064.83	3337.09	20955.3	54424.9	41854.7	57903.9	52042.2	36055
Q9C0B1-1	3	3	138.67	0.00077592	78.0059	CENTROBLAST	NAIVE	Alpha-ketoglutarate-dependent dioxygenase FTO isoform Iso 1 GN=FTO OS=Homo Sapiens SV=389 PE=1	0	0	0	0	52.2724	172.675	1527.74	139.873	164.196	2073.07
Q9BRX5-1	1	1	57.96	0.00162139	84.5566	CENTROBLAST	NAIVE	DNA replication complex GINS protein PSF3 isoform Iso 1 GN=GINS3 OS=Homo Sapiens SV=394 PE=1	72.8482	130.248	0	0	0	4091.25	4253.16	407.151	5785.02	2636.56
P49915-1	5	5	291.65	0.000107826	7.05163	CENTROBLAST	NAIVE	GMP synthase [glutamine-hydrolyzing] isoform Iso 1 GN=GMPS OS=Homo Sapiens SV=609 PE=1	6812	7382.61	4623.88	3652.47	9629.75	51094.2	63570.7	19346.4	55641.4	36709.7
Q9Y281-1	1	1	104.97	0.000947911	14.0572	CENTROBLAST	NAIVE	Cofilin-2 isoform CFL2b GN=CFL2 OS=Homo Sapiens SV=485 PE=1	674.249	242.475	534.595	910.241	4130.45	7183.77	20451.5	35413.9	21897.1	6313.39
P16452-1	1	1	70.81	0.000134458	9.07265	CENTROBLAST	NAIVE	Erythrocyte membrane protein band 4.2 isoform Short GN=EPB42 OS=Homo Sapiens SV=396 PE=1	662.532	1305.74	1230.07	896.866	2915.46	13781.4	6747.73	18601.1	17337.4	7137.63
Q9NX07-1	1	1	36.84	0.00470735	5.56791	CENTROBLAST	NAIVE	tRNA selenocysteine 1-associated protein 1 isoform Iso 1 GN=TRNAU1AP OS=Homo Sapiens SV=363 PE=1	3315.3	0	0	0	0	6091.99	934.233	2255.64	5682.05	3495.39
Q9Y696-1	6	6	371	0.0065074	2.04254	CENTROBLAST	NAIVE	Chloride intracellular channel protein 4 isoform Iso 1 GN=CLIC4 OS=Homo Sapiens SV=532 PE=1	48661.5	36576.9	33319.7	83343.4	89621.2	140811	134718	111632	111401	96884.7
Q9NTJ3-1	8	8	466.49	0.00276812	5.07992	CENTROBLAST	NAIVE	Structural maintenance of chromosomes protein 4 isoform Iso 1 GN=SMC4 OS=Homo Sapiens SV=640 PE=1	6885.12	4746.85	1667.18	1967.67	19790.3	38496.2	31096.4	29436.9	54561.3	24496.6
P33316-2	2	2	106.84	0.0191374	3.56878	CENTROBLAST	NAIVE	Deoxyuridine 5'-triphosphate nucleotidohydrolase, mitochondrial isoform Iso 2 GN=DUT OS=Homo Sapiens SV=535 PE=1	3072.39	13415.1	8062.99	15284.5	15334.5	17783.7	26381.3	61376.5	18875.7	72471
P28074-1	2	2	144.82	0.00853548	6.1207	CENTROBLAST	NAIVE	Proteasome subunit beta type-5 isoform Iso 1 GN=PSMB5 OS=Homo Sapiens SV=522 PE=1	670.116	805.049	3031.08	1631.62	3374.25	14062.7	12831.7	19516.4	9790.74	2019.4
P09651-1	6	6	895.93	0.00198945	8.69774	CENTROBLAST	NAIVE	Heterogeneous nuclear ribonucleoprotein A1 isoform A1-B GN=HNRNPA1 OS=Homo Sapiens SV=577 PE=1	63801.9	97438.1	12596	97756.7	686318	1.69846e+06	1.47758e+06	2.45653e+06	1.37201e+06	1.32708e+06
O00487-1	8	8	448.49	0.0017162	3.12925	CENTROBLAST	NAIVE	26S proteasome non-ATPase regulatory subunit 14 isoform Iso 1 GN=PSMD14 OS=Homo Sapiens SV=493 PE=1	22315	23353	7941.95	30661.7	23770.7	50467.1	81755.2	49471.4	75184.7	81213.8
P62249-1	12	12	788.3	0.00578252	2.67059	CENTROBLAST	NAIVE	40S ribosomal protein S16 isoform Iso 1 GN=RPS16 OS=Homo Sapiens SV=420 PE=1	112658	289743	216521	193395	378214	644383	376937	443391	1.00063e+06	714085
Q15126-1	7	7	407.62	0.00100394	3.78076	CENTROBLAST	NAIVE	Phosphomevalonate kinase isoform Iso 1 GN=PMVK OS=Homo Sapiens SV=464 PE=1	12719.8	31290.9	16385.1	24392.4	18995.9	62025.3	37024	112397	110354	70583.5
Q8WU39-1	5	5	424.34	0.00125412	11.3972	CENTROBLAST	NAIVE	Marginal zone B- and B1-cell-specific protein isoform Iso 1 GN=MZB1 OS=Homo Sapiens SV=414 PE=1	12215.2	50631.2	13247.3	15251.4	34279.5	214646	201110	750983	196408	68624.2
P35249-1	6	6	379.48	0.00183811	9.71055	CENTROBLAST	NAIVE	Replication factor C subunit 4 isoform Iso 1 GN=RFC4 OS=Homo Sapiens SV=481 PE=1	7505.32	7992.73	924.765	10034.3	9871.57	64346.6	95934.5	118720	47631.5	26139.4
Q96F07-1	6	6	374.99	0.000566504	3.05137	CENTROBLAST	NAIVE	Cytoplasmic FMR1-interacting protein 2 isoform Iso 1 GN=CYFIP2 OS=Homo Sapiens SV=592 PE=1	4279.38	11552.2	6573.61	5998.48	9826.89	29694.3	23882	24039.6	23919	15120.5
Q9UL25-1	2	2	111.1	0.00059438	5.91898	CENTROBLAST	NAIVE	Ras-related protein Rab-21 isoform Iso 1 GN=RAB21 OS=Homo Sapiens SV=454 PE=1	2131.35	2266.86	1014.07	2756.34	6744.73	24099.3	14560	22902.5	17453.3	9256.69
Q9H223-1	2	2	155.36	0.0322212	2.75845	CENTROBLAST	NAIVE	EH domain-containing protein 4 isoform Iso 1 GN=EHD4 OS=Homo Sapiens SV=396 PE=1	6610.11	8748.5	1857.36	3046.64	29020.8	38361.5	17290.8	46093.1	13881	20319.1
Q96FI4-1	2	2	125.32	0.00456823	6.20167	CENTROBLAST	NAIVE	Endonuclease 8-like 1 isoform Iso 1 GN=NEIL1 OS=Homo Sapiens SV=450 PE=1	3792.57	1741.26	2386.38	970.129	11507.2	48833.1	8679.18	31714	24171	13101.6
P67809-1	4	4	324.85	0.00174184	9.22678	CENTROBLAST	NAIVE	Nuclease-sensitive element-binding protein 1 isoform Iso 1 GN=YBX1 OS=Homo Sapiens SV=543 PE=1	10642.1	29096	28471.3	15305.3	131164	142873	331123	684667	637139	184991
P43487-1	1	1	73.07	0.000487438	6.61146	CENTROBLAST	NAIVE	Ran-specific GTPase-activating protein isoform Iso 1 GN=RANBP1 OS=Homo Sapiens SV=438 PE=1	42758.8	24871	5453.92	19447.9	31504.1	122711	181571	140876	169529	205372
P61289-1	7	7	479.86	0.00228996	4.27381	CENTROBLAST	NAIVE	Proteasome activator complex subunit 3 isoform Iso 1 GN=PSME3 OS=Homo Sapiens SV=528 PE=1	21760.7	20801.8	8494.64	12395.9	54992.6	79657.4	87842.2	55544.5	154030	129140
Q96FN9-1	1	1	32.92	8.47824e-05	4.15372	CENTROBLAST	NAIVE	Probable D-tyrosyl-tRNA-Tyr deacylase 2 isoform Iso 1 GN=DTD2 OS=Homo Sapiens SV=320 PE=1	3996.82	3938.19	4483.15	2963.49	5396.58	19094.7	13768.7	11003.8	28304.7	14135
Q96DE0-1	1	1	38.39	0.00423114	Infinity	-	-	U8 snoRNA-decapping enzyme isoform Iso 1 GN=NUDT16 OS=Homo Sapiens SV=387 PE=1	0	0	0	0	0	476.694	854.018	1424.25	385.438	0
Q9NVI1-3	1	1	112.47	0.00226316	194.151	CENTROBLAST	NAIVE	Fanconi anemia group I protein isoform Iso 3 GN=FANCI OS=Homo Sapiens SV=585 PE=1	98.1269	0	0	0	15.8553	4479.94	16601.9	267.808	415.374	364.719
P49736-1	23	23	1609.02	0.00749304	7.26841	CENTROBLAST	NAIVE	DNA replication licensing factor MCM2 isoform Iso 1 GN=MCM2 OS=Homo Sapiens SV=670 PE=1	36422.6	52344.4	13024.4	2567.12	96072.3	457630	220549	105446	386853	286335
Q14331-1	1	1	73.89	0.00298887	5.09847	CENTROBLAST	NAIVE	Protein FRG1 isoform Iso 1 GN=FRG1 OS=Homo Sapiens SV=197 PE=1	5908.9	6188.47	3071.69	4476.96	18485.4	44402.1	13855.2	65900.2	45065.7	25188.6
Q9Y5K5-1	4	4	204.51	0.00466809	5.39905	CENTROBLAST	NAIVE	Ubiquitin carboxyl-terminal hydrolase isozyme L5 isoform Iso 1 GN=UCHL5 OS=Homo Sapiens SV=517 PE=1	10001.4	4675.28	1809.03	4951.9	20190.3	49557.3	82265.8	16735.8	43503	32689.3
Q96EP5-1	4	4	324.31	0.00596994	6.11448	CENTROBLAST	NAIVE	DAZ-associated protein 1 isoform Iso 1 GN=DAZAP1 OS=Homo Sapiens SV=498 PE=1	5952.23	1126.81	819.214	710.753	142308	111109	95974.2	182998	392269	140431
O60783-1	4	4	247.99	0.00990058	4.4473	CENTROBLAST	NAIVE	28S ribosomal protein S14, mitochondrial isoform Iso 1 GN=MRPS14 OS=Homo Sapiens SV=349 PE=1	4523.35	11062.9	2171.17	561.809	3491.15	28560.3	25484.8	10070.9	21923.8	10957.5
Q9UHD1-1	2	2	212.19	0.0108371	3.92657	CENTROBLAST	NAIVE	Cysteine and histidine-rich domain-containing protein 1 isoform Iso 1 GN=CHORDC1 OS=Homo Sapiens SV=427 PE=1	4868.22	2515.35	1049.5	1526.77	41952.1	47133.1	64734.3	47821.9	20417.7	23729
P49643-1	2	2	154.3	0.00842118	3.92076	CENTROBLAST	NAIVE	DNA primase large subunit isoform Iso 1 GN=PRIM2 OS=Homo Sapiens SV=324 PE=1	892.557	1283.53	2203.4	10189	1649.38	21504	13553.7	8284.38	14889	5355.12
Q7L591-1	3	3	165.42	0.00680737	4.10802	CENTROBLAST	NAIVE	Docking protein 3 isoform Iso 1 GN=DOK3 OS=Homo Sapiens SV=370 PE=1	3207.97	2422.95	800.538	2265.9	15177	27604.2	9224.9	22646	18762.8	19838.5
Q9UJY4-1	3	3	153.44	0.00134763	4.0229	CENTROBLAST	NAIVE	ADP-ribosylation factor-binding protein GGA2 isoform Iso 1 GN=GGA2 OS=Homo Sapiens SV=408 PE=1	2105.78	3507.28	3519.44	10374.2	6049.61	28844.1	14094.6	25935.5	20201.9	13734.6
P53999-1	7	7	370.76	0.00309016	5.33091	NAIVE	CENTROBLAST	Activated RNA polymerase II transcriptional coactivator p15 isoform Iso 1 GN=SUB1 OS=Homo Sapiens SV=491 PE=1	769359	608106	369250	216768	464523	81510.6	158099	18295.4	100139	97413.9
Q9Y228-1	1	1	65.55	0.00781356	9.84947	NAIVE	CENTROBLAST	TRAF3-interacting JNK-activating modulator isoform Iso 1 GN=TRAF3IP3 OS=Homo Sapiens SV=371 PE=1	2062.32	1931.06	12583.9	22634.3	14421.6	825.13	773.741	930.537	1683.03	1232.84
P23526-1	9	9	563.49	0.00231512	2.86612	CENTROBLAST	NAIVE	Adenosylhomocysteinase isoform Iso 1 GN=AHCY OS=Homo Sapiens SV=630 PE=1	37538.3	57151.5	50043.4	78899.7	147489	279252	163861	196525	262357	161684
O75937-1	3	3	179.55	0.00621858	11.6958	CENTROBLAST	NAIVE	DnaJ homolog subfamily C member 8 isoform Iso 1 GN=DNAJC8 OS=Homo Sapiens SV=351 PE=1	9335.68	231.554	178.5	676.362	15027.7	32249.1	79366.8	66425.1	102825	16791.3
Q15554-3	4	4	269.64	0.00520295	4.22647	CENTROBLAST	NAIVE	Telomeric repeat-binding factor 2 isoform Iso 1 GN=TERF2 OS=Homo Sapiens SV=569 PE=1	14680.5	12384.6	3624.44	5596.33	43207.3	82737.2	44646.1	67273.5	100118	41200.5
Q92890-2	2	2	97.2	0.00729795	5.98511	CENTROBLAST	NAIVE	Ubiquitin fusion degradation protein 1 homolog isoform Short GN=UFD1L OS=Homo Sapiens SV=469 PE=1	678.123	114.481	978.461	365.418	80.4396	4329.71	3771.67	1652.26	842.2	2672.69
O14921-1	1	1	43.17	0.0317359	69.0986	-	-	Regulator of G-protein signaling 13 isoform Iso 1 GN=RGS13 OS=Homo Sapiens SV=282 PE=2	0	0	1064.61	0	0	13285.1	0	5889.37	36144.8	18243.7
Q9NRY5-1	2	2	176.38	0.0272799	2.73829	CENTROBLAST	NAIVE	Protein FAM114A2 isoform Iso 1 GN=FAM114A2 OS=Homo Sapiens SV=466 PE=1	0	0	0	0	5003.2	796.868	1612.7	29.6309	1060.4	10200.6
P35637-1	8	8	691.35	0.00851823	4.59605	CENTROBLAST	NAIVE	RNA-binding protein FUS isoform Long GN=FUS OS=Homo Sapiens SV=637 PE=1	42995.1	25224.9	20618.3	26464.8	429509	977298	170637	413810	593568	348670
P05091-1	13	13	984.57	0.00458548	6.48635	CENTROBLAST	NAIVE	Aldehyde dehydrogenase, mitochondrial isoform Iso 1 GN=ALDH2 OS=Homo Sapiens SV=601 PE=1	45573.4	43070.7	17231.5	6097.33	67130.7	222198	438194	271091	82427.1	147818
Q9BPX3-1	8	8	502.38	0.000411949	10.4338	CENTROBLAST	NAIVE	Condensin complex subunit 3 isoform Iso 1 GN=NCAPG OS=Homo Sapiens SV=545 PE=1	5718.27	5557.28	2022.88	4896.38	5337.79	88549.9	61629.9	32353.7	50057.2	12943.4
Q9Y3F4-1	6	6	401.31	0.00452753	6.35396	CENTROBLAST	NAIVE	Serine-threonine kinase receptor-associated protein isoform Iso 1 GN=STRAP OS=Homo Sapiens SV=536 PE=1	17481.5	27453.1	8632.58	3403.51	66584.2	170721	53970.5	224220	191827	144324
Q9UQ80-1	15	15	900.26	0.00311491	9.42184	CENTROBLAST	NAIVE	Proliferation-associated protein 2G4 isoform Iso 1 GN=PA2G4 OS=Homo Sapiens SV=633 PE=1	19260	30571.5	10745.1	18665.8	125120	671075	151915	708190	293055	101237
Q12800-1	4	4	230.52	0.00389115	4.63235	CENTROBLAST	NAIVE	Alpha-globin transcription factor CP2 isoform Iso 1 GN=TFCP2 OS=Homo Sapiens SV=312 PE=1	10274.3	1911.18	2309.78	2114.47	12278.4	16937.4	27654.8	16915.8	44413.6	27898.1
Q9NR31-1	6	6	380.47	0.00797046	2.22162	CENTROBLAST	NAIVE	GTP-binding protein SAR1a isoform Iso 1 GN=SAR1A OS=Homo Sapiens SV=451 PE=1	52268.5	45930.4	17527.4	14971.5	29134.5	58934.1	88682.9	69912.8	72856.1	64700.5
Q8IZQ5-1	5	5	341.67	0.00631248	3.66254	NAIVE	CENTROBLAST	Selenoprotein H isoform Iso 1 GN=SELH OS=Homo Sapiens SV=337 PE=1	25762.4	22691	13997.7	44429.8	7638.23	8701.98	6234.36	5014.9	4846.47	6469.94
Q9BW83-1	3	3	221.31	0.00812279	6.03325	CENTROBLAST	NAIVE	Intraflagellar transport protein 27 homolog isoform Iso 1 GN=IFT27 OS=Homo Sapiens SV=396 PE=1	1137.32	8716.94	247.254	174.402	4270.28	14977.1	17982	13503.3	26666.4	14632.2
Q7L5N1-1	4	4	211.87	0.0056215	4.62341	CENTROBLAST	NAIVE	COP9 signalosome complex subunit 6 isoform Iso 1 GN=COPS6 OS=Homo Sapiens SV=423 PE=1	2179.28	2484.9	648.947	8102.98	11706	24756.4	15805.7	22384.5	27754	25449.1
P28340-1	2	2	102.01	2.81535e-05	5.1309	CENTROBLAST	NAIVE	DNA polymerase delta catalytic subunit isoform Iso 1 GN=POLD1 OS=Homo Sapiens SV=586 PE=1	3107.14	6154.11	4860.28	2838.92	5376.84	23474.6	19388.5	34442.2	19719.6	17585.5
O76003-1	6	6	415.93	0.00106574	7.06449	CENTROBLAST	NAIVE	Glutaredoxin-3 isoform Iso 1 GN=GLRX3 OS=Homo Sapiens SV=472 PE=1	4618.97	24376.9	5267.75	3267.27	11680.5	86040.4	27644.8	57497.3	104679	71792.2
Q12769-1	7	7	325.13	0.00430591	6.7527	CENTROBLAST	NAIVE	Nuclear pore complex protein Nup160 isoform Iso 1 GN=NUP160 OS=Homo Sapiens SV=385 PE=1	5579.35	6617.18	589.38	883.165	10992.4	32484.6	23626.8	54693.1	23043.3	32684
O43175-1	9	9	710.49	0.00776808	6.04041	CENTROBLAST	NAIVE	D-3-phosphoglycerate dehydrogenase isoform Iso 1 GN=PHGDH OS=Homo Sapiens SV=735 PE=1	67565.7	19518.6	1096.15	3273.28	16946.1	145595	140842	98460	174589	95293.6
Q12931-1	6	5	505.5	0.00373639	2.63309	CENTROBLAST	NAIVE	Heat shock protein 75 kDa, mitochondrial isoform Iso 1 GN=TRAP1 OS=Homo Sapiens SV=592 PE=1	44563	52023.1	22591.8	17681	63123.8	139852	92513.7	80787.5	106335	107084
Q9NZI8-1	2	2	113.38	0.0259413	5.04852	CENTROBLAST	NAIVE	Insulin-like growth factor 2 mRNA-binding protein 1 isoform Iso 1 GN=IGF2BP1 OS=Homo Sapiens SV=567 PE=1	259.748	107.223	1783.65	2812.89	3189.51	11322.1	7973.57	8154.18	11902.7	1808.1
O75534-1	5	5	272.78	0.000519531	7.2097	CENTROBLAST	NAIVE	Cold shock domain-containing protein E1 isoform Iso 1 GN=CSDE1 OS=Homo Sapiens SV=593 PE=1	13302.2	15046.6	11350	6245.73	20955.7	65175.5	57788.4	223914	87043.9	48407.7
P62995-1	7	7	525.25	0.00766228	8.13071	CENTROBLAST	NAIVE	Transformer-2 protein homolog beta isoform Iso 1 GN=TRA2B OS=Homo Sapiens SV=482 PE=1	51346	57371.7	3424.63	3825.42	350651	286639	737021	607385	1.05478e+06	1.10811e+06
Q04917-1	13	13	963.76	0.0285143	4.79663	CENTROBLAST	NAIVE	14-3-3 protein eta isoform Iso 1 GN=YWHAH OS=Homo Sapiens SV=504 PE=1	71428.6	94298.5	75111.5	157262	71660.9	317450	402403	211654	1.23855e+06	83219.5
P51532-1	1	1	39.88	0.0174655	3.03185	CENTROBLAST	NAIVE	Transcription activator BRG1 isoform Iso 1 GN=SMARCA4 OS=Homo Sapiens SV=658 PE=1	4498.35	4430.98	11851.6	3091.14	4868.39	33558.6	15439.9	6621.06	21166.6	10350.5
Q96J01-1	2	2	117.12	0.00241714	7.31896	CENTROBLAST	NAIVE	THO complex subunit 3 isoform Iso 1 GN=THOC3 OS=Homo Sapiens SV=388 PE=1	2093.33	617.739	1388.67	5485.97	2772.82	12098.7	5654.71	35410	20864	16424.3
P55209-1	7	7	542.55	0.00886659	5.29642	CENTROBLAST	NAIVE	Nucleosome assembly protein 1-like 1 isoform Iso 1 GN=NAP1L1 OS=Homo Sapiens SV=570 PE=1	19549.9	59751.4	59758.4	7667.09	203669	288856	136917	486120	356597	587356
P17844-1	13	13	885.41	0.0131598	3.48742	CENTROBLAST	NAIVE	Probable ATP-dependent RNA helicase DDX5 isoform Iso 1 GN=DDX5 OS=Homo Sapiens SV=727 PE=1	95756.1	173548	36166.9	26666.9	316282	510742	227818	370866	671139	480753
Q9NR45-1	9	9	568.63	0.0253901	4.6277	CENTROBLAST	NAIVE	Sialic acid synthase isoform Iso 1 GN=NANS OS=Homo Sapiens SV=494 PE=1	130944	182197	44925.6	20331.4	113689	463408	94712.9	487379	974527	257200
Q9H6Z4-1	3	3	212.54	0.0139339	3.43823	CENTROBLAST	NAIVE	Ran-binding protein 3 isoform Iso 1 GN=RANBP3 OS=Homo Sapiens SV=511 PE=1	10160.2	7375.87	3175.59	3078.68	23422.8	35355.5	30747.6	12387.3	56341.8	27497.2
O15269-1	1	1	41.39	0.00545658	127770	-	-	Serine palmitoyltransferase 1 isoform Iso 1 GN=SPTLC1 OS=Homo Sapiens SV=518 PE=1	0.0953462	0	0	0	0	3864.3	4053.46	0	4052.09	212.492
O75694-1	6	6	429.75	0.00393866	15.5811	CENTROBLAST	NAIVE	Nuclear pore complex protein Nup155 isoform Iso 1 GN=NUP155 OS=Homo Sapiens SV=611 PE=1	5885.74	4056.34	1382.32	2228.61	15991.7	30660	25667.8	329763	35369.8	38877
Q9UBB4-1	5	5	289.51	0.00516879	4.86233	CENTROBLAST	NAIVE	Ataxin-10 isoform Iso 1 GN=ATXN10 OS=Homo Sapiens SV=493 PE=1	7162.98	4535.17	899.76	2166.44	10632.9	29573.5	17163.1	29408.5	34903.8	12440.9
P31942-1;Q6NXG1-1	9	9	588.78	0.0146592	4.58796	CENTROBLAST	NAIVE	Heterogeneous nuclear ribonucleoprotein H3 isoform Iso 1 GN=HNRNPH3 OS=Homo Sapiens SV=546 PE=1	41804.3	33352.8	63325.9	30443	357862	450592	96133.5	839390	652632	378134
Q9H2H8-1	7	7	575.78	0.00138098	4.92262	CENTROBLAST	NAIVE	Peptidyl-prolyl cis-trans isomerase-like 3 isoform Iso 1 GN=PPIL3 OS=Homo Sapiens SV=416 PE=1	8828.51	25118.5	17394.3	5374.53	32358.5	112081	105263	77760	95070	48305.3
P23434-1	4	4	331.9	0.0259642	4.25137	CENTROBLAST	NAIVE	Glycine cleavage system H protein, mitochondrial isoform Iso 1 GN=GCSH OS=Homo Sapiens SV=269 PE=1	1001.26	11298.3	236.612	228.16	2052.07	20557.2	5697.11	15503.3	18360.3	2872.22
P60981-1	5	5	261.22	0.0054038	5.95786	CENTROBLAST	NAIVE	Destrin isoform Iso 1 GN=DSTN OS=Homo Sapiens SV=472 PE=1	18912	47770	18432.5	6214.08	20314.5	152912	34751.9	74508.3	238450	164531
P62266-1	3	3	161.33	0.0047534	2.42204	CENTROBLAST	NAIVE	40S ribosomal protein S23 isoform Iso 1 GN=RPS23 OS=Homo Sapiens SV=372 PE=1	77198.9	53121.5	50231.8	76127.7	49510.5	188408	242347	101230	120625	88995.1
Q9BV20-1	1	1	30.86	0.00781484	Infinity	-	-	Methylthioribose-1-phosphate isomerase isoform Iso 1 GN=MRI1 OS=Homo Sapiens SV=426 PE=1	0	0	0	0	0	2393.04	79.1234	0	411.718	9703.25
Q9BZQ8-1	2	2	95.97	0.00625885	4.11718	CENTROBLAST	NAIVE	Protein Niban isoform Iso 1 GN=FAM129A OS=Homo Sapiens SV=548 PE=1	2883.65	2404.69	852.694	598.241	17062	19532.7	19133.8	20864.5	19801.1	18662
Q14568-1	1	1	68.34	0.00429791	2.77138	CENTROBLAST	NAIVE	Heat shock protein HSP 90-alpha A2 isoform Iso 1 GN=HSP90AA2P OS=Homo Sapiens SV=288 PE=1	121819	120498	203316	65348.5	269892	344043	305377	478135	649937	386610
P33316-3	10	10	732.32	0.0134593	10.6715	CENTROBLAST	NAIVE	Deoxyuridine 5'-triphosphate nucleotidohydrolase, mitochondrial isoform Iso 3 GN=DUT OS=Homo Sapiens SV=535 PE=1	46408.3	50650.3	5693.92	27576.1	62058.6	323209	595356	31900.3	373942	728645
Q15084-1	14	14	1175.51	0.0172006	5.51864	CENTROBLAST	NAIVE	Protein disulfide-isomerase A6 isoform Iso 1 GN=PDIA6 OS=Homo Sapiens SV=662 PE=1	56833.8	150135	6524.11	14496.4	671195	1.71734e+06	234483	1.32523e+06	1.02799e+06	657229
Q8NBJ7-1	2	2	100.88	0.0150429	3.75641	CENTROBLAST	NAIVE	Sulfatase-modifying factor 2 isoform Iso 1 GN=SUMF2 OS=Homo Sapiens SV=424 PE=1	2671.28	3786.48	6291.44	7381.86	17451	39626.1	9014.16	30761.8	15318.8	46452.7
P25685-1	2	2	143.3	0.009916	4.57565	CENTROBLAST	NAIVE	DnaJ homolog subfamily B member 1 isoform Iso 1 GN=DNAJB1 OS=Homo Sapiens SV=470 PE=1	8132.27	10118.5	1824.89	2592.22	35708.3	35874.2	65353.5	40265.3	100073	25542.7
Q9Y265-1	16	16	1259.68	0.0159752	5.26161	CENTROBLAST	NAIVE	RuvB-like 1 isoform Iso 1 GN=RUVBL1 OS=Homo Sapiens SV=652 PE=1	25198	18517.9	4542.01	9140.97	188881	309840	44387.2	494498	189077	258026
Q32P51-1	11	11	835.01	0.0170831	4.85819	CENTROBLAST	NAIVE	Heterogeneous nuclear ribonucleoprotein A1-like 2 isoform Iso 1 GN=HNRNPA1L2 OS=Homo Sapiens SV=319 PE=1	254808	128845	36851.1	108524	997323	1.30855e+06	287642	2.46832e+06	1.56172e+06	1.78906e+06
Q15910-1	2	2	146.77	0.00210514	5.48766	CENTROBLAST	NAIVE	Histone-lysine N-methyltransferase EZH2 isoform Iso 1 GN=EZH2 OS=Homo Sapiens SV=593 PE=1	11292.6	6633.58	11770.2	2426.94	3128.9	52224.2	44385.3	16104	55265.9	25472.4
Q13151-1	8	8	764.34	0.00470369	7.05354	CENTROBLAST	NAIVE	Heterogeneous nuclear ribonucleoprotein A0 isoform Iso 1 GN=HNRNPA0 OS=Homo Sapiens SV=511 PE=1	55580	112065	12795.6	11428	195708	540089	224825	484717	1.00807e+06	476091
Q99873-1	9	9	541.16	0.0092696	16.7925	CENTROBLAST	NAIVE	Protein arginine N-methyltransferase 1 isoform Iso 1 GN=PRMT1 OS=Homo Sapiens SV=588 PE=1	22918.7	20220.5	10507.6	2740.2	51944.8	72179	1.39906e+06	123605	121601	102714
P46777-1	11	11	827.2	0.0183071	4.68081	CENTROBLAST	NAIVE	60S ribosomal protein L5 isoform Iso 1 GN=RPL5 OS=Homo Sapiens SV=605 PE=1	76317.3	59301.8	3585.6	6542.87	138505	431322	128010	271656	258789	240755
P26358-1	7	7	396.26	0.00764393	7.09076	CENTROBLAST	NAIVE	DNA -cytosine-5-methyltransferase 1 isoform Iso 1 GN=DNMT1 OS=Homo Sapiens SV=750 PE=1	12332.8	8170.92	2433.44	2327.8	27930.3	144985	100233	24951.1	83057.4	23968.1
P61163-1	3	3	227.75	0.0044208	7.26045	CENTROBLAST	NAIVE	Alpha-centractin isoform Iso 1 GN=ACTR1A OS=Homo Sapiens SV=464 PE=1	12023.8	7570.27	901.446	2590.27	32454.3	51244.9	54294	141031	61876.9	94798.7
Q13885-1	34	34	2961.7	0.0114555	4.0788	CENTROBLAST	NAIVE	Tubulin beta-2A chain isoform Iso 1 GN=TUBB2A OS=Homo Sapiens SV=798 PE=1	435445	436025	50945.7	134344	2.0713e+06	3.30018e+06	1.63948e+06	2.25151e+06	3.33656e+06	2.23099e+06
P39748-1	8	8	611.75	0.0237255	3.93333	CENTROBLAST	NAIVE	Flap endonuclease 1 isoform Iso 1 GN=FEN1 OS=Homo Sapiens SV=550 PE=1	64696.8	30206.6	3869.17	5154.25	136897	304744	114299	163416	269028	95749.9
O95433-1	8	8	467.57	0.010312	6.57766	CENTROBLAST	NAIVE	Activator of 90 kDa heat shock protein ATPase homolog 1 isoform Iso 1 GN=AHSA1 OS=Homo Sapiens SV=494 PE=1	12484.3	5353.29	434.376	1701.05	32644.9	135997	47681.6	51874.8	33791.1	76758.7
Q6P1L8-1	3	3	223.81	0.00467447	2.13908	CENTROBLAST	NAIVE	39S ribosomal protein L14, mitochondrial isoform Iso 1 GN=MRPL14 OS=Homo Sapiens SV=349 PE=1	3982.86	4663.01	3571	6297.56	10624.5	9989.03	14149.1	14229.1	14023.6	9939.77
Q71U36-1;Q9H853-1	24	24	2283.29	0.0107573	6.42227	CENTROBLAST	NAIVE	Tubulin alpha-1A chain isoform Iso 1 GN=TUBA1A OS=Homo Sapiens SV=1022 PE=1	1.87557e+06	1.5253e+06	107884	94518.1	5.85412e+06	1.17988e+07	7.56643e+06	8.08792e+06	1.97955e+07	1.34893e+07
Q01130-1	10	10	721.39	0.0446996	3.26231	CENTROBLAST	NAIVE	Serine/arginine-rich splicing factor 2 isoform Iso 1 GN=SRSF2 OS=Homo Sapiens SV=425 PE=1	238049	138914	17768.1	32830.8	308225	944520	182388	507000	523407	243053
O15392-1	3	3	197.36	0.00895268	7.96043	CENTROBLAST	NAIVE	Baculoviral IAP repeat-containing protein 5 isoform Iso 1 GN=BIRC5 OS=Homo Sapiens SV=563 PE=1	3405.17	975.688	841.903	1817.52	241.252	16500.6	12939.8	4371.86	21857.6	2294.32
Q09028-1	11	11	664.14	0.0120444	4.00144	CENTROBLAST	NAIVE	Histone-binding protein RBBP4 isoform Iso 1 GN=RBBP4 OS=Homo Sapiens SV=521 PE=1	45928.6	115473	91531.8	71044.3	663568	927057	219632	705000	909176	1.19074e+06
Q13356-1	1	1	72.69	0.00111773	93.329	CENTROBLAST	NAIVE	Peptidyl-prolyl cis-trans isomerase-like 2 isoform Iso 1 GN=PPIL2 OS=Homo Sapiens SV=506 PE=1	0	0	0	0	233.488	4260.56	15351.1	1044.12	327.786	807.576
P18077-1	6	6	251.09	0.00876576	2.16775	CENTROBLAST	NAIVE	60S ribosomal protein L35a isoform Iso 1 GN=RPL35A OS=Homo Sapiens SV=312 PE=1	64481.6	101738	82103	34586.2	79688	204002	147898	161411	182112	90594.3
Q92843-2	3	3	205.53	0.0112802	2.98606	CENTROBLAST	NAIVE	Bcl-2-like protein 2 isoform Iso 3 GN=BCL2L2 OS=Homo Sapiens SV=503 PE=1	13079.4	22993.2	11196	14455.4	109294	117608	67952.5	118639	145160	61310.4
P31483-1	3	3	187.32	0.0186592	3.62935	CENTROBLAST	NAIVE	Nucleolysin TIA-1 isoform p40 isoform Long GN=TIA1 OS=Homo Sapiens SV=328 PE=1	7501.02	3953.55	880.805	1466.18	15127.2	25198.7	37390.7	14783.6	17786	9833.58
Q9H2M9-1	3	3	127.93	0.00216468	5.20933	CENTROBLAST	NAIVE	Rab3 GTPase-activating protein non-catalytic subunit isoform Iso 1 GN=RAB3GAP2 OS=Homo Sapiens SV=583 PE=1	2973.84	2550.84	1126.44	2112.52	2690.73	20797.9	10641.4	10866.5	13991.3	3372.69
P12107-1	1	1	31.02	0.00507058	Infinity	-	-	Collagen alpha-1-XI chain isoform A GN=COL11A1 OS=Homo Sapiens SV=410 PE=1	0	0	0	0	0	685.716	349.789	0	3866.3	4463.23
P78527-1	72	72	4564.39	0.00736641	5.9715	CENTROBLAST	NAIVE	DNA-dependent protein kinase catalytic subunit isoform Iso 1 GN=PRKDC OS=Homo Sapiens SV=1453 PE=1	51897.9	26167.1	15268.5	7176.8	89195.2	417969	251262	87132	288660	87805.2
Q9UBY0-1	1	1	30.85	0.0393524	1.65571	CENTROBLAST	NAIVE	Sodium/hydrogen exchanger 2 isoform Iso 1 GN=SLC9A2 OS=Homo Sapiens SV=395 PE=1	111.492	0	0	0	91385.3	20832.7	121.243	48101.6	52015.6	30421.2
P48444-1	4	4	278.33	0.0149318	3.83756	CENTROBLAST	NAIVE	Coatomer subunit delta isoform Iso 1 GN=ARCN1 OS=Homo Sapiens SV=528 PE=1	8482.87	6299.55	896.818	1607.52	37278.1	48943.3	33498.3	41802	61753	23399.3
Q96AE4-1	12	12	838.56	0.0101766	3.81595	CENTROBLAST	NAIVE	Far upstream element-binding protein 1 isoform Iso 1 GN=FUBP1 OS=Homo Sapiens SV=605 PE=1	60848.7	54783.4	14904.2	11099.2	459104	420697	453364	323879	643197	451258
P54577-1	4	4	210.78	0.0135165	5.20244	CENTROBLAST	NAIVE	Tyrosine--tRNA ligase, cytoplasmic isoform Iso 1 GN=YARS OS=Homo Sapiens SV=749 PE=1	10154.5	22406.2	761.69	932.517	53487.2	74121.7	95511.7	106428	87228.8	93182.7
Q16630-1	6	6	520.18	0.0162887	3.48158	CENTROBLAST	NAIVE	Cleavage and polyadenylation specificity factor subunit 6 isoform Iso 1 GN=CPSF6 OS=Homo Sapiens SV=452 PE=1	24303.6	11696.5	3545.07	2083.8	138092	133062	86173.2	165989	93814.3	146673
P42768-1	5	5	302.51	0.00669642	4.99997	CENTROBLAST	NAIVE	Wiskott-Aldrich syndrome protein isoform Iso 1 GN=WAS OS=Homo Sapiens SV=474 PE=1	5961.44	8038.44	1497.99	3012.28	156960	218469	88458.4	254798	211171	104447
Q15181-1	10	10	678.39	0.00687678	7.32254	CENTROBLAST	NAIVE	Inorganic pyrophosphatase isoform Iso 1 GN=PPA1 OS=Homo Sapiens SV=619 PE=1	34765.7	43570.3	11531.8	32810	151921	435150	983568	128965	335621	127458
P11310-1	12	12	727.7	0.0170135	4.69241	CENTROBLAST	NAIVE	Medium-chain specific acyl-CoA dehydrogenase, mitochondrial isoform Iso 1 GN=ACADM OS=Homo Sapiens SV=580 PE=1	28333.7	49472.2	2340.06	10944.2	263482	398355	533557	272060	343596	116234
P62854-1	1	1	140.36	0.0111008	3.92495	CENTROBLAST	NAIVE	40S ribosomal protein S26 isoform Iso 1 GN=RPS26 OS=Homo Sapiens SV=306 PE=1	73008	115616	15870.8	12546.3	138110	183797	380618	346736	296087	186714
P98175-1	1	1	67.63	0.0140772	3.43917	CENTROBLAST	NAIVE	RNA-binding protein 10 isoform Iso 1 GN=RBM10 OS=Homo Sapiens SV=516 PE=1	3426.56	3021.57	660.484	1195.91	28846.2	22764.9	13626.3	40372.6	28652.3	22351.7
Q08752-1	1	1	33.69	0.0378788	4.28388	CENTROBLAST	NAIVE	Peptidyl-prolyl cis-trans isomerase D isoform Iso 1 GN=PPID OS=Homo Sapiens SV=563 PE=1	0.387957	59.5438	0	0	8435.13	4738.55	27.6284	4708.09	10621	16296.5
P61158-1	20	20	1493.55	0.0168294	3.445	CENTROBLAST	NAIVE	Actin-related protein 3 isoform Iso 1 GN=ACTR3 OS=Homo Sapiens SV=479 PE=1	198446	187085	33333.2	27096	1.4138e+06	1.60673e+06	781174	1.2539e+06	1.68983e+06	1.07525e+06
P42696-1	1	1	46.28	0.0331029	6.58004	CENTROBLAST	NAIVE	RNA-binding protein 34 isoform Iso 1 GN=RBM34 OS=Homo Sapiens SV=450 PE=1	864.962	0	0	0	1807.49	2020.8	12430.7	1529.46	944.115	659.79
O60812-1	7	7	453.73	0.0147673	3.19763	CENTROBLAST	NAIVE	Heterogeneous nuclear ribonucleoprotein C-like 1 isoform Iso 1 GN=HNRNPCL1 OS=Homo Sapiens SV=195 PE=1	105395	124922	32346.8	57184.9	1.42949e+06	998899	508374	1.62653e+06	1.15727e+06	1.30268e+06
O43747-1	6	6	303.36	0.00509237	5.13217	CENTROBLAST	NAIVE	AP-1 complex subunit gamma-1 isoform Iso 1 GN=AP1G1 OS=Homo Sapiens SV=468 PE=1	15489.2	13395.8	1873.34	2829.47	15220.5	40089.6	35274.8	92018.8	50331.7	32777.1
Q15054-1	3	3	184.43	0.0183183	8.14929	CENTROBLAST	NAIVE	DNA polymerase delta subunit 3 isoform Iso 1 GN=POLD3 OS=Homo Sapiens SV=461 PE=1	7273.93	1528.02	835.883	1466.61	4337.31	28473.1	21688.5	2074.25	54191.9	19411.5
P38159-1	10	10	764.07	0.01861	3.05009	CENTROBLAST	NAIVE	RNA-binding motif protein, X chromosome isoform Iso 1 GN=RBMX OS=Homo Sapiens SV=486 PE=1	63411.9	57576.7	36011.5	53119.1	865107	1.17514e+06	267470	692086	758080	386760
O15160-1	2	2	105.33	0.00654279	5.09614	CENTROBLAST	NAIVE	DNA-directed RNA polymerases I and III subunit RPAC1 isoform Iso 1 GN=POLR1C OS=Homo Sapiens SV=427 PE=1	372.501	548.18	850.564	1239.21	6442.27	12071.5	12248.8	10739.1	10382	2730.8
P04350-1;Q3ZCM7-1	7	7	665.92	0.000935519	4.53758	CENTROBLAST	NAIVE	Tubulin beta-4A chain isoform Iso 1 GN=TUBB4A OS=Homo Sapiens SV=811 PE=1	353161	369601	115948	229284	451856	1.78523e+06	804101	853155	1.83168e+06	1.62226e+06
P13929-1	2	1	221.26	0.0038554	14.8079	CENTROBLAST	NAIVE	Beta-enolase isoform Iso 1 GN=ENO3 OS=Homo Sapiens SV=618 PE=1	2349.28	759.496	821.074	554.962	6203.72	12431.4	107538	8576	20507.1	9223.16
P09622-1	8	8	557.2	0.0177857	4.50186	CENTROBLAST	NAIVE	Dihydrolipoyl dehydrogenase, mitochondrial isoform Iso 1 GN=DLD OS=Homo Sapiens SV=552 PE=1	13676.9	21922.7	1489.84	1402.18	127894	74239.8	207772	169696	220210	77124.3
O43242-1	8	8	503.97	0.00448101	3.13863	CENTROBLAST	NAIVE	26S proteasome non-ATPase regulatory subunit 3 isoform Iso 1 GN=PSMD3 OS=Homo Sapiens SV=511 PE=1	22726.8	68002.5	22124.9	18842.7	77336.5	171910	84304.9	103970	158414	137479
Q13177-1	7	7	439.62	0.0202729	3.36535	CENTROBLAST	NAIVE	Serine/threonine-protein kinase PAK 2 isoform Iso 1 GN=PAK2 OS=Homo Sapiens SV=593 PE=1	3685.01	10513	533.298	2391.64	56350.3	76480.8	37753.5	38159.4	53597.7	41271.2
P14618-1	46	46	3803.27	0.015884	4.15181	CENTROBLAST	NAIVE	Pyruvate kinase PKM isoform M2 GN=PKM OS=Homo Sapiens SV=1139 PE=1	449531	740549	60576	149705	2.64563e+06	3.47325e+06	1.79365e+06	2.20296e+06	6.10775e+06	3.22057e+06
Q13451-1	1	1	47.85	0.0166264	5.93308	CENTROBLAST	NAIVE	Peptidyl-prolyl cis-trans isomerase FKBP5 isoform Iso 1 GN=FKBP5 OS=Homo Sapiens SV=660 PE=1	1438.62	8827.84	482.962	2693.07	17962.8	31131.5	8958.94	20526.8	78389.9	47323
Q9HBI0-1	2	2	72.56	0.00353451	224.781	-	-	Gamma-parvin isoform Iso 1 GN=PARVG OS=Homo Sapiens SV=388 PE=1	0	37.4254	0	0	0	30.838	72.5827	87.0612	724.237	7497.82
Q7L513-1	1	1	81.03	0.0161367	30.6613	CENTROBLAST	NAIVE	Fc receptor-like A isoform Iso 1 GN=FCRLA OS=Homo Sapiens SV=321 PE=1	1662.62	2997.17	41.9832	0	6057.11	61081.2	87792.4	64498.5	104089	12420.8
Q9H9B4-1;Q9BWM7-1	9	9	595.09	0.011074	3.76613	CENTROBLAST	NAIVE	Sideroflexin-1 isoform Iso 1 GN=SFXN1 OS=Homo Sapiens SV=449 PE=1	28654.6	28220.3	9809.08	3710.12	63304.6	101521	83211.9	105795	149247	63752.2
Q12874-1	5	5	324.22	0.0426504	2.03491	CENTROBLAST	NAIVE	Splicing factor 3A subunit 3 isoform Iso 1 GN=SF3A3 OS=Homo Sapiens SV=513 PE=1	45321.4	40423.8	38553	22199.3	147009	158016	65059.7	124687	166644	82851.2
O14556-1	1	1	41.93	0.00623737	7.53759	CENTROBLAST	NAIVE	Glyceraldehyde-3-phosphate dehydrogenase, testis-specific isoform Iso 1 GN=GAPDHS OS=Homo Sapiens SV=413 PE=1	7526.42	75302.3	5305.7	29973	23725.9	72981.4	82828.6	198817	509918	204536
P62191-1	6	6	391.3	0.0280415	3.13869	CENTROBLAST	NAIVE	26S protease regulatory subunit 4 isoform Iso 1 GN=PSMC1 OS=Homo Sapiens SV=442 PE=1	11829.9	13565.9	2397.21	1781.5	71585.7	72798.6	27445.8	40697.3	90007.5	86560.9
Q8TCC7-1	1	1	33.84	0.0411548	3.81442	CENTROBLAST	NAIVE	Solute carrier family 22 member 8 isoform Iso 1 GN=SLC22A8 OS=Homo Sapiens SV=394 PE=1	531.202	0	0	0	24210.3	13170.7	949.982	1008.68	8460.17	70785.1
Q92973-1	9	9	529.52	0.000110958	5.29637	CENTROBLAST	NAIVE	Transportin-1 isoform Iso 1 GN=TNPO1 OS=Homo Sapiens SV=547 PE=1	10333.4	6732.28	14418.1	12122.9	16822.7	58422.8	52418	109804	62012.5	37400
P14866-1	21	21	1565.89	0.0276649	3.13809	CENTROBLAST	NAIVE	Heterogeneous nuclear ribonucleoprotein L isoform Iso 1 GN=HNRNPL OS=Homo Sapiens SV=742 PE=1	81384.5	79075.1	16238.2	12828.6	821547	731584	172836	817587	861737	589090
P36578-1	16	16	1098.54	0.0179091	3.66087	CENTROBLAST	NAIVE	60S ribosomal protein L4 isoform Iso 1 GN=RPL4 OS=Homo Sapiens SV=499 PE=1	103243	132167	29901.5	13217.9	267853	719241	350363	277185	404159	249292
P11021-1;O95399-1;P17066-1	30	30	2674.08	0.011206	4.8859	CENTROBLAST	NAIVE	78 kDa glucose-regulated protein isoform Iso 1 GN=HSPA5 OS=Homo Sapiens SV=910 PE=1	666944	445607	46431	211661	2.67205e+06	4.7442e+06	2.2432e+06	2.60362e+06	6.25123e+06	3.90993e+06
Q8NHW5-1	7	7	485.93	0.0144024	5.16841	CENTROBLAST	NAIVE	60S acidic ribosomal protein P0-like isoform Iso 1 GN=RPLP0P6 OS=Homo Sapiens SV=267 PE=5	75589.1	73551.4	7489.75	51296.2	449922	874674	172780	768432	858530	725614
P09972-1	8	8	651.52	0.00427317	4.5828	CENTROBLAST	NAIVE	Fructose-bisphosphate aldolase C isoform Iso 1 GN=ALDOC OS=Homo Sapiens SV=627 PE=1	66955.8	59215.5	57696.9	61763.7	611979	395537	843455	636486	1.4309e+06	623877
P62888-1	7	7	784.57	0.0133582	5.51246	CENTROBLAST	NAIVE	60S ribosomal protein L30 isoform Iso 1 GN=RPL30 OS=Homo Sapiens SV=474 PE=1	91819.6	374076	145067	24245.7	354522	614805	2.79646e+06	509529	938083	596975
P26368-1	8	8	677.26	0.0258269	3.79259	CENTROBLAST	NAIVE	Splicing factor U2AF 65 kDa subunit isoform Iso 1 GN=U2AF2 OS=Homo Sapiens SV=567 PE=1	21787.7	35885.1	4809.4	814.39	181770	227236	156428	111980	253090	180704
P40763-1	5	5	332.62	0.00781708	4.06523	CENTROBLAST	NAIVE	Signal transducer and activator of transcription 3 isoform Iso 1 GN=STAT3 OS=Homo Sapiens SV=696 PE=1	3724.12	3711.28	1290.11	14557.5	17918.4	48449.3	34184.4	22175.3	25604.4	37080.4
P68371-1	1	1	93.15	0.0179103	5.29277	CENTROBLAST	NAIVE	Tubulin beta-4B chain isoform Iso 1 GN=TUBB4B OS=Homo Sapiens SV=873 PE=1	64680.4	158982	10890.6	46503.9	374661	584460	227197	724031	1.60511e+06	329766
Q14103-1	12	12	1035.97	0.0224483	3.662	CENTROBLAST	NAIVE	Heterogeneous nuclear ribonucleoprotein D0 isoform Iso 1 GN=HNRNPD OS=Homo Sapiens SV=620 PE=1	204841	332547	23006.5	10910.4	2.54641e+06	2.89772e+06	1.40869e+06	2.92387e+06	2.5696e+06	1.61719e+06
P22695-1	11	11	783.97	0.013695	3.69779	CENTROBLAST	NAIVE	Cytochrome b-c1 complex subunit 2, mitochondrial isoform Iso 1 GN=UQCRC2 OS=Homo Sapiens SV=575 PE=1	50283.7	72014.1	24080.6	40211.7	334359	407066	251114	561253	572452	134474
P60842-1	22	22	1674.46	0.00827809	4.25605	CENTROBLAST	NAIVE	Eukaryotic initiation factor 4A-I isoform Iso 1 GN=EIF4A1 OS=Homo Sapiens SV=654 PE=1	117967	79163	101021	71516.6	371765	951103	171502	894702	675552	462712
P62253-1	2	2	169.63	0.0165702	5.75855	CENTROBLAST	NAIVE	Ubiquitin-conjugating enzyme E2 G1 isoform Iso 1 GN=UBE2G1 OS=Homo Sapiens SV=467 PE=1	606.231	10192.9	6682.57	7773.17	24648.3	18656.5	30460.8	70771.7	63941.6	103539
P07437-1	7	7	856.72	0.0127076	3.71384	CENTROBLAST	NAIVE	Tubulin beta chain isoform Iso 1 GN=TUBB OS=Homo Sapiens SV=957 PE=1	303392	513675	130557	146655	1.04896e+06	1.63128e+06	1.59431e+06	857037	3.11223e+06	764783
P49321-1	9	9	472.81	0.0131541	7.01547	CENTROBLAST	NAIVE	Nuclear autoantigenic sperm protein isoform Iso 1 GN=NASP OS=Homo Sapiens SV=772 PE=1	24741.8	49768.1	3115.56	5383.1	150449	229441	657140	82830.4	497652	170747
Q5TBB1-1	1	1	41.1	0.0207538	6.71733	CENTROBLAST	NAIVE	Ribonuclease H2 subunit B isoform Iso 1 GN=RNASEH2B OS=Homo Sapiens SV=430 PE=1	696.631	0	0	0	417.469	2944.52	1291.75	753.443	472.392	2021.67
P62837-1	1	1	59.09	0.00985678	3.0267	CENTROBLAST	NAIVE	Ubiquitin-conjugating enzyme E2 D2 isoform Iso 1 GN=UBE2D2 OS=Homo Sapiens SV=459 PE=1	44381.6	68717.2	13687.2	21229.4	89857	119273	102812	204565	187772	105547
P18858-1	6	6	329.35	0.0230091	4.78226	CENTROBLAST	NAIVE	DNA ligase 1 isoform Iso 1 GN=LIG1 OS=Homo Sapiens SV=617 PE=1	4234.75	3215.65	318.096	6650.45	3134.18	18646.3	21948.1	3817.76	23244.7	16286.8
Q99729-2	2	2	142.42	0.0336474	4.35251	CENTROBLAST	NAIVE	Heterogeneous nuclear ribonucleoprotein A/B isoform Iso 2 GN=HNRNPAB OS=Homo Sapiens SV=515 PE=1	81164.9	82963.9	10880.5	21841.8	631986	1.11609e+06	116460	870181	1.2028e+06	301987
P40227-1	14	14	1249.24	0.0236441	2.98541	CENTROBLAST	NAIVE	T-complex protein 1 subunit zeta isoform Iso 1 GN=CCT6A OS=Homo Sapiens SV=560 PE=1	44366.4	66801.3	15852.6	23919.8	529014	413715	129691	410909	583053	492573
P52292-1	4	4	220.75	0.0163374	33.5046	CENTROBLAST	NAIVE	Importin subunit alpha-1 isoform Iso 1 GN=KPNA2 OS=Homo Sapiens SV=469 PE=1	1861.3	4472.43	54.3966	0	2450.01	59150.8	100007	13269.3	98663.9	25027.2
Q2VIR3-1	3	3	204.59	0.0069933	3.71484	CENTROBLAST	NAIVE	Putative eukaryotic translation initiation factor 2 subunit 3-like protein isoform Iso 1 GN=EIF2S3L OS=Homo Sapiens SV=231 PE=5	18562.4	24115.8	25759.5	8661.29	70470.2	163969	56510.6	126323	140580	60813.6
Q9BYX7-1	3	3	281.96	0.0278508	2.55497	CENTROBLAST	NAIVE	Putative beta-actin-like protein 3 isoform Iso 1 GN=POTEKP OS=Homo Sapiens SV=446 PE=5	1.36627e+06	1.51726e+06	280882	857837	8.93909e+06	6.23847e+06	6.06866e+06	1.06067e+07	5.78645e+06	4.41553e+06
P38606-1	4	4	207.66	0.0172258	3.42413	CENTROBLAST	NAIVE	V-type proton ATPase catalytic subunit A isoform Iso 1 GN=ATP6V1A OS=Homo Sapiens SV=586 PE=1	4345.25	3151.89	523.954	754.549	19912.6	12571	29227.5	17631.2	16790.9	22011.5
O15042-1	2	2	132.76	0.0351463	2.92017	CENTROBLAST	NAIVE	U2 snRNP-associated SURP motif-containing protein isoform Iso 1 GN=U2SURP OS=Homo Sapiens SV=534 PE=1	6572.44	8481.49	5485.11	4591.65	28545.2	19101	14297	74437.8	32423.6	16483.6
P15498-1	1	1	68.81	5.00286e-07	Infinity	CENTROBLAST	NAIVE	Proto-oncogene vav isoform Iso 1 GN=VAV1 OS=Homo Sapiens SV=486 PE=1	0	0	0	0	0	6589.16	2431.44	2695.39	760.775	271.493
Q15366-1	5	5	447.64	0.0203132	4.69904	CENTROBLAST	NAIVE	Poly-rC-binding protein 2 isoform Iso 1 GN=PCBP2 OS=Homo Sapiens SV=616 PE=1	162243	71033.3	32921.2	257146	580666	1.28532e+06	281062	1.88881e+06	1.27235e+06	460246
Q13283-1	6	6	427.15	0.0156447	5.2115	CENTROBLAST	NAIVE	Ras GTPase-activating protein-binding protein 1 isoform Iso 1 GN=G3BP1 OS=Homo Sapiens SV=645 PE=1	69207.6	39693.3	9758.37	2250.6	98669.5	329449	140670	164485	361907	147827
P04844-1	7	7	517.57	0.041717	2.55225	CENTROBLAST	NAIVE	Dolichyl-diphosphooligosaccharide--protein glycosyltransferase subunit 2 isoform Iso 1 GN=RPN2 OS=Homo Sapiens SV=657 PE=1	22755.2	15572.9	8061.56	7508.09	83651.6	105740	56370.1	51654.2	111178	26117.9
O96008-1	2	2	113.83	0.0244212	3.61732	CENTROBLAST	NAIVE	Mitochondrial import receptor subunit TOM40 homolog isoform Iso 1 GN=TOMM40 OS=Homo Sapiens SV=459 PE=1	6314.31	20395	2014.59	1890.79	16896.6	41133.3	25764.1	37509.4	56496.6	10960.3
P29372-1	1	1	42.94	0.0253499	5.59807	CENTROBLAST	NAIVE	DNA-3-methyladenine glycosylase isoform Iso 1 GN=MPG OS=Homo Sapiens SV=582 PE=1	380.185	0	0	0	4561.19	18567.3	921.082	2063.18	4236.03	1874.63
Q14204-1	13	13	972.58	0.00376663	7.5791	CENTROBLAST	NAIVE	Cytoplasmic dynein 1 heavy chain 1 isoform Iso 1 GN=DYNC1H1 OS=Homo Sapiens SV=1259 PE=1	6583.49	3899.43	1072.48	2514.18	10108.4	78570.4	49167.4	18439.2	24731.5	12339
Q92797-1	2	2	159.74	0.00063159	10.0111	CENTROBLAST	NAIVE	Symplekin isoform Iso 1 GN=SYMPK OS=Homo Sapiens SV=586 PE=1	2672.91	3002.29	1173.42	537.127	2420.04	45298.9	18565.6	9593.66	11819.5	12888.9
P31943-1	21	21	1961.38	0.023012	4.60486	CENTROBLAST	NAIVE	Heterogeneous nuclear ribonucleoprotein H isoform Iso 1 GN=HNRNPH1 OS=Homo Sapiens SV=621 PE=1	317258	156617	86092	14250.7	2.21264e+06	3.08465e+06	486822	3.48262e+06	3.15141e+06	2.6276e+06
P20073-1	5	5	324.19	0.0280325	3.67748	CENTROBLAST	NAIVE	Annexin A7 isoform Iso 1 GN=ANXA7 OS=Homo Sapiens SV=424 PE=1	9727.57	33963.7	786.039	2025.6	98591.2	107072	78012.1	177051	115249	56197.2
P50991-1	17	17	1333.11	0.014013	3.2318	CENTROBLAST	NAIVE	T-complex protein 1 subunit delta isoform Iso 1 GN=CCT4 OS=Homo Sapiens SV=638 PE=1	88115.9	78185.5	16954.3	52063.4	281825	370323	209916	346791	512375	231902
Q9Y5B9-1	14	14	850.11	0.00778913	4.63672	CENTROBLAST	NAIVE	FACT complex subunit SPT16 isoform Iso 1 GN=SUPT16H OS=Homo Sapiens SV=615 PE=1	61472.2	50795.4	13518.6	5967.92	103935	312144	185494	130254	231322	233608
Q9BTT0-1	8	8	945.01	0.0245965	2.58366	CENTROBLAST	NAIVE	Acidic leucine-rich nuclear phosphoprotein 32 family member E isoform Iso 1 GN=ANP32E OS=Homo Sapiens SV=444 PE=1	130234	47328.2	83356.8	52806.5	201485	260821	107710	214991	460215	287392
Q9H492-1	1	1	37.76	0.0255956	3.20975	CENTROBLAST	NAIVE	Microtubule-associated proteins 1A/1B light chain 3A isoform Iso 1 GN=MAP1LC3A OS=Homo Sapiens SV=428 PE=1	19606.6	977.859	721.881	52.981	1152.95	5954.03	18095	17060.9	17748.8	13399.8
P49588-1	11	11	652.25	0.0165799	4.21997	CENTROBLAST	NAIVE	Alanine--tRNA ligase, cytoplasmic isoform Iso 1 GN=AARS OS=Homo Sapiens SV=759 PE=1	23853.2	20223.9	1096.22	6871.32	39144.9	74624.1	69029.5	54011.4	98853.4	88298
P09110-1	4	4	303.25	0.0348249	3.61671	CENTROBLAST	NAIVE	3-ketoacyl-CoA thiolase, peroxisomal isoform Iso 1 GN=ACAA1 OS=Homo Sapiens SV=565 PE=1	257.911	9880.56	507.498	2244.2	6122.51	10026.8	5113.9	27142.8	13703.6	12776.2
Q9HAV7-1	3	3	150.06	0.0210004	4.14942	CENTROBLAST	NAIVE	GrpE protein homolog 1, mitochondrial isoform Iso 1 GN=GRPEL1 OS=Homo Sapiens SV=415 PE=1	12882.1	7126.27	11630	4798.18	14540.8	12676	31416.8	25799	24912.2	116722
Q9Y2R0-1	1	1	64.54	0.00814818	2.45754	CENTROBLAST	NAIVE	Cytochrome c oxidase assembly factor 3 homolog, mitochondrial isoform Iso 1 GN=COA3 OS=Homo Sapiens SV=394 PE=1	16196.1	19780.6	16350.5	9524.78	20797.1	32420.3	59833.1	60941.6	25179.9	24738.2
Q9GZU8-1	1	1	79.95	0.0251209	4.09625	CENTROBLAST	NAIVE	Protein FAM192A isoform Iso 1 GN=FAM192A OS=Homo Sapiens SV=370 PE=1	40258.2	25009.1	2338.78	4932.41	38685.2	88952.5	26797.6	103565	141607	94677.5
Q9H0A0-1	3	3	182.62	0.00868982	5.85628	CENTROBLAST	NAIVE	RNA cytidine acetyltransferase isoform Iso 1 GN=NAT10 OS=Homo Sapiens SV=517 PE=1	6095.01	8709.82	1267.73	1302.48	11814.7	37936.1	20381.6	70149.7	31491.4	10984.3
O95831-1	8	8	559.09	0.0190455	3.22812	CENTROBLAST	NAIVE	Apoptosis-inducing factor 1, mitochondrial isoform Iso 1 GN=AIFM1 OS=Homo Sapiens SV=608 PE=1	34112.3	15893.4	50439	17162	228144	319812	84342.6	284555	278659	148756
P62834-1	8	8	590.92	0.0337713	2.10593	CENTROBLAST	NAIVE	Ras-related protein Rap-1A isoform Iso 1 GN=RAP1A OS=Homo Sapiens SV=461 PE=1	81817.8	63171	53016	36398.5	103682	173195	126523	62055.8	226893	123318
P51608-2	1	1	65.04	0.00564184	856.334	NAIVE	CENTROBLAST	Methyl-CpG-binding protein 2 isoform B GN=MECP2 OS=Homo Sapiens SV=587 PE=1	71.4135	1554.82	58553.5	27903.7	384204	18.8998	0	0	0	532.623
P50502-1	5	5	339.78	0.0156013	3.6385	CENTROBLAST	NAIVE	Hsc70-interacting protein isoform Iso 1 GN=ST13 OS=Homo Sapiens SV=469 PE=1	70706.3	314708	42102.7	25875.6	450425	457132	1.12639e+06	614707	684954	405355
Q16629-1	5	5	348.09	0.0240083	3.49946	CENTROBLAST	NAIVE	Serine/arginine-rich splicing factor 7 isoform Iso 1 GN=SRSF7 OS=Homo Sapiens SV=500 PE=1	67654.8	102897	8123.23	110261	294913	486861	273093	444222	564290	274688
Q05519-1	3	3	187.02	0.0407159	3.00952	CENTROBLAST	NAIVE	Serine/arginine-rich splicing factor 11 isoform Iso 1 GN=SRSF11 OS=Homo Sapiens SV=494 PE=1	17482.6	6070.61	1696.56	1434.63	53781.6	39113.4	40664.5	15750.1	91899.8	54736.4
P06576-1	40	40	3907.93	0.0328039	2.76318	CENTROBLAST	NAIVE	ATP synthase subunit beta, mitochondrial isoform Iso 1 GN=ATP5B OS=Homo Sapiens SV=862 PE=1	323319	108635	26077.8	25607.2	2.97685e+06	1.93519e+06	580698	2.04701e+06	3.49231e+06	1.50675e+06
P41252-1	9	9	543	0.015446	4.56726	CENTROBLAST	NAIVE	Isoleucine--tRNA ligase, cytoplasmic isoform Iso 1 GN=IARS OS=Homo Sapiens SV=702 PE=1	22815.4	14682.3	12070.9	10653.9	21518.3	100593	71458.9	17295	152249	31734.8
Q8WWY3-1	7	7	450.67	0.0205026	6.10903	CENTROBLAST	NAIVE	U4/U6 small nuclear ribonucleoprotein Prp31 isoform Iso 1 GN=PRPF31 OS=Homo Sapiens SV=522 PE=1	16472	10823.4	1670.74	1870.42	49961.2	53433.7	264936	59427.3	93420.5	22378.5
P18754-1	6	6	443.27	0.0489671	2.82331	CENTROBLAST	NAIVE	Regulator of chromosome condensation isoform Iso 1 GN=RCC1 OS=Homo Sapiens SV=566 PE=1	12606.5	5645.57	2502.54	417.022	83237.8	84704.7	14336.4	60196	84201	51342
Q99986-1	4	4	200.4	0.0438375	2.95221	CENTROBLAST	NAIVE	Serine/threonine-protein kinase VRK1 isoform Iso 1 GN=VRK1 OS=Homo Sapiens SV=580 PE=1	10725	5933.34	17885.5	24500.8	26023.2	30084	101912	32450.1	69933.1	16758.9
P50395-1	24	24	1823.84	0.0219462	3.58549	CENTROBLAST	NAIVE	Rab GDP dissociation inhibitor beta isoform Iso 1 GN=GDI2 OS=Homo Sapiens SV=543 PE=1	264444	157791	20808.4	27676.1	922639	1.14902e+06	556672	1.17935e+06	1.44539e+06	665438
Q16555-1	9	9	738.15	0.0222226	4.05239	CENTROBLAST	NAIVE	Dihydropyrimidinase-related protein 2 isoform Iso 1 GN=DPYSL2 OS=Homo Sapiens SV=687 PE=1	9813.04	29725.3	766.513	1609.98	81248.4	118556	96591.9	71097.2	146403	66456.8
Q9UHX1-1	12	12	844.38	0.0405746	3.48983	CENTROBLAST	NAIVE	Poly-U-binding-splicing factor PUF60 isoform Iso 1 GN=PUF60 OS=Homo Sapiens SV=547 PE=1	27310.2	22130	600.199	2981.73	235489	191079	45066.6	227633	355191	187888
Q15435-1	7	7	485.21	0.0303271	3.80905	CENTROBLAST	NAIVE	Protein phosphatase 1 regulatory subunit 7 isoform Iso 1 GN=PPP1R7 OS=Homo Sapiens SV=490 PE=1	14572.3	11079.8	928.787	601.409	45005.6	60588.4	23576.5	87079.9	56250.5	47472.7
Q9GZZ1-1	4	4	248.5	0.0161476	8.37227	CENTROBLAST	NAIVE	N-alpha-acetyltransferase 50 isoform Iso 1 GN=NAA50 OS=Homo Sapiens SV=331 PE=1	17490.6	11554.4	1565.69	769.083	3956.51	30666.9	87445.9	8176.16	34307.9	135247
P07910-1	7	7	623.3	0.0280389	4.33875	CENTROBLAST	NAIVE	Heterogeneous nuclear ribonucleoproteins C1/C2 isoform C2 GN=HNRNPC OS=Homo Sapiens SV=639 PE=1	196125	145663	9087.46	7231.58	1.92955e+06	2.35503e+06	336812	2.24527e+06	2.46576e+06	2.52269e+06
Q9NVI7-1	4	4	231.74	0.0179569	4.97346	CENTROBLAST	NAIVE	ATPase family AAA domain-containing protein 3A isoform Iso 1 GN=ATAD3A OS=Homo Sapiens SV=400 PE=1	24256.7	10268.1	783.203	1976.23	19661	72042.8	93270.1	53941.3	43126.8	20833.4
P31150-1	12	12	859.97	0.00996973	2.9963	CENTROBLAST	NAIVE	Rab GDP dissociation inhibitor alpha isoform Iso 1 GN=GDI1 OS=Homo Sapiens SV=543 PE=1	142797	128377	47465.1	36581.8	364495	475665	307985	418664	461971	492205
P35659-1	9	9	614.3	0.0333348	3.50827	CENTROBLAST	NAIVE	Protein DEK isoform Iso 1 GN=DEK OS=Homo Sapiens SV=530 PE=1	78821.1	60314.7	7511.89	9706.84	539425	690008	97806.1	554145	521376	577650
P43686-1	7	7	567.92	0.0348023	14.8297	CENTROBLAST	NAIVE	26S protease regulatory subunit 6B isoform Iso 1 GN=PSMC4 OS=Homo Sapiens SV=602 PE=1	4065.37	790.474	0	421.51	24012.6	39561.4	7261.13	130450	116368	140721
Q7L576-1	7	7	368.65	0.0152762	3.26541	CENTROBLAST	NAIVE	Cytoplasmic FMR1-interacting protein 1 isoform Iso 1 GN=CYFIP1 OS=Homo Sapiens SV=452 PE=1	32578.2	24324	9743.21	3576.2	39191.5	61918.6	47158.8	113999	75214.3	58988.6
Q9BPZ7-1	1	1	44.78	0.00506467	Infinity	-	-	Target of rapamycin complex 2 subunit MAPKAP1 isoform Iso 1 GN=MAPKAP1 OS=Homo Sapiens SV=477 PE=1	0	0	0	0	0	1332.08	163.542	708.823	0	2506.06
Q9H3S4-1	1	1	43.11	0.0165951	36.9641	NAIVE	CENTROBLAST	Thiamin pyrophosphokinase 1 isoform Iso 1 GN=TPK1 OS=Homo Sapiens SV=474 PE=1	8411.08	6741.66	4845.68	39.8145	59.5274	0	10.3035	0	533.407	0
P46060-1	8	8	581.06	0.0215118	3.42274	CENTROBLAST	NAIVE	Ran GTPase-activating protein 1 isoform Iso 1 GN=RANGAP1 OS=Homo Sapiens SV=532 PE=1	40469.4	13304.8	7249.24	2181.25	80199.8	97905	69008.9	71941.4	155782	96198.7
Q58FF7-1	21	21	1242.87	0.0370182	3.50277	CENTROBLAST	NAIVE	Putative heat shock protein HSP 90-beta-3 isoform Iso 1 GN=HSP90AB3P OS=Homo Sapiens SV=413 PE=5	392325	268264	114799	183625	721591	1.54336e+06	822159	251379	2.28416e+06	985717
P51991-1	18	18	1506.3	0.0454414	3.56658	CENTROBLAST	NAIVE	Heterogeneous nuclear ribonucleoprotein A3 isoform Iso 1 GN=HNRNPA3 OS=Homo Sapiens SV=513 PE=1	134771	109569	15741.6	56125	1.1533e+06	1.30789e+06	161219	2.24215e+06	875263	654592
Q99504-1	1	1	83.77	0.0102071	26.4512	CENTROBLAST	NAIVE	Eyes absent homolog 3 isoform Iso 1 GN=EYA3 OS=Homo Sapiens SV=437 PE=1	50.2638	3.73458	0	0	591.379	9721.61	5151.67	140.231	679.306	1378.22
P34931-1	7	7	498.77	0.029967	2.58281	CENTROBLAST	NAIVE	Heat shock 70 kDa protein 1-like isoform Iso 1 GN=HSPA1L OS=Homo Sapiens SV=528 PE=1	480481	150770	59297.2	302232	1.92301e+06	1.73028e+06	1.21078e+06	1.11692e+06	2.23716e+06	1.23578e+06
P04075-1	20	20	1674.39	0.0194625	3.35113	CENTROBLAST	NAIVE	Fructose-bisphosphate aldolase A isoform Iso 1 GN=ALDOA OS=Homo Sapiens SV=874 PE=1	100154	187920	67366.4	279575	1.41733e+06	1.51155e+06	420653	1.63777e+06	1.76196e+06	1.54574e+06
Q15021-1	6	6	348.8	0.00877719	9.96924	CENTROBLAST	NAIVE	Condensin complex subunit 1 isoform Iso 1 GN=NCAPD2 OS=Homo Sapiens SV=627 PE=1	4424.23	3648.55	1790.09	409.933	6823.58	86355.9	37589.7	7435.81	28538.5	10518.1
O43252-1	3	3	182.96	0.0380352	126.253	-	-	Bifunctional 3'-phosphoadenosine 5'-phosphosulfate synthase 1 isoform Iso 1 GN=PAPSS1 OS=Homo Sapiens SV=511 PE=1	120.891	7.68403e-05	0	0	0.496154	100.744	8269.96	6220.24	0	734.624
P08243-1	2	2	130.07	0.0205068	20.4977	CENTROBLAST	NAIVE	Asparagine synthetase [glutamine-hydrolyzing] isoform Iso 1 GN=ASNS OS=Homo Sapiens SV=577 PE=1	1677.6	1272.72	0	180.914	2181.08	36939.4	16669.4	19766.3	23457.5	12057.8
Q86YP4-1	1	1	53.5	0.0172706	3.65844	CENTROBLAST	NAIVE	Transcriptional repressor p66-alpha isoform Iso 1 GN=GATAD2A OS=Homo Sapiens SV=542 PE=1	17348.8	21033.8	9161.97	2487.78	51397.5	83314	35074.4	124768	70026.9	57892.3
P78371-1	24	24	2376.4	0.0271774	1.75622	CENTROBLAST	NAIVE	T-complex protein 1 subunit beta isoform Iso 1 GN=CCT2 OS=Homo Sapiens SV=772 PE=1	41089.1	65929.2	68140.3	14433.4	9.43364e+06	4.33643e+06	823869	2.47337e+06	4.72807e+06	4.53877e+06
Q9NZI7-1	1	1	74.98	0.0102536	5.41463	CENTROBLAST	NAIVE	Upstream-binding protein 1 isoform Iso 1 GN=UBP1 OS=Homo Sapiens SV=389 PE=1	1367.2	0	0	0	0	1896.3	4618.31	438.79	286.009	163.488
P07900-1;Q9NQH7-1	25	25	1799.16	0.0250185	3.51124	CENTROBLAST	NAIVE	Heat shock protein HSP 90-alpha isoform Iso 1 GN=HSP90AA1 OS=Homo Sapiens SV=1191 PE=1	1.15486e+06	621345	45349.4	116067	2.23239e+06	2.92939e+06	2.34709e+06	2.37584e+06	3.81234e+06	3.17726e+06
P41250-1	6	6	450.99	0.0147726	4.36266	CENTROBLAST	NAIVE	Glycine--tRNA ligase isoform Iso 1 GN=GARS OS=Homo Sapiens SV=735 PE=1	25513	20729.6	1506.31	14370.8	36871.1	101512	109634	100926	73755.6	46035.8
P52597-1	12	12	1089.29	0.0209122	4.50096	CENTROBLAST	NAIVE	Heterogeneous nuclear ribonucleoprotein F isoform Iso 1 GN=HNRNPF OS=Homo Sapiens SV=525 PE=1	85126.2	179024	19476.6	15071	860223	1.15284e+06	236792	1.36921e+06	1.65654e+06	800877
Q9UJZ1-1	10	10	746.69	0.0236925	3.87013	CENTROBLAST	NAIVE	Stomatin-like protein 2, mitochondrial isoform Iso 1 GN=STOML2 OS=Homo Sapiens SV=481 PE=1	83544.1	20423.8	5578.52	3734.2	166186	162233	191769	295206	341015	91350.3
O60506-1	19	19	1248.58	0.0289936	3.31488	CENTROBLAST	NAIVE	Heterogeneous nuclear ribonucleoprotein Q isoform Iso 1 GN=SYNCRIP OS=Homo Sapiens SV=618 PE=1	74492.2	74876.8	10775.1	5614.53	479955	546338	536476	211488	609162	237002
O75533-1	20	20	1265.71	0.0164767	3.83823	CENTROBLAST	NAIVE	Splicing factor 3B subunit 1 isoform Iso 1 GN=SF3B1 OS=Homo Sapiens SV=715 PE=1	22637.7	24446.3	6376.73	2251.34	34255.9	97594.6	82525.4	35136.2	85025.3	45036.7
Q9H4A6-1	1	1	83.75	0.0193407	5.29423	CENTROBLAST	NAIVE	Golgi phosphoprotein 3 isoform Iso 1 GN=GOLPH3 OS=Homo Sapiens SV=449 PE=1	3298.99	6427.85	2383.9	4264.12	16420.5	17378.3	5795.97	29939.8	60700.6	59811.6
Q5T1C6-1	1	1	49.99	0.0246782	10.7398	CENTROBLAST	NAIVE	Acyl-coenzyme A thioesterase THEM4 isoform Iso 1 GN=THEM4 OS=Homo Sapiens SV=390 PE=1	2477.66	0	642.814	0	21.4789	2084.47	12105.9	622.727	13490.5	5440.43
Q9NW64-1	3	3	166.41	0.0383666	2.63847	CENTROBLAST	NAIVE	Pre-mRNA-splicing factor RBM22 isoform Iso 1 GN=RBM22 OS=Homo Sapiens SV=456 PE=1	5110.71	20024.9	3842.26	2681.16	90463.9	65815.7	18857.7	69008.3	83623.4	84912.8
P33993-1	20	20	1184.37	0.0162524	6.4313	CENTROBLAST	NAIVE	DNA replication licensing factor MCM7 isoform Iso 1 GN=MCM7 OS=Homo Sapiens SV=702 PE=1	71730.4	36077.2	1238.13	7400.93	122013	444502	304252	124606	454308	205936
P00492-1	8	8	536.37	0.0274891	2.98195	CENTROBLAST	NAIVE	Hypoxanthine-guanine phosphoribosyltransferase isoform Iso 1 GN=HPRT1 OS=Homo Sapiens SV=573 PE=1	39198.5	44329.4	5637.35	18286.8	78346	131375	109689	45948.7	118251	148776
P29692-1	7	7	495.28	0.0186813	3.97193	CENTROBLAST	NAIVE	Elongation factor 1-delta isoform Iso 1 GN=EEF1D OS=Homo Sapiens SV=625 PE=1	33728.8	66939.9	18148.3	25897.6	471530	491232	98377.6	687279	639903	530888
P17987-1	22	22	1605.49	0.00750189	4.32723	CENTROBLAST	NAIVE	T-complex protein 1 subunit alpha isoform Iso 1 GN=TCP1 OS=Homo Sapiens SV=688 PE=1	111204	87226.9	18550.9	17028.6	203498	455275	247673	377239	537334	275682
Q8TDD1-1	2	2	115.11	0.0163752	2.54783	CENTROBLAST	NAIVE	ATP-dependent RNA helicase DDX54 isoform Iso 1 GN=DDX54 OS=Homo Sapiens SV=528 PE=1	2335.01	2803.52	1722.32	1998.79	15090.2	16641.2	10154.1	6956.11	15611.3	11657.4
Q9UKT9-1	1	1	103.2	0.0345195	3.85196	CENTROBLAST	NAIVE	Zinc finger protein Aiolos isoform Iso 1 GN=IKZF3 OS=Homo Sapiens SV=440 PE=1	11440.3	14739.9	2358.59	1309.73	153522	182858	25602.4	77107.9	320093	100674
P31939-1	20	20	1353.86	0.0403352	2.86499	CENTROBLAST	NAIVE	Bifunctional purine biosynthesis protein PURH isoform Iso 1 GN=ATIC OS=Homo Sapiens SV=704 PE=1	26332	14452.7	1342.86	23576.5	223763	278291	73782.9	138872	159520	178854
Q6NXE6-1	1	1	95.62	0.00354895	58.5091	CENTROBLAST	NAIVE	Armadillo repeat-containing protein 6 isoform Iso 1 GN=ARMC6 OS=Homo Sapiens SV=431 PE=1	144.997	0	446.32	0	0	5489.76	21131.8	3864.62	1078.67	3032.65
P17174-1	7	7	412.22	0.0100148	5.16372	CENTROBLAST	NAIVE	Aspartate aminotransferase, cytoplasmic isoform Iso 1 GN=GOT1 OS=Homo Sapiens SV=438 PE=1	9392.51	35263.8	3729.9	1307.43	49090.1	126553	71890	138363	104844	68442.2
Q8WU79-1	2	2	87.16	0.034652	7.16911	CENTROBLAST	NAIVE	Stromal membrane-associated protein 2 isoform Iso 1 GN=SMAP2 OS=Homo Sapiens SV=446 PE=1	597.632	111.183	0	0	7863.78	4166.44	42482.6	6405.77	6517.43	1885.64
P46109-1	2	2	136.89	0.0281509	3.11366	CENTROBLAST	NAIVE	Crk-like protein isoform Iso 1 GN=CRKL OS=Homo Sapiens SV=474 PE=1	1654.65	7650.36	343.155	1431.06	28465.6	23426.5	13607.6	19574	43906.5	22614.6
O95202-1	3	3	194.51	0.0103575	3.0212	CENTROBLAST	NAIVE	LETM1 and EF-hand domain-containing protein 1, mitochondrial isoform Iso 1 GN=LETM1 OS=Homo Sapiens SV=497 PE=1	6032.82	5027.22	5006.9	2815.64	10359.8	26506.5	14792.1	13692.8	26413.9	6941.66
O75131-1	11	11	684.87	0.0210654	4.67005	CENTROBLAST	NAIVE	Copine-3 isoform Iso 1 GN=CPNE3 OS=Homo Sapiens SV=501 PE=1	22110.9	35770.5	2121.94	8423.12	50077.4	125753	205447	32186.1	102939	87093.9
P27635-1	7	7	463.36	0.0170088	3.2186	CENTROBLAST	NAIVE	60S ribosomal protein L10 isoform Iso 1 GN=RPL10 OS=Homo Sapiens SV=486 PE=1	47506.3	68590.7	31287.8	9024.1	98699.7	175368	195284	148839	74254.5	227348
Q3MHD2-1	2	2	131.53	0.0321898	5.52713	CENTROBLAST	NAIVE	Protein LSM12 homolog isoform Iso 1 GN=LSM12 OS=Homo Sapiens SV=356 PE=1	11560.5	6154.45	3504.11	338.3	20392.5	18076.6	39161	123650	16719.7	34255.1
P11166-1	2	2	115.57	0.00553062	5.09191	CENTROBLAST	NAIVE	Solute carrier family 2, facilitated glucose transporter member 1 isoform Iso 1 GN=SLC2A1 OS=Homo Sapiens SV=527 PE=1	2257.43	3249.53	1472.85	472.251	5093.76	16023.4	6611.01	9271.53	24146	7830.29
Q16181-1	11	11	700.67	0.0426945	2.94903	CENTROBLAST	NAIVE	Septin-7 isoform Iso 1 GN=SEPT7 OS=Homo Sapiens SV=632 PE=1	38139.4	50496.8	10128.7	11587.3	390974	310674	59229.9	325320	536460	246740
P52272-1	47	47	3212.99	0.0386202	3.23639	CENTROBLAST	NAIVE	Heterogeneous nuclear ribonucleoprotein M isoform Iso 1 GN=HNRNPM OS=Homo Sapiens SV=703 PE=1	141902	168866	17092	70083.6	639286	607906	518698	202017	998283	1.02998e+06
Q07666-1	5	5	330.19	0.0113038	3.56289	CENTROBLAST	NAIVE	KH domain-containing, RNA-binding, signal transduction-associated protein 1 isoform Iso 1 GN=KHDRBS1 OS=Homo Sapiens SV=579 PE=1	20811.3	17008.1	8093.8	4607.6	84804.8	69527.3	129788	77071.5	146791	58972.7
P62753-1	6	6	489.94	0.0264784	2.56014	CENTROBLAST	NAIVE	40S ribosomal protein S6 isoform Iso 1 GN=RPS6 OS=Homo Sapiens SV=575 PE=1	80576.2	77349.4	21311.6	137669	219072	396312	257871	311203	255980	150811
P46776-1	4	4	270.28	0.0283299	2.49568	CENTROBLAST	NAIVE	60S ribosomal protein L27a isoform Iso 1 GN=RPL27A OS=Homo Sapiens SV=377 PE=1	138546	307667	133163	70490.1	212889	501484	542707	148108	544203	416661
Q13422-1	3	3	151.26	0.0343806	3.26959	CENTROBLAST	NAIVE	DNA-binding protein Ikaros isoform Ik1 GN=IKZF1 OS=Homo Sapiens SV=444 PE=1	8631.86	12906.3	783.182	1894.44	29040.8	56231.4	14689.7	28457.1	38392.2	36356.8
P02730-1	8	8	521.16	0.0058285	3.75412	CENTROBLAST	NAIVE	Band 3 anion transport protein isoform Iso 1 GN=SLC4A1 OS=Homo Sapiens SV=417 PE=1	14205.8	18267.3	11755.9	9692.97	67231.1	84723.9	97790.8	90408.6	144680	37219.7
Q9Y314-1	2	2	81.43	0.00986759	4.50938	CENTROBLAST	NAIVE	Nitric oxide synthase-interacting protein isoform Iso 1 GN=NOSIP OS=Homo Sapiens SV=454 PE=1	4607	41099.9	1285.65	4792.13	4664.68	56071.7	16731.8	75014.7	67498.5	39234.8
P10809-1	44	44	4723.06	0.0232551	2.86198	CENTROBLAST	NAIVE	60 kDa heat shock protein, mitochondrial isoform Iso 1 GN=HSPD1 OS=Homo Sapiens SV=952 PE=1	208475	166259	319330	374081	1.57039e+06	1.67144e+06	486511	1.61932e+06	1.86853e+06	1.90563e+06
Q8IUI8-2	2	2	128.96	0.0433476	2.27961	CENTROBLAST	NAIVE	Cytokine receptor-like factor 3 isoform Iso 2 GN=CRLF3 OS=Homo Sapiens SV=409 PE=1	359.95	3473.58	633.131	354.832	9169.94	3568.74	5487.62	9056.89	7400.7	6381.03
P25705-1	34	34	3117.26	0.0364003	2.73824	CENTROBLAST	NAIVE	ATP synthase subunit alpha, mitochondrial isoform Iso 1 GN=ATP5A1 OS=Homo Sapiens SV=719 PE=1	296369	259825	87251.3	46603.6	2.55732e+06	1.9918e+06	548732	2.04723e+06	2.96591e+06	1.33841e+06
O75347-1	10	10	770.21	0.0235842	3.03613	CENTROBLAST	NAIVE	Tubulin-specific chaperone A isoform Iso 1 GN=TBCA OS=Homo Sapiens SV=400 PE=1	21471.6	259664	44059.9	22021.7	104662	500423	279256	168389	287319	136578
Q92499-1	9	9	600.63	0.0294446	2.63731	CENTROBLAST	NAIVE	ATP-dependent RNA helicase DDX1 isoform Iso 1 GN=DDX1 OS=Homo Sapiens SV=740 PE=1	25675.9	19493.5	4365.48	3781.65	84748.9	85056.7	50685.3	93486.4	76687.3	58205.9
O60884-1	4	4	182.75	0.0370771	5.45547	CENTROBLAST	NAIVE	DnaJ homolog subfamily A member 2 isoform Iso 1 GN=DNAJA2 OS=Homo Sapiens SV=441 PE=1	15268.5	1763.42	54.5166	462.136	34754.5	33810.6	171304	27892.3	30855	21475.4
P49591-1	7	7	414.26	0.0318563	2.11053	CENTROBLAST	NAIVE	Serine--tRNA ligase, cytoplasmic isoform Iso 1 GN=SARS OS=Homo Sapiens SV=547 PE=1	17228.8	12551.6	5560.01	9472.92	46540.6	45435.9	26995.4	50027	26951.6	43395.3
Q86UX7-1	19	19	1255.33	0.0396952	3.81735	CENTROBLAST	NAIVE	Fermitin family homolog 3 isoform Iso 1 GN=FERMT3 OS=Homo Sapiens SV=427 PE=1	120816	60540.7	4180.86	2171.17	1.57175e+06	3.14691e+06	212683	1.12504e+06	547462	1.68436e+06
Q8NC51-1	3	3	189.96	0.0235773	4.76266	CENTROBLAST	NAIVE	Plasminogen activator inhibitor 1 RNA-binding protein isoform Iso 1 GN=SERBP1 OS=Homo Sapiens SV=620 PE=1	15015.3	20059.1	415.095	8361.43	99116.4	71773.2	186101	162635	103710	156684
Q13363-1	3	3	175.02	0.0422571	4.54514	CENTROBLAST	NAIVE	C-terminal-binding protein 1 isoform Iso 1 GN=CTBP1 OS=Homo Sapiens SV=502 PE=1	2563.76	2267.41	0	0	54731.9	64675	79071.2	39650.1	59666.8	27659.1
Q00688-1	3	3	165.84	0.0253247	3.09055	CENTROBLAST	NAIVE	Peptidyl-prolyl cis-trans isomerase FKBP3 isoform Iso 1 GN=FKBP3 OS=Homo Sapiens SV=546 PE=1	6473.49	13454.3	3161.79	31900.7	25325.3	85371.3	43186.9	58076.9	40911.6	20672.3
P62333-1	7	7	406.71	0.0184212	3.24139	CENTROBLAST	NAIVE	26S protease regulatory subunit 10B isoform Iso 1 GN=PSMC6 OS=Homo Sapiens SV=395 PE=1	10447.6	22277.7	3796.18	16657	59606.8	109445	30790	87098.3	68264.4	69983.8
Q13765-1	8	8	771.05	0.0249417	3.67301	CENTROBLAST	NAIVE	Nascent polypeptide-associated complex subunit alpha isoform Iso 1 GN=NACA OS=Homo Sapiens SV=396 PE=1	231289	99969.7	8039.4	80752.1	631142	607887	601339	940374	631982	1.07946e+06
P00505-1	11	11	743.15	0.0314032	3.07835	CENTROBLAST	NAIVE	Aspartate aminotransferase, mitochondrial isoform Iso 1 GN=GOT2 OS=Homo Sapiens SV=622 PE=1	82514.6	54493.8	3971.11	6745.76	290928	307770	174972	275337	306453	285798
P49368-1;Q16878-1	19	19	1263.08	0.0217748	3.16301	CENTROBLAST	NAIVE	T-complex protein 1 subunit gamma isoform Iso 1 GN=CCT3 OS=Homo Sapiens SV=631 PE=1	58201.4	112126	23249.7	24723.7	297734	373270	169284	372021	545918	171730
P62857-1	3	3	153.33	0.0220673	3.60569	CENTROBLAST	NAIVE	40S ribosomal protein S28 isoform Iso 1 GN=RPS28 OS=Homo Sapiens SV=411 PE=1	36002.6	39093.6	21825.8	38557.8	103643	92675	124112	131147	64038.4	450234
O00303-1	6	6	467.11	0.0396553	4.27174	CENTROBLAST	NAIVE	Eukaryotic translation initiation factor 3 subunit F isoform Iso 1 GN=EIF3F OS=Homo Sapiens SV=420 PE=1	2928.8	1200.14	0	112.539	120592	164377	28996.3	89996.8	215332	34555.3
Q9Y262-1	7	7	572.54	0.0247918	5.85152	CENTROBLAST	NAIVE	Eukaryotic translation initiation factor 3 subunit L isoform Iso 1 GN=EIF3L OS=Homo Sapiens SV=523 PE=1	8806.8	12881.3	1399.27	1324.15	38774.8	174675	66678.4	12425	77676.6	38280.9
P11586-1	14	14	847.69	0.0262527	4.56901	CENTROBLAST	NAIVE	C-1-tetrahydrofolate synthase, cytoplasmic isoform Iso 1 GN=MTHFD1 OS=Homo Sapiens SV=981 PE=1	20562.9	39287.2	11329.6	37175	75208.9	87092.9	61846.3	509299	105290	75174.2
P33992-1	14	14	919.39	0.00974343	7.16341	CENTROBLAST	NAIVE	DNA replication licensing factor MCM5 isoform Iso 1 GN=MCM5 OS=Homo Sapiens SV=629 PE=1	74602.3	71995.5	16812.4	3195.48	91366	663025	461197	165387	387188	171162
P23511-1	1	1	80.43	0.0491448	2.08469	CENTROBLAST	NAIVE	Nuclear transcription factor Y subunit alpha isoform Long GN=NFYA OS=Homo Sapiens SV=398 PE=1	1675.03	198.269	0	0	46145.1	40865.1	8785.79	24421.9	19095.2	6935.6
Q86VP6-1	14	14	758.5	0.00906813	5.52753	CENTROBLAST	NAIVE	Cullin-associated NEDD8-dissociated protein 1 isoform Iso 1 GN=CAND1 OS=Homo Sapiens SV=607 PE=1	26029.1	31335.7	3622.07	4079.21	47404.1	204067	112089	44021.4	156169	105335
Q13596-1	6	6	380.63	0.0272357	2.95444	CENTROBLAST	NAIVE	Sorting nexin-1 isoform Iso 1 GN=SNX1 OS=Homo Sapiens SV=478 PE=1	19313.8	15011.2	3064.56	1822.64	80427	57145.8	44101.2	94027.6	76306.1	81886.6
Q8N5K1-1	3	3	191.05	0.022496	2.52041	CENTROBLAST	NAIVE	CDGSH iron-sulfur domain-containing protein 2 isoform Iso 1 GN=CISD2 OS=Homo Sapiens SV=407 PE=1	9612.38	24001.8	29253.9	7469.26	20596.7	50956.9	75647.3	35486.6	46424	20675.9
Q9UBE0-1	9	9	626.06	0.017309	5.5193	CENTROBLAST	NAIVE	SUMO-activating enzyme subunit 1 isoform Iso 1 GN=SAE1 OS=Homo Sapiens SV=524 PE=1	6775.92	6257.69	1264.65	4657.2	48754.9	73678.1	10389.4	92189	112591	84866.2
O14929-1	6	6	479.78	0.0254211	6.23966	CENTROBLAST	NAIVE	Histone acetyltransferase type B catalytic subunit isoform A GN=HAT1 OS=Homo Sapiens SV=566 PE=1	53793.1	59525.1	1356.38	8698.15	105137	513279	219214	67697.4	421555	204079
Q13561-1	1	1	75.89	0.0228937	4.60269	CENTROBLAST	NAIVE	Dynactin subunit 2 isoform Iso 1 GN=DCTN2 OS=Homo Sapiens SV=537 PE=1	3397.57	1277.9	2546.57	4304.15	66370.3	24615.1	11591.8	91508.4	136482	94335.9
P23921-1	6	6	361.64	0.0104236	6.61714	CENTROBLAST	NAIVE	Ribonucleoside-diphosphate reductase large subunit isoform Iso 1 GN=RRM1 OS=Homo Sapiens SV=629 PE=1	16695	13234.7	7693.27	4578.17	21128.1	117862	74616.8	11656.5	146636	68286.1
Q13509-1	11	11	821.62	0.0184804	3.97949	CENTROBLAST	NAIVE	Tubulin beta-3 chain isoform Iso 1 GN=TUBB3 OS=Homo Sapiens SV=629 PE=1	329880	447383	36830.3	32062.4	1.4269e+06	2.04007e+06	1.20356e+06	2.41259e+06	2.04384e+06	1.34556e+06
Q01105-1	8	8	492.04	0.0413118	4.38866	CENTROBLAST	NAIVE	Protein SET isoform Iso 1 GN=SET OS=Homo Sapiens SV=614 PE=1	36723.9	188375	20972.1	23123.4	686310	903055	75910.5	1.08682e+06	1.34105e+06	786546
P54652-1	7	7	600.38	0.0384487	3.50836	CENTROBLAST	NAIVE	Heat shock-related 70 kDa protein 2 isoform Iso 1 GN=HSPA2 OS=Homo Sapiens SV=578 PE=1	333186	180616	36848.8	18121.5	1.48254e+06	2.43925e+06	951590	347451	1.72893e+06	1.72951e+06
Q14739-1	6	6	380.72	0.0105624	7.36803	CENTROBLAST	NAIVE	Lamin-B receptor isoform Iso 1 GN=LBR OS=Homo Sapiens SV=497 PE=1	23311.8	40478.9	8779.19	23320	46313.1	455813	292286	143925	124701	31032
P37198-1	1	1	57.67	0.00646133	7.27576	CENTROBLAST	NAIVE	Nuclear pore glycoprotein p62 isoform Iso 1 GN=NUP62 OS=Homo Sapiens SV=529 PE=1	0	15.7397	0	0	7708.03	1780.24	11037	7326.45	7779.34	28273.3
O00231-1	7	7	438.06	0.00987897	6.48167	CENTROBLAST	NAIVE	26S proteasome non-ATPase regulatory subunit 11 isoform Iso 1 GN=PSMD11 OS=Homo Sapiens SV=486 PE=1	24540	34070.9	24059.2	10016.1	54669	89573	56902.6	573819	143369	91443.8
Q5VYK3-1	1	1	68.99	3.5455e-05	2212.48	CENTROBLAST	NAIVE	Proteasome-associated protein ECM29 homolog isoform Iso 1 GN=ECM29 OS=Homo Sapiens SV=540 PE=1	0	0.342401	0	0	1.05332	1552.79	1093.25	29.5751	273.04	139.363
P19387-1	4	4	222.05	0.0280998	4.77424	CENTROBLAST	NAIVE	DNA-directed RNA polymerase II subunit RPB3 isoform Iso 1 GN=POLR2C OS=Homo Sapiens SV=463 PE=1	5097.07	4233.56	1135.28	181.24	22847.5	14409.9	17799.2	61498.5	51569.4	14634.3
O00541-1	2	2	97.49	0.0153262	4.05815	CENTROBLAST	NAIVE	Pescadillo homolog isoform Iso 1 GN=PES1 OS=Homo Sapiens SV=452 PE=1	2468.45	4741.38	295.465	282.557	3389.58	11180.6	8431.71	9223.54	11239.6	5284.19
P34897-1	9	9	735.09	0.0334766	3.45764	CENTROBLAST	NAIVE	Serine hydroxymethyltransferase, mitochondrial isoform Iso 1 GN=SHMT2 OS=Homo Sapiens SV=695 PE=1	61597.1	38289.8	15646	82382.8	174389	288661	72882.5	413851	381089	130814
Q12965-1	9	9	642.33	0.0288591	5.02696	CENTROBLAST	NAIVE	Unconventional myosin-Ie isoform Iso 1 GN=MYO1E OS=Homo Sapiens SV=504 PE=1	24250.8	16217	1637.93	1766.65	23350.3	89139.6	89680.8	16433.7	114689	27982
Q16851-1	9	9	671.83	0.0385523	2.7873	CENTROBLAST	NAIVE	UTP--glucose-1-phosphate uridylyltransferase isoform Iso 1 GN=UGP2 OS=Homo Sapiens SV=659 PE=1	39474.5	26206.4	25154.9	9603.18	117333	103438	35003.4	154233	159800	154522
Q9Y3D3-1	2	2	91.98	0.00108958	63.6152	CENTROBLAST	NAIVE	28S ribosomal protein S16, mitochondrial isoform Iso 1 GN=MRPS16 OS=Homo Sapiens SV=365 PE=1	0	161.547	0	0	0	1812.85	422.245	5092.09	2788.63	161.017
P63151-1	1	1	80.67	0.0293645	9.85104	CENTROBLAST	NAIVE	Serine/threonine-protein phosphatase 2A 55 kDa regulatory subunit B alpha isoform isoform Iso 1 GN=PPP2R2A OS=Homo Sapiens SV=409 PE=1	49.7557	156.326	0	0	1934.61	3237.71	3191.77	2058.47	198.155	12401.9
O60264-1	8	8	481.41	0.0230862	4.06318	CENTROBLAST	NAIVE	SWI/SNF-related matrix-associated actin-dependent regulator of chromatin subfamily A member 5 isoform Iso 1 GN=SMARCA5 OS=Homo Sapiens SV=638 PE=1	10300.2	14116.4	14055.2	1200.32	35217.8	75787.6	49506.2	82096.8	75862.3	21038.1
Q9UNM6-1	7	7	410.45	0.0238662	3.98155	CENTROBLAST	NAIVE	26S proteasome non-ATPase regulatory subunit 13 isoform Iso 1 GN=PSMD13 OS=Homo Sapiens SV=506 PE=1	19181.5	18279.6	2451.58	1777	36251	52067.4	72206.1	118559	39088.4	28403.3
P61221-1	5	5	329.23	0.0139119	2.54908	CENTROBLAST	NAIVE	ATP-binding cassette sub-family E member 1 isoform Iso 1 GN=ABCE1 OS=Homo Sapiens SV=517 PE=1	13457.2	16113.8	9907.47	12808.4	31680	66370.2	42715.5	26514.1	57583.7	20854.8
Q9BYD3-1	1	1	61.93	0.0357229	6.5426	CENTROBLAST	NAIVE	39S ribosomal protein L4, mitochondrial isoform Iso 1 GN=MRPL4 OS=Homo Sapiens SV=396 PE=1	274.684	5057.03	0	0	8960.79	23720.7	13324.1	25232.3	15210.5	16022.5
P50440-1	4	4	275.38	0.00172974	6.75718	CENTROBLAST	NAIVE	Glycine amidinotransferase, mitochondrial isoform Iso 1 GN=GATM OS=Homo Sapiens SV=526 PE=1	15017.6	31790.6	6662.54	6040.66	104303	224229	165778	226261	200109	290544
Q15365-1	12	12	1034.33	0.0379522	4.42472	CENTROBLAST	NAIVE	Poly-rC-binding protein 1 isoform Iso 1 GN=PCBP1 OS=Homo Sapiens SV=599 PE=1	176260	106602	21763.9	91000.5	1.45765e+06	1.95009e+06	187582	3.22391e+06	2.00567e+06	832959
P61962-1	2	2	186.39	0.0479098	7.49703	CENTROBLAST	NAIVE	DDB1- and CUL4-associated factor 7 isoform Iso 1 GN=DCAF7 OS=Homo Sapiens SV=457 PE=1	3734.25	3123.16	0	11.0525	6465.2	26118.6	10148.5	32240.7	14367.3	17087.7
P31689-1	4	4	271.44	0.0276314	5.89835	CENTROBLAST	NAIVE	DnaJ homolog subfamily A member 1 isoform Iso 1 GN=DNAJA1 OS=Homo Sapiens SV=568 PE=1	6823.82	11789.7	756.003	1908.31	23635.4	79526.3	6449.17	80544.2	57358.1	41036.3
P07948-1	7	7	336.4	0.021114	2.98289	CENTROBLAST	NAIVE	Tyrosine-protein kinase Lyn isoform Iso 1 GN=LYN OS=Homo Sapiens SV=598 PE=1	18022.4	20727.6	2637.15	8292.48	43048.5	45860.1	52248.2	80825.9	63037.3	34625.8
Q9NTK5-1	5	5	282.51	0.0456869	5.76125	CENTROBLAST	NAIVE	Obg-like ATPase 1 isoform Iso 1 GN=OLA1 OS=Homo Sapiens SV=561 PE=1	1540.43	5831.58	5941.88	17.6582	14929.1	36922.1	12860.9	32785.9	43968.7	36279
P12235-1	7	7	435.23	0.0280952	5.74051	CENTROBLAST	NAIVE	ADP/ATP translocase 1 isoform Iso 1 GN=SLC25A4 OS=Homo Sapiens SV=443 PE=1	64018.7	74717.7	5149.21	18423.3	113393	730917	341729	99043.5	333430	77551.5
O75643-1	23	23	1569.01	0.00267225	3.27128	CENTROBLAST	NAIVE	U5 small nuclear ribonucleoprotein 200 kDa helicase isoform Iso 1 GN=SNRNP200 OS=Homo Sapiens SV=852 PE=1	21711	42637	19427.9	25156.4	33505.2	131485	90077.8	36113.7	108570	99705.9
P51149-1	9	9	657.1	0.0167063	4.36416	CENTROBLAST	NAIVE	Ras-related protein Rab-7a isoform Iso 1 GN=RAB7A OS=Homo Sapiens SV=546 PE=1	102766	106173	6774.27	18668	145072	348231	337251	551789	257050	161671
Q15003-1	2	2	102.15	0.01634	3.5012	CENTROBLAST	NAIVE	Condensin complex subunit 2 isoform Iso 1 GN=NCAPH OS=Homo Sapiens SV=545 PE=1	516.983	1287.76	2570.12	6302.66	2750.6	9607.02	9026.06	3505.09	15273.3	9602.95
Q92688-1	6	6	467.05	0.0272879	3.66624	CENTROBLAST	NAIVE	Acidic leucine-rich nuclear phosphoprotein 32 family member B isoform Iso 1 GN=ANP32B OS=Homo Sapiens SV=371 PE=1	84411.6	76356.6	2962.81	30264.6	59477.6	158717	302282	149904	152863	165529
Q07020-1	6	6	429.22	0.0255187	3.07207	CENTROBLAST	NAIVE	60S ribosomal protein L18 isoform Iso 1 GN=RPL18 OS=Homo Sapiens SV=456 PE=1	177335	410526	52943.3	62809	246336	573916	813215	198554	503673	828950
P45880-3	11	11	888.7	0.0302584	2.88518	CENTROBLAST	NAIVE	Voltage-dependent anion-selective channel protein 2 isoform Iso 3 GN=VDAC2 OS=Homo Sapiens SV=473 PE=1	185337	115566	19969	90415.3	178790	619108	314964	161882	290942	315584
O95347-1	7	7	455.11	0.0158712	4.1553	CENTROBLAST	NAIVE	Structural maintenance of chromosomes protein 2 isoform Iso 1 GN=SMC2 OS=Homo Sapiens SV=472 PE=1	6877.58	6723.48	16517.8	983.155	14046.4	48256.7	28929	47138.3	48375.1	14905.8
P39023-1	11	11	803.85	0.029257	2.66252	CENTROBLAST	NAIVE	60S ribosomal protein L3 isoform Iso 1 GN=RPL3 OS=Homo Sapiens SV=502 PE=1	52179.9	134558	11540.5	73362.5	366492	345301	358500	350706	382876	261658
Q08170-1	4	3	273.07	0.028624	2.84703	CENTROBLAST	NAIVE	Serine/arginine-rich splicing factor 4 isoform Iso 1 GN=SRSF4 OS=Homo Sapiens SV=430 PE=1	166555	34800	13688	8628.19	386183	285404	438778	431786	297127	283182
P42766-1	3	3	288	0.0321664	1.75876	CENTROBLAST	NAIVE	60S ribosomal protein L35 isoform Iso 1 GN=RPL35 OS=Homo Sapiens SV=420 PE=1	188243	285438	125686	85175.2	86669.3	309408	187355	278146	334508	246956
P30048-1	8	8	472.51	0.0358875	3.20483	CENTROBLAST	NAIVE	Thioredoxin-dependent peroxide reductase, mitochondrial isoform Iso 1 GN=PRDX3 OS=Homo Sapiens SV=542 PE=1	140684	117246	8294.47	16271.5	193641	242899	246898	173833	329126	533185
Q14155-4	1	1	39.66	0.0247088	3.25516	CENTROBLAST	NAIVE	Rho guanine nucleotide exchange factor 7 isoform Iso 4 GN=ARHGEF7 OS=Homo Sapiens SV=528 PE=1	6623.86	4100.73	785.296	1318.32	30812	31796.7	17514.7	12508.7	42723.9	37511.9
Q16543-1	2	2	134.07	0.0140186	3.20424	CENTROBLAST	NAIVE	Hsp90 co-chaperone Cdc37 isoform Iso 1 GN=CDC37 OS=Homo Sapiens SV=531 PE=1	20142.3	23309.4	5822.71	32367.1	67113.6	146246	57843	91896.4	60441.6	120220
P17980-1	11	11	800.32	0.0411324	3.91479	CENTROBLAST	NAIVE	26S protease regulatory subunit 6A isoform Iso 1 GN=PSMC3 OS=Homo Sapiens SV=563 PE=1	18170.8	4720.44	1200.94	3701.15	105182	124845	10432.7	124318	124826	136150
O75083-1	19	19	1351.58	0.0470658	2.30968	CENTROBLAST	NAIVE	WD repeat-containing protein 1 isoform Iso 1 GN=WDR1 OS=Homo Sapiens SV=613 PE=1	98014.6	142162	7283.42	16945.7	932236	646229	279094	677971	540126	620436
P55809-1	9	9	805.16	0.0121993	3.16454	CENTROBLAST	NAIVE	Succinyl-CoA:3-ketoacid coenzyme A transferase 1, mitochondrial isoform Iso 1 GN=OXCT1 OS=Homo Sapiens SV=550 PE=1	19694.3	37939	12790.1	41180.8	164775	185054	83041.5	189087	234432	182999
P23193-1	15	15	956.1	0.0295699	3.5547	CENTROBLAST	NAIVE	Transcription elongation factor A protein 1 isoform Iso 1 GN=TCEA1 OS=Homo Sapiens SV=475 PE=1	45921.6	149413	5596.98	6621.48	165647	227511	275483	304742	394583	124296
Q9P258-1	15	15	990.55	0.0461863	3.43741	CENTROBLAST	NAIVE	Protein RCC2 isoform Iso 1 GN=RCC2 OS=Homo Sapiens SV=489 PE=1	86196.9	47075.3	3388.9	1927.51	202872	439909	110634	295820	162349	165029
Q01085-1	2	2	118.76	0.0450372	8.01751	CENTROBLAST	NAIVE	Nucleolysin TIAR isoform Iso 1 GN=TIAL1 OS=Homo Sapiens SV=321 PE=1	4440.59	2269.33	25.8145	0	18454.6	37791.1	42361.5	91226.3	13831.7	16752.8
O43924-1	3	3	157.56	0.0299698	3.14971	CENTROBLAST	NAIVE	Retinal rod rhodopsin-sensitive cGMP 3',5'-cyclic phosphodiesterase subunit delta isoform Iso 1 GN=PDE6D OS=Homo Sapiens SV=402 PE=1	5853.21	11500.4	6245.96	470.567	5133.97	12748.2	25283.4	14444.4	22401.9	17106.5
Q15370-1	6	6	403.04	0.011646	3.99745	CENTROBLAST	NAIVE	Transcription elongation factor B polypeptide 2 isoform Iso 1 GN=TCEB2 OS=Homo Sapiens SV=341 PE=1	23177.9	31729.7	5025.95	2503.13	10576.1	72742.3	52411.3	23389.1	66459.6	76862.6
Q9HCD5-1	3	3	138.62	0.0254451	3.77169	CENTROBLAST	NAIVE	Nuclear receptor coactivator 5 isoform Iso 1 GN=NCOA5 OS=Homo Sapiens SV=385 PE=1	9081.42	14196.7	4668.25	576.788	24083.5	25512.1	40109.5	56113.8	49449.5	27230.8
P63165-1	2	2	94.55	0.0169553	3.00171	CENTROBLAST	NAIVE	Small ubiquitin-related modifier 1 isoform Iso 1 GN=SUMO1 OS=Homo Sapiens SV=486 PE=1	21020.3	7397.89	3154.85	5311.6	35119.5	42567.8	40508.7	22141.2	60877.3	50040.4
O75607-1	2	2	115.28	0.00546468	6.01839	CENTROBLAST	NAIVE	Nucleoplasmin-3 isoform Iso 1 GN=NPM3 OS=Homo Sapiens SV=443 PE=1	5168.33	10096.1	14842.3	7733.89	16881.9	49881.1	55361.6	15318.8	49127.6	159652
A6NHR9-1	6	6	370.83	0.030728	3.97201	CENTROBLAST	NAIVE	Structural maintenance of chromosomes flexible hinge domain-containing protein 1 isoform Iso 1 GN=SMCHD1 OS=Homo Sapiens SV=589 PE=1	12139.2	14690.5	1135.84	2198.52	12387.8	53055.1	20281.1	56257.3	29355.9	10067.4
Q9C0J8-1	1	1	53.41	0.0310112	1.77901	CENTROBLAST	NAIVE	pre-mRNA 3' end processing protein WDR33 isoform Iso 1 GN=WDR33 OS=Homo Sapiens SV=516 PE=1	3440.32	4331.57	4170.09	11815.5	10282.8	10947.5	9623	13700.5	14853.9	11433.3
P61978-1	27	27	2400.61	0.0319043	3.58064	CENTROBLAST	NAIVE	Heterogeneous nuclear ribonucleoprotein K isoform Iso 1 GN=HNRNPK OS=Homo Sapiens SV=819 PE=1	334413	348356	46669.8	118650	3.78087e+06	2.83532e+06	599024	4.22717e+06	6.14529e+06	2.76783e+06
Q9UBQ7-1	7	7	392.16	0.00950432	2.38784	CENTROBLAST	NAIVE	Glyoxylate reductase/hydroxypyruvate reductase isoform Iso 1 GN=GRHPR OS=Homo Sapiens SV=527 PE=1	31912.5	26018.4	47196.2	49767.6	94877.5	180554	69871.9	136756	108397	100838
Q6DN03-1	1	1	39.08	0.0133102	55.4385	CENTROBLAST	NAIVE	Putative histone H2B type 2-C isoform Iso 1 GN=HIST2H2BC OS=Homo Sapiens SV=154 PE=5	0	473.248	0	300.818	2005.97	19496.5	5059.59	110562	15201.9	3801.13
P07814-1	15	15	865.09	0.0221871	2.72501	CENTROBLAST	NAIVE	Bifunctional glutamate/proline--tRNA ligase isoform Iso 1 GN=EPRS OS=Homo Sapiens SV=922 PE=1	18836.1	21660.1	8833.83	14862.3	65711.5	49116.1	45882.1	116031	105100	37859.5
Q00610-1	41	41	3192.52	0.0261775	3.00711	CENTROBLAST	NAIVE	Clathrin heavy chain 1 isoform Iso 1 GN=CLTC OS=Homo Sapiens SV=1036 PE=1	80812.6	94942.5	26897.6	35623.3	283830	459260	275313	104967	440133	290359
Q96DI7-1	6	6	289.31	0.023857	2.56036	CENTROBLAST	NAIVE	U5 small nuclear ribonucleoprotein 40 kDa protein isoform Iso 1 GN=SNRNP40 OS=Homo Sapiens SV=499 PE=1	17080.6	39387.2	4795.31	4012.41	31115.3	46577.5	55604.9	48026.5	51591.5	44994.9
Q9H0D6-1	3	3	145.98	0.0158995	3.35175	CENTROBLAST	NAIVE	5'-3' exoribonuclease 2 isoform Iso 1 GN=XRN2 OS=Homo Sapiens SV=624 PE=1	30444	34502.6	5824.39	4176.61	59294.6	72787.7	74504.8	100416	78031.9	124206
Q15428-1	3	3	187.25	0.0487237	3.01411	CENTROBLAST	NAIVE	Splicing factor 3A subunit 2 isoform Iso 1 GN=SF3A2 OS=Homo Sapiens SV=297 PE=1	747.652	5378.84	4467.76	5285.17	34530.6	30094	9581.65	68001.2	18906.5	25358
Q9Y376-1;Q9H9S4-1	5	5	238.86	0.0200482	2.44771	CENTROBLAST	NAIVE	Calcium-binding protein 39 isoform Iso 1 GN=CAB39 OS=Homo Sapiens SV=419 PE=1	5987.55	2436.23	2705.06	8201.44	20417.2	27958	20722.4	16058.2	13883.8	18667.7
O60784-1	2	2	141.97	0.0185329	6.33098	CENTROBLAST	NAIVE	Target of Myb protein 1 isoform Iso 1 GN=TOM1 OS=Homo Sapiens SV=471 PE=1	0	42.4676	0	0	648.019	1050.25	2063.58	68.934	534.896	653.798
Q9UMS4-1	14	14	1049.04	0.0264038	3.21001	CENTROBLAST	NAIVE	Pre-mRNA-processing factor 19 isoform Iso 1 GN=PRPF19 OS=Homo Sapiens SV=540 PE=1	242785	76785.5	24505.2	30752.8	192101	353551	160356	378517	229385	698035
P16989-1	2	2	161.29	0.0276176	5.93581	CENTROBLAST	NAIVE	Y-box-binding protein 3 isoform Iso 1 GN=YBX3 OS=Homo Sapiens SV=532 PE=1	6055.15	31414	270.226	453.824	32438.2	70963.3	21138.3	181797	79092.3	66263.3
O94906-1	5	5	306.25	0.0421698	2.52088	CENTROBLAST	NAIVE	Pre-mRNA-processing factor 6 isoform Iso 1 GN=PRPF6 OS=Homo Sapiens SV=525 PE=1	7470.85	6343.7	3827.42	4115.66	18519.2	38237	22092.8	7947.56	22073.2	11182.5
P49327-1	6	6	306.72	0.0402378	20.0706	CENTROBLAST	NAIVE	Fatty acid synthase isoform Iso 1 GN=FASN OS=Homo Sapiens SV=1293 PE=1	1816.44	1745.6	177.233	128.187	4921.44	65848.8	59986.3	480.866	42352.9	7730.09
O95619-1	1	1	64.06	0.0275682	3.91262	NAIVE	CENTROBLAST	YEATS domain-containing protein 4 isoform Iso 1 GN=YEATS4 OS=Homo Sapiens SV=270 PE=1	8399.2	10244.1	39742.3	15653	43147	1516.64	5854.65	1693.51	13358.5	7527.39
Q7Z3B4-1	3	3	292.37	0.00640143	5.00516	CENTROBLAST	NAIVE	Nucleoporin p54 isoform Iso 1 GN=NUP54 OS=Homo Sapiens SV=454 PE=1	12601.1	13006.4	1927.84	6115.63	56468.7	43319.1	80828.6	94177.5	114289	118448
P06748-1	18	18	1669.32	0.0468856	4.28018	CENTROBLAST	NAIVE	Nucleophosmin isoform Iso 1 GN=NPM1 OS=Homo Sapiens SV=949 PE=1	110522	133827	175776	255221	598555	943096	123439	2.10523e+06	1.18845e+06	1.09231e+06
P40938-1	4	4	351.23	0.0348522	2.29294	CENTROBLAST	NAIVE	Replication factor C subunit 3 isoform Iso 1 GN=RFC3 OS=Homo Sapiens SV=460 PE=1	16856.7	15683.1	62559.3	80637.7	45743.2	135618	95385	77821.4	144847	54171
P12268-1	12	12	864.79	0.040353	3.91768	CENTROBLAST	NAIVE	Inosine-5'-monophosphate dehydrogenase 2 isoform Iso 1 GN=IMPDH2 OS=Homo Sapiens SV=729 PE=1	31766.4	55977.9	13703.5	7008.1	67550	229048	22577.1	156444	122653	158812
P05388-1	4	4	336.24	0.0145527	3.91489	CENTROBLAST	NAIVE	60S acidic ribosomal protein P0 isoform Iso 1 GN=RPLP0 OS=Homo Sapiens SV=457 PE=1	112051	50433.4	13764.9	121469	250181	363110	199295	528460	683477	370624
Q92526-1	1	1	44.56	0.0343843	44.7756	-	-	T-complex protein 1 subunit zeta-2 isoform Iso 1 GN=CCT6B OS=Homo Sapiens SV=340 PE=1	0	0	0	0	341.54	2800.54	0	662.423	5265.24	6564.45
Q86SX6-1	1	1	96.35	0.0380448	12.3485	CENTROBLAST	NAIVE	Glutaredoxin-related protein 5, mitochondrial isoform Iso 1 GN=GLRX5 OS=Homo Sapiens SV=416 PE=1	11891.9	1539.47	0	896.633	400.616	16346.3	49777	9177.16	91815.1	14761.4
P62241-1	9	9	738.41	0.047007	3.056	CENTROBLAST	NAIVE	40S ribosomal protein S8 isoform Iso 1 GN=RPS8 OS=Homo Sapiens SV=372 PE=1	294282	228504	20045.8	78580.2	427093	993308	757109	212298	551119	690396
Q15056-1	7	7	392.03	0.0356084	3.08995	CENTROBLAST	NAIVE	Eukaryotic translation initiation factor 4H isoform Long GN=EIF4H OS=Homo Sapiens SV=497 PE=1	115544	80991.6	6295.91	5828.71	33655	91050.8	204609	83923	241850	127308
P12236-1	2	2	156.59	0.0130506	4.55356	CENTROBLAST	NAIVE	ADP/ATP translocase 3 isoform Iso 1 GN=SLC25A6 OS=Homo Sapiens SV=416 PE=1	10891.7	15462.9	8126.12	24176.1	18068.5	117477	73467.8	54110	91232	13086.8
P14735-1	4	4	182.34	0.00766214	4.57665	CENTROBLAST	NAIVE	Insulin-degrading enzyme isoform Iso 1 GN=IDE OS=Homo Sapiens SV=578 PE=1	12545.6	10128.3	8813.14	28837.2	6100.87	51651	30903.9	155996	38143.3	27310.1
Q8WZ60-1	1	1	72.32	0.0444155	8.08751	CENTROBLAST	NAIVE	Kelch-like protein 6 isoform Iso 1 GN=KLHL6 OS=Homo Sapiens SV=354 PE=1	75.3223	114.703	0	1780.64	493.056	4568.93	4839.16	2196.32	450.062	7870.88
P48736-1	1	1	58.93	0.0134472	23.6159	CENTROBLAST	NAIVE	Phosphatidylinositol 4,5-bisphosphate 3-kinase catalytic subunit gamma isoform isoform Iso 1 GN=PIK3CG OS=Homo Sapiens SV=397 PE=1	334.91	868.61	0	0	0	12235.3	7613.3	4878.84	3528.01	166.761
P38646-1	21	21	1715.79	0.0417116	2.48131	CENTROBLAST	NAIVE	Stress-70 protein, mitochondrial isoform Iso 1 GN=HSPA9 OS=Homo Sapiens SV=757 PE=1	170567	226625	54252.3	52134.9	746567	661363	718801	241740	903315	576784
P26599-1;Q9UKA9-1	19	19	1554	0.0133522	3.93912	CENTROBLAST	NAIVE	Polypyrimidine tract-binding protein 1 isoform Iso 1 GN=PTBP1 OS=Homo Sapiens SV=701 PE=1	155768	204894	15352.3	50410.3	432112	776298	457619	604715	735823	807420
Q14696-1	3	3	180.26	0.0249577	35.1161	NAIVE	CENTROBLAST	LDLR chaperone MESD isoform Iso 1 GN=MESDC2 OS=Homo Sapiens SV=413 PE=1	15621.2	6807.32	592357	19354.4	22676.2	5250.03	7961.47	705.998	1909.3	2877.31
P61019-1	5	5	364.62	0.0295509	2.63223	CENTROBLAST	NAIVE	Ras-related protein Rab-2A isoform Iso 1 GN=RAB2A OS=Homo Sapiens SV=419 PE=1	43668.5	65165.4	8436.48	12451.6	76936.5	131397	158183	65849.1	85573.6	102970
P63172-1	4	4	171.83	0.00812558	4.27258	CENTROBLAST	NAIVE	Dynein light chain Tctex-type 1 isoform Iso 1 GN=DYNLT1 OS=Homo Sapiens SV=317 PE=1	1403.33	1008.16	307.229	2590.73	2355.04	3361.78	7907.09	7164.57	10903	3410.66
P31937-1	6	6	357.73	0.014222	3.60382	NAIVE	CENTROBLAST	3-hydroxyisobutyrate dehydrogenase, mitochondrial isoform Iso 1 GN=HIBADH OS=Homo Sapiens SV=482 PE=1	18534.3	16519.4	8927.6	30056.9	31233.7	10236.2	5919.74	1062.44	6418.08	5574.77
P25098-1	5	5	325.76	0.0336713	2.80581	CENTROBLAST	NAIVE	Beta-adrenergic receptor kinase 1 isoform Iso 1 GN=GRK2 OS=Homo Sapiens SV=512 PE=1	11244.6	12037.8	2212.16	2979.64	30463.9	34268.2	29391.8	14055.2	56378.4	31275.7
P30153-1	16	16	978.71	0.0449031	3.9241	CENTROBLAST	NAIVE	Serine/threonine-protein phosphatase 2A 65 kDa regulatory subunit A alpha isoform isoform Iso 1 GN=PPP2R1A OS=Homo Sapiens SV=609 PE=1	62204.6	46150.6	2605.96	5495.38	110975	175887	178438	37848.4	299255	201034
P53007-1	4	4	187.86	0.0270216	1.81081	CENTROBLAST	NAIVE	Tricarboxylate transport protein, mitochondrial isoform Iso 1 GN=SLC25A1 OS=Homo Sapiens SV=429 PE=1	24150	26178.3	14158.2	51549.6	42078.4	64145.6	42452.3	54102.4	76113.9	49501.2
O43670-1	2	2	111.67	0.0355446	3.16357	CENTROBLAST	NAIVE	BUB3-interacting and GLEBS motif-containing protein ZNF207 isoform Iso 1 GN=ZNF207 OS=Homo Sapiens SV=457 PE=1	7638.8	29751.2	924.762	803.441	26742.1	29459	47624.8	60006.4	40251.1	31012.5
Q9Y5M8-1	2	2	124.09	0.0426547	4.43253	CENTROBLAST	NAIVE	Signal recognition particle receptor subunit beta isoform Iso 1 GN=SRPRB OS=Homo Sapiens SV=437 PE=1	4853.27	2035.39	1067.33	24.6145	9021.31	18902.9	19877.4	14411.2	10346.7	11823.4
Q92506-1	4	4	281.47	0.0278968	9.95406	NAIVE	CENTROBLAST	Estradiol 17-beta-dehydrogenase 8 isoform Iso 1 GN=HSD17B8 OS=Homo Sapiens SV=474 PE=1	34458.5	34282.6	652709	94385.1	65086.7	28156.2	21020.2	22515.4	13815.4	2991.56
P26196-1	6	6	399.29	0.0318922	3.61809	CENTROBLAST	NAIVE	Probable ATP-dependent RNA helicase DDX6 isoform Iso 1 GN=DDX6 OS=Homo Sapiens SV=628 PE=1	30785.9	26258.7	1388.23	5064.16	50571.5	128654	65585.5	40576.4	111026	66868.5
Q7L2H7-1	3	3	232.29	0.0162844	4.12791	CENTROBLAST	NAIVE	Eukaryotic translation initiation factor 3 subunit M isoform Iso 1 GN=EIF3M OS=Homo Sapiens SV=494 PE=1	20879.9	37759.4	3149.43	2231.88	17279.9	86997.9	84021.4	47641.6	88946	27994.3
Q03001-7	1	1	38.36	0.0386535	16.1753	CENTROBLAST	NAIVE	Dystonin isoform Iso 1 GN=DST OS=Homo Sapiens SV=815 PE=1	2098.24	4824.96	0	0	12657.6	48526.7	196166	38433.8	21729.6	11869.7
Q8NFH5-1	3	3	209.85	0.0360332	4.11202	CENTROBLAST	NAIVE	Nucleoporin NUP53 isoform Iso 1 GN=NUP35 OS=Homo Sapiens SV=517 PE=1	22693.5	87062.2	8240.54	2502.29	41415	73423.5	363625	76798.5	91202.6	60740.7
O43143-1	15	15	800.36	0.0473329	2.95731	CENTROBLAST	NAIVE	Pre-mRNA-splicing factor ATP-dependent RNA helicase DHX15 isoform Iso 1 GN=DHX15 OS=Homo Sapiens SV=575 PE=1	47256.8	35638.3	3290.05	1879.78	63118.3	91109.6	96376.5	49490.8	136753	73366.5
Q13618-1	6	6	341.83	0.0476338	4.93417	CENTROBLAST	NAIVE	Cullin-3 isoform Iso 1 GN=CUL3 OS=Homo Sapiens SV=554 PE=1	5074.14	12589.7	709.68	4273.1	29010.7	57059.9	29561.3	5665.44	89665	72934.2
P13639-1	35	35	2460.04	0.0161097	2.73032	CENTROBLAST	NAIVE	Elongation factor 2 isoform Iso 1 GN=EEF2 OS=Homo Sapiens SV=978 PE=1	319494	204332	77317.6	105367	688353	833921	874930	722466	961250	415858
Q92616-1	9	9	500.67	0.00725729	12.8273	CENTROBLAST	NAIVE	eIF-2-alpha kinase activator GCN1 isoform Iso 1 GN=GCN1 OS=Homo Sapiens SV=857 PE=1	814.307	911.256	710.751	293.134	474.021	17068.8	13304	885.839	7669.18	2163.91
P68363-1	3	3	278.02	0.0330637	4.98164	CENTROBLAST	NAIVE	Tubulin alpha-1B chain isoform Iso 1 GN=TUBA1B OS=Homo Sapiens SV=956 PE=1	145684	212082	3597.37	6466.53	672327	1.36051e+06	841338	407941	2.09661e+06	475279
O95905-1	1	1	38.77	0.00415471	Infinity	-	-	Protein ecdysoneless homolog isoform Iso 1 GN=ECD OS=Homo Sapiens SV=398 PE=1	0	0	0	0	0	1140.95	835.132	611.528	350.184	0
Q15785-1	3	3	142.3	0.0497826	9.9685	CENTROBLAST	NAIVE	Mitochondrial import receptor subunit TOM34 isoform Iso 1 GN=TOMM34 OS=Homo Sapiens SV=453 PE=1	855.383	240.354	1122.93	0	3621.24	4421.58	24896.9	8411.3	3383.51	17101.8
Q01469-1	16	16	1270.11	0.0100556	3.65908	CENTROBLAST	NAIVE	Fatty acid-binding protein, epidermal isoform Iso 1 GN=FABP5 OS=Homo Sapiens SV=340 PE=1	200820	221520	37841.8	41696.7	78773.9	534890	390404	201466	717382	280514
P26373-1	10	10	564.84	0.0485786	2.67587	CENTROBLAST	NAIVE	60S ribosomal protein L13 isoform Iso 1 GN=RPL13 OS=Homo Sapiens SV=498 PE=1	178619	185098	30356	109917	205129	484066	401060	658305	174198	179879
P61923-1	6	6	442.18	0.034002	2.89646	CENTROBLAST	NAIVE	Coatomer subunit zeta-1 isoform Iso 1 GN=COPZ1 OS=Homo Sapiens SV=393 PE=1	14124	45388.2	54050.4	11371.9	35069.8	81719.8	26036.6	140862	104789	110039
P35579-1;Q7Z406-1	86	86	7205.88	0.026753	3.5508	CENTROBLAST	NAIVE	Myosin-9 isoform Iso 1 GN=MYH9 OS=Homo Sapiens SV=1568 PE=1	369279	324970	22089.1	28087.8	644264	1.20763e+06	832606	1.37705e+06	794285	719384
P00558-1	27	27	2324.25	0.0481702	2.74241	CENTROBLAST	NAIVE	Phosphoglycerate kinase 1 isoform Iso 1 GN=PGK1 OS=Homo Sapiens SV=778 PE=1	338240	231001	18992.7	83745.5	2.60053e+06	2.11352e+06	422133	1.94014e+06	2.51934e+06	1.97945e+06
Q71UM5-1	3	3	192.04	0.0136867	2.47257	CENTROBLAST	NAIVE	40S ribosomal protein S27-like isoform Iso 1 GN=RPS27L OS=Homo Sapiens SV=274 PE=1	271820	111019	90310.7	148141	330655	755746	429093	365582	263817	539515
Q5T8P6-1	3	3	134.68	0.0152817	2.61115	CENTROBLAST	NAIVE	RNA-binding protein 26 isoform Iso 1 GN=RBM26 OS=Homo Sapiens SV=476 PE=1	10096.2	11310	7519.33	6974.4	31191.9	26282	23316.1	60708.2	44305.9	20574.7
P62750-1	12	12	629.75	0.0360973	3.40425	CENTROBLAST	NAIVE	60S ribosomal protein L23a isoform Iso 1 GN=RPL23A OS=Homo Sapiens SV=315 PE=1	342768	351604	78422.5	58432.1	197392	866405	896486	1.19726e+06	347800	193723
P17612-1	2	2	136.18	0.0160748	19.5181	CENTROBLAST	NAIVE	cAMP-dependent protein kinase catalytic subunit alpha isoform Iso 1 GN=PRKACA OS=Homo Sapiens SV=554 PE=1	5412.43	3082.89	202.274	295.932	1048.22	24221.4	20256.6	140903	8223.02	2392.09
P33121-1	1	1	45.69	0.0448823	19.9765	CENTROBLAST	NAIVE	Long-chain-fatty-acid--CoA ligase 1 isoform Iso 1 GN=ACSL1 OS=Homo Sapiens SV=607 PE=1	1653.44	3675.51	0	0	3784.28	21568.7	10023.7	134581	12078.3	3798.28
O00232-1	6	6	416.49	0.0346929	6.45155	CENTROBLAST	NAIVE	26S proteasome non-ATPase regulatory subunit 12 isoform Iso 1 GN=PSMD12 OS=Homo Sapiens SV=486 PE=1	6546.62	22439	725.62	18502.3	15621.7	53334	52225.7	231016	61046.9	14213.7
O14980-1	18	18	1238.54	0.0114177	6.93449	CENTROBLAST	NAIVE	Exportin-1 isoform Iso 1 GN=XPO1 OS=Homo Sapiens SV=624 PE=1	21918.1	18476.3	4118.34	2475.31	29752.1	231567	122662	23060.3	99031.3	55832.7
P11388-1	16	16	968	0.0221794	3.57058	CENTROBLAST	NAIVE	DNA topoisomerase 2-alpha isoform Iso 1 GN=TOP2A OS=Homo Sapiens SV=907 PE=1	28775.1	28551.5	10867.1	3771.14	56232.4	137498	92047.8	30567	106426	91198.9
Q96N67-1	1	1	49.74	0.00861142	5.25551	CENTROBLAST	NAIVE	Dedicator of cytokinesis protein 7 isoform Iso 1 GN=DOCK7 OS=Homo Sapiens SV=570 PE=1	7611.97	10952.5	1232.45	2027.41	25604.5	62300	64548	17346.7	50856.1	54211.8
P52701-1	12	12	747.91	0.0310003	3.60814	CENTROBLAST	NAIVE	DNA mismatch repair protein Msh6 isoform GTBP-N GN=MSH6 OS=Homo Sapiens SV=733 PE=1	21115.7	21516.5	3214.48	5305.99	54201	48615.1	52054	190579	52333.3	36549.7
P13861-1	3	3	227.8	0.0406757	4.65064	CENTROBLAST	NAIVE	cAMP-dependent protein kinase type II-alpha regulatory subunit isoform Iso 1 GN=PRKAR2A OS=Homo Sapiens SV=500 PE=1	334.78	380.298	0	0	11947.6	3348.39	34003.5	12182.9	3181.03	6174.02
Q14161-1	2	2	124.12	0.0336587	3.04412	CENTROBLAST	NAIVE	ARF GTPase-activating protein GIT2 isoform Iso 1 GN=GIT2 OS=Homo Sapiens SV=420 PE=1	2658.67	1144.52	2217.14	6094.12	5272.68	9283.88	7160.29	3933.12	24738.7	7812.45
Q5JTV8-3	1	1	88.44	0.022299	3.70451	CENTROBLAST	NAIVE	Torsin-1A-interacting protein 1 isoform Iso 3 GN=TOR1AIP1 OS=Homo Sapiens SV=469 PE=1	2785.19	2910.06	1432.09	4250.74	11411.3	28665.7	6904.26	30672.4	11482.7	6698.58
P40429-1	2	2	156.02	0.0425929	2.62669	CENTROBLAST	NAIVE	60S ribosomal protein L13a isoform Iso 1 GN=RPL13A OS=Homo Sapiens SV=368 PE=1	10495	14195	59581.4	14384.1	11135.2	53452.5	22267.4	88090.6	27203	97372.9
Q9Y6C9-1	6	6	552.68	0.023471	11.514	CENTROBLAST	NAIVE	Mitochondrial carrier homolog 2 isoform Iso 1 GN=MTCH2 OS=Homo Sapiens SV=481 PE=1	2066.98	3156.09	1358.29	537.604	4293.63	16863.8	20345.7	86141.4	5655.99	2398.03
P57740-1	3	3	141.61	0.0194585	2.50776	CENTROBLAST	NAIVE	Nuclear pore complex protein Nup107 isoform Iso 1 GN=NUP107 OS=Homo Sapiens SV=548 PE=1	3134.31	3146.34	1760.42	5068.4	12338.3	13962.5	7749.53	9994.37	21917	10193.5
P51991-2	2	2	73.85	0.046061	2.81475	CENTROBLAST	NAIVE	Heterogeneous nuclear ribonucleoprotein A3 isoform Iso 2 GN=HNRNPA3 OS=Homo Sapiens SV=513 PE=1	33029.4	12585.8	4471.41	2119.94	130074	75302.1	50759.4	243277	73963.1	69770.9
P63167-1	5	5	468.96	0.0188918	4.51781	CENTROBLAST	NAIVE	Dynein light chain 1, cytoplasmic isoform Iso 1 GN=DYNLL1 OS=Homo Sapiens SV=377 PE=1	22655.9	12420.1	9238.76	3768.61	19095.5	34213.5	77472	32822.7	17843.3	141149
P04083-1	9	9	502.58	0.0313566	11.5821	CENTROBLAST	NAIVE	Annexin A1 isoform Iso 1 GN=ANXA1 OS=Homo Sapiens SV=738 PE=1	8690.31	79988.6	2583.95	1665.93	11210.8	113505	47689.8	944323	83247	17388.5
O00425-1;Q9Y6M1-2	4	4	254.28	0.0474037	3.31697	CENTROBLAST	NAIVE	Insulin-like growth factor 2 mRNA-binding protein 3 isoform Iso 1 GN=IGF2BP3 OS=Homo Sapiens SV=512 PE=1	1750.28	11576.8	99.5259	17058.8	1907.58	38285.2	16930	17677.4	19905.3	14648.8
Q6ZMR3-1	1	1	86.18	0.0369319	3.2872	CENTROBLAST	NAIVE	L-lactate dehydrogenase A-like 6A isoform Iso 1 GN=LDHAL6A OS=Homo Sapiens SV=406 PE=1	283905	283300	20250.7	262749	868397	1.13682e+06	971476	1.81789e+06	1.18509e+06	538104
Q9Y5J9-1	3	3	180.95	0.00813272	4.50085	CENTROBLAST	NAIVE	Mitochondrial import inner membrane translocase subunit Tim8 B isoform Iso 1 GN=TIMM8B OS=Homo Sapiens SV=387 PE=1	1764	2915.3	1385.11	4434.79	881.678	14490.4	7301.75	3581.45	20115	5734.99
P32969-1	9	9	696.61	0.0316592	2.87425	CENTROBLAST	NAIVE	60S ribosomal protein L9 isoform Iso 1 GN=RPL9;RPL9P7;RPL9P8;RPL9P9 OS=Homo Sapiens SV=396 PE=1	170453	126092	44662.4	38689.7	152071	381544	287371	107483	545298	207313
P27797-1	10	10	767.74	0.0379381	3.15379	CENTROBLAST	NAIVE	Calreticulin isoform Iso 1 GN=CALR OS=Homo Sapiens SV=795 PE=1	22210.3	127450	19211.1	64698.9	344584	660605	115324	518902	279944	248597
Q15369-1	6	6	416.24	0.0237846	2.43047	CENTROBLAST	NAIVE	Transcription elongation factor B polypeptide 1 isoform Iso 1 GN=TCEB1 OS=Homo Sapiens SV=334 PE=1	20669.5	18793.8	8477.18	16849.3	26957.2	54742.1	58666.1	35312.1	16706	57562
Q14677-1	5	5	320.07	0.00560925	4.63079	CENTROBLAST	NAIVE	Clathrin interactor 1 isoform Iso 1 GN=CLINT1 OS=Homo Sapiens SV=512 PE=1	4026.14	3205.46	9161.77	5920.33	14590.3	22028.1	26951.1	11409.3	58498.6	52007.9
P61604-1	7	7	476.6	0.0111621	2.70125	CENTROBLAST	NAIVE	10 kDa heat shock protein, mitochondrial isoform Iso 1 GN=HSPE1 OS=Homo Sapiens SV=471 PE=1	103406	77192.8	142399	133549	348512	190595	480518	383827	497264	622461
Q15004-1	1	1	39.88	0.0420961	Infinity	-	-	PCNA-associated factor isoform Iso 1 GN=KIAA0101 OS=Homo Sapiens SV=187 PE=1	0	0	0	0	0	574.537	0	3218.95	4038.95	0
P07910-2	3	3	308.44	0.0493593	3.19869	CENTROBLAST	NAIVE	Heterogeneous nuclear ribonucleoproteins C1/C2 isoform C1 GN=HNRNPC OS=Homo Sapiens SV=639 PE=1	47173.2	55856.5	3128.46	6984.18	423213	197063	107922	304934	198003	907715
Q9Y241-1	2	2	80.87	0.0168111	16.3099	CENTROBLAST	NAIVE	HIG1 domain family member 1A, mitochondrial isoform Iso 1 GN=HIGD1A OS=Homo Sapiens SV=407 PE=1	149.239	1.03036	0	446.416	0	710.78	7314.15	980.572	534.984	191.382
P30046-1	1	1	44.01	0.0204361	4.80474	CENTROBLAST	NAIVE	D-dopachrome decarboxylase isoform Iso 1 GN=DDT OS=Homo Sapiens SV=389 PE=1	19771.6	45613.3	53449.3	3404.57	47821.6	195534	128437	144094	303838	45192.4
Q9BQG0-1	4	4	313.3	0.0089989	6.16474	CENTROBLAST	NAIVE	Myb-binding protein 1A isoform Iso 1 GN=MYBBP1A OS=Homo Sapiens SV=599 PE=1	1722.71	2055.93	3199.77	4878.52	2648.34	40351.2	21429.9	3370	15835.9	8434.18
P05141-1	8	8	565.29	0.0389179	6.44404	CENTROBLAST	NAIVE	ADP/ATP translocase 2 isoform Iso 1 GN=SLC25A5 OS=Homo Sapiens SV=491 PE=1	72221	86273.6	9459.96	10442.4	138515	896229	588044	70970.3	410396	76551.5
P23396-1	14	14	825.9	0.0212968	2.09909	CENTROBLAST	NAIVE	40S ribosomal protein S3 isoform Iso 1 GN=RPS3 OS=Homo Sapiens SV=577 PE=1	197194	179549	90801.2	168696	374676	608232	304126	416575	533538	259534
P54136-1	8	8	479.57	0.0169306	2.21949	CENTROBLAST	NAIVE	Arginine--tRNA ligase, cytoplasmic isoform Complexed GN=RARS OS=Homo Sapiens SV=662 PE=1	15548.1	17049.6	10123	8520.51	36048.9	64599.2	28328.4	28977.2	39364.6	32470
P61513-1	3	3	145.47	0.0144817	4.20558	CENTROBLAST	NAIVE	60S ribosomal protein L37a isoform Iso 1 GN=RPL37A OS=Homo Sapiens SV=296 PE=1	27135.1	111851	41727.6	4098.68	39727.6	207010	215491	136662	92562.7	292594
Q96P70-1	3	3	203.86	0.0306314	34.3611	CENTROBLAST	NAIVE	Importin-9 isoform Iso 1 GN=IPO9 OS=Homo Sapiens SV=427 PE=1	1560.5	1493.61	0	4003.74	557.097	36380.9	31696.2	172070	16013.9	5496.78
Q14289-1	5	5	217.73	0.0317118	4.26439	CENTROBLAST	NAIVE	Protein-tyrosine kinase 2-beta isoform Iso 1 GN=PTK2B OS=Homo Sapiens SV=623 PE=1	5667.26	6106.19	3381.02	184.867	16273.9	19320.5	34536.3	13019.7	40869.2	27065.5
P27986-1	3	3	141.73	0.0357911	2.3541	CENTROBLAST	NAIVE	Phosphatidylinositol 3-kinase regulatory subunit alpha isoform Iso 1 GN=PIK3R1 OS=Homo Sapiens SV=574 PE=1	4165.52	4573.34	738.185	1011.87	16835.3	9432.11	12682.3	11903	15230.7	15076
Q9H4A4-1	3	3	115.35	0.0147434	2.3456	CENTROBLAST	NAIVE	Aminopeptidase B isoform Iso 1 GN=RNPEP OS=Homo Sapiens SV=438 PE=1	4313.38	10626.7	5069.54	4694.32	23982.6	21195.9	16354.2	27280.4	19596.1	29772.8
Q13330-1	2	2	112.94	0.035969	1.94957	CENTROBLAST	NAIVE	Metastasis-associated protein MTA1 isoform Long GN=MTA1 OS=Homo Sapiens SV=559 PE=1	5610.56	17857.7	3901.84	4911.82	10814.5	16605.3	11736.1	26747.2	15771.9	13158.6
Q15008-1	6	6	361.58	0.0148266	2.74382	CENTROBLAST	NAIVE	26S proteasome non-ATPase regulatory subunit 6 isoform Iso 1 GN=PSMD6 OS=Homo Sapiens SV=501 PE=1	16319.1	19467.7	5895.72	15217.8	31443.1	74622.7	52929.6	45490.6	48412.1	20943.1
Q9HAV0-1	1	1	79.68	0.0418699	4.43124	NAIVE	CENTROBLAST	Guanine nucleotide-binding protein subunit beta-4 isoform Iso 1 GN=GNB4 OS=Homo Sapiens SV=400 PE=1	36593.1	59754.2	12093.7	99273.7	79799	18095.1	29924.7	2491.98	13741.8	629.745
Q9H0Q0-1	2	2	162.02	0.0235915	3.53615	CENTROBLAST	NAIVE	Protein FAM49A isoform Iso 1 GN=FAM49A OS=Homo Sapiens SV=326 PE=1	52790.8	32714	19323.4	5944.1	44797	156352	129118	126893	107205	30549.1
P62263-1	11	11	694.24	0.0190167	2.48087	CENTROBLAST	NAIVE	40S ribosomal protein S14 isoform Iso 1 GN=RPS14 OS=Homo Sapiens SV=486 PE=1	411135	269592	118957	185260	307174	493872	1.26033e+06	405205	655355	390809
P62195-1	9	9	581.19	0.0145541	2.34796	CENTROBLAST	NAIVE	26S protease regulatory subunit 8 isoform Iso 1 GN=PSMC5 OS=Homo Sapiens SV=564 PE=1	39374.8	22422.4	21112.7	20949.9	90737.7	83428.2	49762.8	113774	101762	108180
Q6ZS81-1	7	7	359.42	0.00521321	3.28252	CENTROBLAST	NAIVE	WD repeat- and FYVE domain-containing protein 4 isoform Iso 1 GN=WDFY4 OS=Homo Sapiens SV=312 PE=1	3240.28	3993.08	8415.98	2418.13	7135.78	21547	17818.4	22618.8	13853	6893.04
P24534-1	2	2	194.6	0.0303836	2.51033	CENTROBLAST	NAIVE	Elongation factor 1-beta isoform Iso 1 GN=EEF1B2 OS=Homo Sapiens SV=364 PE=1	62001.1	12830.9	113312	14147.5	64812.1	125366	122279	212891	119247	90734.4
P07954-1	7	7	430.29	0.0398113	2.83133	CENTROBLAST	NAIVE	Fumarate hydratase, mitochondrial isoform Mitochondrial GN=FH OS=Homo Sapiens SV=706 PE=1	8972.4	79979.9	4266.33	12426.3	213118	163011	195940	277411	207152	59010.6
Q9Y383-1	9	9	593.37	0.0437785	2.5957	CENTROBLAST	NAIVE	Putative RNA-binding protein Luc7-like 2 isoform Iso 1 GN=LUC7L2 OS=Homo Sapiens SV=384 PE=1	46137.3	85443.5	10074	16667.2	402191	244869	147986	608349	282206	171513
P31153-1	3	3	219.63	0.0115222	3.20151	CENTROBLAST	NAIVE	S-adenosylmethionine synthase isoform type-2 isoform Iso 1 GN=MAT2A OS=Homo Sapiens SV=552 PE=1	18631.4	13928.4	7377.22	14333.3	58151	79097.5	75719.1	78834.6	99478	26788.3
Q9BZZ5-4	5	5	304.28	0.0442108	2.52302	CENTROBLAST	NAIVE	Apoptosis inhibitor 5 isoform Iso 4 GN=API5 OS=Homo Sapiens SV=587 PE=1	21541.8	22177.6	3532.24	8602.41	60141.8	68491.2	66558.3	31974.5	91976.6	33658.7
P14324-1	2	2	76.06	0.0244044	2.82781	CENTROBLAST	NAIVE	Farnesyl pyrophosphate synthase isoform Iso 1 GN=FDPS OS=Homo Sapiens SV=545 PE=1	6963.73	3366.06	6683.88	9649.36	10942.6	42150.2	12984.5	26811.1	15826.7	8568.96
P06493-1	3	3	171.24	0.0414572	3.37299	CENTROBLAST	NAIVE	Cyclin-dependent kinase 1 isoform Iso 1 GN=CDK1 OS=Homo Sapiens SV=631 PE=1	6666.45	5282.71	2900.4	8530.83	8851.01	24164.3	39203.3	6198.11	31510.3	7640.28
Q6P2Q9-1	21	21	1220.47	0.028729	4.53157	CENTROBLAST	NAIVE	Pre-mRNA-processing-splicing factor 8 isoform Iso 1 GN=PRPF8 OS=Homo Sapiens SV=788 PE=1	18800.5	12909.2	4729.66	4415.89	36700.8	152034	93613.2	33013.4	58227.8	14561.4
Q9Y6A4-1	1	1	57.57	0.0488397	6.70247	CENTROBLAST	NAIVE	Cilia- and flagella-associated protein 20 isoform Iso 1 GN=CFAP20 OS=Homo Sapiens SV=379 PE=1	8474.42	14503	15.1165	1212.48	23102.9	51533.4	35470.7	142653	60065.4	27357.5
P36915-1	3	3	174.4	0.027856	3.21991	CENTROBLAST	NAIVE	Guanine nucleotide-binding protein-like 1 isoform Iso 1 GN=GNL1 OS=Homo Sapiens SV=442 PE=1	18335.7	14691.4	3943.97	1433.97	22276	66286.9	39460.5	37319.4	32372.7	19948
Q9GZT8-1	1	1	50.19	0.0476931	84.4034	-	-	NIF3-like protein 1 isoform Iso 1 GN=NIF3L1 OS=Homo Sapiens SV=459 PE=1	111.424	11.9819	0	0	0	2279.72	1077.29	6734.05	324.817	0
P27708-1	9	9	564.03	0.0271225	4.05947	CENTROBLAST	NAIVE	CAD protein isoform Iso 1 GN=CAD OS=Homo Sapiens SV=784 PE=1	10770.9	7821.56	16054.4	1326.23	26166.5	67875.2	57858	12617.4	68450.8	45452.7
Q13616-1	1	1	53.87	0.00465814	6.18606	CENTROBLAST	NAIVE	Cullin-1 isoform Iso 1 GN=CUL1 OS=Homo Sapiens SV=553 PE=1	0	0	0	0	1042.05	651.325	1987.11	2576.59	844.235	386.9
Q6UXN9-1	2	2	190.75	0.037141	3.37142	CENTROBLAST	NAIVE	WD repeat-containing protein 82 isoform Iso 1 GN=WDR82 OS=Homo Sapiens SV=320 PE=1	51886	23062.9	934.637	4304.84	37086.5	69885.2	49126.7	80928.2	80270.8	115173
Q86SE9-1	1	1	44.65	0.0417842	20.4434	CENTROBLAST	NAIVE	Polycomb group RING finger protein 5 isoform Iso 1 GN=PCGF5 OS=Homo Sapiens SV=376 PE=1	1358.28	178.923	0	1484.02	1860.69	4483.29	3436.94	36062	6078.37	49742.1
P40937-1	6	6	424.85	0.0203344	4.55415	CENTROBLAST	NAIVE	Replication factor C subunit 5 isoform Iso 1 GN=RFC5 OS=Homo Sapiens SV=441 PE=1	8861.99	6620.23	312.246	3275.7	10634.9	42977.2	24499.5	26356.6	28063.1	13384.7
Q9NUU7-1	1	1	46.64	0.0324066	28.4387	CENTROBLAST	NAIVE	ATP-dependent RNA helicase DDX19A isoform Iso 1 GN=DDX19A OS=Homo Sapiens SV=543 PE=1	69860.1	5361.95	248.359	8055.63	53230.4	3.00269e+06	463370	117787	286379	18947.2
Q8NFW8-1	1	1	61.4	0.0164922	3.22678	CENTROBLAST	NAIVE	N-acylneuraminate cytidylyltransferase isoform Iso 1 GN=CMAS OS=Homo Sapiens SV=464 PE=1	14740.5	80640.9	11310.4	7616.56	134729	124024	113809	161965	187136	216655
Q08945-1	9	9	715.19	0.045398	3.88597	CENTROBLAST	NAIVE	FACT complex subunit SSRP1 isoform Iso 1 GN=SSRP1 OS=Homo Sapiens SV=569 PE=1	123651	108945	29499.8	2315.12	153104	354913	271068	126108	499172	371189
Q14344-1	4	4	204.41	0.0241112	7.53434	CENTROBLAST	NAIVE	Guanine nucleotide-binding protein subunit alpha-13 isoform Iso 1 GN=GNA13 OS=Homo Sapiens SV=447 PE=1	5102.22	7053.65	530.38	942.863	3998.75	44135.6	38750.9	2258.18	27326.4	20343.2
Q9UFC0-1	1	1	41.9	0.0496333	5.76929	CENTROBLAST	NAIVE	Leucine-rich repeat and WD repeat-containing protein 1 isoform Iso 1 GN=LRWD1 OS=Homo Sapiens SV=465 PE=1	0	0	0	2481	270.777	400.062	128.364	12587.5	719.739	2040.1
P49755-1	3	3	217.45	0.0337867	3.11677	CENTROBLAST	NAIVE	Transmembrane emp24 domain-containing protein 10 isoform Iso 1 GN=TMED10 OS=Homo Sapiens SV=510 PE=1	6554.9	7476.67	6673.44	1183.85	1405.31	10364.1	16712.5	30303.8	8761.75	6460.3
Q9BRP8-1	1	1	91.32	0.0374913	3.22272	NAIVE	CENTROBLAST	Partner of Y14 and mago isoform Iso 1 GN=PYM1 OS=Homo Sapiens SV=391 PE=1	12607.7	19320	48604.4	13103	33860.3	16662.8	2300.56	7249.58	12305.5	1042.97
P78344-1	2	2	88.31	0.0161378	11.2029	CENTROBLAST	NAIVE	Eukaryotic translation initiation factor 4 gamma 2 isoform Iso 1 GN=EIF4G2 OS=Homo Sapiens SV=606 PE=1	0	0	0	272.158	23.7128	602.926	2254.85	289.763	78.8675	88.2244
P13646-1;P08727	10	10	617.38	0.0323842	3.05941	CENTROBLAST	NAIVE	SWISS-PROT:P13646-1 Tax_Id=9606 Gene_Symbol=KRT13 Isoform 1 of Keratin, type I cytoskeletal 13	14804.1	19282.5	25985.3	8431.69	48818.3	93295.8	39672	112362	92452.3	21153
Q9GZT3-1	3	3	169.78	0.0409172	3.65585	CENTROBLAST	NAIVE	SRA stem-loop-interacting RNA-binding protein, mitochondrial isoform Iso 1 GN=SLIRP OS=Homo Sapiens SV=424 PE=1	16081.9	8822.77	10209.2	1969.23	34716.9	57961.7	53309.7	97921.8	10970.2	42326.8
P49821-1	5	5	313.6	0.0240092	2.80177	CENTROBLAST	NAIVE	NADH dehydrogenase [ubiquinone] flavoprotein 1, mitochondrial isoform Iso 1 GN=NDUFV1 OS=Homo Sapiens SV=483 PE=1	14736.9	16318.9	7223.97	3759.22	21832.3	19147.1	72169.8	31642.1	22858.6	33135
Q9P2I0-1	3	3	174.2	0.0338293	1.88246	CENTROBLAST	NAIVE	Cleavage and polyadenylation specificity factor subunit 2 isoform Iso 1 GN=CPSF2 OS=Homo Sapiens SV=471 PE=1	22025.7	20634.8	14981.8	15925.9	41425.3	54594.7	26284.9	31756.5	67620.7	36213.8
Q09161-1	3	3	183.36	0.0413574	2.50935	CENTROBLAST	NAIVE	Nuclear cap-binding protein subunit 1 isoform Iso 1 GN=NCBP1 OS=Homo Sapiens SV=478 PE=1	6943.78	6677.53	36229.2	5349.07	16529.2	55350	40703.1	12266.6	44565.1	27107.9
Q9UDY8-1	1	1	65.13	0.00875596	Infinity	-	-	Mucosa-associated lymphoid tissue lymphoma translocation protein 1 isoform Iso 1 GN=MALT1 OS=Homo Sapiens SV=503 PE=1	0	0	0	0	0	56.8002	2463.69	5911.72	185.258	0
P09104-1	4	4	317.46	0.040346	3.03633	CENTROBLAST	NAIVE	Gamma-enolase isoform Iso 1 GN=ENO2 OS=Homo Sapiens SV=617 PE=1	1334.32	1026.76	28228.8	12110	13972.2	19691.8	41429.9	55492.2	33961.4	21499.9
ENSEMBL:ENSBTAP00000025008	4	4	260.07	0.0342472	3.35011	CENTROBLAST	NAIVE	(Bos taurus) hypothetical protein	224092	224671	50472.8	19830	585933	964985	828064	314245	1.17523e+06	419352
Q12873-1	3	3	213.64	0.0477436	14.4653	CENTROBLAST	NAIVE	Chromodomain-helicase-DNA-binding protein 3 isoform Iso 1 GN=CHD3 OS=Homo Sapiens SV=595 PE=1	2296.51	2005.72	0	25.782	666.111	28378	12946.8	27666.9	1870.95	1378.88
Q9UBQ5-1	2	2	131.78	0.0477658	2.79412	CENTROBLAST	NAIVE	Eukaryotic translation initiation factor 3 subunit K isoform Iso 1 GN=EIF3K OS=Homo Sapiens SV=452 PE=1	32513.3	19804.3	22237.8	21572.3	34911.4	28148.1	46011.3	193799	53202	44978.4
P29966-1	2	2	123.89	0.0382423	3.78754	CENTROBLAST	NAIVE	Myristoylated alanine-rich C-kinase substrate isoform Iso 1 GN=MARCKS OS=Homo Sapiens SV=536 PE=1	4854.31	558.083	688.189	4543.92	1083.09	3057.1	2728.29	7907.99	12370.4	18355
Q5BKZ1-1	2	2	109.22	0.0451528	4.94275	CENTROBLAST	NAIVE	DBIRD complex subunit ZNF326 isoform Iso 1 GN=ZNF326 OS=Homo Sapiens SV=524 PE=1	11932.4	8640.04	511.819	2270.2	12684.8	25251.7	36036.2	4805.08	50221.2	61818.9
P06744-1	7	7	478.75	0.0294422	2.93671	CENTROBLAST	NAIVE	Glucose-6-phosphate isomerase isoform Iso 1 GN=GPI OS=Homo Sapiens SV=776 PE=1	108162	67420	51638.4	49955.3	264221	486302	357277	113094	474502	158752
Q9Y4P1-1	2	2	146.11	0.0494123	1.90106	CENTROBLAST	NAIVE	Cysteine protease ATG4B isoform Iso 1 GN=ATG4B OS=Homo Sapiens SV=516 PE=1	2381.47	909.383	29065	226.972	2202.45	19320.9	12846	8562.66	13609.9	11789.3
Q5SY16-1	1	1	80.13	0.0243786	14.9504	CENTROBLAST	NAIVE	Polynucleotide 5'-hydroxyl-kinase NOL9 isoform Iso 1 GN=NOL9 OS=Homo Sapiens SV=331 PE=1	189.516	511.284	0	0	13.8094	5917.19	3531.3	674.525	314.574	246.127
P08311-1	1	1	45.59	0.0147443	12.9504	CENTROBLAST	NAIVE	Cathepsin G isoform Iso 1 GN=CTSG OS=Homo Sapiens SV=463 PE=1	61.338	36.4049	1126.89	410.656	0.384719	3552.88	1823.28	5965.83	1461.62	8379.06
Q13155-1	3	3	129.91	0.0231473	5.25878	CENTROBLAST	NAIVE	Aminoacyl tRNA synthase complex-interacting multifunctional protein 2 isoform Iso 1 GN=AIMP2 OS=Homo Sapiens SV=481 PE=1	8846.98	7546.89	571.527	3118.39	13406	50745.6	25412.7	53615.8	39115.6	7225.73
Q15029-1	19	19	1312.45	0.0425418	2.04276	CENTROBLAST	NAIVE	116 kDa U5 small nuclear ribonucleoprotein component isoform Iso 1 GN=EFTUD2 OS=Homo Sapiens SV=624 PE=1	64899.2	51464.9	35867.1	12178.6	93606.5	143246	95135.2	73973.1	92307.5	122404
Q99536-1	4	4	264.27	0.0313536	2.56351	CENTROBLAST	NAIVE	Synaptic vesicle membrane protein VAT-1 homolog isoform Iso 1 GN=VAT1 OS=Homo Sapiens SV=480 PE=1	32144.9	30744.2	4944.57	4235.59	48125.1	62625.7	69585.3	47712.4	69197.8	58998.3
Q5UIP0-1	1	1	48.4	0.0285491	26.7468	CENTROBLAST	NAIVE	Telomere-associated protein RIF1 isoform Iso 1 GN=RIF1 OS=Homo Sapiens SV=592 PE=1	312.863	311.095	0	554.945	0	2398.99	6101.41	15189.3	7646.86	195.298
Q9H9H4-1	3	3	163.18	0.0416277	11.0738	NAIVE	CENTROBLAST	Vacuolar protein sorting-associated protein 37B isoform Iso 1 GN=VPS37B OS=Homo Sapiens SV=388 PE=1	1593.89	550.452	1961.99	4798.41	25281.1	759.56	857.769	523.873	510.055	435.846
P14923-1	1	1	64.36	0.00270442	34.1304	CENTROBLAST	NAIVE	Junction plakoglobin isoform Iso 1 GN=JUP OS=Homo Sapiens SV=558 PE=1	0	0	0	0	137.842	152.664	152.923	341.744	205.31	3851.97
Q969P6-1	1	1	52.89	0.0238286	3.75023	CENTROBLAST	NAIVE	DNA topoisomerase I, mitochondrial isoform Iso 1 GN=TOP1MT OS=Homo Sapiens SV=477 PE=1	18504.3	13507.6	1814.3	4505.74	6484.64	46787.4	39410.7	54832.4	11296.1	15746
P36776-1	10	10	724.43	0.0293407	2.18899	CENTROBLAST	NAIVE	Lon protease homolog, mitochondrial isoform Iso 1 GN=LONP1 OS=Homo Sapiens SV=589 PE=1	26916.8	21117.1	8013.57	13713	43655.3	70301.4	48468.3	63195.2	38641.7	27659.2
Q9H993-1	1	1	74.02	0.00538639	3.9346	CENTROBLAST	NAIVE	Protein-glutamate O-methyltransferase isoform Iso 1 GN=ARMT1 OS=Homo Sapiens SV=469 PE=1	0	0	0	474.316	0	239.021	403.065	500.055	288.281	435.822
P04792-1	4	4	218.92	0.0294852	2.06619	CENTROBLAST	NAIVE	Heat shock protein beta-1 isoform Iso 1 GN=HSPB1 OS=Homo Sapiens SV=657 PE=1	27396.3	17781.9	7015.33	4687.23	11815.1	32142.9	22169.6	38647.4	20748	28231.1
P13010-1	30	30	2136.63	0.00152316	1.59491	CENTROBLAST	NAIVE	X-ray repair cross-complementing protein 5 isoform Iso 1 GN=XRCC5 OS=Homo Sapiens SV=860 PE=1	312670	244993	303004	329921	372045	579377	519963	384305	467008	541599
P17900-1	1	1	59	0.0452904	13.0503	NAIVE	CENTROBLAST	Ganglioside GM2 activator isoform Iso 1 GN=GM2A OS=Homo Sapiens SV=409 PE=1	23195.4	686.817	1484.21	5391.76	653.554	8.67629	36.472	706.498	277.308	1378.03
Q9Y5Z4-1	1	1	63.23	0.0435932	9.07684	NAIVE	CENTROBLAST	Heme-binding protein 2 isoform Iso 1 GN=HEBP2 OS=Homo Sapiens SV=400 PE=1	16137.2	28549.1	12067.6	38642.3	52307	7004.61	7738.73	0	1529.18	0
Q8NF50-1	10	10	597.84	0.00178526	3.53182	CENTROBLAST	NAIVE	Dedicator of cytokinesis protein 8 isoform Iso 1 GN=DOCK8 OS=Homo Sapiens SV=479 PE=1	8920.77	14644.6	15622.7	12034.8	19848.1	84196.7	44974.6	21476.3	58620.9	41741.1
O14653-1	1	1	52.99	0.0140755	4.39372	CENTROBLAST	NAIVE	Golgi SNAP receptor complex member 2 isoform A GN=GOSR2 OS=Homo Sapiens SV=412 PE=1	0	0	0	3751.84	0	2894.65	12286	367.387	300.315	636.15
Q12979-1	1	1	36.72	0.0152008	2.74843	CENTROBLAST	NAIVE	Active breakpoint cluster region-related protein isoform Long GN=ABR OS=Homo Sapiens SV=508 PE=1	544.485	2362.63	3044.82	604.934	1029.6	6666.13	3328.38	2973.9	5056.5	2825.95
P62979-1	4	4	295.32	0.0423123	3.67551	CENTROBLAST	NAIVE	Ubiquitin-40S ribosomal protein S27a isoform Iso 1 GN=RPS27A OS=Homo Sapiens SV=502 PE=1	2791.68	147270	1634.54	97.3074	24273	171323	103035	256103	90670	26003.8
Q9P2E9-1	1	1	39.28	0.0162683	24.3446	CENTROBLAST	NAIVE	Ribosome-binding protein 1 isoform Iso 3 GN=RRBP1 OS=Homo Sapiens SV=688 PE=1	793.506	0	0	0	0	450.415	1591.27	16572.1	690.853	12.9702
O75064-1	1	1	54.48	0.0270228	1.62645	CENTROBLAST	NAIVE	DENN domain-containing protein 4B isoform Iso 1 GN=DENND4B OS=Homo Sapiens SV=397 PE=1	0	0	0	4005.03	0	734.294	940.605	302.565	272.95	212.027
Q96HR8-1	1	1	80.32	0.0475773	67.051	CENTROBLAST	NAIVE	H/ACA ribonucleoprotein complex non-core subunit NAF1 isoform Iso 1 GN=NAF1 OS=Homo Sapiens SV=367 PE=1	5.56579	0	0	0	141.951	3693.08	4749.46	1323.96	124.539	0.122763
P01857-1	7	7	364.54	0.0392277	2.17664	CENTROBLAST	NAIVE	Ig gamma-1 chain C region isoform Iso 1 GN=IGHG1 OS=Homo Sapiens SV=534 PE=1	78943.8	86352.5	46984	18387.7	212953	182509	138310	142871	263237	238674
Q14699-1	6	6	325.44	0.0492021	3.79716	CENTROBLAST	NAIVE	Raftlin isoform Iso 1 GN=RFTN1 OS=Homo Sapiens SV=396 PE=1	21559.7	49154.4	2488.51	5072.38	66665.1	232961	134120	36038.1	110338	36903.2
P42356-1	1	1	39.87	0.0300641	52.2287	-	-	Phosphatidylinositol 4-kinase alpha isoform Iso 1 GN=PI4KA OS=Homo Sapiens SV=449 PE=1	0	115.788	0	0	0	3033.25	2074.59	475.305	464.295	0
P35606-1	8	8	532.11	0.0405343	2.28441	CENTROBLAST	NAIVE	Coatomer subunit beta' isoform Iso 1 GN=COPB2 OS=Homo Sapiens SV=583 PE=1	82628.4	49426.7	29288.5	10052.3	113824	153556	110095	88519.3	184027	115362
Q5JTH9-1	1	1	52.02	0.0101809	Infinity	-	-	RRP12-like protein isoform Iso 1 GN=RRP12 OS=Homo Sapiens SV=414 PE=1	0	0	0	0	0	1076.15	1666.1	10362.4	25.7516	0
Q13405-1	3	3	259.55	0.0347634	2.23292	CENTROBLAST	NAIVE	39S ribosomal protein L49, mitochondrial isoform Iso 1 GN=MRPL49 OS=Homo Sapiens SV=363 PE=1	42852.9	58545.1	21503.8	8098.74	24705.4	51787.9	46296.2	82506.8	108838	58249.7
O00410-1;O60518-1	14	14	1093.85	0.024526	3.3265	CENTROBLAST	NAIVE	Importin-5 isoform Iso 1 GN=IPO5 OS=Homo Sapiens SV=659 PE=1	24246.5	28294.9	7189.43	81837.9	40232.1	235453	144343	53650.4	108416	62897.1
P25440-1	1	1	37.57	0.0327458	1.516	CENTROBLAST	NAIVE	Bromodomain-containing protein 2 isoform Iso 1 GN=BRD2 OS=Homo Sapiens SV=576 PE=1	11.4146	236.229	0	0	14046.6	5173.76	3439.28	4704.16	1756.88	6596.08
Q99766-1	1	1	59.88	0.0322501	3.00681	NAIVE	CENTROBLAST	ATP synthase subunit s, mitochondrial isoform Iso 1 GN=ATP5S OS=Homo Sapiens SV=333 PE=1	14335	5519.19	4802.78	4491.77	2290.2	2686.5	1010.72	801.428	3770.56	2186.72
Q9BQE3-1	3	3	192.82	0.0213201	3.32533	CENTROBLAST	NAIVE	Tubulin alpha-1C chain isoform Iso 1 GN=TUBA1C OS=Homo Sapiens SV=927 PE=1	8288.1	21291.6	7028.17	3199.18	16449.6	46151.9	53049.5	10645.4	31609.8	45615
Q9UJY5-1	1	1	37.44	0.0433528	2.9857	CENTROBLAST	NAIVE	ADP-ribosylation factor-binding protein GGA1 isoform Iso 1 GN=GGA1 OS=Homo Sapiens SV=486 PE=1	7065.67	10159.8	450.767	364.871	19351.9	24089.7	17967.7	16623.6	25851.9	27111.5
P35527	19	19	1472.89	0.0112497	2.2372	CENTROBLAST	NAIVE	SWISS-PROT:P35527 Tax_Id=9606 Gene_Symbol=KRT9 Keratin, type I cytoskeletal 9	157091	176738	157673	71066.9	207516	523599	271611	197076	356537	374010
Q14152-1	14	14	775.68	0.0258104	3.32681	CENTROBLAST	NAIVE	Eukaryotic translation initiation factor 3 subunit A isoform Iso 1 GN=EIF3A OS=Homo Sapiens SV=774 PE=1	36175.7	42773.9	6629.81	23048.3	25587.6	161674	104358	61947.5	91259.6	27269.5
Q8N5L8-1	1	1	31.73	0.0422036	18.9914	CENTROBLAST	NAIVE	Ribonuclease P protein subunit p25-like protein isoform Iso 1 GN=RPP25L OS=Homo Sapiens SV=228 PE=1	0	98.7471	3.35526	89.127	0	1019.35	14.6215	35.7004	1668.54	893.498
Q96QR8-1	1	1	45.86	0.046621	2.92958	NAIVE	CENTROBLAST	Transcriptional activator protein Pur-beta isoform Iso 1 GN=PURB OS=Homo Sapiens SV=400 PE=1	447.109	1979.71	875.697	1596.47	2648.54	182.343	62.9045	0	0	2331.07
Q6F5E8-1	1	1	40.09	0.0329656	16.3765	CENTROBLAST	NAIVE	Capping protein, Arp2/3 and myosin-I linker protein 2 isoform Iso 1 GN=CARMIL2 OS=Homo Sapiens SV=408 PE=1	100.763	0	0	0	270.443	2207.85	3090.08	398.597	13.9269	368.617
P68431-1	4	4	262.37	0.0487362	8.16327	NAIVE	CENTROBLAST	Histone H3.1 isoform Iso 1 GN=HIST1H3A;HIST1H3B;HIST1H3C;HIST1H3D;HIST1H3E;HIST1H3F;HIST1H3G;HIST1H3H;HIST1H3I;HIST1H3J OS=Homo Sapiens SV=1081 PE=1	171456	14027.3	8998.31	22103.7	7624.13	2094.91	5849.25	8907.89	4376.93	6236.68
P49458-1	3	3	177.9	0.013414	2.00845	CENTROBLAST	NAIVE	Signal recognition particle 9 kDa protein isoform Iso 1 GN=SRP9 OS=Homo Sapiens SV=194 PE=1	226700	89571.8	61094.6	75095.2	114965	169678	317484	226406	195548	230534
Q9P0J7-1	1	1	83.71	0.0455441	15.2141	-	-	E3 ubiquitin-protein ligase KCMF1 isoform Iso 1 GN=KCMF1 OS=Homo Sapiens SV=428 PE=1	0	24.5325	0	0	0	53.1603	35.8734	0	28.1855	256.021
Q8WXH0-1	2	2	81.88	0.0378564	6.54754	CENTROBLAST	NAIVE	Nesprin-2 isoform Iso 1 GN=SYNE2 OS=Homo Sapiens SV=844 PE=1	1060.75	558.716	3621.13	84.38	797.58	13386.3	14071.3	1311.49	9868.76	1449.84
P30047-1	5	5	296.32	0.0161088	12.4916	CENTROBLAST	NAIVE	GTP cyclohydrolase 1 feedback regulatory protein isoform Iso 1 GN=GCHFR OS=Homo Sapiens SV=348 PE=1	2455.93	1345.22	1369.89	319.524	1134.3	37958.4	4531.98	30957.5	1476.99	7830.27
Q8IYL3-1	1	1	102.79	0.00232914	3.72808	NAIVE	CENTROBLAST	UPF0688 protein C1orf174 isoform Iso 1 GN=C1orf174 OS=Homo Sapiens SV=368 PE=1	7961.1	5825.19	12688.9	16332.4	15537.1	5407.57	4077.8	2563.36	2154.49	1446.85

## Sheet: CB vs CC
									Normalized abundance
									CENTROBLAST					CENTROCYTE
Accession	Peptide count	Unique peptides	Confidence score	Anova (p)	Max fold change	Highest mean condition	Lowest mean condition	Description	CB1	CB2	CB3	CB4	CB5	CC1	CC2	CC3	CC4	CC5
B9A064-1	2	2	185.36	0.00291812	1.96575	CENTROCYTE	CENTROBLAST	Immunoglobulin lambda-like polypeptide 5 isoform Iso 1 GN=IGLL5 OS=Homo Sapiens SV=293 PE=1	46232	42677.2	36174.2	55290	65358	98350.3	59900.1	97430.1	124594	102773
O00232-1	6	6	416.49	0.0195845	6.04821	CENTROBLAST	CENTROCYTE	26S proteasome non-ATPase regulatory subunit 12 isoform Iso 1 GN=PSMD12 OS=Homo Sapiens SV=486 PE=1	53334	52225.7	231016	61046.9	14213.7	29574.8	3512.8	8187.43	17223.2	9594.04
O00541-1	2	2	97.49	0.00663357	2.62406	CENTROBLAST	CENTROCYTE	Pescadillo homolog isoform Iso 1 GN=PES1 OS=Homo Sapiens SV=452 PE=1	11180.6	8431.71	9223.54	11239.6	5284.19	3259.84	1223.12	5014.71	3417.24	4371.17
O00762-1	4	4	165.73	0.00976368	3.1498	CENTROBLAST	CENTROCYTE	Ubiquitin-conjugating enzyme E2 C isoform Iso 1 GN=UBE2C OS=Homo Sapiens SV=494 PE=1	25414.1	34371.6	24708.8	81836.9	32677.9	8265.16	5569.96	7267.89	21514.5	20564.1
O14556-1	1	1	41.93	0.00490395	5.30534	CENTROBLAST	CENTROCYTE	Glyceraldehyde-3-phosphate dehydrogenase, testis-specific isoform Iso 1 GN=GAPDHS OS=Homo Sapiens SV=413 PE=1	72981.4	82828.6	198817	509918	204536	43341.2	26626.6	31255.3	47804.1	52483.3
O15392-1	3	3	197.36	0.0256467	4.57945	CENTROBLAST	CENTROCYTE	Baculoviral IAP repeat-containing protein 5 isoform Iso 1 GN=BIRC5 OS=Homo Sapiens SV=563 PE=1	16500.6	12939.8	4371.86	21857.6	2294.32	3369.61	3384.1	1270.88	3036.58	1596.28
O43242-1	8	8	503.97	0.0130126	1.7776	CENTROBLAST	CENTROCYTE	26S proteasome non-ATPase regulatory subunit 3 isoform Iso 1 GN=PSMD3 OS=Homo Sapiens SV=511 PE=1	171910	84304.9	103970	158414	137479	112235	58140.9	68538.3	72608	57559.9
O43633-1	1	1	34.2	0.00341556	6.78263	CENTROCYTE	CENTROBLAST	Charged multivesicular body protein 2a isoform Iso 1 GN=CHMP2A OS=Homo Sapiens SV=479 PE=1	10951.3	1137.06	581.357	325.004	291.867	28786.6	15677.8	7396.73	16860.3	21396.4
O43674-1	3	3	205.19	0.0440467	2.81893	CENTROCYTE	CENTROBLAST	NADH dehydrogenase [ubiquinone] 1 beta subcomplex subunit 5, mitochondrial isoform Iso 1 GN=NDUFB5 OS=Homo Sapiens SV=397 PE=1	24750.1	2292.3	513.127	31237.3	6359.25	50537.6	43150.2	30573.1	31329.9	28068.5
O43747-1	6	6	303.36	0.0195202	2.27741	CENTROBLAST	CENTROCYTE	AP-1 complex subunit gamma-1 isoform Iso 1 GN=AP1G1 OS=Homo Sapiens SV=468 PE=1	40089.6	35274.8	92018.8	50331.7	32777.1	43687	14009	16946.7	23433.5	11913.5
O60220-1	1	1	44.82	0.00348239	6.89623	CENTROBLAST	CENTROCYTE	Mitochondrial import inner membrane translocase subunit Tim8 A isoform Iso 1 GN=TIMM8A OS=Homo Sapiens SV=290 PE=1	13269.6	21228.1	42748.5	8064.99	5658.3	2705.64	4792.56	1211.4	3112.38	1369.24
O60502-1	1	1	39.85	0.0184508	3.44059	CENTROCYTE	CENTROBLAST	Protein O-GlcNAcase isoform Iso 1 GN=MGEA5 OS=Homo Sapiens SV=582 PE=1	43256.5	27567	290644	46702.6	89004.3	111699	306358	312085	312712	667719
O60641-1	1	1	50.2	0.0400638	5.7524	CENTROBLAST	CENTROCYTE	Clathrin coat assembly protein AP180 isoform Iso 1 GN=SNAP91 OS=Homo Sapiens SV=503 PE=1	868.349	2391.92	16228.5	5481.89	1874.96	1216.89	2814.8	103.527	172.071	359.575
O75348-1	3	3	149.21	0.0400772	2.17849	CENTROBLAST	CENTROCYTE	V-type proton ATPase subunit G 1 isoform Iso 1 GN=ATP6V1G1 OS=Homo Sapiens SV=401 PE=1	13599.6	23559.7	43320.2	12534.2	10870.8	11394.7	9704.96	9781.28	8001.06	8804.45
O75569-1	1	1	40.32	0.0355558	9.57106	CENTROCYTE	CENTROBLAST	Interferon-inducible double-stranded RNA-dependent protein kinase activator A isoform Iso 1 GN=PRKRA OS=Homo Sapiens SV=440 PE=1	1037.76	255.686	0	1478.43	104.174	8826.97	5959.75	1544.08	4437.73	6758.29
O75694-1	6	6	429.75	0.0469418	5.5057	CENTROBLAST	CENTROCYTE	Nuclear pore complex protein Nup155 isoform Iso 1 GN=NUP155 OS=Homo Sapiens SV=611 PE=1	30660	25667.8	329763	35369.8	38877	21800.6	10795.8	14349.4	28117.7	8547.41
O75717-1	1	1	78.83	0.0420152	2.13212	CENTROBLAST	CENTROCYTE	WD repeat and HMG-box DNA-binding protein 1 isoform Iso 1 GN=WDHD1 OS=Homo Sapiens SV=520 PE=1	11146.4	9909.7	12874.5	17830.9	16259.1	8679.33	7213.54	4140.08	10569.6	1300.24
O75794-1	1	1	39.41	0.0473549	2.91515	CENTROCYTE	CENTROBLAST	Cell division cycle protein 123 homolog isoform Iso 1 GN=CDC123 OS=Homo Sapiens SV=424 PE=1	3298.27	0	4.64344	0	1557.39	2426.19	1702.35	4539.37	627.716	4872.91
O75884-1	2	2	122.86	0.0249093	2.09115	CENTROBLAST	CENTROCYTE	Putative hydrolase RBBP9 isoform Iso 1 GN=RBBP9 OS=Homo Sapiens SV=390 PE=1	4703.7	5531.09	11376.7	9005.73	10404.6	8642.76	2327.75	3241.03	2789.02	2616.39
O94776-1	8	8	470.3	0.0324875	2.2998	CENTROCYTE	CENTROBLAST	Metastasis-associated protein MTA2 isoform Iso 1 GN=MTA2 OS=Homo Sapiens SV=530 PE=1	65470.3	32373.3	9296.36	56051.5	39589.1	92103.3	148454	60256.9	89522.3	76017.7
O94826-1	4	4	252.12	0.0435074	3.85857	CENTROCYTE	CENTROBLAST	Mitochondrial import receptor subunit TOM70 isoform Iso 1 GN=TOMM70 OS=Homo Sapiens SV=559 PE=1	7099.05	616.375	2959.94	3065.36	2511.58	22838	17828.9	10236.7	9602.23	2204.86
O95218-1	2	2	128.04	0.0239622	3.10544	CENTROCYTE	CENTROBLAST	Zinc finger Ran-binding domain-containing protein 2 isoform Iso 1 GN=ZRANB2 OS=Homo Sapiens SV=426 PE=1	21433.2	6587.56	6222.08	2564.67	15708.4	42012.1	39355.4	10407.1	41913.3	29396.8
O95619-1	1	1	64.06	0.0364047	2.99237	CENTROCYTE	CENTROBLAST	YEATS domain-containing protein 4 isoform Iso 1 GN=YEATS4 OS=Homo Sapiens SV=270 PE=1	1516.64	5854.65	1693.51	13358.5	7527.39	22135.6	27353.1	17933.7	16957.8	5243.47
P01889-1	1	1	65.03	0.0459776	1.73364	CENTROBLAST	CENTROCYTE	HLA class I histocompatibility antigen, B-7 alpha chain isoform Iso 1 GN=HLA-B OS=Homo Sapiens SV=271 PE=1	182405	295172	204907	228935	94118.8	100507	131748	125293	84024.7	138441
P04150-1	1	1	41.64	0.0468196	11.2616	CENTROCYTE	CENTROBLAST	Glucocorticoid receptor isoform Alpha GN=NR3C1 OS=Homo Sapiens SV=572 PE=1	740.259	272.384	0	0	0	302.237	10210.7	147.398	492.214	251.506
P04233-1	7	7	620.64	0.00270752	3.05404	CENTROCYTE	CENTROBLAST	HLA class II histocompatibility antigen gamma chain isoform Iso 1 GN=CD74 OS=Homo Sapiens SV=493 PE=1	790574	289084	347394	271020	288703	1.83509e+06	1.5998e+06	698390	923298	1.01111e+06
P04792-1	4	4	218.92	0.0266757	1.8122	CENTROBLAST	CENTROCYTE	Heat shock protein beta-1 isoform Iso 1 GN=HSPB1 OS=Homo Sapiens SV=657 PE=1	32142.9	22169.6	38647.4	20748	28231.1	22019.8	16465.4	8089.32	22220.2	9529.53
P05023-1	3	3	125.93	0.0256121	2.72225	CENTROBLAST	CENTROCYTE	Sodium/potassium-transporting ATPase subunit alpha-1 isoform Iso 1 GN=ATP1A1 OS=Homo Sapiens SV=725 PE=1	75379.6	35085.4	13729.9	35701.7	24686.2	25856	9036.04	8853.16	14316	9744.05
P06400-1	1	1	71.07	0.000581942	3.37026	CENTROBLAST	CENTROCYTE	Retinoblastoma-associated protein isoform Iso 1 GN=RB1 OS=Homo Sapiens SV=619 PE=1	53289.7	23970.7	27660.8	41949.1	30983.1	11501.8	11572.3	16165.4	6413.05	7118.91
P07919-1	3	3	133.59	0.0364422	2.56708	CENTROCYTE	CENTROBLAST	Cytochrome b-c1 complex subunit 6, mitochondrial isoform Iso 1 GN=UQCRH OS=Homo Sapiens SV=266 PE=1	52783.6	6928.48	2889.31	33443.9	8887.32	47429.7	94770.1	38181	40040.2	48949.5
P07948-1	7	7	336.4	0.0399774	1.57688	CENTROBLAST	CENTROCYTE	Tyrosine-protein kinase Lyn isoform Iso 1 GN=LYN OS=Homo Sapiens SV=598 PE=1	45860.1	52248.2	80825.9	63037.3	34625.8	38200.8	40910.2	41244.6	31379.3	23673.5
P09651-1	6	6	895.93	0.0402319	1.43937	CENTROBLAST	CENTROCYTE	Heterogeneous nuclear ribonucleoprotein A1 isoform A1-B GN=HNRNPA1 OS=Homo Sapiens SV=577 PE=1	1.69846e+06	1.47758e+06	2.45653e+06	1.37201e+06	1.32708e+06	1.02908e+06	935894	1.03045e+06	1.21184e+06	1.58117e+06
P09874-1	38	38	2892.43	0.0322562	1.87555	CENTROCYTE	CENTROBLAST	Poly [ADP-ribose] polymerase 1 isoform Iso 1 GN=PARP1 OS=Homo Sapiens SV=935 PE=1	1.44477e+06	601832	343010	946917	534186	1.72209e+06	885905	1.28315e+06	1.59424e+06	1.77432e+06
P0C0L4-1	2	2	206.07	0.00188062	5.95068	CENTROBLAST	CENTROCYTE	Complement C4-A isoform Iso 1 GN=C4A OS=Homo Sapiens SV=1049 PE=1	14995.8	11660	50367.8	23342.8	23032.6	3792.48	1140.41	6624.45	3429.64	5750
P0DMV8-1	6	6	489.23	0.026073	1.54294	CENTROBLAST	CENTROCYTE	Heat shock 70 kDa protein 1A isoform Iso 1 GN=HSPA1A OS=Homo Sapiens SV=55 PE=1	137946	92131.3	90267	165175	154320	93862.3	72656.1	73235.2	105280	69656.2
P10155-1	2	2	162.89	0.0354765	3.41408	CENTROBLAST	CENTROCYTE	60 kDa SS-A/Ro ribonucleoprotein isoform Long GN=TROVE2 OS=Homo Sapiens SV=479 PE=1	30565.4	11811.5	52761.4	16497.7	7560.38	19515.4	1691.66	4165.06	6626.19	2914.91
P10412-1	4	4	279.07	0.0151281	5.56039	CENTROCYTE	CENTROBLAST	Histone H1.4 isoform Iso 1 GN=HIST1H1E OS=Homo Sapiens SV=497 PE=1	369364	6234.13	104537	21205.1	17793.9	299951	223836	341832	530013	1.49096e+06
P11166-1	2	2	115.57	0.0292315	3.28701	CENTROBLAST	CENTROCYTE	Solute carrier family 2, facilitated glucose transporter member 1 isoform Iso 1 GN=SLC2A1 OS=Homo Sapiens SV=527 PE=1	16023.4	6611.01	9271.53	24146	7830.29	5931.94	547.92	5006.17	4915.86	3032.84
P12273-1	1	1	44.93	0.0486513	5.39297	CENTROCYTE	CENTROBLAST	Prolactin-inducible protein isoform Iso 1 GN=PIP OS=Homo Sapiens SV=438 PE=1	265.851	0	0	1394.65	1493.12	3203.2	3642.58	4056.12	1371.87	4733.61
P13010-1	30	30	2136.63	0.0406117	1.54814	CENTROBLAST	CENTROCYTE	X-ray repair cross-complementing protein 5 isoform Iso 1 GN=XRCC5 OS=Homo Sapiens SV=860 PE=1	579377	519963	384305	467008	541599	465813	151035	338832	307072	347086
P14314-1	5	5	281.6	0.0165325	1.67729	CENTROBLAST	CENTROCYTE	Glucosidase 2 subunit beta isoform Iso 1 GN=PRKCSH OS=Homo Sapiens SV=583 PE=1	62035.2	54268	65177.8	89260.6	98236	52312.2	57960.1	27377.1	44426.9	37907.9
P14735-1	4	4	182.34	0.0423837	3.36406	CENTROBLAST	CENTROCYTE	Insulin-degrading enzyme isoform Iso 1 GN=IDE OS=Homo Sapiens SV=578 PE=1	51651	30903.9	155996	38143.3	27310.1	39749.2	11630.6	12621.5	23388.8	2977.85
P14868-1	13	13	696.27	0.0346409	2.05195	CENTROCYTE	CENTROBLAST	Aspartate--tRNA ligase, cytoplasmic isoform Iso 1 GN=DARS OS=Homo Sapiens SV=673 PE=1	108604	48839.8	28688.3	101414	77027.9	166762	203008	93904.2	192260	92152.3
P16402-1	2	2	94.1	0.0291974	5.94152	CENTROCYTE	CENTROBLAST	Histone H1.3 isoform Iso 1 GN=HIST1H1D OS=Homo Sapiens SV=438 PE=1	97857.8	5545.27	50149.5	12361.7	40578.9	140053	42201.7	105565	379567	559498
P16452-1	1	1	70.81	0.0213769	2.53588	CENTROBLAST	CENTROCYTE	Erythrocyte membrane protein band 4.2 isoform Short GN=EPB42 OS=Homo Sapiens SV=396 PE=1	13781.4	6747.73	18601.1	17337.4	7137.63	3433.83	4109.86	10675.2	4895.49	1967.72
P17812-1	2	2	125.94	0.0391325	1.61912	CENTROCYTE	CENTROBLAST	CTP synthase 1 isoform Iso 1 GN=CTPS1 OS=Homo Sapiens SV=555 PE=1	21839.5	16450.1	30750.1	32955.1	28338.7	55513	42828.3	24345.2	50466.8	37873
P19397-1	1	1	41.75	0.000369986	2.70577	CENTROBLAST	CENTROCYTE	Leukocyte surface antigen CD53 isoform Iso 1 GN=CD53 OS=Homo Sapiens SV=319 PE=1	33392	21900.2	24998.5	30519.5	21061.5	8523.43	5651.26	10982.1	13735.7	9844.54
P19404-1	3	3	186.44	0.025955	2.06759	CENTROBLAST	CENTROCYTE	NADH dehydrogenase [ubiquinone] flavoprotein 2, mitochondrial isoform Iso 1 GN=NDUFV2 OS=Homo Sapiens SV=333 PE=1	25521.1	39725.1	49416.1	28912.6	53733.5	10377.3	33655.6	8961.91	14145.7	28288.8
P20674-1	4	4	287.16	0.0317651	2.02996	CENTROCYTE	CENTROBLAST	Cytochrome c oxidase subunit 5A, mitochondrial isoform Iso 1 GN=COX5A OS=Homo Sapiens SV=417 PE=1	295327	330786	95903	124315	87589.5	524927	466124	257478	387178	260112
P23511-1	1	1	80.43	0.0457483	3.55684	CENTROCYTE	CENTROBLAST	Nuclear transcription factor Y subunit alpha isoform Long GN=NFYA OS=Homo Sapiens SV=398 PE=1	40865.1	8785.79	24421.9	19095.2	6935.6	93075.5	112351	78092.9	61030.3	11502.9
P23526-1	9	9	563.49	0.0275363	1.54038	CENTROBLAST	CENTROCYTE	Adenosylhomocysteinase isoform Iso 1 GN=AHCY OS=Homo Sapiens SV=630 PE=1	279252	163861	196525	262357	161684	185563	116725	114856	166881	106506
P23743-1	1	1	46.45	0.012805	5.0048	CENTROCYTE	CENTROBLAST	Diacylglycerol kinase alpha isoform Iso 1 GN=DGKA OS=Homo Sapiens SV=481 PE=1	123.351	2589.11	0	0	0	3041.26	1339.97	2993.12	2415.93	3785.04
P28340-1	2	2	102.01	0.0105972	2.81372	CENTROBLAST	CENTROCYTE	DNA polymerase delta catalytic subunit isoform Iso 1 GN=POLD1 OS=Homo Sapiens SV=586 PE=1	23474.6	19388.5	34442.2	19719.6	17585.5	12139.5	18415.2	3502.37	3358.92	3316.74
P29144-1	3	3	170.29	0.0359089	1.87843	CENTROBLAST	CENTROCYTE	Tripeptidyl-peptidase 2 isoform Iso 1 GN=TPP2 OS=Homo Sapiens SV=603 PE=1	20807.7	18494	22005.3	32721.3	46928.8	18061.9	7379.59	16165.8	20195.7	13236.7
P29350-1	27	27	1943.76	0.0397092	1.82685	CENTROCYTE	CENTROBLAST	Tyrosine-protein phosphatase non-receptor type 6 isoform Iso 1 GN=PTPN6 OS=Homo Sapiens SV=594 PE=1	759949	317963	371218	856313	269019	1.1982e+06	924220	627584	1.26839e+06	684763
P29466-1	1	1	88.54	0.0409896	Infinity	-	-	Caspase-1 isoform Alpha GN=CASP1 OS=Homo Sapiens SV=551 PE=1	0	0	0	0	0	764.271	0	1739.33	0	465.645
P30046-1	1	1	44.01	0.0252186	4.01395	CENTROBLAST	CENTROCYTE	D-dopachrome decarboxylase isoform Iso 1 GN=DDT OS=Homo Sapiens SV=389 PE=1	195534	128437	144094	303838	45192.4	56175	110265	5788.79	24526.8	6808.19
P31150-1	12	12	859.97	0.0432629	1.44791	CENTROBLAST	CENTROCYTE	Rab GDP dissociation inhibitor alpha isoform Iso 1 GN=GDI1 OS=Homo Sapiens SV=543 PE=1	475665	307985	418664	461971	492205	424747	241076	299799	337403	186352
P31350-1	3	3	128.06	0.028896	2.30329	CENTROBLAST	CENTROCYTE	Ribonucleoside-diphosphate reductase subunit M2 isoform Iso 1 GN=RRM2 OS=Homo Sapiens SV=491 PE=1	33946	15846.9	18986.7	45928.3	15729.3	8232.85	19382	6764.19	16049.5	6202.34
P33121-1	1	1	45.69	0.0399915	10.0379	CENTROBLAST	CENTROCYTE	Long-chain-fatty-acid--CoA ligase 1 isoform Iso 1 GN=ACSL1 OS=Homo Sapiens SV=607 PE=1	21568.7	10023.7	134581	12078.3	3798.28	9944.29	132.432	1557.42	5565.15	936.954
P35527	19	19	1472.89	0.0264211	1.89872	CENTROBLAST	CENTROCYTE	SWISS-PROT:P35527 Tax_Id=9606 Gene_Symbol=KRT9 Keratin, type I cytoskeletal 9	523599	271611	197076	356537	374010	322750	176785	136371	112382	159079
P35579-1;Q7Z406-1	86	86	7205.88	0.00380446	2.53188	CENTROBLAST	CENTROCYTE	Myosin-9 isoform Iso 1 GN=MYH9 OS=Homo Sapiens SV=1568 PE=1	1.20763e+06	832606	1.37705e+06	794285	719384	631650	189820	440451	410801	274825
P40938-1	4	4	351.23	0.0258679	1.95157	CENTROBLAST	CENTROCYTE	Replication factor C subunit 3 isoform Iso 1 GN=RFC3 OS=Homo Sapiens SV=460 PE=1	135618	95385	77821.4	144847	54171	49106.3	28477.9	56729.2	71728	54180.8
P40939-1	28	28	2183.49	0.00960578	2.36099	CENTROCYTE	CENTROBLAST	Trifunctional enzyme subunit alpha, mitochondrial isoform Iso 1 GN=HADHA OS=Homo Sapiens SV=678 PE=1	286967	104341	82736.7	212783	89033.5	463785	470396	334483	332319	230821
P41218-1	3	3	178.18	0.0242149	2.35072	CENTROCYTE	CENTROBLAST	Myeloid cell nuclear differentiation antigen isoform Iso 1 GN=MNDA OS=Homo Sapiens SV=394 PE=1	631.533	3134.58	893.912	1000.03	1015.54	4724.53	1501.58	4334.23	2557.78	2574.31
P41240-1;P42685-1	18	18	1271.98	0.0229583	1.707	CENTROCYTE	CENTROBLAST	Tyrosine-protein kinase CSK isoform Iso 1 GN=CSK OS=Homo Sapiens SV=621 PE=1	310524	266810	213273	313023	195580	677644	362438	346157	533447	298072
P43007-1	1	1	53.02	0.00519418	5.23464	CENTROBLAST	CENTROCYTE	Neutral amino acid transporter A isoform Iso 1 GN=SLC1A4 OS=Homo Sapiens SV=436 PE=1	31006.5	7997.78	50376.3	19896	16883.8	10288.8	5338.21	4276.32	2524.07	1673.68
P43487-1	1	1	73.07	0.00291481	2.41396	CENTROBLAST	CENTROCYTE	Ran-specific GTPase-activating protein isoform Iso 1 GN=RANBP1 OS=Homo Sapiens SV=438 PE=1	122711	181571	140876	169529	205372	56429.1	56883.9	37179.2	56165.3	133057
P49588-1	11	11	652.25	0.0283835	1.64328	CENTROBLAST	CENTROCYTE	Alanine--tRNA ligase, cytoplasmic isoform Iso 1 GN=AARS OS=Homo Sapiens SV=759 PE=1	74624.1	69029.5	54011.4	98853.4	88298	68971.2	32891	44353.9	59748.1	28211.9
P49915-1	5	5	291.65	0.0191137	2.17926	CENTROBLAST	CENTROCYTE	GMP synthase [glutamine-hydrolyzing] isoform Iso 1 GN=GMPS OS=Homo Sapiens SV=609 PE=1	51094.2	63570.7	19346.4	55641.4	36709.7	21698.4	13307.9	16783.5	27951.3	24130
P50440-1	4	4	275.38	0.0343085	1.68856	CENTROBLAST	CENTROCYTE	Glycine amidinotransferase, mitochondrial isoform Iso 1 GN=GATM OS=Homo Sapiens SV=526 PE=1	224229	165778	226261	200109	290544	176681	163903	82632.9	168626	63699.1
P50452-1	2	2	96.1	0.0114531	1.75395	CENTROCYTE	CENTROBLAST	Serpin B8 isoform Iso 1 GN=SERPINB8 OS=Homo Sapiens SV=379 PE=1	6002.77	11431.1	10105.8	13514.5	8129.32	22977.7	17821.1	14759.5	12228.7	18478.3
P50453-1	11	11	645.27	0.0201561	1.74594	CENTROBLAST	CENTROCYTE	Serpin B9 isoform Iso 1 GN=SERPINB9 OS=Homo Sapiens SV=396 PE=1	93397.4	73419.7	75991	110651	107959	64055.6	25001.4	43344.2	74528.6	57350.7
P51149-1	9	9	657.1	0.0480429	1.94775	CENTROBLAST	CENTROCYTE	Ras-related protein Rab-7a isoform Iso 1 GN=RAB7A OS=Homo Sapiens SV=546 PE=1	348231	337251	551789	257050	161671	197779	320767	105043	118913	107706
P51572-1	3	3	169.08	0.00661702	1.72113	CENTROBLAST	CENTROCYTE	B-cell receptor-associated protein 31 isoform Iso 1 GN=BCAP31 OS=Homo Sapiens SV=529 PE=1	14822	12467.7	12259.1	16508.5	12165.4	9883.34	8941.89	5652.97	10082	5078.01
P51665-1	2	2	208.01	0.0262912	3.39569	CENTROCYTE	CENTROBLAST	26S proteasome non-ATPase regulatory subunit 7 isoform Iso 1 GN=PSMD7 OS=Homo Sapiens SV=468 PE=1	7824.91	835.084	488.73	3176.7	3342.66	8378.38	17267.1	10114.1	13648.9	3795.45
P51808-1	1	1	44.42	0.0415186	3.4296	CENTROBLAST	CENTROCYTE	Dynein light chain Tctex-type 3 isoform Iso 1 GN=DYNLT3 OS=Homo Sapiens SV=376 PE=1	4205.25	2074.2	6634.86	16592.6	13448.1	8979.15	2234.59	340.89	747.122	223.032
P52735-1	1	1	61.21	0.0415634	3.50913	CENTROBLAST	CENTROCYTE	Guanine nucleotide exchange factor VAV2 isoform Iso 1 GN=VAV2 OS=Homo Sapiens SV=441 PE=1	1808.1	3931.54	1281.9	463.674	239.092	1782.39	418.811	0	0	0
P53007-1	4	4	187.86	0.00427596	1.54873	CENTROBLAST	CENTROCYTE	Tricarboxylate transport protein, mitochondrial isoform Iso 1 GN=SLC25A1 OS=Homo Sapiens SV=429 PE=1	64145.6	42452.3	54102.4	76113.9	49501.2	35834.2	36773.7	33693.3	37777.8	40792.6
P55160-1	3	3	190.56	0.0431151	3.8689	CENTROBLAST	CENTROCYTE	Nck-associated protein 1-like isoform Iso 1 GN=NCKAP1L OS=Homo Sapiens SV=441 PE=1	45790.7	12955.6	35851.8	10504.6	6248.34	15230.4	5119.3	5390.23	2327.34	713.819
P61019-1	5	5	364.62	0.0448839	1.60801	CENTROBLAST	CENTROCYTE	Ras-related protein Rab-2A isoform Iso 1 GN=RAB2A OS=Homo Sapiens SV=419 PE=1	131397	158183	65849.1	85573.6	102970	96648.2	64829.7	54473.8	50976.1	71361.8
P61960-1	2	2	76.44	0.0439616	4.59948	CENTROBLAST	CENTROCYTE	Ubiquitin-fold modifier 1 isoform Iso 1 GN=UFM1 OS=Homo Sapiens SV=341 PE=1	3752	5800.66	9762.77	8479.23	37178.2	9786.5	4298.45	0	0	41.1626
P62158-1	12	12	1396.03	0.000783364	3.38695	CENTROCYTE	CENTROBLAST	Calmodulin isoform Iso 1 GN=CALM1;CALM2;CALM3 OS=Homo Sapiens SV=803 PE=1	649896	644807	423573	719530	407913	2.98645e+06	1.50832e+06	1.624e+06	2.49723e+06	1.02231e+06
P62328-1	4	4	210.85	0.0122446	3.14458	CENTROBLAST	CENTROCYTE	Thymosin beta-4 isoform Iso 1 GN=TMSB4X OS=Homo Sapiens SV=327 PE=1	349162	101653	75703.5	111489	96109.3	34621.4	55546.2	27065.6	76002.3	40219.1
P62699-1	2	2	133.7	0.0257328	1.95164	CENTROCYTE	CENTROBLAST	Protein yippee-like 5 isoform Iso 1 GN=YPEL5 OS=Homo Sapiens SV=356 PE=1	18367.7	14192.4	11145.6	13401.4	11878	18294.9	17935	48580.3	31645.8	18178.3
P62857-1	3	3	153.33	0.011639	4.83803	CENTROBLAST	CENTROCYTE	40S ribosomal protein S28 isoform Iso 1 GN=RPS28 OS=Homo Sapiens SV=411 PE=1	92675	124112	131147	64038.4	450234	45507.1	36367.4	45954.7	41229.6	9155.36
P67809-1	4	4	324.85	0.0304352	2.88763	CENTROBLAST	CENTROCYTE	Nuclease-sensitive element-binding protein 1 isoform Iso 1 GN=YBX1 OS=Homo Sapiens SV=543 PE=1	142873	331123	684667	637139	184991	97472.7	175006	90140.1	142092	181248
P78527-1	72	72	4564.39	0.0466847	2.73885	CENTROBLAST	CENTROCYTE	DNA-dependent protein kinase catalytic subunit isoform Iso 1 GN=PRKDC OS=Homo Sapiens SV=1453 PE=1	417969	251262	87132	288660	87805.2	151366	55478.4	74140.4	91296.7	41332.5
P82650-1	2	2	107.84	0.0147272	2.1205	CENTROCYTE	CENTROBLAST	28S ribosomal protein S22, mitochondrial isoform Iso 1 GN=MRPS22 OS=Homo Sapiens SV=482 PE=1	39115.7	16619.9	16480.8	35482.3	31818.2	58580.7	91833.8	39468.6	66154.7	39807.9
Q01130-1	10	10	721.39	0.0257487	2.19165	CENTROCYTE	CENTROBLAST	Serine/arginine-rich splicing factor 2 isoform Iso 1 GN=SRSF2 OS=Homo Sapiens SV=425 PE=1	944520	182388	507000	523407	243053	1.48563e+06	1.21061e+06	599049	899751	1.06572e+06
Q01813-1	1	1	74.63	0.0180464	3.35947	CENTROBLAST	CENTROCYTE	ATP-dependent 6-phosphofructokinase, platelet type isoform Iso 1 GN=PFKP OS=Homo Sapiens SV=631 PE=1	44457.5	28834.8	12095.3	14568.7	8946.51	10325.8	8663.3	2914.34	7152.86	3360.31
Q03001-7	1	1	38.36	0.0167544	7.23429	CENTROBLAST	CENTROCYTE	Dystonin isoform Iso 1 GN=DST OS=Homo Sapiens SV=815 PE=1	48526.7	196166	38433.8	21729.6	11869.7	17737	6938.61	7265.4	2915.26	8924.86
Q10570-1	5	5	363.36	0.0378517	4.55895	CENTROBLAST	CENTROCYTE	Cleavage and polyadenylation specificity factor subunit 1 isoform Iso 1 GN=CPSF1 OS=Homo Sapiens SV=379 PE=1	40256.6	35751.2	243408	40009.6	23798.8	27878.6	8524.52	28787.1	13913.6	4955.93
Q12769-1	7	7	325.13	0.0013078	3.76872	CENTROBLAST	CENTROCYTE	Nuclear pore complex protein Nup160 isoform Iso 1 GN=NUP160 OS=Homo Sapiens SV=385 PE=1	32484.6	23626.8	54693.1	23043.3	32684	12007.7	6749.22	4653.09	15834.6	4943.26
Q13123-1	3	3	147.24	0.0204314	1.76885	CENTROCYTE	CENTROBLAST	Protein Red isoform Iso 1 GN=IK OS=Homo Sapiens SV=467 PE=1	24553.1	11231.9	11416.3	25308.2	17662.7	25363	27760.5	24751.9	42198.9	39427
Q13330-1	2	2	112.94	0.0337894	2.25725	CENTROBLAST	CENTROCYTE	Metastasis-associated protein MTA1 isoform Long GN=MTA1 OS=Homo Sapiens SV=559 PE=1	16605.3	11736.1	26747.2	15771.9	13158.6	9837.24	1684.49	10478.6	8607.55	6613.93
Q13601-1	1	1	45.02	0.0337304	2.64364	CENTROCYTE	CENTROBLAST	KRR1 small subunit processome component homolog isoform Iso 1 GN=KRR1 OS=Homo Sapiens SV=443 PE=1	16718.2	2209.28	7093.49	8436.37	7864.77	31818.2	32919.2	19930.3	18842.3	8374.21
Q13813-1	28	28	1705.8	0.0284252	3.96993	CENTROBLAST	CENTROCYTE	Spectrin alpha chain, non-erythrocytic 1 isoform Iso 1 GN=SPTAN1 OS=Homo Sapiens SV=1117 PE=1	47215.3	369757	111460	89227.1	49266.5	37388.9	47635.8	22236.6	43977.5	16755.3
Q13822-1	1	1	40.54	0.0237595	3.40163	CENTROBLAST	CENTROCYTE	Ectonucleotide pyrophosphatase/phosphodiesterase family member 2 isoform Iso 1 GN=ENPP2 OS=Homo Sapiens SV=482 PE=1	167909	151077	52356.5	446377	125583	65294	33410.1	66842.5	46659.8	65102.5
Q13951-1	5	5	346.52	0.0323216	2.12816	CENTROBLAST	CENTROCYTE	Core-binding factor subunit beta isoform Iso 1 GN=CBFB OS=Homo Sapiens SV=419 PE=1	52425.9	68825.8	34191	62607.2	150906	36245.7	37518.7	34608.8	33471.4	31524.2
Q14139-1	1	1	60.56	0.0068564	2.03711	CENTROBLAST	CENTROCYTE	Ubiquitin conjugation factor E4 A isoform Iso 1 GN=UBE4A OS=Homo Sapiens SV=413 PE=1	15656.3	8776.86	8366.05	17895.5	15378.2	5094.55	6841.46	7390.36	4915.24	8193.03
Q14696-1	3	3	180.26	0.0272316	2.84471	CENTROCYTE	CENTROBLAST	LDLR chaperone MESD isoform Iso 1 GN=MESDC2 OS=Homo Sapiens SV=413 PE=1	5250.03	7961.47	705.998	1909.3	2877.31	10514.4	18674.9	5091.72	9167.85	9758.9
Q15007-1	2	2	91.7	0.0364664	1.5675	CENTROBLAST	CENTROCYTE	Pre-mRNA-splicing regulator WTAP isoform Iso 1 GN=WTAP OS=Homo Sapiens SV=513 PE=1	22445.7	20021.6	37662.8	21201.8	38813	13316.6	21709.3	17480.9	17271.5	19628
Q15257-1	3	3	154.15	0.03514	2.24363	CENTROBLAST	CENTROCYTE	Serine/threonine-protein phosphatase 2A activator isoform Iso 2 GN=PPP2R4 OS=Homo Sapiens SV=540 PE=1	25454.9	25370.6	86065.2	31410.4	23241	17815.7	12744.3	18973.9	24121.3	11716.2
Q16656-1	1	1	42.39	0.0114808	2.13287	CENTROCYTE	CENTROBLAST	Nuclear respiratory factor 1 isoform Long GN=NRF1 OS=Homo Sapiens SV=400 PE=1	12037.4	11167.1	22849.1	30856.6	18290.9	49911.5	43232.8	21747.9	42933.9	45225.2
Q16695-1	9	9	537.69	0.035114	2.98179	CENTROCYTE	CENTROBLAST	Histone H3.1t isoform Iso 1 GN=HIST3H3 OS=Homo Sapiens SV=456 PE=1	3.16792e+07	759823	1.30521e+06	1.34043e+07	5.52104e+06	5.05321e+07	3.88097e+07	1.75926e+07	2.60066e+07	2.41088e+07
Q16740-1	2	2	204.22	0.0410051	2.322	CENTROBLAST	CENTROCYTE	ATP-dependent Clp protease proteolytic subunit, mitochondrial isoform Iso 1 GN=CLPP OS=Homo Sapiens SV=452 PE=1	10476.4	31056.6	44723.7	21368.8	31458.9	17874.1	17336.3	6328.82	12722	5637.29
Q32MB2	3	3	190.8	0.0197374	2.59038	CENTROBLAST	CENTROCYTE	TREMBL:Q32MB2;Q86Y46 Tax_Id=9606 Gene_Symbol=KRT73 Keratin-73	55905.4	38074.2	131462	60304.5	57066.1	30454.9	8837.99	21816.4	22905.6	48325.7
Q3MHD2-1	2	2	131.53	0.0275858	3.68555	CENTROBLAST	CENTROCYTE	Protein LSM12 homolog isoform Iso 1 GN=LSM12 OS=Homo Sapiens SV=356 PE=1	18076.6	39161	123650	16719.7	34255.1	12023.1	15791.7	8310.08	18952.8	7833.47
Q5RKV6-1	2	2	106.28	0.0482671	2.3368	CENTROCYTE	CENTROBLAST	Exosome complex component MTR3 isoform Iso 1 GN=EXOSC6 OS=Homo Sapiens SV=240 PE=1	13885.4	8097.13	2395.81	9667.94	1972.33	23975.4	18039.7	8588.73	10512.3	23052.1
Q5TEJ8-1	1	1	36.33	0.0434703	Infinity	-	-	Protein THEMIS2 isoform Iso 1 GN=THEMIS2 OS=Homo Sapiens SV=449 PE=1	0	0	0	0	0	0	0	173.396	125.933	871.717
Q5TGZ0-1	1	1	71.53	0.0102937	2.07563	CENTROBLAST	CENTROCYTE	MICOS complex subunit MIC10 isoform Iso 1 GN=MINOS1 OS=Homo Sapiens SV=345 PE=1	25525.4	39661.4	43880.4	36099.7	31824.7	11467.2	17936.4	13683.1	33466.1	8718.37
Q6P6C2-2	1	1	47.93	0.0162828	4.75087	CENTROCYTE	CENTROBLAST	RNA demethylase ALKBH5 isoform Iso 2 GN=ALKBH5 OS=Homo Sapiens SV=458 PE=1	1237.61	0	0	0	0.966499	2338.55	3079.15	145.989	214.665	105.953
Q7L2H7-1	3	3	232.29	0.0392232	2.38635	CENTROBLAST	CENTROCYTE	Eukaryotic translation initiation factor 3 subunit M isoform Iso 1 GN=EIF3M OS=Homo Sapiens SV=494 PE=1	86997.9	84021.4	47641.6	88946	27994.3	41393.9	9419.02	14403.2	59045.3	16372.5
Q7L576-1	7	7	368.65	0.0298179	1.65389	CENTROBLAST	CENTROCYTE	Cytoplasmic FMR1-interacting protein 1 isoform Iso 1 GN=CYFIP1 OS=Homo Sapiens SV=452 PE=1	61918.6	47158.8	113999	75214.3	58988.6	41266.3	47442.9	51110.8	47456.9	28746.2
Q7L591-1	3	3	165.42	0.0429979	1.52779	CENTROCYTE	CENTROBLAST	Docking protein 3 isoform Iso 1 GN=DOK3 OS=Homo Sapiens SV=370 PE=1	27604.2	9224.9	22646	18762.8	19838.5	32686.2	33670.5	33058.9	25968.3	24455.8
Q8IUI4-1	2	2	86.37	0.0284033	2.22928	CENTROCYTE	CENTROBLAST	Putative protein SNX29P2 isoform Iso 1 GN=SNX29P2 OS=Homo Sapiens SV=177 PE=5	15231.1	10432.9	12832.9	34748.3	25310	72678.8	36033.9	51328.7	20262.9	39402.4
Q8IY67-1	2	2	161.7	0.0324981	2.88539	CENTROCYTE	CENTROBLAST	Ribonucleoprotein PTB-binding 1 isoform Iso 1 GN=RAVER1 OS=Homo Sapiens SV=490 PE=1	2863.39	751.708	3017.7	365.12	4845.18	7613.35	4201.51	8442.25	3690.34	10224.5
Q8N0X4-1	5	5	354.15	0.0117667	3.77383	CENTROCYTE	CENTROBLAST	Citrate lyase subunit beta-like protein, mitochondrial isoform Iso 1 GN=CLYBL OS=Homo Sapiens SV=438 PE=1	27129.7	17442	8918.03	19958.9	33683.1	37277.1	81861.3	39783.9	54595.1	190779
Q8N1G4-1	2	2	131.42	0.0499258	2.12802	CENTROCYTE	CENTROBLAST	Leucine-rich repeat-containing protein 47 isoform Iso 1 GN=LRRC47 OS=Homo Sapiens SV=516 PE=1	4053.95	557.343	2252.7	1968.26	1419.92	4012.9	3891.19	2138.85	6960.1	4813.73
Q8N5M9-1	1	1	67.12	0.0365461	1.74699	CENTROCYTE	CENTROBLAST	Protein jagunal homolog 1 isoform Iso 1 GN=JAGN1 OS=Homo Sapiens SV=244 PE=1	139.404	8854.95	0	0	0	2735.37	7380.09	471.469	4459.69	666.428
Q8N684-1	2	2	202.09	0.0266092	1.64974	CENTROCYTE	CENTROBLAST	Cleavage and polyadenylation specificity factor subunit 7 isoform Iso 1 GN=CPSF7 OS=Homo Sapiens SV=443 PE=1	7739.81	8808.57	14214.8	10040.3	6254.35	22017	11034.1	18374.6	12687.8	13519.6
Q8NFW8-1	1	1	61.4	0.00590071	2.48982	CENTROBLAST	CENTROCYTE	N-acylneuraminate cytidylyltransferase isoform Iso 1 GN=CMAS OS=Homo Sapiens SV=464 PE=1	124024	113809	161965	187136	216655	62118.7	70020.4	37478.8	121686	31445.9
Q8WUM0-1	8	8	409.12	0.0489606	1.86331	CENTROBLAST	CENTROCYTE	Nuclear pore complex protein Nup133 isoform Iso 1 GN=NUP133 OS=Homo Sapiens SV=510 PE=1	65401	50517.9	84247	38645	34822	41685.7	39594.6	19470.6	33886.5	12216
Q8WUW1-1	3	3	194.54	0.039522	2.70219	CENTROCYTE	CENTROBLAST	Protein BRICK1 isoform Iso 1 GN=BRK1 OS=Homo Sapiens SV=266 PE=1	9527.71	1771.19	3297.61	5032.49	1945.73	12444.4	10898.5	5887.84	4978.13	24090
Q8WVK2-1	3	3	143.01	0.039207	2.34947	CENTROBLAST	CENTROCYTE	U4/U6.U5 small nuclear ribonucleoprotein 27 kDa protein isoform Iso 1 GN=SNRNP27 OS=Homo Sapiens SV=375 PE=1	30752.1	35931.7	91033.2	18649.9	41794.1	20671	25386.9	21880.5	15638.2	9278.69
Q8WXF1-1	5	5	434.94	0.014808	1.94567	CENTROCYTE	CENTROBLAST	Paraspeckle component 1 isoform Iso 1 GN=PSPC1 OS=Homo Sapiens SV=493 PE=1	153211	54199.1	71284.5	98101.7	142067	230753	220534	169710	255179	133359
Q92665-1	1	1	121.98	0.0242031	3.08314	CENTROCYTE	CENTROBLAST	28S ribosomal protein S31, mitochondrial isoform Iso 1 GN=MRPS31 OS=Homo Sapiens SV=386 PE=1	58.0883	81.9537	150.478	674.705	3204.46	3307.57	4001.39	2701.14	1525.08	1320.55
Q92878-1	3	3	154.14	0.039294	1.94002	CENTROBLAST	CENTROCYTE	DNA repair protein RAD50 isoform Iso 1 GN=RAD50 OS=Homo Sapiens SV=618 PE=1	18566.5	13841.8	21506.8	18600.9	19694.6	21007.3	2391.93	7874.51	9077.26	7179.77
Q92925-1	1	1	42.14	0.0189446	50.1045	CENTROCYTE	CENTROBLAST	SWI/SNF-related matrix-associated actin-dependent regulator of chromatin subfamily D member 2 isoform Iso 1 GN=SMARCD2 OS=Homo Sapiens SV=356 PE=1	0	7.99546	0	0.109488	197.459	5.6053	6957.98	334.368	409.547	2592.16
Q92947-1	1	1	47.33	0.0202034	2.09093	CENTROCYTE	CENTROBLAST	Glutaryl-CoA dehydrogenase, mitochondrial isoform Long GN=GCDH OS=Homo Sapiens SV=474 PE=1	26381.6	18969.1	17283.8	5016.34	20452.5	40167.8	30443	35407.1	44048.2	34151.9
Q92973-1	9	9	529.52	0.0255989	2.81263	CENTROBLAST	CENTROCYTE	Transportin-1 isoform Iso 1 GN=TNPO1 OS=Homo Sapiens SV=547 PE=1	58422.8	52418	109804	62012.5	37400	44757.3	25582.8	12444.5	27064.8	3943.22
Q969H8-1	4	4	295.69	0.044282	1.71712	CENTROCYTE	CENTROBLAST	Myeloid-derived growth factor isoform Iso 1 GN=MYDGF OS=Homo Sapiens SV=391 PE=1	57312	35899.9	43484.5	130531	74989	159433	82104.2	121171	136329	88590.5
Q969J3-1	2	2	104.65	0.015166	2.07953	CENTROCYTE	CENTROBLAST	BLOC-1-related complex subunit 5 isoform Iso 1 GN=BORCS5 OS=Homo Sapiens SV=348 PE=1	1155.45	969.88	842.162	678.447	395.972	2101.5	2358.4	1433.77	964.961	1546.64
Q96B26-1	1	1	35.5	0.0143354	3.31104	CENTROCYTE	CENTROBLAST	Exosome complex component RRP43 isoform Iso 1 GN=EXOSC8 OS=Homo Sapiens SV=412 PE=1	9892.36	4959.3	1696.34	4743.81	1055.29	19843.4	19528.4	6285.12	14444.6	13890.7
Q96DE0-1	1	1	38.39	0.0241145	55.4361	-	-	U8 snoRNA-decapping enzyme isoform Iso 1 GN=NUDT16 OS=Homo Sapiens SV=387 PE=1	476.694	854.018	1424.25	385.438	0	0	56.6491	0	0	0
Q96F07-1	6	6	374.99	0.00629837	2.57726	CENTROBLAST	CENTROCYTE	Cytoplasmic FMR1-interacting protein 2 isoform Iso 1 GN=CYFIP2 OS=Homo Sapiens SV=592 PE=1	29694.3	23882	24039.6	23919	15120.5	14539.6	8641.49	13492	4168.13	4422.15
Q96IU4-1	6	6	360.88	0.0404886	2.17987	CENTROCYTE	CENTROBLAST	Protein ABHD14B isoform Iso 1 GN=ABHD14B OS=Homo Sapiens SV=484 PE=1	34657.8	43335.2	6061.17	44551.6	23659	65849.7	77485.3	45067.4	88452.6	55061.8
Q96M27-1	1	1	66.23	0.0177923	3.18094	CENTROCYTE	CENTROBLAST	Protein PRRC1 isoform Iso 1 GN=PRRC1 OS=Homo Sapiens SV=455 PE=1	87151.8	7171.78	17224.3	29239.4	77126.9	177422	106295	76934.6	188477	144043
Q96NC0-1	1	1	34.3	0.0439334	2.54149	CENTROCYTE	CENTROBLAST	Zinc finger matrin-type protein 2 isoform Iso 1 GN=ZMAT2 OS=Homo Sapiens SV=384 PE=1	16708	7484.5	780.152	1671.7	3882.22	13924.5	26143.4	9043.02	18573.1	9899.05
Q96P11-1	2	2	102.29	0.018358	2.45866	CENTROCYTE	CENTROBLAST	Probable 28S rRNA -cytosine-C-5-methyltransferase isoform Iso 1 GN=NSUN5 OS=Homo Sapiens SV=427 PE=1	2396.28	0	36.9118	0	0	2724.05	1049.45	804.04	670.61	734.252
Q96P70-1	3	3	203.86	0.0425239	6.82278	CENTROBLAST	CENTROCYTE	Importin-9 isoform Iso 1 GN=IPO9 OS=Homo Sapiens SV=427 PE=1	36380.9	31696.2	172070	16013.9	5496.78	23857.3	11660.7	330.302	1701.12	801.231
Q99439-1	15	15	1009.09	0.0206066	2.16823	CENTROCYTE	CENTROBLAST	Calponin-2 isoform Iso 1 GN=CNN2 OS=Homo Sapiens SV=494 PE=1	99128	43529.9	130605	43007.9	70526.2	218547	142814	96775.3	251372	129157
Q9BPW8-1	4	4	257.64	0.0262423	4.04123	CENTROBLAST	CENTROCYTE	Protein NipSnap homolog 1 isoform Iso 1 GN=NIPSNAP1 OS=Homo Sapiens SV=388 PE=1	35336.9	36306.6	162493	17816.4	32127	13808.1	22779.5	5974.56	16264.3	11469.1
Q9BPX3-1	8	8	502.38	0.0380636	3.10927	CENTROBLAST	CENTROCYTE	Condensin complex subunit 3 isoform Iso 1 GN=NCAPG OS=Homo Sapiens SV=545 PE=1	88549.9	61629.9	32353.7	50057.2	12943.4	39745.9	19361.6	4558.19	8492.98	6809.61
Q9BUH6-1	3	3	211.25	0.01334	2.28511	CENTROBLAST	CENTROCYTE	Protein PAXX isoform Iso 1 GN=C9orf142 OS=Homo Sapiens SV=404 PE=1	5646.51	6172.09	12472.4	5237.26	8188.1	4684.88	4222.66	2533.51	1398.95	3665.23
Q9BVM4-1	3	2	156.02	0.0410733	1.6341	CENTROBLAST	CENTROCYTE	Gamma-glutamylaminecyclotransferase isoform Iso 1 GN=GGACT OS=Homo Sapiens SV=335 PE=1	4877.26	9727.72	7989.71	8015.69	5724.68	8316.58	3187.24	3078.65	3861.9	3791.14
Q9H0D6-1	3	3	145.98	0.0450726	1.73286	CENTROBLAST	CENTROCYTE	5'-3' exoribonuclease 2 isoform Iso 1 GN=XRN2 OS=Homo Sapiens SV=624 PE=1	72787.7	74504.8	100416	78031.9	124206	64370	23344.6	76874.1	67373.8	27692.6
Q9H0E2-1	1	1	64.02	0.0119306	5.86865	CENTROBLAST	CENTROCYTE	Toll-interacting protein isoform Iso 1 GN=TOLLIP OS=Homo Sapiens SV=488 PE=1	9810.51	3053.49	18579	120.387	24497.3	0	0	0	0	9552.55
Q9H223-1	2	2	155.36	0.00494916	3.08845	CENTROCYTE	CENTROBLAST	EH domain-containing protein 4 isoform Iso 1 GN=EHD4 OS=Homo Sapiens SV=396 PE=1	38361.5	17290.8	46093.1	13881	20319.1	105121	112011	46050.5	105383	51295.8
Q9H2U2-1	6	6	445.84	0.0112105	1.94938	CENTROCYTE	CENTROBLAST	Inorganic pyrophosphatase 2, mitochondrial isoform Iso 1 GN=PPA2 OS=Homo Sapiens SV=540 PE=1	21485.3	11178.7	21998.6	23419.9	9140.15	26197.5	41181.5	31419.7	28631.4	42600.5
Q9H3U1-1	1	1	38.74	0.00475829	2.25491	CENTROBLAST	CENTROCYTE	Protein unc-45 homolog A isoform Iso 1 GN=UNC45A OS=Homo Sapiens SV=511 PE=1	13056.7	8917.24	21611.9	7913.55	9886.98	6271.72	6390.35	4452.52	5600.54	4508.24
Q9H492-1	1	1	37.76	0.0261449	2.1896	CENTROBLAST	CENTROCYTE	Microtubule-associated proteins 1A/1B light chain 3A isoform Iso 1 GN=MAP1LC3A OS=Homo Sapiens SV=428 PE=1	5954.03	18095	17060.9	17748.8	13399.8	11571.8	4769.94	4800.52	8062.48	3796.17
Q9HAV7-1	3	3	150.06	0.0374102	3.46936	CENTROBLAST	CENTROCYTE	GrpE protein homolog 1, mitochondrial isoform Iso 1 GN=GRPEL1 OS=Homo Sapiens SV=415 PE=1	12676	31416.8	25799	24912.2	116722	10221.6	11465.7	6822.35	14873.9	17586.4
Q9HCY8-1	1	1	87.48	0.0474267	Infinity	-	-	Protein S100-A14 isoform Iso 1 GN=S100A14 OS=Homo Sapiens SV=370 PE=1	19744.6	456.808	0	956.534	0	0	0	0	0	0
Q9NUT2-1	1	1	41.06	0.0292993	45.3298	-	-	ATP-binding cassette sub-family B member 8, mitochondrial isoform Iso 1 GN=ABCB8 OS=Homo Sapiens SV=413 PE=1	0	12.421	0	0	0	293.692	0	210.534	35.9158	22.9006
Q9NVA2-1;Q6ZU15-1	7	7	391.49	0.0308522	1.79146	CENTROCYTE	CENTROBLAST	Septin-11 isoform Iso 1 GN=SEPT11 OS=Homo Sapiens SV=467 PE=1	153004	46005.7	109487	154676	128963	224954	248564	143549	248621	195097
Q9NYL9-1	1	1	77.36	0.0186989	2.16442	CENTROCYTE	CENTROBLAST	Tropomodulin-3 isoform Iso 1 GN=TMOD3 OS=Homo Sapiens SV=444 PE=1	8816.13	3886.74	6911.84	2163.75	5176.33	12223.8	12677.3	11986.8	15142.5	6310.97
Q9NZ08-1	3	3	209.73	0.0489219	2.79534	CENTROBLAST	CENTROCYTE	Endoplasmic reticulum aminopeptidase 1 isoform Iso 1 GN=ERAP1 OS=Homo Sapiens SV=521 PE=1	17250.1	10832.4	43829.3	16470.9	7149.92	10556.8	3731.93	8815.9	8835.89	2235.15
Q9NZD2-1	1	1	37.75	0.0156377	3.27699	CENTROBLAST	CENTROCYTE	Glycolipid transfer protein isoform Iso 1 GN=GLTP OS=Homo Sapiens SV=328 PE=1	13559.1	13128.4	14130.3	16711.9	9268.25	5890.6	3133.83	3859.73	6998.35	501.425
Q9NZI8-1	2	2	113.38	0.0351047	2.56598	CENTROCYTE	CENTROBLAST	Insulin-like growth factor 2 mRNA-binding protein 1 isoform Iso 1 GN=IGF2BP1 OS=Homo Sapiens SV=567 PE=1	11322.1	7973.57	8154.18	11902.7	1808.1	21478.4	23306.2	14769.3	35866.4	10197.2
Q9UBB4-1	5	5	289.51	0.0238737	2.05059	CENTROBLAST	CENTROCYTE	Ataxin-10 isoform Iso 1 GN=ATXN10 OS=Homo Sapiens SV=493 PE=1	29573.5	17163.1	29408.5	34903.8	12440.9	11938.9	16420.1	11856.7	13473.9	6532.04
Q9UII2-1	1	1	32.12	0.000107143	12.6977	CENTROCYTE	CENTROBLAST	ATPase inhibitor, mitochondrial isoform Iso 1 GN=ATPIF1 OS=Homo Sapiens SV=431 PE=1	2484.67	9489.04	7082.1	16079.8	6602.84	128796	168580	58729.8	114328	59549.9
Q9UL25-1	2	2	111.1	0.0145369	2.44563	CENTROBLAST	CENTROCYTE	Ras-related protein Rab-21 isoform Iso 1 GN=RAB21 OS=Homo Sapiens SV=454 PE=1	24099.3	14560	22902.5	17453.3	9256.69	11909.1	2884.33	7012.57	9642.15	4645.65
Q9UNN5-1	1	1	38.66	0.0457559	11.8549	CENTROCYTE	CENTROBLAST	FAS-associated factor 1 isoform Long GN=FAF1 OS=Homo Sapiens SV=525 PE=1	673.601	0	173.679	155.468	127.736	1255.99	1852.01	8460.49	343.439	1489.83
Q9UPN7-1	3	3	147.7	0.00863687	2.33283	CENTROBLAST	CENTROCYTE	Serine/threonine-protein phosphatase 6 regulatory subunit 1 isoform Iso 1 GN=PPP6R1 OS=Homo Sapiens SV=349 PE=1	11375.1	10439.2	9959.77	14436.5	16262.4	5167.13	1824.65	5674.18	7263.2	6850.73
Q9Y228-1	1	1	65.55	0.0327027	2.37936	CENTROBLAST	CENTROCYTE	TRAF3-interacting JNK-activating modulator isoform Iso 1 GN=TRAF3IP3 OS=Homo Sapiens SV=371 PE=1	825.13	773.741	930.537	1683.03	1232.84	91.199	540.616	728.78	370.55	557.407
Q9Y241-1	2	2	80.87	0.00308359	23.931	CENTROBLAST	CENTROCYTE	HIG1 domain family member 1A, mitochondrial isoform Iso 1 GN=HIGD1A OS=Homo Sapiens SV=407 PE=1	710.78	7314.15	980.572	534.984	191.382	0	0	0	0	406.664
Q9Y285-1	3	3	242.07	0.0440638	1.46596	CENTROCYTE	CENTROBLAST	Phenylalanine--tRNA ligase alpha subunit isoform Iso 1 GN=FARSA OS=Homo Sapiens SV=557 PE=1	11596.1	9061.79	5298.76	9773.23	4686.64	13669.6	12012.5	11399.1	10367	11800.6
Q9Y294-1	1	1	100.81	0.0237865	2.5958	CENTROBLAST	CENTROCYTE	Histone chaperone ASF1A isoform Iso 1 GN=ASF1A OS=Homo Sapiens SV=301 PE=1	36364.7	105790	59250.9	36277.7	140025	29930.6	43069.1	23128.9	26958	22421
Q9Y3B7-1	2	2	105.12	0.0424833	1.90055	CENTROCYTE	CENTROBLAST	39S ribosomal protein L11, mitochondrial isoform Iso 1 GN=MRPL11 OS=Homo Sapiens SV=362 PE=1	6652.16	15599.7	5143.41	6143.49	3515.53	18805.8	20273.4	8463.8	12625	10255.6
Q9Y3D3-1	2	2	91.98	0.0358985	3.36347	CENTROBLAST	CENTROCYTE	28S ribosomal protein S16, mitochondrial isoform Iso 1 GN=MRPS16 OS=Homo Sapiens SV=365 PE=1	1812.85	422.245	5092.09	2788.63	161.017	2913.43	141.991	0	0	0
Q9Y5A7-1	1	1	46.25	0.0415894	13.8186	CENTROBLAST	CENTROCYTE	NEDD8 ultimate buster 1 isoform Iso 1 GN=NUB1 OS=Homo Sapiens SV=408 PE=1	3219.38	2910.02	93.0185	1425.21	561.317	300.231	53.1429	179.082	0	61.5952
Q9Y5B9-1	14	14	850.11	0.0077828	2.3076	CENTROBLAST	CENTROCYTE	FACT complex subunit SPT16 isoform Iso 1 GN=SUPT16H OS=Homo Sapiens SV=615 PE=1	312144	185494	130254	231322	233608	150197	63962.6	128001	79516.1	51898.5
Q9Y5M8-1	2	2	124.09	0.0163925	3.90906	CENTROBLAST	CENTROCYTE	Signal recognition particle receptor subunit beta isoform Iso 1 GN=SRPRB OS=Homo Sapiens SV=437 PE=1	18902.9	19877.4	14411.2	10346.7	11823.4	12689.4	196.146	3681.26	1714.99	996.863
Q9Y6A4-1	1	1	57.57	0.0187096	3.89599	CENTROBLAST	CENTROCYTE	Cilia- and flagella-associated protein 20 isoform Iso 1 GN=CFAP20 OS=Homo Sapiens SV=379 PE=1	51533.4	35470.7	142653	60065.4	27357.5	42204.9	2950.12	14965.9	14920.1	6345.14

## Sheet: CC vs M
									Normalized abundance
									CENTROCYTE					MEMORY
Accession	Peptide count	Unique peptides	Confidence score	Anova (p)	Max fold change	Highest mean condition	Lowest mean condition	Description	CC1	CC2	CC3	CC4	CC5	M1	M2	M3	M4	M5
P00374-1	3	3	253.59	9.48534e-07	13.4679	CENTROCYTE	MEMORY	Dihydrofolate reductase isoform Iso 1 GN=DHFR OS=Homo Sapiens SV=429 PE=1	97470.8	61235.4	42488.1	125430	81845.1	6185.09	6311.02	5410.44	6005.01	6417.64
P16949-1;Q93045-1	5	5	243.41	2.7169e-06	6.3374	CENTROCYTE	MEMORY	Stathmin isoform Iso 1 GN=STMN1 OS=Homo Sapiens SV=365 PE=1	215663	237779	172821	126117	189252	24391.4	21973.3	41818.3	26832.6	33567.6
P49736-1	23	23	1609.02	3.83353e-06	5.1176	CENTROCYTE	MEMORY	DNA replication licensing factor MCM2 isoform Iso 1 GN=MCM2 OS=Homo Sapiens SV=670 PE=1	290875	201438	194729	356425	177287	43298.5	58071.5	43671	45595.2	47904.5
P28072-1	2	2	131.85	6.66664e-06	10.9444	CENTROCYTE	MEMORY	Proteasome subunit beta type-6 isoform Iso 1 GN=PSMB6 OS=Homo Sapiens SV=498 PE=1	44311.3	76224.4	41537.4	39882.2	46113.3	4422.25	2524.57	5015.19	7881.17	2823.15
P12004-1	14	14	1084.8	9.87287e-06	5.47459	CENTROCYTE	MEMORY	Proliferating cell nuclear antigen isoform Iso 1 GN=PCNA OS=Homo Sapiens SV=702 PE=1	764692	941779	442618	798393	549037	131349	160118	147225	110215	89775.8
P45973-1	10	10	948.15	1.11666e-05	4.71145	CENTROCYTE	MEMORY	Chromobox protein homolog 5 isoform Iso 1 GN=CBX5 OS=Homo Sapiens SV=568 PE=1	241258	331288	143996	178855	225952	53669	37996.5	54826.2	49287	42226.2
Q86XF0-1	1	1	55.85	1.19796e-05	31.0903	CENTROCYTE	MEMORY	Dihydrofolate reductase, mitochondrial isoform Iso 1 GN=DHFRL1 OS=Homo Sapiens SV=296 PE=1	6784.61	32714.3	9359.35	13128.6	22280.4	673.563	727.428	344.319	692.409	272.688
P36551-1	3	3	149.09	1.70443e-05	14.1293	MEMORY	CENTROCYTE	Oxygen-dependent coproporphyrinogen-III oxidase, mitochondrial isoform Iso 1 GN=CPOX OS=Homo Sapiens SV=525 PE=1	971.703	304.956	289.843	475.428	190.032	5836.96	4484.98	4802.4	7868.18	8543.62
P17661-1	2	2	195.17	1.86737e-05	8.54873	MEMORY	CENTROCYTE	Desmin isoform Iso 1 GN=DES OS=Homo Sapiens SV=568 PE=1	75892.6	90908	93490.3	110687	174350	1.12456e+06	1.12796e+06	950164	1.0442e+06	414982
Q5XPI4-1	1	1	35.47	3.38452e-05	277.713	CENTROCYTE	MEMORY	E3 ubiquitin-protein ligase RNF123 isoform Iso 1 GN=RNF123 OS=Homo Sapiens SV=372 PE=1	2955.47	1347.42	2857.45	3105.41	1546.37	42.5336	0	0	0	0
Q04917-1	13	13	963.76	3.57026e-05	3.55115	CENTROCYTE	MEMORY	14-3-3 protein eta isoform Iso 1 GN=YWHAH OS=Homo Sapiens SV=504 PE=1	285787	223006	129225	254260	229495	60022.2	69864.2	70839.9	49913.9	65250.3
P62070-1	1	1	70.53	3.63694e-05	4.06867	CENTROCYTE	MEMORY	Ras-related protein R-Ras2 isoform Iso 1 GN=RRAS2 OS=Homo Sapiens SV=437 PE=1	11948.6	20550	9917.13	11822.4	12005	3827.34	2687.22	2437.33	2792.2	4537.21
P33991-1	17	17	1184.82	5.08131e-05	3.7763	CENTROCYTE	MEMORY	DNA replication licensing factor MCM4 isoform Iso 1 GN=MCM4 OS=Homo Sapiens SV=718 PE=1	262899	194772	158364	357805	215392	71269.8	47663.1	63980.2	53072.4	78934.3
Q9NTJ3-1	8	8	466.49	5.28968e-05	5.08152	CENTROCYTE	MEMORY	Structural maintenance of chromosomes protein 4 isoform Iso 1 GN=SMC4 OS=Homo Sapiens SV=640 PE=1	23819.4	54986.7	27992.4	46323.5	19785.8	6431.27	6035.55	7258.98	7073.96	7227.02
P33316-3	10	10	732.32	5.55626e-05	3.96278	CENTROCYTE	MEMORY	Deoxyuridine 5'-triphosphate nucleotidohydrolase, mitochondrial isoform Iso 3 GN=DUT OS=Homo Sapiens SV=535 PE=1	191567	270365	117855	256738	159860	56287.7	42354.8	46630	42452.4	63711.1
O14921-1	1	1	43.17	8.33332e-05	370.465	CENTROCYTE	MEMORY	Regulator of G-protein signaling 13 isoform Iso 1 GN=RGS13 OS=Homo Sapiens SV=282 PE=2	12725.8	17699.7	34217.1	16816.6	10894.6	0	0	249.291	0	0
Q16352-1	1	1	38.78	9.03016e-05	5.87157	MEMORY	CENTROCYTE	Alpha-internexin isoform Iso 1 GN=INA OS=Homo Sapiens SV=448 PE=1	48154.3	37103.5	57538.1	130594	106416	458257	576791	314494	463944	416573
Q12874-1	5	5	324.22	0.000107494	2.46395	CENTROCYTE	MEMORY	Splicing factor 3A subunit 3 isoform Iso 1 GN=SF3A3 OS=Homo Sapiens SV=513 PE=1	159165	106622	104697	150137	112341	62424.1	57138.9	55921.1	42334.7	39070.7
P62826-1	11	11	785.79	0.000117894	2.20711	CENTROCYTE	MEMORY	GTP-binding nuclear protein Ran isoform Iso 1 GN=RAN OS=Homo Sapiens SV=533 PE=1	1.53239e+06	1.35739e+06	996503	1.4852e+06	1.54023e+06	782251	681524	609876	491952	565968
P62258-1	20	20	1249.36	0.000126389	3.29751	CENTROCYTE	MEMORY	14-3-3 protein epsilon isoform Iso 1 GN=YWHAE OS=Homo Sapiens SV=718 PE=1	996941	1.02287e+06	516327	1.01937e+06	985669	345784	302322	274077	180983	273985
Q86SZ2-1	2	2	108.78	0.000146641	3.54765	CENTROCYTE	MEMORY	Trafficking protein particle complex subunit 6B isoform Iso 1 GN=TRAPPC6B OS=Homo Sapiens SV=351 PE=1	12865.7	6089.08	13031.9	11006.4	9662.71	3000.69	2742.07	3356.4	3887.25	1856.06
P61313-1	3	3	127.3	0.000158803	2.05558	CENTROCYTE	MEMORY	60S ribosomal protein L15 isoform Iso 1 GN=RPL15 OS=Homo Sapiens SV=449 PE=1	120026	120019	89577.7	156514	144434	62615	71402.3	60280	57344.9	55118.6
P51553-1	2	2	121.54	0.000169449	6.30565	MEMORY	CENTROCYTE	Isocitrate dehydrogenase [NAD] subunit gamma, mitochondrial isoform Iso 1 GN=IDH3G OS=Homo Sapiens SV=515 PE=1	6612.74	2528.86	1469.85	5106.86	1689.52	17677.9	22383.1	25080.3	24385.7	20240.6
P80217-1	6	6	410.64	0.000174617	3.2766	MEMORY	CENTROCYTE	Interferon-induced 35 kDa protein isoform Iso 1 GN=IFI35 OS=Homo Sapiens SV=268 PE=1	18884.4	15899.2	12221.1	18381.3	10830.1	46616.9	49565.6	35721.5	79216.9	38608.9
O94776-1	8	8	470.3	0.000179532	3.10413	CENTROCYTE	MEMORY	Metastasis-associated protein MTA2 isoform Iso 1 GN=MTA2 OS=Homo Sapiens SV=530 PE=1	92103.3	148454	60256.9	89522.3	76017.7	26277.1	35538.3	35891.3	24432.8	28096.9
Q04864-1	1	1	56.9	0.000188462	5.90144	CENTROCYTE	MEMORY	Proto-oncogene c-Rel isoform Iso 1 GN=REL OS=Homo Sapiens SV=362 PE=1	26511.4	26000.3	10591.8	25790.8	10942.4	2341.46	5718.29	3076.18	2502.61	3278.79
P40121-1	14	14	1030.01	0.000189933	5.61829	MEMORY	CENTROCYTE	Macrophage-capping protein isoform Iso 1 GN=CAPG OS=Homo Sapiens SV=546 PE=1	99267.7	81783.8	85917.4	179230	151515	614635	801390	1.0077e+06	643578	290831
O60502-1	1	1	39.85	0.000202322	13.9803	CENTROCYTE	MEMORY	Protein O-GlcNAcase isoform Iso 1 GN=MGEA5 OS=Homo Sapiens SV=582 PE=1	111699	306358	312085	312712	667719	44099.7	24280.3	28505	17990.2	7481.06
Q14566-1	25	25	1508.81	0.000217073	4.15159	CENTROCYTE	MEMORY	DNA replication licensing factor MCM6 isoform Iso 1 GN=MCM6 OS=Homo Sapiens SV=690 PE=1	218513	100198	185473	352758	207612	48068.8	53890.6	64527.7	44214.5	45719.3
Q58FF7-1	21	21	1242.87	0.00022003	2.01347	CENTROCYTE	MEMORY	Putative heat shock protein HSP 90-beta-3 isoform Iso 1 GN=HSP90AB3P OS=Homo Sapiens SV=413 PE=5	932733	990651	905441	1.41795e+06	1.16331e+06	579112	516824	637822	536477	416708
P01889-1	1	1	65.03	0.000259316	2.49402	MEMORY	CENTROCYTE	HLA class I histocompatibility antigen, B-7 alpha chain isoform Iso 1 GN=HLA-B OS=Homo Sapiens SV=271 PE=1	100507	131748	125293	84024.7	138441	300115	347148	356840	245791	196673
P54920-1	12	12	780.63	0.000312915	2.58206	CENTROCYTE	MEMORY	Alpha-soluble NSF attachment protein isoform Iso 1 GN=NAPA OS=Homo Sapiens SV=415 PE=1	153398	119929	83287.3	107454	80661.5	48767.2	43818.3	52416.3	30739.4	35226.1
P21333-1	38	38	2432.51	0.000313794	3.27592	MEMORY	CENTROCYTE	Filamin-A isoform Iso 1 GN=FLNA OS=Homo Sapiens SV=1850 PE=1	31166.3	38658.9	40004.9	62150	32547	135205	147541	158640	157906	70722.8
Q15717-1	14	14	1011.37	0.000316644	3.75035	CENTROCYTE	MEMORY	ELAV-like protein 1 isoform Iso 1 GN=ELAVL1 OS=Homo Sapiens SV=555 PE=1	478692	803648	411532	589739	587735	201553	171511	185936	68238.3	138383
P17812-1	2	2	125.94	0.000325067	4.60488	CENTROCYTE	MEMORY	CTP synthase 1 isoform Iso 1 GN=CTPS1 OS=Homo Sapiens SV=555 PE=1	55513	42828.3	24345.2	50466.8	37873	8675.49	13121.4	7827.26	12354.7	3847.87
Q9NR77-1	1	1	68.03	0.000333255	61.7402	CENTROCYTE	MEMORY	Peroxisomal membrane protein 2 isoform Iso 1 GN=PXMP2 OS=Homo Sapiens SV=130 PE=1	1173.04	3534.39	410.366	447.577	4212.01	38.9852	58.0364	11.3692	44.6234	5.34916
O00154-1	1	1	56.12	0.000337844	9.5564	CENTROCYTE	MEMORY	Cytosolic acyl coenzyme A thioester hydrolase isoform Iso 1 GN=ACOT7 OS=Homo Sapiens SV=555 PE=1	49617	22237.5	14546.3	52963.1	46755.1	1489.22	8891.95	2464.42	3340.58	3289.68
Q14139-1	1	1	60.56	0.00034767	2.16791	CENTROCYTE	MEMORY	Ubiquitin conjugation factor E4 A isoform Iso 1 GN=UBE4A OS=Homo Sapiens SV=413 PE=1	5094.55	6841.46	7390.36	4915.24	8193.03	3077.49	2915.44	2202.6	3376.02	3389.68
P33316-2	2	2	106.84	0.000359797	9.06962	CENTROCYTE	MEMORY	Deoxyuridine 5'-triphosphate nucleotidohydrolase, mitochondrial isoform Iso 2 GN=DUT OS=Homo Sapiens SV=535 PE=1	24908.9	47207.7	34609.3	28159.6	22726.9	5519.02	1624.87	4217.99	767.855	5248.33
Q9BRX5-1	1	1	57.96	0.000363058	71.5887	CENTROCYTE	MEMORY	DNA replication complex GINS protein PSF3 isoform Iso 1 GN=GINS3 OS=Homo Sapiens SV=394 PE=1	1795.55	1127.27	242.037	2290.29	1575.41	98.2077	0	0	0	0
Q9NR45-1	9	9	568.63	0.000407028	6.01791	CENTROCYTE	MEMORY	Sialic acid synthase isoform Iso 1 GN=NANS OS=Homo Sapiens SV=494 PE=1	588647	787391	212091	537638	374902	107352	119195	71449.4	81159.4	36382.7
[truncated: 722 more rows]

## Sheet: N vs CC
									Normalized abundance
									NAIVE					CENTROCYTE
[truncated: 622 more rows]

## Sheet: N vs M
									Normalized abundance
									NAIVE					MEMORY
[truncated: 318 more rows]

## Sheet: CB vs M
									Normalized abundance
[truncated: 464 more rows]

[truncated: 1 more sheets: Significant ANOVA proteins]
