# Supplementary material for: Dynamic Intracellular Metabolic Cell Signaling Profiles During Ag-Dependent B-Cell Differentiation
Source: Front Immunol. 2021 Mar 30;12:637832. doi: 10.3389/fimmu.2021.637832 (PMC8043114; doi:10.3389/fimmu.2021.637832)
Supplement: Supplementary Table 6 — Significantly enriched modules and pathways related to the 5 B-cell subpopulations. The file contains 2 Tables: (I) Table “Modules” shows the different modules per B-cell subpopulation and the corresponding p-value, q-value and adjusted p-value, as well as the GeneName and GeneSymbol of the genes included in the module. (II) Table “Pathways” shows the same information as stated above for the pathways. [file Table_6.xlsx]

## Sheet: Modules
Cluster	ID	Description	GeneRatio	BgRatio	pvalue	p.adjust	qvalue	GeneName	GeneSymbol	Count
Naive B cell	M00177	Ribosome, eukaryotes	78/494	92/1527	8.20676e-27	4.92406e-25	3.02354e-25	ribosomal protein, large, P1, ribosomal protein, large, P2, ribosomal protein, large, P0, ribosomal protein S17, ribosomal protein SA, ribosomal protein S2, ribosomal protein L35a, ribosomal protein L7, ribosomal protein L17, ribosomal protein S3, ribosomal protein S12, ribosomal protein L13, ribosomal protein L10, ribosomal protein L12, ribosomal protein L9, ribosomal protein L22, ribosomal prot…	RPLP1, RPLP2, RPLP0, RPS17, RPSA, RPS2, RPL35A, RPL7, RPL17, RPS3, RPS12, RPL13, RPL10, RPL12, RPL9, RPL22, RPL4, RPS19, RPL3, RPL13A, RPL35, RPL27A, RPL5, RPL21, RPL28, RPS9, RPS5, RPS10, RPL29, RPL34, RPL14, RPS20, RPS3A, RPL15, RPL27, RPL37A, RPS7, RPS8, RPS15A, RPS16, RPS14, RPS23, RPS18, RPS29, RPS13, RPS11, RPL7A, RPS4X, RPL23A, RPS6, RPL23, RPS15, RPS24, RPS25, RPS26, LOC101929876, RPS28, …	78
Naive B cell	M00354	Spliceosome, U4/U6.U5 tri-snRNP	26/494	30/1527	7.53099e-10	2.2593e-08	1.38729e-08	squamous cell carcinoma antigen recognized by T cells 1, pre-mRNA processing factor 3, peptidylprolyl isomerase H (cyclophilin H), small nuclear ribonucleoprotein 200kDa (U5), pre-mRNA processing factor 6, LSM8 homolog, U6 small nuclear RNA associated, small nuclear ribonucleoprotein polypeptides B and B1, SNU13 homolog, small nuclear ribonucleoprotein (U4/U6.U5), small nuclear ribonucleoprotein …	SART1, PRPF3, PPIH, SNRNP200, PRPF6, LSM8, SNRPB, SNU13, SNRPE, SNRPF, LSM3, LSM6, SNRPD1, SNRPD2, SNRPD3, TXNL4A, EFTUD2, PRPF8, SNRNP27, PRPF31, SNRNP40, DDX23, LSM7, LSM2, LSM5, LSM4	26
Naive B cell	M00337	Immunoproteasome	17/494	17/1527	3.85476e-09	7.70953e-08	4.73392e-08	proteasome subunit alpha 7, proteasome subunit beta 1, proteasome subunit alpha 1, proteasome subunit alpha 2, proteasome subunit alpha 3, proteasome subunit alpha 4, proteasome subunit beta 8, proteasome subunit beta 9, proteasome subunit alpha 5, proteasome subunit beta 4, proteasome subunit beta 10, proteasome subunit beta 3, proteasome subunit beta 2, proteasome subunit alpha 6, proteasome ac…	PSMA7, PSMB1, PSMA1, PSMA2, PSMA3, PSMA4, PSMB8, PSMB9, PSMA5, PSMB4, PSMB10, PSMB3, PSMB2, PSMA6, PSME1, PSMA8, PSME2	17
Naive B cell	M00352	Spliceosome, U2-snRNP	19/494	20/1527	5.38341e-09	8.07512e-08	4.95841e-08	splicing factor 3b, subunit 1, 155kDa, small nuclear ribonucleoprotein polypeptide B, small nuclear ribonucleoprotein polypeptide A', small nuclear ribonucleoprotein polypeptides B and B1, small nuclear ribonucleoprotein polypeptide E, small nuclear ribonucleoprotein polypeptide F, small nuclear ribonucleoprotein D1 polypeptide 16kDa, small nuclear ribonucleoprotein D2 polypeptide 16.5kDa, small …	SF3B1, SNRPB2, SNRPA1, SNRPB, SNRPE, SNRPF, SNRPD1, SNRPD2, SNRPD3, SF3A3, SF3B2, SF3B3, SF3B4, SF3A2, SF3A1, PHF5A, DDX42, SF3B5, SF3B6	19
Naive B cell	M00340	Proteasome, 20S core particle	15/494	15/1527	3.84637e-08	4.61564e-07	2.83416e-07	proteasome subunit alpha 7, proteasome subunit beta 1, proteasome subunit alpha 1, proteasome subunit alpha 2, proteasome subunit alpha 3, proteasome subunit alpha 4, proteasome subunit alpha 5, proteasome subunit beta 4, proteasome subunit beta 6, proteasome subunit beta 5, proteasome subunit beta 3, proteasome subunit beta 2, proteasome subunit alpha 6, proteasome subunit alpha 8, proteasome su…	PSMA7, PSMB1, PSMA1, PSMA2, PSMA3, PSMA4, PSMA5, PSMB4, PSMB6, PSMB5, PSMB3, PSMB2, PSMA6, PSMA8, PSMB7	15
Naive B cell	M00009	Citrate cycle (TCA cycle, Krebs cycle)	16/494	22/1527	0.000109718	0.00109718	0.000673706	citrate synthase, fumarate hydratase, dihydrolipoamide dehydrogenase, succinate dehydrogenase complex, subunit B, iron sulfur (Ip), succinate dehydrogenase complex, subunit A, flavoprotein (Fp), dihydrolipoamide S-succinyltransferase (E2 component of 2-oxo-glutarate complex), malate dehydrogenase 1, NAD (soluble), malate dehydrogenase 2, NAD (mitochondrial), isocitrate dehydrogenase 2 (NADP+), mi…	CS, FH, DLD, SDHB, SDHA, DLST, MDH1, MDH2, IDH2, IDH3A, IDH3G, SUCLG1, OGDH, SUCLG2, ACO2, SUCLA2	16
Naive B cell	M00355	Spliceosome, 35S U5-snRNP	23/494	37/1527	0.000156335	0.00134002	0.000822817	aquarius intron-binding spliceosomal factor, small nuclear ribonucleoprotein 200kDa (U5), breast carcinoma amplified sequence 2, heat shock 70kDa protein 1A, heat shock 70kDa protein 1B, heat shock 70kDa protein 8, small nuclear ribonucleoprotein polypeptides B and B1, heat shock 70kDa protein 1-like, BUD31 homolog, heat shock 70kDa protein 2, small nuclear ribonucleoprotein polypeptide E, small …	AQR, SNRNP200, BCAS2, HSPA1A, HSPA1B, HSPA8, SNRPB, HSPA1L, BUD31, HSPA2, SNRPE, SNRPF, SNRPD1, SNRPD2, SNRPD3, EFTUD2, PRPF8, SNRNP40, CDC5L, RBM22, PRPF19, PPIE, PPIL1	23
Naive B cell	M00341	Proteasome, 19S regulatory particle (PA700)	14/494	19/1527	0.000245023	0.00183767	0.0011284	proteasome 26S subunit, non-ATPase 11, proteasome 26S subunit, non-ATPase 12, proteasome 26S subunit, non-ATPase 14, proteasome 26S subunit, non-ATPase 3, proteasome 26S subunit, ATPase 3, proteasome 26S subunit, ATPase 2, proteasome 26S subunit, non-ATPase 8, proteasome 26S subunit, ATPase 1, proteasome 26S subunit, ATPase 5, proteasome 26S subunit, ATPase 6, proteasome 26S subunit, non-ATPase 2…	PSMD11, PSMD12, PSMD14, PSMD3, PSMC3, PSMC2, PSMD8, PSMC1, PSMC5, PSMC6, PSMD2, PSMD6, PSMD1, PSMD13	14
Naive B cell	M00011	Citrate cycle, second carbon oxidation, 2-oxoglutarate => oxaloacetate	11/494	14/1527	0.000487659	0.00325106	0.00199626	fumarate hydratase, dihydrolipoamide dehydrogenase, succinate dehydrogenase complex, subunit B, iron sulfur (Ip), succinate dehydrogenase complex, subunit A, flavoprotein (Fp), dihydrolipoamide S-succinyltransferase (E2 component of 2-oxo-glutarate complex), malate dehydrogenase 1, NAD (soluble), malate dehydrogenase 2, NAD (mitochondrial), succinate-CoA ligase, alpha subunit, oxoglutarate (alpha…	FH, DLD, SDHB, SDHA, DLST, MDH1, MDH2, SUCLG1, OGDH, SUCLG2, SUCLA2	11
Naive B cell	M00001	Glycolysis (Embden-Meyerhof pathway), glucose => pyruvate	14/494	25/1527	0.0117819	0.0411053	0.0252401	phosphoglycerate kinase 1, aldolase A, fructose-bisphosphate, glyceraldehyde-3-phosphate dehydrogenase, enolase 1, (alpha), glucose-6-phosphate isomerase, enolase 2 (gamma, neuronal), aldolase C, fructose-bisphosphate, enolase 3 (beta, muscle), pyruvate kinase, muscle, phosphofructokinase, liver, phosphoglycerate mutase 1 (brain), hexokinase 1, triosephosphate isomerase 1, hexokinase domain conta…	PGK1, ALDOA, GAPDH, ENO1, GPI, ENO2, ALDOC, ENO3, PKM, PFKL, PGAM1, HK1, TPI1, HKDC1	14
Centroblast	M00177	Ribosome, eukaryotes	79/557	92/1527	7.56559e-24	4.38804e-22	2.54841e-22	ribosomal protein, large, P1, ribosomal protein, large, P2, ribosomal protein, large, P0, ribosomal protein S17, ribosomal protein SA, ribosomal protein S2, ribosomal protein L35a, ribosomal protein L7, ribosomal protein L17, ribosomal protein S3, ribosomal protein S12, ribosomal protein L13, ribosomal protein L10, ribosomal protein L12, ribosomal protein L9, ribosomal protein L22, ribosomal prot…	RPLP1, RPLP2, RPLP0, RPS17, RPSA, RPS2, RPL35A, RPL7, RPL17, RPS3, RPS12, RPL13, RPL10, RPL12, RPL9, RPL22, RPL4, RPS19, RPL3, RPL13A, RPL35, RPL27A, RPL5, RPL21, RPL28, RPS9, RPS5, RPS10, RPL29, RPL34, RPL14, RPS20, RPS3A, RPL15, RPL27, RPL37A, RPS7, RPS8, RPS15A, RPS16, RPS14, RPS23, RPS18, RPS29, RPS13, RPS11, RPL7A, RPS4X, RPL23A, RPS6, RPL23, RPS15, RPS24, RPS25, RPS26, LOC101929876, RPS28, …	79
Centroblast	M00354	Spliceosome, U4/U6.U5 tri-snRNP	28/557	30/1527	6.63006e-11	1.92272e-09	1.11664e-09	squamous cell carcinoma antigen recognized by T cells 1, pre-mRNA processing factor 3, peptidylprolyl isomerase H (cyclophilin H), small nuclear ribonucleoprotein 200kDa (U5), pre-mRNA processing factor 6, LSM8 homolog, U6 small nuclear RNA associated, small nuclear ribonucleoprotein polypeptides B and B1, SNU13 homolog, small nuclear ribonucleoprotein (U4/U6.U5), small nuclear ribonucleoprotein …	SART1, PRPF3, PPIH, SNRNP200, PRPF6, LSM8, SNRPB, SNU13, SNRPE, SNRPF, LSM3, LSM6, SNRPD1, SNRPD2, SNRPD3, EFTUD2, PRPF8, SNRNP27, PRPF31, SNRNP40, DDX23, LSM7, LSM2, LSM5, LSM4, PRPF4, CD2BP2, USP39	28
Centroblast	M00337	Immunoproteasome	17/557	17/1527	3.06191e-08	5.91969e-07	3.43793e-07	proteasome subunit alpha 7, proteasome subunit beta 1, proteasome subunit alpha 1, proteasome subunit alpha 2, proteasome subunit alpha 3, proteasome subunit alpha 4, proteasome subunit beta 8, proteasome subunit beta 9, proteasome subunit alpha 5, proteasome subunit beta 4, proteasome subunit beta 10, proteasome subunit beta 3, proteasome subunit beta 2, proteasome subunit alpha 6, proteasome ac…	PSMA7, PSMB1, PSMA1, PSMA2, PSMA3, PSMA4, PSMB8, PSMB9, PSMA5, PSMB4, PSMB10, PSMB3, PSMB2, PSMA6, PSME1, PSMA8, PSME2	17
Centroblast	M00352	Spliceosome, U2-snRNP	19/557	20/1527	5.17117e-08	7.49819e-07	4.35467e-07	splicing factor 3b, subunit 1, 155kDa, small nuclear ribonucleoprotein polypeptide B, small nuclear ribonucleoprotein polypeptide A', small nuclear ribonucleoprotein polypeptides B and B1, small nuclear ribonucleoprotein polypeptide E, small nuclear ribonucleoprotein polypeptide F, small nuclear ribonucleoprotein D1 polypeptide 16kDa, small nuclear ribonucleoprotein D2 polypeptide 16.5kDa, small …	SF3B1, SNRPB2, SNRPA1, SNRPB, SNRPE, SNRPF, SNRPD1, SNRPD2, SNRPD3, SF3A3, SF3B2, SF3B3, SF3B4, SF3A2, SF3A1, PHF5A, DDX42, SF3B5, SF3B6	19
Centroblast	M00340	Proteasome, 20S core particle	15/557	15/1527	2.38568e-07	2.76739e-06	1.60719e-06	proteasome subunit alpha 7, proteasome subunit beta 1, proteasome subunit alpha 1, proteasome subunit alpha 2, proteasome subunit alpha 3, proteasome subunit alpha 4, proteasome subunit alpha 5, proteasome subunit beta 4, proteasome subunit beta 6, proteasome subunit beta 5, proteasome subunit beta 3, proteasome subunit beta 2, proteasome subunit alpha 6, proteasome subunit alpha 8, proteasome su…	PSMA7, PSMB1, PSMA1, PSMA2, PSMA3, PSMA4, PSMA5, PSMB4, PSMB6, PSMB5, PSMB3, PSMB2, PSMA6, PSMA8, PSMB7	15
Centroblast	M00009	Citrate cycle (TCA cycle, Krebs cycle)	19/557	22/1527	1.74197e-06	1.6839e-05	9.77948e-06	citrate synthase, fumarate hydratase, dihydrolipoamide dehydrogenase, succinate dehydrogenase complex, subunit B, iron sulfur (Ip), succinate dehydrogenase complex, subunit A, flavoprotein (Fp), dihydrolipoamide S-succinyltransferase (E2 component of 2-oxo-glutarate complex), malate dehydrogenase 1, NAD (soluble), malate dehydrogenase 2, NAD (mitochondrial), isocitrate dehydrogenase 2 (NADP+), mi…	CS, FH, DLD, SDHB, SDHA, DLST, MDH1, MDH2, IDH2, IDH3A, IDH3G, SUCLG1, OGDH, SUCLG2, ACO2, SUCLA2, IDH3B, IDH1, ACO1	19
Centroblast	M00341	Proteasome, 19S regulatory particle (PA700)	17/557	19/1527	2.29747e-06	1.90361e-05	1.10555e-05	proteasome 26S subunit, non-ATPase 11, proteasome 26S subunit, non-ATPase 12, proteasome 26S subunit, non-ATPase 14, proteasome 26S subunit, non-ATPase 3, proteasome 26S subunit, ATPase 3, proteasome 26S subunit, ATPase 2, proteasome 26S subunit, non-ATPase 8, proteasome 26S subunit, ATPase 1, proteasome 26S subunit, ATPase 5, proteasome 26S subunit, ATPase 6, proteasome 26S subunit, non-ATPase 2…	PSMD11, PSMD12, PSMD14, PSMD3, PSMC3, PSMC2, PSMD8, PSMC1, PSMC5, PSMC6, PSMD2, PSMD6, PSMD1, PSMD13, PSMC4, PSMD7, PSMD4	17
Centroblast	M00355	Spliceosome, 35S U5-snRNP	25/557	37/1527	0.000100046	0.000725331	0.000421245	aquarius intron-binding spliceosomal factor, small nuclear ribonucleoprotein 200kDa (U5), breast carcinoma amplified sequence 2, heat shock 70kDa protein 1A, heat shock 70kDa protein 1B, heat shock 70kDa protein 8, small nuclear ribonucleoprotein polypeptides B and B1, heat shock 70kDa protein 1-like, BUD31 homolog, heat shock 70kDa protein 2, small nuclear ribonucleoprotein polypeptide E, small …	AQR, SNRNP200, BCAS2, HSPA1A, HSPA1B, HSPA8, SNRPB, HSPA1L, BUD31, HSPA2, SNRPE, SNRPF, SNRPD1, SNRPD2, SNRPD3, EFTUD2, PRPF8, SNRNP40, CDC5L, RBM22, PRPF19, PPIE, PPIL1, SYF2, SNW1	25
Centroblast	M00011	Citrate cycle, second carbon oxidation, 2-oxoglutarate => oxaloacetate	11/557	14/1527	0.00156902	0.00910033	0.00528513	fumarate hydratase, dihydrolipoamide dehydrogenase, succinate dehydrogenase complex, subunit B, iron sulfur (Ip), succinate dehydrogenase complex, subunit A, flavoprotein (Fp), dihydrolipoamide S-succinyltransferase (E2 component of 2-oxo-glutarate complex), malate dehydrogenase 1, NAD (soluble), malate dehydrogenase 2, NAD (mitochondrial), succinate-CoA ligase, alpha subunit, oxoglutarate (alpha…	FH, DLD, SDHB, SDHA, DLST, MDH1, MDH2, SUCLG1, OGDH, SUCLG2, SUCLA2	11
Centroblast	M00001	Glycolysis (Embden-Meyerhof pathway), glucose => pyruvate	16/557	25/1527	0.0044376	0.0160863	0.00934231	phosphoglycerate kinase 1, aldolase A, fructose-bisphosphate, glyceraldehyde-3-phosphate dehydrogenase, enolase 1, (alpha), glucose-6-phosphate isomerase, enolase 2 (gamma, neuronal), aldolase C, fructose-bisphosphate, enolase 3 (beta, muscle), pyruvate kinase, muscle, phosphofructokinase, liver, phosphoglycerate mutase 1 (brain), hexokinase 1, triosephosphate isomerase 1, hexokinase domain conta…	PGK1, ALDOA, GAPDH, ENO1, GPI, ENO2, ALDOC, ENO3, PKM, PFKL, PGAM1, HK1, TPI1, HKDC1, PFKM, PFKP	16
Centrocyte	M00177	Ribosome, eukaryotes	79/569	92/1527	3.95179e-23	2.37108e-21	1.41433e-21	ribosomal protein, large, P1, ribosomal protein, large, P2, ribosomal protein, large, P0, ribosomal protein S17, ribosomal protein SA, ribosomal protein S2, ribosomal protein L35a, ribosomal protein L7, ribosomal protein L17, ribosomal protein S3, ribosomal protein S12, ribosomal protein L13, ribosomal protein L10, ribosomal protein L12, ribosomal protein L9, ribosomal protein L22, ribosomal prot…	RPLP1, RPLP2, RPLP0, RPS17, RPSA, RPS2, RPL35A, RPL7, RPL17, RPS3, RPS12, RPL13, RPL10, RPL12, RPL9, RPL22, RPL4, RPS19, RPL3, RPL13A, RPL35, RPL27A, RPL5, RPL21, RPL28, RPS9, RPS5, RPS10, RPL29, RPL34, RPL14, RPS20, RPS3A, RPL15, RPL27, RPL37A, RPS7, RPS8, RPS15A, RPS16, RPS14, RPS23, RPS18, RPS29, RPS13, RPS11, RPL7A, RPS4X, RPL23A, RPS6, RPL23, RPS15, RPS24, RPS25, RPS26, LOC101929876, RPS28, …	79
Centrocyte	M00354	Spliceosome, U4/U6.U5 tri-snRNP	29/569	30/1527	4.56024e-12	1.36807e-10	8.16044e-11	squamous cell carcinoma antigen recognized by T cells 1, pre-mRNA processing factor 3, peptidylprolyl isomerase H (cyclophilin H), small nuclear ribonucleoprotein 200kDa (U5), pre-mRNA processing factor 6, LSM8 homolog, U6 small nuclear RNA associated, small nuclear ribonucleoprotein polypeptides B and B1, SNU13 homolog, small nuclear ribonucleoprotein (U4/U6.U5), small nuclear ribonucleoprotein …	SART1, PRPF3, PPIH, SNRNP200, PRPF6, LSM8, SNRPB, SNU13, SNRPE, SNRPF, LSM3, LSM6, SNRPD1, SNRPD2, SNRPD3, TXNL4A, EFTUD2, PRPF8, SNRNP27, PRPF31, SNRNP40, DDX23, LSM7, LSM2, LSM5, LSM4, PRPF4, CD2BP2, USP39	29
Centrocyte	M00337	Immunoproteasome	17/569	17/1527	4.42225e-08	8.8445e-07	5.27567e-07	proteasome subunit alpha 7, proteasome subunit beta 1, proteasome subunit alpha 1, proteasome subunit alpha 2, proteasome subunit alpha 3, proteasome subunit alpha 4, proteasome subunit beta 8, proteasome subunit beta 9, proteasome subunit alpha 5, proteasome subunit beta 4, proteasome subunit beta 10, proteasome subunit beta 3, proteasome subunit beta 2, proteasome subunit alpha 6, proteasome ac…	PSMA7, PSMB1, PSMA1, PSMA2, PSMA3, PSMA4, PSMB8, PSMB9, PSMA5, PSMB4, PSMB10, PSMB3, PSMB2, PSMA6, PSME1, PSMA8, PSME2	17
Centrocyte	M00341	Proteasome, 19S regulatory particle (PA700)	18/569	19/1527	2.00903e-07	3.01355e-06	1.79756e-06	proteasome 26S subunit, non-ATPase 11, proteasome 26S subunit, non-ATPase 12, proteasome 26S subunit, non-ATPase 14, proteasome 26S subunit, non-ATPase 3, proteasome 26S subunit, ATPase 3, proteasome 26S subunit, ATPase 2, proteasome 26S subunit, non-ATPase 8, proteasome 26S subunit, ATPase 1, proteasome 26S subunit, ATPase 5, proteasome 26S subunit, ATPase 6, proteasome 26S subunit, non-ATPase 2…	PSMD11, PSMD12, PSMD14, PSMD3, PSMC3, PSMC2, PSMD8, PSMC1, PSMC5, PSMC6, PSMD2, PSMD6, PSMD1, PSMD13, PSMC4, PSMD7, PSMD4, ADRM1	18
Centrocyte	M00340	Proteasome, 20S core particle	15/569	15/1527	3.2978e-07	3.95736e-06	2.36053e-06	proteasome subunit alpha 7, proteasome subunit beta 1, proteasome subunit alpha 1, proteasome subunit alpha 2, proteasome subunit alpha 3, proteasome subunit alpha 4, proteasome subunit alpha 5, proteasome subunit beta 4, proteasome subunit beta 6, proteasome subunit beta 5, proteasome subunit beta 3, proteasome subunit beta 2, proteasome subunit alpha 6, proteasome subunit alpha 8, proteasome su…	PSMA7, PSMB1, PSMA1, PSMA2, PSMA3, PSMA4, PSMA5, PSMB4, PSMB6, PSMB5, PSMB3, PSMB2, PSMA6, PSMA8, PSMB7	15
Centrocyte	M00352	Spliceosome, U2-snRNP	18/569	20/1527	1.31466e-06	1.31466e-05	7.8418e-06	splicing factor 3b, subunit 1, 155kDa, small nuclear ribonucleoprotein polypeptide B, small nuclear ribonucleoprotein polypeptide A', small nuclear ribonucleoprotein polypeptides B and B1, small nuclear ribonucleoprotein polypeptide E, small nuclear ribonucleoprotein polypeptide F, small nuclear ribonucleoprotein D1 polypeptide 16kDa, small nuclear ribonucleoprotein D2 polypeptide 16.5kDa, small …	SF3B1, SNRPB2, SNRPA1, SNRPB, SNRPE, SNRPF, SNRPD1, SNRPD2, SNRPD3, SF3A3, SF3B2, SF3B3, SF3B4, SF3A2, SF3A1, PHF5A, DDX42, SF3B6	18
Centrocyte	M00009	Citrate cycle (TCA cycle, Krebs cycle)	19/569	22/1527	2.54017e-06	2.17729e-05	1.29873e-05	citrate synthase, fumarate hydratase, dihydrolipoamide dehydrogenase, succinate dehydrogenase complex, subunit B, iron sulfur (Ip), succinate dehydrogenase complex, subunit A, flavoprotein (Fp), dihydrolipoamide S-succinyltransferase (E2 component of 2-oxo-glutarate complex), malate dehydrogenase 1, NAD (soluble), malate dehydrogenase 2, NAD (mitochondrial), isocitrate dehydrogenase 2 (NADP+), mi…	CS, FH, DLD, SDHB, SDHA, DLST, MDH1, MDH2, IDH2, IDH3A, IDH3G, SUCLG1, OGDH, SUCLG2, ACO2, SUCLA2, IDH3B, IDH1, ACO1	19
Centrocyte	M00355	Spliceosome, 35S U5-snRNP	26/569	37/1527	3.82643e-05	0.000286982	0.000171182	aquarius intron-binding spliceosomal factor, small nuclear ribonucleoprotein 200kDa (U5), breast carcinoma amplified sequence 2, heat shock 70kDa protein 1A, heat shock 70kDa protein 1B, heat shock 70kDa protein 8, small nuclear ribonucleoprotein polypeptides B and B1, heat shock 70kDa protein 1-like, BUD31 homolog, heat shock 70kDa protein 2, small nuclear ribonucleoprotein polypeptide E, small …	AQR, SNRNP200, BCAS2, HSPA1A, HSPA1B, HSPA8, SNRPB, HSPA1L, BUD31, HSPA2, SNRPE, SNRPF, SNRPD1, SNRPD2, SNRPD3, EFTUD2, PRPF8, SNRNP40, CDC5L, RBM22, PRPF19, PPIE, PPIL1, SYF2, SNW1, PLRG1	26
Centrocyte	M00011	Citrate cycle, second carbon oxidation, 2-oxoglutarate => oxaloacetate	11/569	14/1527	0.00192453	0.0104974	0.00626163	fumarate hydratase, dihydrolipoamide dehydrogenase, succinate dehydrogenase complex, subunit B, iron sulfur (Ip), succinate dehydrogenase complex, subunit A, flavoprotein (Fp), dihydrolipoamide S-succinyltransferase (E2 component of 2-oxo-glutarate complex), malate dehydrogenase 1, NAD (soluble), malate dehydrogenase 2, NAD (mitochondrial), succinate-CoA ligase, alpha subunit, oxoglutarate (alpha…	FH, DLD, SDHB, SDHA, DLST, MDH1, MDH2, SUCLG1, OGDH, SUCLG2, SUCLA2	11
Centrocyte	M00001	Glycolysis (Embden-Meyerhof pathway), glucose => pyruvate	16/569	25/1527	0.00567491	0.0226996	0.0135401	phosphoglycerate kinase 1, aldolase A, fructose-bisphosphate, glyceraldehyde-3-phosphate dehydrogenase, enolase 1, (alpha), glucose-6-phosphate isomerase, enolase 2 (gamma, neuronal), aldolase C, fructose-bisphosphate, enolase 3 (beta, muscle), pyruvate kinase, muscle, phosphofructokinase, liver, phosphoglycerate mutase 1 (brain), hexokinase 1, triosephosphate isomerase 1, hexokinase domain conta…	PGK1, ALDOA, GAPDH, ENO1, GPI, ENO2, ALDOC, ENO3, PKM, PFKL, PGAM1, HK1, TPI1, HKDC1, PFKM, PFKP	16
Memory B cell	M00177	Ribosome, eukaryotes	79/574	92/1527	7.77002e-23	4.89511e-21	2.94443e-21	ribosomal protein, large, P1, ribosomal protein, large, P2, ribosomal protein, large, P0, ribosomal protein S17, ribosomal protein SA, ribosomal protein S2, ribosomal protein L35a, ribosomal protein L7, ribosomal protein L17, ribosomal protein S3, ribosomal protein S12, ribosomal protein L13, ribosomal protein L10, ribosomal protein L12, ribosomal protein L9, ribosomal protein L22, ribosomal prot…	RPLP1, RPLP2, RPLP0, RPS17, RPSA, RPS2, RPL35A, RPL7, RPL17, RPS3, RPS12, RPL13, RPL10, RPL12, RPL9, RPL22, RPL4, RPS19, RPL3, RPL13A, RPL35, RPL27A, RPL5, RPL21, RPL28, RPS9, RPS5, RPS10, RPL29, RPL34, RPL14, RPS20, RPS3A, RPL15, RPL27, RPL37A, RPS7, RPS8, RPS15A, RPS16, RPS14, RPS23, RPS18, RPS29, RPS13, RPS11, RPL7A, RPS4X, RPL23A, RPS6, RPL23, RPS15, RPS24, RPS25, RPS26, LOC101929876, RPS28, …	79
Memory B cell	M00354	Spliceosome, U4/U6.U5 tri-snRNP	28/574	30/1527	1.5191e-10	4.78517e-09	2.8783e-09	squamous cell carcinoma antigen recognized by T cells 1, pre-mRNA processing factor 3, peptidylprolyl isomerase H (cyclophilin H), small nuclear ribonucleoprotein 200kDa (U5), pre-mRNA processing factor 6, LSM8 homolog, U6 small nuclear RNA associated, small nuclear ribonucleoprotein polypeptides B and B1, SNU13 homolog, small nuclear ribonucleoprotein (U4/U6.U5), small nuclear ribonucleoprotein …	SART1, PRPF3, PPIH, SNRNP200, PRPF6, LSM8, SNRPB, SNU13, SNRPE, SNRPF, LSM3, LSM6, SNRPD1, SNRPD2, SNRPD3, EFTUD2, PRPF8, SNRNP27, PRPF31, SNRNP40, DDX23, LSM7, LSM2, LSM5, LSM4, PRPF4, CD2BP2, USP39	28
Memory B cell	M00337	Immunoproteasome	17/574	17/1527	5.14232e-08	1.07989e-06	6.49556e-07	proteasome subunit alpha 7, proteasome subunit beta 1, proteasome subunit alpha 1, proteasome subunit alpha 2, proteasome subunit alpha 3, proteasome subunit alpha 4, proteasome subunit beta 8, proteasome subunit beta 9, proteasome subunit alpha 5, proteasome subunit beta 4, proteasome subunit beta 10, proteasome subunit beta 3, proteasome subunit beta 2, proteasome subunit alpha 6, proteasome ac…	PSMA7, PSMB1, PSMA1, PSMA2, PSMA3, PSMA4, PSMB8, PSMB9, PSMA5, PSMB4, PSMB10, PSMB3, PSMB2, PSMA6, PSME1, PSMA8, PSME2	17
Memory B cell	M00352	Spliceosome, U2-snRNP	19/574	20/1527	9.09096e-08	1.43183e-06	8.61249e-07	splicing factor 3b, subunit 1, 155kDa, small nuclear ribonucleoprotein polypeptide B, small nuclear ribonucleoprotein polypeptide A', small nuclear ribonucleoprotein polypeptides B and B1, small nuclear ribonucleoprotein polypeptide E, small nuclear ribonucleoprotein polypeptide F, small nuclear ribonucleoprotein D1 polypeptide 16kDa, small nuclear ribonucleoprotein D2 polypeptide 16.5kDa, small …	SF3B1, SNRPB2, SNRPA1, SNRPB, SNRPE, SNRPF, SNRPD1, SNRPD2, SNRPD3, SF3A3, SF3B2, SF3B3, SF3B4, SF3A2, SF3A1, PHF5A, DDX42, SF3B5, SF3B6	19
Memory B cell	M00341	Proteasome, 19S regulatory particle (PA700)	18/574	19/1527	2.34601e-07	2.95597e-06	1.77803e-06	proteasome 26S subunit, non-ATPase 11, proteasome 26S subunit, non-ATPase 12, proteasome 26S subunit, non-ATPase 14, proteasome 26S subunit, non-ATPase 3, proteasome 26S subunit, ATPase 3, proteasome 26S subunit, ATPase 2, proteasome 26S subunit, non-ATPase 8, proteasome 26S subunit, ATPase 1, proteasome 26S subunit, ATPase 5, proteasome 26S subunit, ATPase 6, proteasome 26S subunit, non-ATPase 2…	PSMD11, PSMD12, PSMD14, PSMD3, PSMC3, PSMC2, PSMD8, PSMC1, PSMC5, PSMC6, PSMD2, PSMD6, PSMD1, PSMD13, PSMC4, PSMD7, PSMD4, ADRM1	18
Memory B cell	M00340	Proteasome, 20S core particle	15/574	15/1527	3.76642e-07	3.95475e-06	2.37879e-06	proteasome subunit alpha 7, proteasome subunit beta 1, proteasome subunit alpha 1, proteasome subunit alpha 2, proteasome subunit alpha 3, proteasome subunit alpha 4, proteasome subunit alpha 5, proteasome subunit beta 4, proteasome subunit beta 6, proteasome subunit beta 5, proteasome subunit beta 3, proteasome subunit beta 2, proteasome subunit alpha 6, proteasome subunit alpha 8, proteasome su…	PSMA7, PSMB1, PSMA1, PSMA2, PSMA3, PSMA4, PSMA5, PSMB4, PSMB6, PSMB5, PSMB3, PSMB2, PSMA6, PSMA8, PSMB7	15
Memory B cell	M00009	Citrate cycle (TCA cycle, Krebs cycle)	19/574	22/1527	2.96444e-06	2.668e-05	1.60481e-05	citrate synthase, fumarate hydratase, dihydrolipoamide dehydrogenase, succinate dehydrogenase complex, subunit B, iron sulfur (Ip), succinate dehydrogenase complex, subunit A, flavoprotein (Fp), dihydrolipoamide S-succinyltransferase (E2 component of 2-oxo-glutarate complex), malate dehydrogenase 1, NAD (soluble), malate dehydrogenase 2, NAD (mitochondrial), isocitrate dehydrogenase 2 (NADP+), mi…	CS, FH, DLD, SDHB, SDHA, DLST, MDH1, MDH2, IDH2, IDH3A, IDH3G, SUCLG1, OGDH, SUCLG2, ACO2, SUCLA2, IDH3B, IDH1, ACO1	19
Memory B cell	M00355	Spliceosome, 35S U5-snRNP	26/574	37/1527	4.57558e-05	0.000360327	0.000216738	aquarius intron-binding spliceosomal factor, small nuclear ribonucleoprotein 200kDa (U5), breast carcinoma amplified sequence 2, heat shock 70kDa protein 1A, heat shock 70kDa protein 1B, heat shock 70kDa protein 8, small nuclear ribonucleoprotein polypeptides B and B1, heat shock 70kDa protein 1-like, BUD31 homolog, heat shock 70kDa protein 2, small nuclear ribonucleoprotein polypeptide E, small …	AQR, SNRNP200, BCAS2, HSPA1A, HSPA1B, HSPA8, SNRPB, HSPA1L, BUD31, HSPA2, SNRPE, SNRPF, SNRPD1, SNRPD2, SNRPD3, EFTUD2, PRPF8, SNRNP40, CDC5L, RBM22, PRPF19, PPIE, PPIL1, SYF2, SNW1, PLRG1	26
Memory B cell	M00011	Citrate cycle, second carbon oxidation, 2-oxoglutarate => oxaloacetate	11/574	14/1527	0.00209215	0.0101389	0.00609859	fumarate hydratase, dihydrolipoamide dehydrogenase, succinate dehydrogenase complex, subunit B, iron sulfur (Ip), succinate dehydrogenase complex, subunit A, flavoprotein (Fp), dihydrolipoamide S-succinyltransferase (E2 component of 2-oxo-glutarate complex), malate dehydrogenase 1, NAD (soluble), malate dehydrogenase 2, NAD (mitochondrial), succinate-CoA ligase, alpha subunit, oxoglutarate (alpha…	FH, DLD, SDHB, SDHA, DLST, MDH1, MDH2, SUCLG1, OGDH, SUCLG2, SUCLA2	11
Memory B cell	M00001	Glycolysis (Embden-Meyerhof pathway), glucose => pyruvate	16/574	25/1527	0.00627176	0.0246951	0.0148542	phosphoglycerate kinase 1, aldolase A, fructose-bisphosphate, glyceraldehyde-3-phosphate dehydrogenase, enolase 1, (alpha), glucose-6-phosphate isomerase, enolase 2 (gamma, neuronal), aldolase C, fructose-bisphosphate, enolase 3 (beta, muscle), pyruvate kinase, muscle, phosphofructokinase, liver, phosphoglycerate mutase 1 (brain), hexokinase 1, triosephosphate isomerase 1, hexokinase domain conta…	PGK1, ALDOA, GAPDH, ENO1, GPI, ENO2, ALDOC, ENO3, PKM, PFKL, PGAM1, HK1, TPI1, HKDC1, PFKM, PFKP	16
Plasma cell	M00177	Ribosome, eukaryotes	43/115	92/1527	3.25628e-27	1.26995e-25	1.0283e-25	ribosomal protein, large, P1, ribosomal protein, large, P2, ribosomal protein S17, ribosomal protein SA, ribosomal protein L35a, ribosomal protein L7, ribosomal protein S12, ribosomal protein L13, ribosomal protein L10, ribosomal protein L12, ribosomal protein L9, ribosomal protein L4, ribosomal protein S19, ribosomal protein L13a, ribosomal protein L27a, ribosomal protein L5, ribosomal protein L…	RPLP1, RPLP2, RPS17, RPSA, RPL35A, RPL7, RPS12, RPL13, RPL10, RPL12, RPL9, RPL4, RPS19, RPL13A, RPL27A, RPL5, RPL21, RPL28, RPS5, RPL29, RPL34, RPS20, RPL37A, RPS7, RPS8, RPS16, RPS14, RPS29, RPS11, RPL7A, RPS4X, RPL23A, RPS6, RPL23, RPL30, RPL31, RPL32, RPL11, UBA52, RPS21, RPL24, RPL18A, RPL26L1	43
Plasma cell	M00001	Glycolysis (Embden-Meyerhof pathway), glucose => pyruvate	7/115	25/1527	0.00176073	0.0171671	0.0139005	phosphoglycerate kinase 1, aldolase A, fructose-bisphosphate, glyceraldehyde-3-phosphate dehydrogenase, enolase 1, (alpha), pyruvate kinase, muscle, phosphoglycerate mutase 1 (brain), triosephosphate isomerase 1	PGK1, ALDOA, GAPDH, ENO1, PKM, PGAM1, TPI1	7

## Sheet: Pathways
Cluster	ID	Description	GeneRatio	BgRatio	pvalue	p.adjust	qvalue	GeneName	GeneSymbol	Count
Naive B cell	hsa03040	Spliceosome	96/1196	134/7241	2.21045e-46	6.27767e-44	4.81644e-44	transcription elongation regulator 1, U2 snRNP-associated SURP domain containing, DEAH (Asp-Glu-Ala-His) box helicase 15, squamous cell carcinoma antigen recognized by T cells 1, pre-mRNA processing factor 3, peptidylprolyl isomerase H (cyclophilin H), aquarius intron-binding spliceosomal factor, PRP40 pre-mRNA processing factor 40 homolog A, serine/arginine-rich splicing factor 10, splicing fact…	TCERG1, U2SURP, DHX15, SART1, PRPF3, PPIH, AQR, PRPF40A, SRSF10, SF3B1, SNRNP200, BCAS2, PRPF6, LSM8, HNRNPC, SNRPB2, SNRNP70, SNRPA, HNRNPA1, SNRPA1, HSPA1A, HSPA1B, HSPA8, SNRPB, DDX5, U2AF2, HSPA1L, RBMX, EIF4A3, BUD31, RBM25, HNRNPA3, HNRNPM, NCBP2, HSPA2, SNU13, MAGOH, HNRNPK, SNRPE, SNRPF, LSM3, LSM6, SNRPD1, SNRPD2, SNRPD3, TRA2B, TXNL4A, SRSF3, HNRNPU, SRSF2, SRSF1, SRSF4, NCBP1, SF3A3, S…	96
Naive B cell	hsa03010	Ribosome	95/1196	154/7241	2.43254e-37	3.45421e-35	2.65019e-35	mitochondrial ribosomal protein S14, ribosomal protein, large, P1, ribosomal protein, large, P2, ribosomal protein, large, P0, ribosomal protein S17, ribosomal protein SA, ribosomal protein S2, ribosomal protein L35a, ribosomal protein L7, ribosomal protein L17, ribosomal protein S3, ribosomal protein S12, ribosomal protein L13, ribosomal protein L10, ribosomal protein L12, ribosomal protein L9, …	MRPS14, RPLP1, RPLP2, RPLP0, RPS17, RPSA, RPS2, RPL35A, RPL7, RPL17, RPS3, RPS12, RPL13, RPL10, RPL12, RPL9, RPL22, RPL4, RPS19, RPL3, RPL13A, RPL35, RPL27A, RPL5, RPL21, RPL28, RPS9, RPS5, RPS10, RPL29, RPL34, RPL14, MRPL12, RPS20, RPS3A, RPL15, RPL27, RPL37A, RPS7, RPS8, RPS15A, RPS16, RPS14, RPS23, RPS18, RPS29, RPS13, RPS11, RPL7A, RPS4X, RPL23A, RPS6, RPL23, RPS15, RPS24, RPS25, RPS26, LOC10…	95
Naive B cell	hsa03050	Proteasome	35/1196	45/7241	1.61887e-19	1.1494e-17	8.81857e-18	proteasome 26S subunit, non-ATPase 11, proteasome 26S subunit, non-ATPase 12, proteasome 26S subunit, non-ATPase 14, proteasome subunit alpha 7, proteasome 26S subunit, non-ATPase 3, proteasome 26S subunit, ATPase 3, proteasome subunit beta 1, proteasome subunit alpha 1, proteasome subunit alpha 2, proteasome subunit alpha 3, proteasome subunit alpha 4, proteasome subunit beta 8, proteasome subun…	PSMD11, PSMD12, PSMD14, PSMA7, PSMD3, PSMC3, PSMB1, PSMA1, PSMA2, PSMA3, PSMA4, PSMB8, PSMB9, PSMA5, PSMB4, PSMB6, PSMB5, PSMC2, PSMB10, PSMD8, PSMB3, PSMB2, PSMA6, PSME3, PSMC1, PSMC5, PSMC6, PSME1, PSMD2, PSMD6, PSMA8, PSMB7, PSMD1, PSME2, PSMD13	35
Naive B cell	hsa03030	DNA replication	25/1196	36/7241	2.11645e-12	5.46429e-11	4.19239e-11	ribonuclease H2, subunit A, proliferating cell nuclear antigen, replication protein A2, 32kDa, ligase I, DNA, ATP-dependent, minichromosome maintenance complex component 3, replication protein A1, 70kDa, polymerase (DNA directed), delta 1, catalytic subunit, minichromosome maintenance complex component 4, minichromosome maintenance complex component 5, minichromosome maintenance complex component…	RNASEH2A, PCNA, RPA2, LIG1, MCM3, RPA1, POLD1, MCM4, MCM5, MCM7, RPA3, RFC4, RFC2, RFC1, FEN1, RFC5, RFC3, POLD2, PRIM2, MCM2, SSBP1, MCM6, POLD3, RNASEH2C, POLD4	25
Naive B cell	hsa00020	Citrate cycle (TCA cycle)	20/1196	30/7241	1.11581e-09	2.11259e-08	1.62085e-08	citrate synthase, fumarate hydratase, pyruvate dehydrogenase (lipoamide) alpha 1, dihydrolipoamide dehydrogenase, pyruvate dehydrogenase (lipoamide) beta, succinate dehydrogenase complex, subunit B, iron sulfur (Ip), succinate dehydrogenase complex, subunit A, flavoprotein (Fp), dihydrolipoamide S-succinyltransferase (E2 component of 2-oxo-glutarate complex), malate dehydrogenase 1, NAD (soluble)…	CS, FH, PDHA1, DLD, PDHB, SDHB, SDHA, DLST, MDH1, MDH2, IDH2, IDH3A, IDH3G, ACLY, SUCLG1, OGDH, PCK2, SUCLG2, ACO2, SUCLA2	20
Naive B cell	hsa04612	Antigen processing and presentation	35/1196	77/7241	2.18749e-09	3.6544e-08	2.80378e-08	TAP binding protein (tapasin), major histocompatibility complex, class I, B, major histocompatibility complex, class II, DR alpha, major histocompatibility complex, class II, DQ alpha 2, major histocompatibility complex, class II, DQ alpha 1, major histocompatibility complex, class II, DR beta 1, major histocompatibility complex, class II, DQ beta 1, CD74 molecule, major histocompatibility comple…	TAPBP, HLA-B, HLA-DRA, HLA-DQA2, HLA-DQA1, HLA-DRB1, HLA-DQB1, CD74, HLA-DPB1, HLA-DOA, HSP90AA1, HSP90AB1, HSPA1A, HSPA1B, HSPA5, HSPA8, HLA-DOB, HLA-DPA1, CTSS, CALR, CANX, PDIA3, HLA-A, HSPA1L, HSPA4, RFX5, HSPA2, PSME3, B2M, HLA-DRB3, TAP2, PSME1, NFYC, HLA-DRB5, PSME2	35
Naive B cell	hsa00010	Glycolysis / Gluconeogenesis	29/1196	67/7241	1.95685e-07	2.64641e-06	2.03042e-06	glyceraldehyde-3-phosphate dehydrogenase, spermatogenic, lactate dehydrogenase A, phosphoglycerate kinase 1, aldolase A, fructose-bisphosphate, glyceraldehyde-3-phosphate dehydrogenase, aldehyde dehydrogenase 2 family (mitochondrial), enolase 1, (alpha), glucose-6-phosphate isomerase, lactate dehydrogenase B, 2,3-bisphosphoglycerate mutase, pyruvate dehydrogenase (lipoamide) alpha 1, enolase 2 (g…	GAPDHS, LDHA, PGK1, ALDOA, GAPDH, ALDH2, ENO1, GPI, LDHB, BPGM, PDHA1, ENO2, DLD, ALDOC, PDHB, ADH5, ENO3, AKR1A1, PKM, PFKL, PGAM1, HK1, PGM1, ALDH9A1, TPI1, PCK2, HKDC1, LDHAL6A, PGM2	29
Naive B cell	hsa00620	Pyruvate metabolism	18/1196	39/7241	1.40493e-05	0.00016625	0.000127553	lactate dehydrogenase A, aldehyde dehydrogenase 2 family (mitochondrial), lactate dehydrogenase B, acylphosphatase 1, erythrocyte (common) type, fumarate hydratase, pyruvate dehydrogenase (lipoamide) alpha 1, dihydrolipoamide dehydrogenase, pyruvate dehydrogenase (lipoamide) beta, pyruvate kinase, muscle, acylphosphatase 2, muscle type, malic enzyme 2, NAD(+)-dependent, mitochondrial, acetyl-CoA …	LDHA, ALDH2, LDHB, ACYP1, FH, PDHA1, DLD, PDHB, PKM, ACYP2, ME2, ACAT1, MDH1, MDH2, ALDH9A1, PCK2, LDHAL6A, GRHPR	18
Naive B cell	hsa04666	Fc gamma R-mediated phagocytosis	31/1196	91/7241	3.0717e-05	0.000311558	0.000239038	actin related protein 2/3 complex, subunit 1B, 41kDa, actin related protein 2/3 complex, subunit 2, 34kDa, actin related protein 2/3 complex, subunit 3, 21kDa, actin related protein 2/3 complex, subunit 5, 16kDa, protein kinase C, beta, gelsolin, LYN proto-oncogene, Src family tyrosine kinase, protein tyrosine phosphatase, receptor type, C, HCK proto-oncogene, Src family tyrosine kinase, ras-rela…	ARPC1B, ARPC2, ARPC3, ARPC5, PRKCB, GSN, LYN, PTPRC, HCK, RAC2, PLCG2, PRKCA, CFL1, MAPK3, PIK3R1, MAPK1, MARCKS, WAS, SYK, CRKL, MARCKSL1, VASP, ARPC4, CDC42, ARF6, RAC1, PRKCD, DOCK2, INPP5D, ARPC5L, CFL2	31
Naive B cell	hsa03060	Protein export	11/1196	23/7241	0.000466891	0.00378848	0.00290666	signal recognition particle 72kDa, heat shock 70kDa protein 5 (glucose-regulated protein, 78kDa), signal recognition particle 14kDa (homologous Alu RNA binding protein), signal recognition particle 9kDa, Sec61 translocon beta subunit, signal peptidase complex subunit 3, signal recognition particle 54kDa, SEC11 homolog A, signal peptidase complex subunit, signal peptidase complex subunit 2, signal…	SRP72, HSPA5, SRP14, SRP9, SEC61B, SPCS3, SRP54, SEC11A, SPCS2, SRP68, SRPRB	11
Naive B cell	hsa04662	B cell receptor signaling pathway	23/1196	71/7241	0.000715069	0.00548864	0.00421108	Harvey rat sarcoma viral oncogene homolog, protein kinase C, beta, LYN proto-oncogene, Src family tyrosine kinase, interferon induced transmembrane protein 1, ras-related C3 botulinum toxin substrate 2 (rho family, small GTP binding protein Rac2), phospholipase C, gamma 2 (phosphatidylinositol-specific), nuclear factor of kappa light polypeptide gene enhancer in B-cells 1, CD22 molecule, mitogen-…	HRAS, PRKCB, LYN, IFITM1, RAC2, PLCG2, NFKB1, CD22, MAPK3, PIK3R1, MAPK1, PTPN6, CD79B, SYK, CD81, GRB2, RAC1, PPP3R1, BTK, PPP3CA, PIK3AP1, BLNK, INPP5D	23
Centroblast	hsa03040	Spliceosome	105/1424	134/7241	1.69264e-49	4.82404e-47	3.706e-47	transcription elongation regulator 1, U2 snRNP-associated SURP domain containing, DEAH (Asp-Glu-Ala-His) box helicase 15, squamous cell carcinoma antigen recognized by T cells 1, pre-mRNA processing factor 3, peptidylprolyl isomerase H (cyclophilin H), aquarius intron-binding spliceosomal factor, PRP40 pre-mRNA processing factor 40 homolog A, serine/arginine-rich splicing factor 10, splicing fact…	TCERG1, U2SURP, DHX15, SART1, PRPF3, PPIH, AQR, PRPF40A, SRSF10, SF3B1, SNRNP200, BCAS2, PRPF6, LSM8, HNRNPC, SNRPB2, SNRNP70, SNRPA, HNRNPA1, SNRPA1, HSPA1A, HSPA1B, HSPA8, SNRPB, DDX5, U2AF2, HSPA1L, RBMX, EIF4A3, BUD31, RBM25, HNRNPA3, HNRNPM, NCBP2, HSPA2, SNU13, MAGOH, HNRNPK, SNRPE, SNRPF, LSM3, LSM6, SNRPD1, SNRPD2, SNRPD3, TRA2B, SRSF3, HNRNPU, SRSF2, SRSF1, SRSF4, NCBP1, SF3A3, SRSF9, SR…	105
Centroblast	hsa03010	Ribosome	100/1424	154/7241	3.21665e-35	4.58373e-33	3.52139e-33	mitochondrial ribosomal protein S14, ribosomal protein, large, P1, ribosomal protein, large, P2, ribosomal protein, large, P0, ribosomal protein S17, ribosomal protein SA, ribosomal protein S2, ribosomal protein L35a, ribosomal protein L7, ribosomal protein L17, ribosomal protein S3, ribosomal protein S12, ribosomal protein L13, ribosomal protein L10, ribosomal protein L12, ribosomal protein L9, …	MRPS14, RPLP1, RPLP2, RPLP0, RPS17, RPSA, RPS2, RPL35A, RPL7, RPL17, RPS3, RPS12, RPL13, RPL10, RPL12, RPL9, RPL22, RPL4, RPS19, RPL3, RPL13A, RPL35, RPL27A, RPL5, RPL21, RPL28, RPS9, RPS5, RPS10, RPL29, RPL34, RPL14, MRPL12, RPS20, RPS3A, RPL15, RPL27, RPL37A, RPS7, RPS8, RPS15A, RPS16, RPS14, RPS23, RPS18, RPS29, RPS13, RPS11, RPL7A, RPS4X, RPL23A, RPS6, RPL23, RPS15, RPS24, RPS25, RPS26, LOC10…	100
Centroblast	hsa03050	Proteasome	39/1424	45/7241	4.37587e-22	4.15707e-20	3.19362e-20	proteasome 26S subunit, non-ATPase 11, proteasome 26S subunit, non-ATPase 12, proteasome 26S subunit, non-ATPase 14, proteasome subunit alpha 7, proteasome 26S subunit, non-ATPase 3, proteasome 26S subunit, ATPase 3, proteasome subunit beta 1, proteasome subunit alpha 1, proteasome subunit alpha 2, proteasome subunit alpha 3, proteasome subunit alpha 4, proteasome subunit beta 8, proteasome subun…	PSMD11, PSMD12, PSMD14, PSMA7, PSMD3, PSMC3, PSMB1, PSMA1, PSMA2, PSMA3, PSMA4, PSMB8, PSMB9, PSMA5, PSMB4, PSMB6, PSMB5, PSMC2, PSMB10, PSMD8, PSMB3, PSMB2, PSMA6, PSME3, PSMC1, PSMC5, PSMC6, PSME1, PSMD2, PSMD6, PSMA8, PSMB7, PSMD1, PSME2, PSMD13, PSMC4, PSMD7, PSMD4, PSMF1	39
Centroblast	hsa00020	Citrate cycle (TCA cycle)	25/1424	30/7241	9.43685e-14	2.6895e-12	2.06617e-12	citrate synthase, fumarate hydratase, pyruvate dehydrogenase (lipoamide) alpha 1, dihydrolipoamide dehydrogenase, pyruvate dehydrogenase (lipoamide) beta, succinate dehydrogenase complex, subunit B, iron sulfur (Ip), succinate dehydrogenase complex, subunit A, flavoprotein (Fp), dihydrolipoamide S-succinyltransferase (E2 component of 2-oxo-glutarate complex), malate dehydrogenase 1, NAD (soluble)…	CS, FH, PDHA1, DLD, PDHB, SDHB, SDHA, DLST, MDH1, MDH2, IDH2, IDH3A, IDH3G, ACLY, SUCLG1, OGDH, PCK2, SUCLG2, ACO2, SUCLA2, IDH3B, IDH1, DLAT, ACO1, PCK1	25
Centroblast	hsa03030	DNA replication	27/1424	36/7241	1.02344e-12	2.43066e-11	1.86732e-11	ribonuclease H2, subunit A, proliferating cell nuclear antigen, replication protein A2, 32kDa, ligase I, DNA, ATP-dependent, minichromosome maintenance complex component 3, replication protein A1, 70kDa, polymerase (DNA directed), delta 1, catalytic subunit, minichromosome maintenance complex component 4, minichromosome maintenance complex component 5, minichromosome maintenance complex component…	RNASEH2A, PCNA, RPA2, LIG1, MCM3, RPA1, POLD1, MCM4, MCM5, MCM7, RPA3, RFC4, RFC2, RFC1, FEN1, RFC5, RFC3, POLD2, PRIM2, MCM2, SSBP1, MCM6, POLD3, POLD4, POLA1, PRIM1, RNASEH2B	27
Centroblast	hsa00010	Glycolysis / Gluconeogenesis	34/1424	67/7241	1.07547e-08	1.70283e-07	1.30817e-07	glyceraldehyde-3-phosphate dehydrogenase, spermatogenic, lactate dehydrogenase A, phosphoglycerate kinase 1, aldolase A, fructose-bisphosphate, glyceraldehyde-3-phosphate dehydrogenase, aldehyde dehydrogenase 2 family (mitochondrial), enolase 1, (alpha), glucose-6-phosphate isomerase, lactate dehydrogenase B, 2,3-bisphosphoglycerate mutase, pyruvate dehydrogenase (lipoamide) alpha 1, enolase 2 (g…	GAPDHS, LDHA, PGK1, ALDOA, GAPDH, ALDH2, ENO1, GPI, LDHB, BPGM, PDHA1, ENO2, DLD, ALDOC, PDHB, ADH5, ENO3, AKR1A1, PKM, PFKL, PGAM1, HK1, PGM1, ALDH9A1, TPI1, PCK2, HKDC1, LDHAL6A, PGM2, PFKM, DLAT, ALDH1B1, PCK1, PFKP	34
Centroblast	hsa04612	Antigen processing and presentation	37/1424	77/7241	1.6288e-08	2.4432e-07	1.87696e-07	TAP binding protein (tapasin), major histocompatibility complex, class I, B, major histocompatibility complex, class II, DR alpha, major histocompatibility complex, class II, DQ alpha 2, major histocompatibility complex, class II, DQ alpha 1, major histocompatibility complex, class II, DR beta 1, major histocompatibility complex, class II, DQ beta 1, CD74 molecule, major histocompatibility comple…	TAPBP, HLA-B, HLA-DRA, HLA-DQA2, HLA-DQA1, HLA-DRB1, HLA-DQB1, CD74, HLA-DPB1, HLA-DOA, HSP90AA1, HSP90AB1, HSPA1A, HSPA1B, HSPA5, HSPA8, HLA-DOB, HLA-DPA1, CTSS, CALR, CANX, PDIA3, HLA-A, HSPA1L, HSPA4, RFX5, HSPA2, PSME3, B2M, HLA-DRB3, TAP2, PSME1, NFYC, HLA-DRB5, PSME2, NFYA, TAP1	37
Centroblast	hsa00620	Pyruvate metabolism	23/1424	39/7241	6.96518e-08	8.63077e-07	6.63047e-07	lactate dehydrogenase A, aldehyde dehydrogenase 2 family (mitochondrial), lactate dehydrogenase B, acylphosphatase 1, erythrocyte (common) type, fumarate hydratase, pyruvate dehydrogenase (lipoamide) alpha 1, dihydrolipoamide dehydrogenase, pyruvate dehydrogenase (lipoamide) beta, pyruvate kinase, muscle, acylphosphatase 2, muscle type, malic enzyme 2, NAD(+)-dependent, mitochondrial, acetyl-CoA …	LDHA, ALDH2, LDHB, ACYP1, FH, PDHA1, DLD, PDHB, PKM, ACYP2, ME2, ACAT1, MDH1, MDH2, ALDH9A1, PCK2, LDHAL6A, GRHPR, DLAT, ALDH1B1, PCK1, GLO1, ACAT2	23
Centroblast	hsa04666	Fc gamma R-mediated phagocytosis	40/1424	91/7241	9.74752e-08	1.15752e-06	8.89248e-07	actin related protein 2/3 complex, subunit 1B, 41kDa, actin related protein 2/3 complex, subunit 2, 34kDa, actin related protein 2/3 complex, subunit 3, 21kDa, actin related protein 2/3 complex, subunit 5, 16kDa, protein kinase C, beta, gelsolin, LYN proto-oncogene, Src family tyrosine kinase, protein tyrosine phosphatase, receptor type, C, HCK proto-oncogene, Src family tyrosine kinase, ras-rela…	ARPC1B, ARPC2, ARPC3, ARPC5, PRKCB, GSN, LYN, PTPRC, HCK, RAC2, PLCG2, PRKCA, CFL1, MAPK3, PIK3R1, MAPK1, MARCKS, WAS, SYK, CRKL, MARCKSL1, VASP, ARPC4, CDC42, ARF6, RAC1, PRKCD, DOCK2, INPP5D, ARPC5L, CFL2, BIN1, NCF1, VAV1, DNM2, VAV2, MAP2K1, PAK1, ARPC1A, WASF2	40
Centroblast	hsa04662	B cell receptor signaling pathway	31/1424	71/7241	3.19183e-06	3.24883e-05	2.49587e-05	Harvey rat sarcoma viral oncogene homolog, protein kinase C, beta, LYN proto-oncogene, Src family tyrosine kinase, interferon induced transmembrane protein 1, ras-related C3 botulinum toxin substrate 2 (rho family, small GTP binding protein Rac2), phospholipase C, gamma 2 (phosphatidylinositol-specific), nuclear factor of kappa light polypeptide gene enhancer in B-cells 1, CD22 molecule, mitogen-…	HRAS, PRKCB, LYN, IFITM1, RAC2, PLCG2, NFKB1, CD22, MAPK3, PIK3R1, MAPK1, PTPN6, CD79B, SYK, CD81, GRB2, RAC1, PPP3R1, BTK, PPP3CA, PIK3AP1, BLNK, INPP5D, NFKBIE, NFATC1, VAV1, CR2, VAV2, MAP2K1, NFATC2, CARD11	31
Centroblast	hsa03060	Protein export	12/1424	23/7241	0.00049697	0.00382801	0.00294082	signal recognition particle 72kDa, heat shock 70kDa protein 5 (glucose-regulated protein, 78kDa), signal recognition particle 14kDa (homologous Alu RNA binding protein), signal recognition particle 9kDa, Sec61 translocon beta subunit, signal peptidase complex subunit 3, signal recognition particle 54kDa, SEC11 homolog A, signal peptidase complex subunit, signal peptidase complex subunit 2, signal…	SRP72, HSPA5, SRP14, SRP9, SEC61B, SPCS3, SRP54, SEC11A, SPCS2, SRP68, SRPRB, SRPR	12
Centrocyte	hsa03040	Spliceosome	107/1459	134/7241	7.90173e-51	2.2678e-48	1.75502e-48	transcription elongation regulator 1, U2 snRNP-associated SURP domain containing, DEAH (Asp-Glu-Ala-His) box helicase 15, squamous cell carcinoma antigen recognized by T cells 1, pre-mRNA processing factor 3, peptidylprolyl isomerase H (cyclophilin H), aquarius intron-binding spliceosomal factor, PRP40 pre-mRNA processing factor 40 homolog A, serine/arginine-rich splicing factor 10, splicing fact…	TCERG1, U2SURP, DHX15, SART1, PRPF3, PPIH, AQR, PRPF40A, SRSF10, SF3B1, SNRNP200, BCAS2, PRPF6, LSM8, HNRNPC, SNRPB2, SNRNP70, SNRPA, HNRNPA1, SNRPA1, HSPA1A, HSPA1B, HSPA8, SNRPB, DDX5, U2AF2, HSPA1L, RBMX, EIF4A3, BUD31, RBM25, HNRNPA3, HNRNPM, NCBP2, HSPA2, SNU13, MAGOH, HNRNPK, SNRPE, SNRPF, LSM3, LSM6, SNRPD1, SNRPD2, SNRPD3, TRA2B, TXNL4A, SRSF3, HNRNPU, SRSF2, SRSF1, SRSF4, NCBP1, SF3A3, S…	107
Centrocyte	hsa03010	Ribosome	100/1459	154/7241	2.88203e-34	4.13572e-32	3.20057e-32	mitochondrial ribosomal protein S14, ribosomal protein, large, P1, ribosomal protein, large, P2, ribosomal protein, large, P0, ribosomal protein S17, ribosomal protein SA, ribosomal protein S2, ribosomal protein L35a, ribosomal protein L7, ribosomal protein L17, ribosomal protein S3, ribosomal protein S12, ribosomal protein L13, ribosomal protein L10, ribosomal protein L12, ribosomal protein L9, …	MRPS14, RPLP1, RPLP2, RPLP0, RPS17, RPSA, RPS2, RPL35A, RPL7, RPL17, RPS3, RPS12, RPL13, RPL10, RPL12, RPL9, RPL22, RPL4, RPS19, RPL3, RPL13A, RPL35, RPL27A, RPL5, RPL21, RPL28, RPS9, RPS5, RPS10, RPL29, RPL34, RPL14, MRPL12, RPS20, RPS3A, RPL15, RPL27, RPL37A, RPS7, RPS8, RPS15A, RPS16, RPS14, RPS23, RPS18, RPS29, RPS13, RPS11, RPL7A, RPS4X, RPL23A, RPS6, RPL23, RPS15, RPS24, RPS25, RPS26, LOC10…	100
Centrocyte	hsa03050	Proteasome	40/1459	45/7241	4.03844e-23	3.86344e-21	2.98986e-21	proteasome 26S subunit, non-ATPase 11, proteasome 26S subunit, non-ATPase 12, proteasome 26S subunit, non-ATPase 14, proteasome subunit alpha 7, proteasome 26S subunit, non-ATPase 3, proteasome 26S subunit, ATPase 3, proteasome subunit beta 1, proteasome subunit alpha 1, proteasome subunit alpha 2, proteasome subunit alpha 3, proteasome subunit alpha 4, proteasome subunit beta 8, proteasome subun…	PSMD11, PSMD12, PSMD14, PSMA7, PSMD3, PSMC3, PSMB1, PSMA1, PSMA2, PSMA3, PSMA4, PSMB8, PSMB9, PSMA5, PSMB4, PSMB6, PSMB5, PSMC2, PSMB10, PSMD8, PSMB3, PSMB2, PSMA6, PSME3, PSMC1, PSMC5, PSMC6, PSME1, PSMD2, PSMD6, PSMA8, PSMB7, PSMD1, PSME2, PSMD13, PSMC4, PSMD7, PSMD4, PSMF1, ADRM1	40
Centrocyte	hsa03030	DNA replication	28/1459	36/7241	1.48323e-13	4.25688e-12	3.29434e-12	ribonuclease H2, subunit A, proliferating cell nuclear antigen, replication protein A2, 32kDa, ligase I, DNA, ATP-dependent, minichromosome maintenance complex component 3, replication protein A1, 70kDa, polymerase (DNA directed), delta 1, catalytic subunit, minichromosome maintenance complex component 4, minichromosome maintenance complex component 5, minichromosome maintenance complex component…	RNASEH2A, PCNA, RPA2, LIG1, MCM3, RPA1, POLD1, MCM4, MCM5, MCM7, RPA3, RFC4, RFC2, RFC1, FEN1, RFC5, RFC3, POLD2, PRIM2, MCM2, SSBP1, MCM6, POLD3, POLD4, POLA1, PRIM1, RNASEH2B, POLE3	28
Centrocyte	hsa00020	Citrate cycle (TCA cycle)	25/1459	30/7241	1.69127e-13	4.41269e-12	3.41492e-12	citrate synthase, fumarate hydratase, pyruvate dehydrogenase (lipoamide) alpha 1, dihydrolipoamide dehydrogenase, pyruvate dehydrogenase (lipoamide) beta, succinate dehydrogenase complex, subunit B, iron sulfur (Ip), succinate dehydrogenase complex, subunit A, flavoprotein (Fp), dihydrolipoamide S-succinyltransferase (E2 component of 2-oxo-glutarate complex), malate dehydrogenase 1, NAD (soluble)…	CS, FH, PDHA1, DLD, PDHB, SDHB, SDHA, DLST, MDH1, MDH2, IDH2, IDH3A, IDH3G, ACLY, SUCLG1, OGDH, PCK2, SUCLG2, ACO2, SUCLA2, IDH3B, IDH1, DLAT, ACO1, PCK1	25
Centrocyte	hsa04612	Antigen processing and presentation	38/1459	77/7241	8.22063e-09	1.31073e-07	1.01436e-07	TAP binding protein (tapasin), major histocompatibility complex, class I, B, major histocompatibility complex, class II, DR alpha, major histocompatibility complex, class II, DQ alpha 2, major histocompatibility complex, class II, DQ alpha 1, major histocompatibility complex, class II, DR beta 1, major histocompatibility complex, class II, DQ beta 1, CD74 molecule, major histocompatibility comple…	TAPBP, HLA-B, HLA-DRA, HLA-DQA2, HLA-DQA1, HLA-DRB1, HLA-DQB1, CD74, HLA-DPB1, HLA-DOA, HSP90AA1, HSP90AB1, HSPA1A, HSPA1B, HSPA5, HSPA8, HLA-DOB, HLA-DPA1, CTSS, CALR, CANX, PDIA3, HLA-A, HSPA1L, HSPA4, RFX5, HSPA2, PSME3, B2M, HLA-DRB3, TAP2, PSME1, NFYC, HLA-DRB5, PSME2, NFYA, TAP1, NFYB	38
Centrocyte	hsa00620	Pyruvate metabolism	24/1459	39/7241	1.81828e-08	2.48498e-07	1.92309e-07	lactate dehydrogenase A, aldehyde dehydrogenase 2 family (mitochondrial), lactate dehydrogenase B, acylphosphatase 1, erythrocyte (common) type, fumarate hydratase, pyruvate dehydrogenase (lipoamide) alpha 1, dihydrolipoamide dehydrogenase, pyruvate dehydrogenase (lipoamide) beta, pyruvate kinase, muscle, acylphosphatase 2, muscle type, malic enzyme 2, NAD(+)-dependent, mitochondrial, acetyl-CoA …	LDHA, ALDH2, LDHB, ACYP1, FH, PDHA1, DLD, PDHB, PKM, ACYP2, ME2, ACAT1, MDH1, MDH2, ALDH9A1, PCK2, LDHAL6A, GRHPR, DLAT, ALDH1B1, PCK1, GLO1, ACAT2, HAGH	24
Centrocyte	hsa00010	Glycolysis / Gluconeogenesis	34/1459	67/7241	2.04845e-08	2.6723e-07	2.06806e-07	glyceraldehyde-3-phosphate dehydrogenase, spermatogenic, lactate dehydrogenase A, phosphoglycerate kinase 1, aldolase A, fructose-bisphosphate, glyceraldehyde-3-phosphate dehydrogenase, aldehyde dehydrogenase 2 family (mitochondrial), enolase 1, (alpha), glucose-6-phosphate isomerase, lactate dehydrogenase B, 2,3-bisphosphoglycerate mutase, pyruvate dehydrogenase (lipoamide) alpha 1, enolase 2 (g…	GAPDHS, LDHA, PGK1, ALDOA, GAPDH, ALDH2, ENO1, GPI, LDHB, BPGM, PDHA1, ENO2, DLD, ALDOC, PDHB, ADH5, ENO3, AKR1A1, PKM, PFKL, PGAM1, HK1, PGM1, ALDH9A1, TPI1, PCK2, HKDC1, LDHAL6A, PGM2, PFKM, DLAT, ALDH1B1, PCK1, PFKP	34
Centrocyte	hsa04666	Fc gamma R-mediated phagocytosis	41/1459	91/7241	5.86612e-08	7.0149e-07	5.42873e-07	actin related protein 2/3 complex, subunit 1B, 41kDa, actin related protein 2/3 complex, subunit 2, 34kDa, actin related protein 2/3 complex, subunit 3, 21kDa, actin related protein 2/3 complex, subunit 5, 16kDa, protein kinase C, beta, gelsolin, LYN proto-oncogene, Src family tyrosine kinase, protein tyrosine phosphatase, receptor type, C, HCK proto-oncogene, Src family tyrosine kinase, ras-rela…	ARPC1B, ARPC2, ARPC3, ARPC5, PRKCB, GSN, LYN, PTPRC, HCK, RAC2, PLCG2, PRKCA, CFL1, MAPK3, PIK3R1, MAPK1, MARCKS, WAS, SYK, CRKL, MARCKSL1, VASP, ARPC4, CDC42, ARF6, RAC1, PRKCD, DOCK2, INPP5D, ARPC5L, CFL2, BIN1, NCF1, DNM2, MAP2K1, PAK1, ARPC1A, WASF2, ASAP2, CRK, AMPH	41
Centrocyte	hsa03060	Protein export	14/1459	23/7241	2.21981e-05	0.000205511	0.000159042	signal recognition particle 72kDa, heat shock 70kDa protein 5 (glucose-regulated protein, 78kDa), signal recognition particle 14kDa (homologous Alu RNA binding protein), signal recognition particle 9kDa, Sec61 translocon beta subunit, signal peptidase complex subunit 3, signal recognition particle 54kDa, SEC11 homolog A, signal peptidase complex subunit, signal peptidase complex subunit 2, signal…	SRP72, HSPA5, SRP14, SRP9, SEC61B, SPCS3, SRP54, SEC11A, SPCS2, SRP68, SRPRB, SRPR, SEC62, SEC11C	14
Centrocyte	hsa04662	B cell receptor signaling pathway	29/1459	71/7241	4.98527e-05	0.000420816	0.000325663	Harvey rat sarcoma viral oncogene homolog, protein kinase C, beta, LYN proto-oncogene, Src family tyrosine kinase, interferon induced transmembrane protein 1, ras-related C3 botulinum toxin substrate 2 (rho family, small GTP binding protein Rac2), phospholipase C, gamma 2 (phosphatidylinositol-specific), nuclear factor of kappa light polypeptide gene enhancer in B-cells 1, CD22 molecule, mitogen-…	HRAS, PRKCB, LYN, IFITM1, RAC2, PLCG2, NFKB1, CD22, MAPK3, PIK3R1, MAPK1, PTPN6, CD79B, SYK, CD81, GRB2, RAC1, PPP3R1, BTK, PPP3CA, PIK3AP1, BLNK, INPP5D, NFKBIE, NFATC1, CR2, MAP2K1, NFATC2, CARD11	29
Memory B cell	hsa03040	Spliceosome	107/1476	134/7241	2.64422e-50	7.58893e-48	5.76163e-48	transcription elongation regulator 1, U2 snRNP-associated SURP domain containing, DEAH (Asp-Glu-Ala-His) box helicase 15, squamous cell carcinoma antigen recognized by T cells 1, pre-mRNA processing factor 3, peptidylprolyl isomerase H (cyclophilin H), aquarius intron-binding spliceosomal factor, PRP40 pre-mRNA processing factor 40 homolog A, serine/arginine-rich splicing factor 10, splicing fact…	TCERG1, U2SURP, DHX15, SART1, PRPF3, PPIH, AQR, PRPF40A, SRSF10, SF3B1, SNRNP200, BCAS2, PRPF6, LSM8, HNRNPC, SNRPB2, SNRNP70, SNRPA, HNRNPA1, SNRPA1, HSPA1A, HSPA1B, HSPA8, SNRPB, DDX5, U2AF2, HSPA1L, RBMX, EIF4A3, BUD31, RBM25, HNRNPA3, HNRNPM, NCBP2, HSPA2, SNU13, MAGOH, HNRNPK, SNRPE, SNRPF, LSM3, LSM6, SNRPD1, SNRPD2, SNRPD3, TRA2B, SRSF3, HNRNPU, SRSF2, SRSF1, SRSF4, NCBP1, SF3A3, SRSF9, SR…	107
Memory B cell	hsa03010	Ribosome	100/1476	154/7241	8.16926e-34	1.17229e-31	8.90019e-32	mitochondrial ribosomal protein S14, ribosomal protein, large, P1, ribosomal protein, large, P2, ribosomal protein, large, P0, ribosomal protein S17, ribosomal protein SA, ribosomal protein S2, ribosomal protein L35a, ribosomal protein L7, ribosomal protein L17, ribosomal protein S3, ribosomal protein S12, ribosomal protein L13, ribosomal protein L10, ribosomal protein L12, ribosomal protein L9, …	MRPS14, RPLP1, RPLP2, RPLP0, RPS17, RPSA, RPS2, RPL35A, RPL7, RPL17, RPS3, RPS12, RPL13, RPL10, RPL12, RPL9, RPL22, RPL4, RPS19, RPL3, RPL13A, RPL35, RPL27A, RPL5, RPL21, RPL28, RPS9, RPS5, RPS10, RPL29, RPL34, RPL14, MRPL12, RPS20, RPS3A, RPL15, RPL27, RPL37A, RPS7, RPS8, RPS15A, RPS16, RPS14, RPS23, RPS18, RPS29, RPS13, RPS11, RPL7A, RPS4X, RPL23A, RPS6, RPL23, RPS15, RPS24, RPS25, RPS26, LOC10…	100
Memory B cell	hsa03050	Proteasome	40/1476	45/7241	6.36768e-23	6.09175e-21	4.62495e-21	proteasome 26S subunit, non-ATPase 11, proteasome 26S subunit, non-ATPase 12, proteasome 26S subunit, non-ATPase 14, proteasome subunit alpha 7, proteasome 26S subunit, non-ATPase 3, proteasome 26S subunit, ATPase 3, proteasome subunit beta 1, proteasome subunit alpha 1, proteasome subunit alpha 2, proteasome subunit alpha 3, proteasome subunit alpha 4, proteasome subunit beta 8, proteasome subun…	PSMD11, PSMD12, PSMD14, PSMA7, PSMD3, PSMC3, PSMB1, PSMA1, PSMA2, PSMA3, PSMA4, PSMB8, PSMB9, PSMA5, PSMB4, PSMB6, PSMB5, PSMC2, PSMB10, PSMD8, PSMB3, PSMB2, PSMA6, PSME3, PSMC1, PSMC5, PSMC6, PSME1, PSMD2, PSMD6, PSMA8, PSMB7, PSMD1, PSME2, PSMD13, PSMC4, PSMD7, PSMD4, PSMF1, ADRM1	40
Memory B cell	hsa03030	DNA replication	28/1476	36/7241	2.01195e-13	5.7743e-12	4.38394e-12	ribonuclease H2, subunit A, proliferating cell nuclear antigen, replication protein A2, 32kDa, ligase I, DNA, ATP-dependent, minichromosome maintenance complex component 3, replication protein A1, 70kDa, polymerase (DNA directed), delta 1, catalytic subunit, minichromosome maintenance complex component 4, minichromosome maintenance complex component 5, minichromosome maintenance complex component…	RNASEH2A, PCNA, RPA2, LIG1, MCM3, RPA1, POLD1, MCM4, MCM5, MCM7, RPA3, RFC4, RFC2, RFC1, FEN1, RFC5, RFC3, POLD2, PRIM2, MCM2, SSBP1, MCM6, POLD3, POLD4, POLA1, PRIM1, RNASEH2B, POLE3	28
Memory B cell	hsa00020	Citrate cycle (TCA cycle)	25/1476	30/7241	2.23332e-13	5.82692e-12	4.42389e-12	citrate synthase, fumarate hydratase, pyruvate dehydrogenase (lipoamide) alpha 1, dihydrolipoamide dehydrogenase, pyruvate dehydrogenase (lipoamide) beta, succinate dehydrogenase complex, subunit B, iron sulfur (Ip), succinate dehydrogenase complex, subunit A, flavoprotein (Fp), dihydrolipoamide S-succinyltransferase (E2 component of 2-oxo-glutarate complex), malate dehydrogenase 1, NAD (soluble)…	CS, FH, PDHA1, DLD, PDHB, SDHB, SDHA, DLST, MDH1, MDH2, IDH2, IDH3A, IDH3G, ACLY, SUCLG1, OGDH, PCK2, SUCLG2, ACO2, SUCLA2, IDH3B, IDH1, DLAT, ACO1, PCK1	25
Memory B cell	hsa04612	Antigen processing and presentation	39/1476	77/7241	2.84013e-09	4.7948e-08	3.64029e-08	TAP binding protein (tapasin), major histocompatibility complex, class I, B, major histocompatibility complex, class II, DR alpha, major histocompatibility complex, class II, DQ alpha 2, major histocompatibility complex, class II, DQ alpha 1, major histocompatibility complex, class II, DR beta 1, major histocompatibility complex, class II, DQ beta 1, CD74 molecule, major histocompatibility comple…	TAPBP, HLA-B, HLA-DRA, HLA-DQA2, HLA-DQA1, HLA-DRB1, HLA-DQB1, CD74, HLA-DPB1, HLA-DOA, HSP90AA1, HSP90AB1, HSPA1A, HSPA1B, HSPA5, HSPA8, HLA-DOB, HLA-DPA1, CTSS, CALR, CANX, PDIA3, HLA-A, HSPA1L, HSPA4, RFX5, HSPA2, PSME3, B2M, HLA-DRB3, TAP2, PSME1, NFYC, HLA-DRB5, PSME2, NFYA, TAP1, NFYB, LGMN	39
Memory B cell	hsa00620	Pyruvate metabolism	24/1476	39/7241	2.30805e-08	3.15434e-07	2.39482e-07	lactate dehydrogenase A, aldehyde dehydrogenase 2 family (mitochondrial), lactate dehydrogenase B, acylphosphatase 1, erythrocyte (common) type, fumarate hydratase, pyruvate dehydrogenase (lipoamide) alpha 1, dihydrolipoamide dehydrogenase, pyruvate dehydrogenase (lipoamide) beta, pyruvate kinase, muscle, acylphosphatase 2, muscle type, malic enzyme 2, NAD(+)-dependent, mitochondrial, acetyl-CoA …	LDHA, ALDH2, LDHB, ACYP1, FH, PDHA1, DLD, PDHB, PKM, ACYP2, ME2, ACAT1, MDH1, MDH2, ALDH9A1, PCK2, LDHAL6A, GRHPR, DLAT, ALDH1B1, PCK1, GLO1, ACAT2, HAGH	24
Memory B cell	hsa00010	Glycolysis / Gluconeogenesis	34/1476	67/7241	2.77982e-08	3.6264e-07	2.75322e-07	glyceraldehyde-3-phosphate dehydrogenase, spermatogenic, lactate dehydrogenase A, phosphoglycerate kinase 1, aldolase A, fructose-bisphosphate, glyceraldehyde-3-phosphate dehydrogenase, aldehyde dehydrogenase 2 family (mitochondrial), enolase 1, (alpha), glucose-6-phosphate isomerase, lactate dehydrogenase B, 2,3-bisphosphoglycerate mutase, pyruvate dehydrogenase (lipoamide) alpha 1, enolase 2 (g…	GAPDHS, LDHA, PGK1, ALDOA, GAPDH, ALDH2, ENO1, GPI, LDHB, BPGM, PDHA1, ENO2, DLD, ALDOC, PDHB, ADH5, ENO3, AKR1A1, PKM, PFKL, PGAM1, HK1, PGM1, ALDH9A1, TPI1, PCK2, HKDC1, LDHAL6A, PGM2, PFKM, DLAT, ALDH1B1, PCK1, PFKP	34
Memory B cell	hsa04666	Fc gamma R-mediated phagocytosis	39/1476	91/7241	8.38095e-07	8.90864e-06	6.76358e-06	actin related protein 2/3 complex, subunit 1B, 41kDa, actin related protein 2/3 complex, subunit 2, 34kDa, actin related protein 2/3 complex, subunit 3, 21kDa, actin related protein 2/3 complex, subunit 5, 16kDa, protein kinase C, beta, gelsolin, LYN proto-oncogene, Src family tyrosine kinase, protein tyrosine phosphatase, receptor type, C, HCK proto-oncogene, Src family tyrosine kinase, ras-rela…	ARPC1B, ARPC2, ARPC3, ARPC5, PRKCB, GSN, LYN, PTPRC, HCK, RAC2, PLCG2, PRKCA, CFL1, MAPK3, PIK3R1, MAPK1, MARCKS, WAS, SYK, CRKL, MARCKSL1, VASP, ARPC4, CDC42, ARF6, RAC1, PRKCD, DOCK2, INPP5D, ARPC5L, CFL2, BIN1, NCF1, DNM2, MAP2K1, PAK1, ARPC1A, WASF2, ASAP2	39
Memory B cell	hsa03060	Protein export	14/1476	23/7241	2.55041e-05	0.000221808	0.0001684	signal recognition particle 72kDa, heat shock 70kDa protein 5 (glucose-regulated protein, 78kDa), signal recognition particle 14kDa (homologous Alu RNA binding protein), signal recognition particle 9kDa, Sec61 translocon beta subunit, signal peptidase complex subunit 3, signal recognition particle 54kDa, SEC11 homolog A, signal peptidase complex subunit, signal peptidase complex subunit 2, signal…	SRP72, HSPA5, SRP14, SRP9, SEC61B, SPCS3, SRP54, SEC11A, SPCS2, SRP68, SRPRB, SRPR, SEC62, SEC11C	14
Memory B cell	hsa04662	B cell receptor signaling pathway	29/1476	71/7241	6.2274e-05	0.000525666	0.000399094	Harvey rat sarcoma viral oncogene homolog, protein kinase C, beta, LYN proto-oncogene, Src family tyrosine kinase, interferon induced transmembrane protein 1, ras-related C3 botulinum toxin substrate 2 (rho family, small GTP binding protein Rac2), phospholipase C, gamma 2 (phosphatidylinositol-specific), nuclear factor of kappa light polypeptide gene enhancer in B-cells 1, CD22 molecule, mitogen-…	HRAS, PRKCB, LYN, IFITM1, RAC2, PLCG2, NFKB1, CD22, MAPK3, PIK3R1, MAPK1, PTPN6, CD79B, SYK, CD81, GRB2, RAC1, PPP3R1, BTK, PPP3CA, PIK3AP1, BLNK, INPP5D, NFKBIE, NFATC1, CR2, MAP2K1, NFATC2, CARD11	29
Plasma cell	hsa03010	Ribosome	43/295	154/7241	4.57433e-25	3.35451e-23	2.98535e-23	ribosomal protein, large, P1, ribosomal protein, large, P2, ribosomal protein S17, ribosomal protein SA, ribosomal protein L35a, ribosomal protein L7, ribosomal protein S12, ribosomal protein L13, ribosomal protein L10, ribosomal protein L12, ribosomal protein L9, ribosomal protein L4, ribosomal protein S19, ribosomal protein L13a, ribosomal protein L27a, ribosomal protein L5, ribosomal protein L…	RPLP1, RPLP2, RPS17, RPSA, RPL35A, RPL7, RPS12, RPL13, RPL10, RPL12, RPL9, RPL4, RPS19, RPL13A, RPL27A, RPL5, RPL21, RPL28, RPS5, RPL29, RPL34, RPS20, RPL37A, RPS7, RPS8, RPS16, RPS14, RPS29, RPS11, RPL7A, RPS4X, RPL23A, RPS6, RPL23, RPL30, RPL31, RPL32, RPL11, UBA52, RPS21, RPL24, RPL18A, RPL26L1	43
Plasma cell	hsa03040	Spliceosome	24/295	134/7241	6.0967e-10	2.68255e-08	2.38734e-08	heterogeneous nuclear ribonucleoprotein C (C1/C2), heterogeneous nuclear ribonucleoprotein A1, heat shock 70kDa protein 8, DEAD (Asp-Glu-Ala-Asp) box helicase 5, heat shock 70kDa protein 1-like, heterogeneous nuclear ribonucleoprotein A3, heterogeneous nuclear ribonucleoprotein M, heat shock 70kDa protein 2, SNU13 homolog, small nuclear ribonucleoprotein (U4/U6.U5), heterogeneous nuclear ribonucl…	HNRNPC, HNRNPA1, HSPA8, DDX5, HSPA1L, HNRNPA3, HNRNPM, HSPA2, SNU13, HNRNPK, SNRPE, SNRPD3, HNRNPU, SRSF4, SF3A3, SF3B2, PCBP1, PHF5A, ALYREF, PRPF19, LSM5, U2AF1, U2AF1L5, SNRPC	24
Plasma cell	hsa00010	Glycolysis / Gluconeogenesis	12/295	67/7241	1.34094e-05	0.000327786	0.000291714	phosphoglycerate kinase 1, aldolase A, fructose-bisphosphate, glyceraldehyde-3-phosphate dehydrogenase, enolase 1, (alpha), lactate dehydrogenase B, pyruvate dehydrogenase (lipoamide) alpha 1, pyruvate dehydrogenase (lipoamide) beta, pyruvate kinase, muscle, phosphoglycerate mutase 1 (brain), triosephosphate isomerase 1, phosphoenolpyruvate carboxykinase 2 (mitochondrial), lactate dehydrogenase A…	PGK1, ALDOA, GAPDH, ENO1, LDHB, PDHA1, PDHB, PKM, PGAM1, TPI1, PCK2, LDHAL6A	12
Plasma cell	hsa00620	Pyruvate metabolism	9/295	39/7241	1.97117e-05	0.000433658	0.000385935	lactate dehydrogenase B, pyruvate dehydrogenase (lipoamide) alpha 1, pyruvate dehydrogenase (lipoamide) beta, pyruvate kinase, muscle, acetyl-CoA acetyltransferase 1, malate dehydrogenase 1, NAD (soluble), malate dehydrogenase 2, NAD (mitochondrial), phosphoenolpyruvate carboxykinase 2 (mitochondrial), lactate dehydrogenase A-like 6A	LDHB, PDHA1, PDHB, PKM, ACAT1, MDH1, MDH2, PCK2, LDHAL6A	9
Plasma cell	hsa04612	Antigen processing and presentation	11/295	77/7241	0.000257747	0.00436187	0.00388185	heat shock protein 90kDa alpha (cytosolic), class A member 1, heat shock protein 90kDa alpha (cytosolic), class B member 1, heat shock 70kDa protein 5 (glucose-regulated protein, 78kDa), heat shock 70kDa protein 8, calreticulin, protein disulfide isomerase family A, member 3, heat shock 70kDa protein 1-like, heat shock 70kDa protein 4, heat shock 70kDa protein 2, proteasome activator subunit 1, t…	HSP90AA1, HSP90AB1, HSPA5, HSPA8, CALR, PDIA3, HSPA1L, HSPA4, HSPA2, PSME1, TAP1	11
Plasma cell	hsa00020	Citrate cycle (TCA cycle)	6/295	30/7241	0.0011275	0.0165367	0.0147169	pyruvate dehydrogenase (lipoamide) alpha 1, pyruvate dehydrogenase (lipoamide) beta, malate dehydrogenase 1, NAD (soluble), malate dehydrogenase 2, NAD (mitochondrial), phosphoenolpyruvate carboxykinase 2 (mitochondrial), aconitase 2, mitochondrial	PDHA1, PDHB, MDH1, MDH2, PCK2, ACO2	6
