# Supplementary material for: Dynamic Intracellular Metabolic Cell Signaling Profiles During Ag-Dependent B-Cell Differentiation
Source: Front Immunol. 2021 Mar 30;12:637832. doi: 10.3389/fimmu.2021.637832 (PMC8043114; doi:10.3389/fimmu.2021.637832)
Supplement: Supplementary Table 8 — Transcriptomic data. The file contains: (I) the results of the expression profiling of B-cell subsets sorted from human tonsils on Affymetrix Human Exon 1.0 ST arrays (raw data deposited at NCBI’s Gene Expression Omnibus database, GSE69033) after calculating the mean expression values (6 biological replicates) for each B-cell subset (naive B-cells, centroblasts, centrocytes, memory B-cells and plasma cells). The presence/absence of each gene displayed on the array in the proteomic analysis is also indicated. (II) The significant genes (ANOVA p-value < 0.05) detected after pair-wise comparisons of B-cell subpopulations. 1 means “significant differences”, 0 means “no significant differences”. (III) Lists of proteins, genes and their combination which have shown significant differences in the ANOVA test (p-value<0.05). [file Table_8.xlsx]

## Sheet: Global transcriptomic dataset
			Mean transcriptomic expression values					Has been the transcript identified in the proteomic dataset?
Ensembl ID	GeneName	HNGC Symbol	Naive	Centroblast	Centrocyte	Memory	Plasma cells
ENSG00000000003	TSPAN6	TSPAN6	4.16617	4.01295	4.1716	4.21833	4.16193	NOT
ENSG00000000005	TNMD	TNMD	4.4604	4.35215	4.37076	4.47186	4.38123	NOT
ENSG00000000419	DPM1	DPM1	7.6119	7.91135	7.71468	7.66581	7.82339	NOT
ENSG00000000457	SCYL3	SCYL3	6.78441	7.04248	6.83966	6.85009	6.97178	NOT
ENSG00000000460	C1orf112	C1orf112	5.61836	7.15367	6.12795	5.67977	5.45126	NOT
ENSG00000000938	FGR	FGR	7.36513	6.63541	6.71672	7.02288	6.89599	NOT
ENSG00000000971	CFH	CFH	3.02119	2.9988	2.96783	2.98962	3.11419	NOT
ENSG00000001036	FUCA2	FUCA2	5.97117	6.60046	6.49439	6.85314	8.11675	NOT
ENSG00000001084	GCLC	GCLC	6.26155	6.33765	6.45676	6.93731	6.87848	NOT
ENSG00000001167	NFYA	NFYA	7.71807	7.50184	7.61413	7.37839	7.32474	YES
ENSG00000001460	STPG1	STPG1	5.05223	5.23766	5.02882	5.07189	5.07602	NOT
ENSG00000001461	NIPAL3	NIPAL3	6.78591	6.84744	6.5544	6.85717	6.6405	NOT
ENSG00000001497	LAS1L	LAS1L	8.07704	8.0894	8.1143	7.89731	7.96435	NOT
ENSG00000001561	ENPP4	ENPP4	5.58316	5.4955	5.53597	5.53641	5.35631	NOT
ENSG00000001617	SEMA3F	SEMA3F	6.70859	6.62612	6.66378	6.64857	6.73107	NOT
ENSG00000001626	CFTR	CFTR	3.54493	3.48743	3.5153	3.55547	3.54974	NOT
ENSG00000001629	ANKIB1	ANKIB1	7.18805	7.52539	7.4427	7.29152	7.73458	NOT
ENSG00000001631	KRIT1	KRIT1	8.21456	8.0157	7.95108	8.35626	7.72158	NOT
ENSG00000002016	RAD52	RAD52	8.10862	8.03954	8.0386	8.16865	7.67652	NOT
ENSG00000002079	MYH16	MYH16	6.0563	5.97347	6.02207	5.99412	6.09979	NOT
ENSG00000002330	BAD	BAD	7.25918	7.39235	7.32258	7.27204	7.42589	NOT
ENSG00000002549	LAP3	LAP3	7.91036	8.56087	8.75235	7.92998	8.74345	NOT
ENSG00000002586	CD99	CD99	7.90697	8.15578	8.05092	8.40595	8.23204	NOT
ENSG00000002587	HS3ST1	HS3ST1	6.00115	5.64608	5.65226	5.81065	5.6907	NOT
ENSG00000002726	AOC1	AOC1	6.42798	6.36707	6.41194	6.3832	6.41751	NOT
ENSG00000002745	WNT16	WNT16	6.0366	5.68734	5.97177	6.01619	6.12665	NOT
ENSG00000002746	HECW1	HECW1	5.42454	5.3329	5.37452	5.38544	5.49315	NOT
ENSG00000002822	MAD1L1	MAD1L1	7.20278	7.14074	7.15794	7.1343	7.18914	NOT
ENSG00000002834	LASP1	LASP1	7.8338	8.16568	8.34112	8.11244	7.99253	YES
ENSG00000002919	SNX11	SNX11	7.15704	7.20272	7.82629	7.16148	7.11152	NOT
ENSG00000002933	TMEM176A	TMEM176A	6.82842	6.6215	6.552	6.62095	6.73188	NOT
ENSG00000003056	M6PR	M6PR	8.53329	8.37821	8.53134	8.55661	8.27004	NOT
ENSG00000003096	KLHL13	KLHL13	4.276	4.20098	4.30684	4.33424	4.37433	NOT
ENSG00000003137	CYP26B1	CYP26B1	6.46511	6.27595	6.33189	6.32983	6.44669	NOT
ENSG00000003147	ICA1	ICA1	4.51498	4.44871	4.59795	4.57098	4.53081	NOT
ENSG00000003249	DBNDD1	DBNDD1	6.72266	6.6088	6.79717	6.58212	6.62457	NOT
ENSG00000003393	ALS2	ALS2	5.32479	5.37442	5.44001	5.39132	5.75372	NOT
ENSG00000003400	CASP10	CASP10	5.33924	4.88515	4.7387	5.63872	7.39102	NOT
ENSG00000003402	CFLAR	CFLAR	7.26972	7.40079	7.13562	7.49301	8.34443	NOT
ENSG00000003436	TFPI	TFPI	3.84243	3.75491	3.76796	3.89137	3.80265	NOT
ENSG00000003509	NDUFAF7	NDUFAF7	8.18728	8.18904	8.16641	8.31306	8.13119	NOT
ENSG00000003756	RBM5	RBM5	9.3462	9.14808	9.18516	9.29729	8.90721	NOT
ENSG00000003987	MTMR7	MTMR7	3.90411	3.79986	3.848	3.99846	3.98037	NOT
ENSG00000003989	SLC7A2	SLC7A2	4.68946	4.54366	4.60646	4.63732	4.67677	NOT
ENSG00000004059	ARF5	ARF5	7.10322	7.28914	7.13615	7.12462	7.18954	NOT
ENSG00000004139	SARM1	SARM1	6.30027	6.00743	6.08009	6.24591	6.19939	NOT
ENSG00000004142	POLDIP2	POLDIP2	8.16831	8.80047	8.57848	8.14501	8.50289	NOT
ENSG00000004399	PLXND1	PLXND1	6.56435	6.49931	6.47403	6.51158	6.57454	NOT
ENSG00000004455	AK2	AK2	8.32868	8.63371	8.54332	8.33447	8.35287	NOT
ENSG00000004468	CD38	CD38	7.13448	9.74514	9.28497	6.8096	10.1997	NOT
ENSG00000004478	FKBP4	FKBP4	8.18773	7.01685	7.46213	8.03298	7.739	NOT
ENSG00000004487	KDM1A	KDM1A	8.54254	9.18057	9.00182	8.46608	8.55034	NOT
ENSG00000004534	RBM6	RBM6	9.85622	10.3067	10.4017	9.9331	10.0159	NOT
ENSG00000004660	CAMKK1	CAMKK1	6.16657	5.91785	5.92564	6.08889	6.09219	NOT
ENSG00000004700	RECQL	RECQL	8.4245	8.37376	8.40552	8.517	7.50611	NOT
ENSG00000004766	VPS50	VPS50	6.62729	6.29606	6.51111	6.77334	6.21286	NOT
ENSG00000004776	HSPB6	HSPB6	6.23062	6.24136	6.13081	6.25987	6.25999	NOT
ENSG00000004777	ARHGAP33	ARHGAP33	7.43789	7.60687	7.44764	7.43007	7.47283	NOT
ENSG00000004779	NDUFAB1	NDUFAB1	8.78873	9.3217	9.09724	8.7333	9.16587	NOT
ENSG00000004799	PDK4	PDK4	4.09276	3.93536	4.0715	3.98626	4.18966	NOT
ENSG00000004809	SLC22A16	SLC22A16	4.53366	4.57608	4.5851	4.58304	4.71693	NOT
ENSG00000004838	ZMYND10	ZMYND10	6.75541	6.57394	6.6728	6.71012	6.73279	NOT
ENSG00000004846	ABCB5	ABCB5	3.13322	3.06467	3.10234	3.11164	3.15369	NOT
ENSG00000004848	ARX	ARX	7.40916	7.35698	7.35347	7.33845	7.33837	NOT
ENSG00000004864	SLC25A13	SLC25A13	5.89004	6.61185	6.59594	6.24975	5.64779	NOT
ENSG00000004866	ST7	ST7	4.86573	5.09199	5.04747	5.13417	5.66216	NOT
ENSG00000004897	CDC27	CDC27	7.39154	8.22724	7.82927	7.32746	7.65313	NOT
ENSG00000004939	SLC4A1	SLC4A1	5.52483	5.42779	5.49251	5.55729	5.50464	YES
ENSG00000004948	CALCR	CALCR	4.55908	4.47032	4.50231	4.54684	4.58721	NOT
ENSG00000004961	HCCS	HCCS	8.1221	8.415	8.31961	8.11798	7.90584	NOT
ENSG00000004975	DVL2	DVL2	6.54018	6.49209	6.57051	6.61736	6.5186	NOT
ENSG00000005001	PRSS22	PRSS22	6.48295	6.47408	6.53076	6.46634	6.56252	NOT
ENSG00000005007	UPF1	UPF1	6.48501	6.45636	6.48535	6.41134	6.5295	NOT
ENSG00000005020	SKAP2	SKAP2	8.27292	8.17574	8.50894	8.27804	7.45893	NOT
ENSG00000005022	SLC25A5	SLC25A5	8.68298	9.27963	9.11317	8.66745	8.80826	NOT
ENSG00000005059	MCUB	MCUB	7.42524	8.72322	7.79111	7.76124	6.64351	NOT
ENSG00000005073	HOXA11	HOXA11	5.41899	5.50548	5.60572	5.43593	5.6101	NOT
ENSG00000005075	POLR2J	POLR2J	7.46258	8.2241	7.51038	7.55506	7.76201	NOT
ENSG00000005100	DHX33	DHX33	7.31183	7.09234	7.46888	7.38124	7.03045	NOT
ENSG00000005102	MEOX1	MEOX1	6.49431	6.38441	6.41534	6.4868	6.46172	NOT
ENSG00000005108	THSD7A	THSD7A	5.1733	5.09642	5.10861	5.1243	5.16841	NOT
ENSG00000005156	LIG3	LIG3	6.10128	6.08743	6.15255	6.18877	6.39607	NOT
ENSG00000005175	RPAP3	RPAP3	8.50237	8.87409	9.11576	8.35117	7.9561	NOT
ENSG00000005187	ACSM3	ACSM3	4.41157	4.43825	4.20264	4.43629	4.49764	NOT
ENSG00000005189	AC004381.6		5.23327	6.39472	5.54861	5.20586	5.32271	NOT
ENSG00000005194	CIAPIN1	CIAPIN1	5.66416	5.99558	5.86126	5.66383	5.64634	NOT
ENSG00000005206	SPPL2B	SPPL2B	7.38546	7.24394	7.17509	7.27539	7.28292	NOT
ENSG00000005238	FAM214B	FAM214B	6.52012	6.40337	6.5181	6.59962	6.66422	NOT
ENSG00000005243	COPZ2	COPZ2	6.19688	6.37036	6.18524	6.1869	7.16581	NOT
ENSG00000005249	PRKAR2B	PRKAR2B	5.57729	8.96099	6.48032	5.47897	6.29483	NOT
ENSG00000005302	MSL3	MSL3	8.17912	8.09838	8.21489	8.24621	7.92776	NOT
ENSG00000005339	CREBBP	CREBBP	8.09722	8.07616	8.03609	7.90949	7.77694	NOT
ENSG00000005379	TSPOAP1	TSPOAP1	6.80684	6.79875	6.81315	6.83167	6.78505	NOT
ENSG00000005381	MPO	MPO	6.38835	6.26939	6.25222	6.31339	6.37199	NOT
ENSG00000005421	PON1	PON1	4.02959	3.91943	4.01932	4.06962	4.12076	NOT
ENSG00000005436	GCFC2	GCFC2	5.32743	5.34669	5.51791	5.48136	5.43627	NOT
ENSG00000005448	WDR54	WDR54	7.66275	7.91329	7.52402	7.50122	7.57572	NOT
ENSG00000005469	CROT	CROT	5.21048	4.84541	5.17438	5.45137	5.02707	NOT
ENSG00000005471	ABCB4	ABCB4	7.71669	5.32401	5.50947	6.36231	5.30909	NOT
ENSG00000005483	KMT2E	KMT2E	9.59427	9.10337	9.0418	9.60105	9.09224	NOT
ENSG00000005486	RHBDD2	RHBDD2	6.91084	6.9741	6.77549	7.04201	7.23225	NOT
ENSG00000005513	SOX8	SOX8	6.5926	6.45917	6.46316	6.53386	6.49648	NOT
ENSG00000005700	IBTK	IBTK	6.24338	6.3736	6.27106	6.27389	6.72374	NOT
ENSG00000005801	ZNF195	ZNF195	6.71026	6.66462	6.81667	6.72971	6.49032	NOT
ENSG00000005810	MYCBP2	MYCBP2	9.10782	8.36971	8.77819	8.86195	8.81915	NOT
ENSG00000005812	FBXL3	FBXL3	8.03285	8.16942	8.08883	8.2552	8.0521	NOT
ENSG00000005844	ITGAL	ITGAL	8.19232	8.51863	8.5791	8.47777	8.02322	NOT
ENSG00000005882	PDK2	PDK2	6.69666	6.81127	6.75713	6.73089	7.08609	NOT
ENSG00000005884	ITGA3	ITGA3	6.08921	6.0992	6.07682	6.13803	6.33104	NOT
ENSG00000005889	ZFX	ZFX	7.54283	7.78416	7.79596	7.65205	7.85613	NOT
ENSG00000005893	LAMP2	LAMP2	7.668	8.04975	7.81095	7.69887	8.69325	NOT
ENSG00000005961	ITGA2B	ITGA2B	6.56971	6.46225	6.53443	6.55068	6.65601	NOT
ENSG00000005981	ASB4	ASB4	4.86163	4.79028	4.8628	4.83732	4.96207	NOT
ENSG00000006007	GDE1	GDE1	7.44425	7.81841	7.66443	7.59463	8.20381	NOT
ENSG00000006015	C19orf60	C19orf60	7.89315	7.59651	7.80498	7.9982	8.03173	NOT
ENSG00000006016	CRLF1	CRLF1	7.38954	7.36612	7.36453	7.38023	7.4244	NOT
ENSG00000006025	OSBPL7	OSBPL7	7.22125	7.09003	7.15657	7.15319	7.24929	NOT
ENSG00000006042	TMEM98	TMEM98	5.48828	5.36915	5.44788	5.49439	5.53766	NOT
ENSG00000006047	YBX2	YBX2	6.65419	6.69411	6.61867	6.62863	6.67592	NOT
ENSG00000006059	KRT33A	KRT33A	6.25976	6.32152	6.22872	6.20736	6.3272	NOT
ENSG00000006062	MAP3K14	MAP3K14	7.23878	7.01636	7.25448	7.23488	6.95616	NOT
ENSG00000006071	ABCC8	ABCC8	6.54476	6.45802	6.50082	6.50025	6.52695	NOT
ENSG00000006116	CACNG3	CACNG3	4.47806	4.3835	4.48553	4.53385	4.55818	NOT
ENSG00000006118	TMEM132A	TMEM132A	7.08445	7.01756	7.03519	7.06324	7.06993	NOT
ENSG00000006125	AP2B1	AP2B1	8.83857	8.77929	8.94115	8.72131	8.1661	NOT
ENSG00000006128	TAC1	TAC1	3.89204	3.87483	3.98457	3.89371	3.96907	NOT
ENSG00000006194	ZNF263	ZNF263	6.99696	6.35393	6.64152	6.76957	6.71018	NOT
ENSG00000006210	CX3CL1	CX3CL1	6.90981	6.98672	6.94372	6.97102	6.99574	NOT
ENSG00000006282	SPATA20	SPATA20	7.21245	6.90245	7.00256	7.34025	7.31216	NOT
ENSG00000006283	CACNA1G	CACNA1G	6.1575	6.09063	6.10285	6.1422	6.14932	NOT
ENSG00000006327	TNFRSF12A	TNFRSF12A	6.56148	6.58799	6.47817	6.55217	6.62312	NOT
ENSG00000006377	DLX6	DLX6	6.87305	6.7516	6.8252	6.81789	6.78505	NOT
ENSG00000006432	MAP3K9	MAP3K9	6.54121	6.56562	6.56394	6.56272	6.74215	NOT
ENSG00000006451	RALA	RALA	6.55243	6.90676	6.74318	6.47718	6.75864	NOT
ENSG00000006453	BAIAP2L1	BAIAP2L1	6.23382	7.116	7.41823	6.2687	6.75602	NOT
ENSG00000006459	KDM7A	KDM7A	7.57807	5.92758	5.79115	7.3133	6.05299	NOT
ENSG00000006468	ETV1	ETV1	3.72653	3.68591	3.6927	3.67524	3.89276	NOT
ENSG00000006530	AGK	AGK	6.73394	6.67421	6.81834	6.78787	6.54692	NOT
ENSG00000006534	ALDH3B1	ALDH3B1	6.93957	6.84231	6.86767	6.94216	6.95455	NOT
ENSG00000006555	TTC22	TTC22	6.10996	6.01397	5.95926	6.09335	6.05448	NOT
ENSG00000006576	PHTF2	PHTF2	6.53281	6.96574	6.67865	6.6796	6.33861	NOT
ENSG00000006606	CCL26	CCL26	4.65872	4.49217	4.62871	4.59892	4.62215	NOT
ENSG00000006607	FARP2	FARP2	6.91087	6.92382	6.89515	6.71354	7.14095	NOT
ENSG00000006611	USH1C	USH1C	5.98655	5.88684	5.9414	5.92247	5.96397	NOT
ENSG00000006625	GGCT	GGCT	7.53973	7.6135	7.83445	7.41533	7.24305	NOT
ENSG00000006634	DBF4	DBF4	6.21995	6.82139	6.69377	6.23738	6.44258	NOT
ENSG00000006638	TBXA2R	TBXA2R	6.84989	6.68688	6.69044	6.65882	6.5788	NOT
ENSG00000006652	IFRD1	IFRD1	6.79898	6.86139	6.81951	6.81441	7.09144	NOT
ENSG00000006659	LGALS14	LGALS14	4.57183	4.59001	4.50961	4.66087	4.65942	NOT
ENSG00000006695	COX10	COX10	6.02282	6.20509	6.01712	5.92206	6.02625	NOT
ENSG00000006704	GTF2IRD1	GTF2IRD1	6.43561	6.33177	6.30343	6.30323	6.37139	NOT
ENSG00000006712	PAF1	PAF1	8.82315	9.06235	9.00175	8.90035	8.90172	NOT
ENSG00000006715	VPS41	VPS41	7.2243	6.9567	6.98076	7.13788	6.53466	NOT
ENSG00000006740	ARHGAP44	ARHGAP44	5.91403	6.87708	7.29071	6.07123	6.7019	NOT
ENSG00000006744	ELAC2	ELAC2	6.64168	6.76082	6.70316	6.7113	6.84398	NOT
ENSG00000006747	SCIN	SCIN	3.99625	3.9997	3.99889	3.99774	4.1145	NOT
ENSG00000006756	ARSD	ARSD	5.84534	5.65132	5.6605	5.83522	5.78217	NOT
ENSG00000006757	PNPLA4	PNPLA4	6.71057	7.54184	7.27013	6.99082	7.64082	NOT
ENSG00000006788	MYH13	MYH13	5.08328	5.05752	5.03954	5.07256	5.0706	NOT
ENSG00000006831	ADIPOR2	ADIPOR2	7.35871	7.43064	7.26999	7.09429	7.36071	NOT
ENSG00000007001	UPP2	UPP2	5.31295	5.1713	5.27142	5.23518	5.35642	NOT
ENSG00000007038	PRSS21	PRSS21	7.03272	6.99023	7.05092	7.05284	7.32238	NOT
ENSG00000007047	MARK4	MARK4	6.92345	6.86249	6.93896	6.83652	7.05889	NOT
ENSG00000007062	PROM1	PROM1	3.35332	3.28474	3.29982	3.3172	3.4172	NOT
ENSG00000007080	CCDC124	CCDC124	6.74801	7.00206	6.87738	6.80808	6.90809	NOT
ENSG00000007129	CEACAM21	CEACAM21	6.78013	6.79062	6.67368	6.9358	7.16915	NOT
ENSG00000007168	PAFAH1B1	PAFAH1B1	8.6996	8.75747	8.76996	8.6891	8.50877	NOT
ENSG00000007171	NOS2	NOS2	5.81527	5.82699	5.79643	5.82863	5.90221	NOT
ENSG00000007174	DNAH9	DNAH9	5.01541	4.94987	4.99471	5.06576	5.08177	NOT
ENSG00000007202	KIAA0100	KIAA0100	7.44547	7.50061	7.59865	7.49845	7.50059	NOT
ENSG00000007216	SLC13A2	SLC13A2	6.46309	6.37782	6.36543	6.4168	6.41258	NOT
ENSG00000007237	GAS7	GAS7	5.97252	5.88325	6.00881	5.99472	5.97448	NOT
ENSG00000007255	TRAPPC6A	TRAPPC6A	7.88921	8.21638	7.97075	8.02182	8.28672	NOT
ENSG00000007264	MATK	MATK	6.94975	6.6859	6.78931	6.85106	6.78783	NOT
ENSG00000007306	CEACAM7	CEACAM7	5.02454	4.89489	5.00296	5.02741	4.87771	NOT
ENSG00000007312	CD79B	CD79B	8.96612	9.47211	9.3959	8.6567	8.45238	NOT
ENSG00000007314	SCN4A	SCN4A	5.79153	5.69189	5.7447	5.7629	5.76243	NOT
ENSG00000007341	ST7L	ST7L	5.72322	5.95136	5.66827	5.92606	5.99139	NOT
ENSG00000007350	TKTL1	TKTL1	4.83302	4.91188	4.8521	4.86601	4.81413	NOT
ENSG00000007372	PAX6	PAX6	5.62876	5.65286	5.57885	5.617	5.61788	NOT
ENSG00000007376	RPUSD1	RPUSD1	6.44306	6.48159	6.47651	6.43475	6.56164	NOT
ENSG00000007384	RHBDF1	RHBDF1	6.73813	6.63978	6.68225	6.7158	6.86632	NOT
ENSG00000007392	LUC7L	LUC7L	9.25899	8.61577	8.97632	9.20831	9.23893	NOT
ENSG00000007402	CACNA2D2	CACNA2D2	6.26358	6.09651	6.18186	6.20635	6.30134	NOT
ENSG00000007516	BAIAP3	BAIAP3	6.95296	6.91181	6.91263	7.09957	7.00392	NOT
ENSG00000007520	TSR3	TSR3	7.70564	7.74768	7.59089	7.76439	7.68737	NOT
ENSG00000007541	PIGQ	PIGQ	7.10671	7.05466	7.12192	7.04525	7.18832	NOT
ENSG00000007545	CRAMP1	CRAMP1	7.20395	7.12258	7.18777	7.26025	7.1661	NOT
ENSG00000007866	TEAD3	TEAD3	7.26388	7.15647	7.15158	7.15758	7.2569	NOT
ENSG00000007908	SELE	SELE	4.76052	4.55202	4.70703	4.70875	4.76855	NOT
ENSG00000007923	DNAJC11	DNAJC11	7.91112	7.74743	7.87575	7.69698	7.5802	NOT
ENSG00000007933	FMO3	FMO3	4.55291	4.66772	4.42662	4.44113	4.55808	NOT
ENSG00000007944	MYLIP	MYLIP	7.64681	7.17184	6.89335	7.67911	6.86905	NOT
ENSG00000007952	NOX1	NOX1	4.17273	4.06931	4.09632	4.15752	4.1277	NOT
ENSG00000007968	E2F2	E2F2	6.46257	7.52658	6.90017	6.40011	6.84273	NOT
ENSG00000008018	PSMB1	PSMB1	8.91883	9.65447	9.26225	9.2484	9.54708	NOT
ENSG00000008056	SYN1	SYN1	6.38699	6.30055	6.324	6.40664	6.4583	NOT
ENSG00000008083	JARID2	JARID2	8.0907	6.49071	6.77204	7.64392	7.34096	NOT
ENSG00000008086	CDKL5	CDKL5	4.28785	4.19177	4.14651	4.20491	4.69791	NOT
ENSG00000008118	CAMK1G	CAMK1G	5.70467	5.55599	5.70982	5.58594	5.78619	NOT
ENSG00000008130	NADK	NADK	7.28607	7.28952	7.44652	7.35443	7.46177	NOT
ENSG00000008196	TFAP2B	TFAP2B	5.17155	5.0544	5.13241	5.09096	5.22264	NOT
ENSG00000008197	TFAP2D	TFAP2D	4.42054	4.2888	4.2869	4.39629	4.52701	NOT
ENSG00000008226	DLEC1	DLEC1	6.1431	6.06133	6.07827	6.0619	6.25225	NOT
ENSG00000008256	CYTH3	CYTH3	5.60166	5.78068	5.58351	5.56385	5.67962	NOT
ENSG00000008277	ADAM22	ADAM22	4.29218	4.1335	4.19815	4.18859	4.27181	NOT
ENSG00000008282	SYPL1	SYPL1	9.29911	9.59167	9.70363	9.30066	7.71589	NOT
ENSG00000008283	CYB561	CYB561	6.6316	6.48245	6.53315	6.53356	6.83835	NOT
ENSG00000008294	SPAG9	SPAG9	6.89065	7.10301	6.87935	6.83855	7.00096	NOT
ENSG00000008300	CELSR3	CELSR3	6.48904	6.41662	6.50004	6.51155	6.57771	NOT
ENSG00000008311	AASS	AASS	6.49735	5.31576	5.2185	5.88518	5.41714	NOT
ENSG00000008323	PLEKHG6	PLEKHG6	6.76828	6.71887	6.73426	6.76467	6.79292	NOT
ENSG00000008324	SS18L2	SS18L2	8.74086	8.9376	8.91255	8.66998	8.84204	NOT
ENSG00000008382	MPND	MPND	7.01386	7.03316	7.03833	7.01732	7.07577	NOT
ENSG00000008394	MGST1	MGST1	3.30321	3.29928	3.30406	3.32386	3.29019	NOT
ENSG00000008405	CRY1	CRY1	3.84969	3.55147	3.60229	3.81975	3.78884	NOT
ENSG00000008438	PGLYRP1	PGLYRP1	6.66252	6.62859	6.63032	6.60736	6.7725	NOT
ENSG00000008441	NFIX	NFIX	6.95198	6.75077	6.80692	6.83017	6.8484	NOT
ENSG00000008513	ST3GAL1	ST3GAL1	7.41343	6.54918	6.78823	7.34314	6.80116	NOT
ENSG00000008516	MMP25	MMP25	6.68851	6.57795	6.62285	6.71119	6.76333	NOT
ENSG00000008517	IL32	IL32	6.91571	6.76506	6.79324	6.97869	6.80927	NOT
ENSG00000008710	PKD1	PKD1	6.78989	6.75154	6.75735	6.77391	6.76392	NOT
ENSG00000008735	MAPK8IP2	MAPK8IP2	7.20797	7.13865	7.13145	7.11747	7.15902	NOT
ENSG00000008838	MED24	MED24	7.17709	7.20094	7.16889	7.06086	7.16091	NOT
ENSG00000008853	RHOBTB2	RHOBTB2	7.49044	7.30455	7.34443	7.69977	7.12692	NOT
ENSG00000008869	HEATR5B	HEATR5B	7.60818	7.04952	7.0661	7.34621	6.77615	NOT
ENSG00000008952	SEC62	SEC62	9.03996	8.81784	8.6769	8.64244	9.27452	NOT
ENSG00000008988	RPS20	RPS20	7.92781	7.65727	7.68743	7.8776	7.54565	NOT
ENSG00000009307	CSDE1	CSDE1	10.2449	10.308	10.0863	10.2813	10.6076	YES
ENSG00000009335	UBE3C	UBE3C	7.31832	7.45656	7.4909	7.22877	7.30743	NOT
ENSG00000009413	REV3L	REV3L	5.85399	5.64962	5.61154	5.79607	5.52635	NOT
ENSG00000009694	TENM1	TENM1	4.33855	4.26687	4.29518	4.33573	4.34556	NOT
ENSG00000009709	PAX7	PAX7	6.19808	6.08367	6.14749	6.06316	6.19637	NOT
ENSG00000009724	MASP2	MASP2	6.85636	6.52308	6.66718	6.82388	6.74108	NOT
ENSG00000009765	IYD	IYD	5.47999	5.45128	5.48718	5.41083	5.56067	NOT
ENSG00000009780	FAM76A	FAM76A	6.08319	6.40505	6.39118	6.0785	5.99918	NOT
ENSG00000009790	TRAF3IP3	TRAF3IP3	9.0413	7.43283	7.59669	9.04542	7.51911	YES
ENSG00000009830	POMT2	POMT2	6.50441	6.54519	6.60984	6.54804	6.6937	NOT
ENSG00000009844	VTA1	VTA1	7.40652	8.07286	7.60377	7.2018	6.99436	YES
ENSG00000009950	MLXIPL	MLXIPL	6.8946	6.78501	6.84958	6.79929	6.92923	NOT
ENSG00000009954	BAZ1B	BAZ1B	9.65029	10.1975	9.93666	9.76887	9.77925	NOT
ENSG00000010017	RANBP9	RANBP9	8.8444	9.16384	8.99151	8.99614	9.13753	NOT
ENSG00000010030	ETV7	ETV7	5.97242	5.98523	6.13911	6.00573	6.44332	NOT
ENSG00000010072	SPRTN	SPRTN	6.68888	7.18833	6.87336	6.73209	6.75906	NOT
ENSG00000010165	METTL13	METTL13	6.89262	7.02423	6.9392	6.87138	6.92551	NOT
ENSG00000010219	DYRK4	DYRK4	5.81845	5.36279	5.40446	5.99819	5.44931	NOT
ENSG00000010244	ZNF207	ZNF207	8.24728	8.21992	8.18124	8.2624	8.19128	YES
ENSG00000010256	UQCRC1	UQCRC1	7.01681	7.11117	7.09678	6.94622	7.08767	NOT
ENSG00000010270	STARD3NL	STARD3NL	6.37383	6.34334	6.3497	6.29889	6.20266	NOT
ENSG00000010278	CD9	CD9	5.78082	6.64616	6.05331	5.66414	7.0209	NOT
ENSG00000010292	NCAPD2	NCAPD2	7.25621	9.26108	8.21302	7.35158	7.16267	YES
ENSG00000010295	IFFO1	IFFO1	6.90423	6.96711	6.98827	7.16695	7.0589	NOT
ENSG00000010310	GIPR	GIPR	6.28489	6.27807	6.2708	6.31195	6.52305	NOT
ENSG00000010318	PHF7	PHF7	5.64823	6.81038	5.74215	5.9026	5.82317	NOT
ENSG00000010319	SEMA3G	SEMA3G	7.08622	7.04946	7.06817	7.00314	7.04753	NOT
ENSG00000010322	NISCH	NISCH	7.28551	7.23676	7.18656	7.30582	7.26247	NOT
ENSG00000010327	STAB1	STAB1	6.75419	6.66767	6.68924	6.68134	6.82009	NOT
ENSG00000010361	FUZ	FUZ	7.20831	7.14878	7.03609	7.11756	7.24036	NOT
ENSG00000010379	SLC6A13	SLC6A13	6.29775	6.16277	6.19537	6.21274	6.29761	NOT
ENSG00000010404	IDS	IDS	8.18062	7.49233	7.99306	8.39286	8.36692	NOT
ENSG00000010438	PRSS3	PRSS3	7.0047	6.98951	6.99453	6.97006	6.77252	NOT
ENSG00000010539	ZNF200	ZNF200	6.65356	6.40679	6.49293	6.6608	6.64026	NOT
ENSG00000010610	CD4	CD4	5.52229	5.46759	5.52928	5.75131	5.61462	NOT
ENSG00000010626	LRRC23	LRRC23	6.32599	6.62311	6.55058	6.68781	6.8115	NOT
ENSG00000010671	BTK	BTK	9.6088	8.72345	9.05824	9.24407	8.7942	NOT
ENSG00000010704	HFE	HFE	5.01039	4.91454	4.80444	5.37082	4.95967	NOT
ENSG00000010803	SCMH1	SCMH1	6.75755	7.25173	7.00188	6.87648	6.75735	NOT
ENSG00000010810	FYN	FYN	6.90885	6.40815	6.87077	7.24342	5.82956	NOT
ENSG00000010818	HIVEP2	HIVEP2	7.27263	7.35275	7.1531	7.10564	7.19121	NOT
ENSG00000010932	FMO1	FMO1	4.03847	4.33269	4.31881	4.0696	4.14253	NOT
ENSG00000011007	ELOA	ELOA	7.05258	6.94451	6.92799	7.27898	7.11053	NOT
ENSG00000011009	LYPLA2	LYPLA2	8.03967	7.9287	8.01817	7.94669	7.99022	NOT
ENSG00000011021	CLCN6	CLCN6	8.49687	7.94529	7.99414	7.87035	7.51274	NOT
ENSG00000011028	MRC2	MRC2	6.69705	6.58762	6.63103	6.60446	6.68907	NOT
ENSG00000011083	SLC6A7	SLC6A7	6.77577	6.73375	6.79343	6.78218	6.76292	NOT
ENSG00000011105	TSPAN9	TSPAN9	6.27447	6.13389	6.16975	6.21884	6.2578	NOT
ENSG00000011114	BTBD7	BTBD7	6.13581	6.11041	6.14406	6.56567	6.45521	NOT
ENSG00000011132	APBA3	APBA3	7.1118	7.0859	7.08725	7.04195	7.1535	NOT
ENSG00000011143	MKS1	MKS1	5.81255	5.87073	5.87843	5.93379	5.94566	NOT
ENSG00000011198	ABHD5	ABHD5	6.73027	7.37752	7.39589	7.44189	7.2726	NOT
ENSG00000011201	ANOS1	ANOS1	4.19201	4.18916	4.23188	4.2069	4.30745	NOT
ENSG00000011243	AKAP8L	AKAP8L	8.0674	7.9819	8.22181	8.14069	8.17781	NOT
ENSG00000011258	MBTD1	MBTD1	7.38801	7.57401	7.67995	7.15713	7.41272	NOT
ENSG00000011260	UTP18	UTP18	7.90154	8.03797	8.03597	7.81601	7.38065	NOT
ENSG00000011275	RNF216	RNF216	7.94496	7.20953	7.4607	7.91721	7.55992	NOT
ENSG00000011295	TTC19	TTC19	8.44549	8.17246	8.26444	8.29707	8.20773	NOT
ENSG00000011304	PTBP1	PTBP1	8.3295	8.725	8.52011	8.3361	8.29497	YES
ENSG00000011332	DPF1	DPF1	7.08181	7.05957	7.08678	7.00795	7.11975	NOT
ENSG00000011347	SYT7	SYT7	6.57152	6.4357	6.46282	6.53985	6.58563	NOT
ENSG00000011376	LARS2	LARS2	6.85354	6.97564	7.02293	6.76691	6.75161	NOT
ENSG00000011405	PIK3C2A	PIK3C2A	6.66132	6.55991	6.5777	6.83421	7.02233	NOT
ENSG00000011422	PLAUR	PLAUR	6.08534	5.95005	5.97171	6.00664	5.97424	NOT
ENSG00000011426	ANLN	ANLN	5.04421	8.80611	6.36046	5.07274	5.4358	NOT
ENSG00000011451	WIZ	WIZ	7.14676	6.99405	7.06201	7.03313	7.12147	NOT
ENSG00000011454	RABGAP1	RABGAP1	7.35047	7.60794	7.54036	7.19573	6.90154	NOT
ENSG00000011465	DCN	DCN	3.20762	3.17898	3.31762	3.22758	3.27434	NOT
ENSG00000011478	QPCTL	QPCTL	7.29856	7.24141	7.31926	7.3659	7.59187	NOT
ENSG00000011485	PPP5C	PPP5C	7.30221	7.59656	7.63835	7.28209	7.44035	NOT
ENSG00000011523	CEP68	CEP68	6.02049	6.06178	5.98495	5.98324	6.09911	NOT
ENSG00000011566	MAP4K3	MAP4K3	4.14105	4.57829	4.8125	4.22401	4.90199	NOT
ENSG00000011590	ZBTB32	ZBTB32	6.38881	6.30956	6.26575	6.53132	6.41258	NOT
ENSG00000011600	TYROBP	TYROBP	8.26323	7.91663	8.04343	8.1771	8.10333	NOT
ENSG00000011638	TMEM159	TMEM159	6.57461	6.33331	6.89767	6.42835	5.98737	NOT
ENSG00000011677	GABRA3	GABRA3	4.65956	4.59137	4.62511	4.65258	4.67235	NOT
ENSG00000012048	BRCA1	BRCA1	5.34462	7.52383	6.45687	5.28805	5.46808	NOT
ENSG00000012061	ERCC1	ERCC1	7.48245	7.25019	7.34561	7.36903	7.49881	NOT
ENSG00000012124	CD22	CD22	11.2058	10.8127	11.4394	10.7435	10.0622	NOT
ENSG00000012171	SEMA3B	SEMA3B	6.87986	6.80984	6.869	6.84528	6.91321	NOT
ENSG00000012174	MBTPS2	MBTPS2	6.275	6.23919	6.42094	6.02024	6.49497	NOT
ENSG00000012211	PRICKLE3	PRICKLE3	7.31651	7.1422	7.20665	7.34148	7.33966	NOT
ENSG00000012223	LTF	LTF	5.28385	5.0484	5.1795	5.18624	5.29981	NOT
ENSG00000012232	EXTL3	EXTL3	5.40198	5.33059	5.43063	5.51482	5.60448	NOT
ENSG00000012504	NR1H4	NR1H4	3.41239	3.36687	3.28772	3.38839	3.37257	NOT
ENSG00000012660	ELOVL5	ELOVL5	9.0888	8.64508	8.80312	9.0693	8.001	NOT
ENSG00000012779	ALOX5	ALOX5	7.84368	8.34665	8.28366	8.19455	7.26043	NOT
ENSG00000012817	KDM5D	KDM5D	6.94949	6.87162	6.93188	7.14437	7.35446	NOT
ENSG00000012822	CALCOCO1	CALCOCO1	7.59323	7.30516	7.4691	7.59493	8.86698	NOT
ENSG00000012963	UBR7	UBR7	7.18556	8.59892	7.89611	7.16895	7.32068	NOT
ENSG00000012983	MAP4K5	MAP4K5	7.6459	8.11552	7.5953	7.60571	7.42068	NOT
ENSG00000013016	EHD3	EHD3	6.82834	6.94033	7.17315	7.11342	7.14095	NOT
ENSG00000013275	PSMC4	PSMC4	7.76517	7.95581	8.05824	7.95565	8.22118	YES
ENSG00000013288	MAN2B2	MAN2B2	6.95474	6.70252	6.82875	6.84188	6.8757	NOT
ENSG00000013293	SLC7A14	SLC7A14	5.14206	5.06329	5.10134	5.11649	5.03692	NOT
ENSG00000013297	CLDN11	CLDN11	5.65508	5.56807	5.65036	5.5935	5.71758	NOT
ENSG00000013306	SLC25A39	SLC25A39	7.30389	7.39167	7.62046	7.52114	7.70716	NOT
ENSG00000013364	MVP	MVP	7.31192	6.71845	7.10415	7.38825	7.2754	NOT
ENSG00000013374	NUB1	NUB1	8.31463	8.06277	7.97884	8.29789	7.57218	NOT
ENSG00000013375	PGM3	PGM3	6.44739	6.28391	6.13789	6.33866	8.54798	NOT
ENSG00000013392	RWDD2A	RWDD2A	4.96646	5.01828	4.98263	5.23154	7.15816	NOT
ENSG00000013441	CLK1	CLK1	9.13253	8.74471	8.54193	9.09692	8.84068	NOT
ENSG00000013503	POLR3B	POLR3B	5.84981	6.27128	6.33432	5.81968	6.38408	NOT
ENSG00000013523	ANGEL1	ANGEL1	6.27345	6.27167	6.31359	6.26667	6.41571	NOT
ENSG00000013561	RNF14	RNF14	7.75409	7.95015	8.07949	7.75861	7.80332	NOT
ENSG00000013563	DNASE1L1	DNASE1L1	7.24655	7.08249	7.23656	7.32604	7.29032	NOT
ENSG00000013573	DDX11	DDX11	6.90869	7.0876	7.08318	6.90059	6.95237	NOT
ENSG00000013583	HEBP1	HEBP1	5.83681	5.42888	5.25858	5.75584	5.62944	NOT
ENSG00000013588	GPRC5A	GPRC5A	5.09438	5.00215	4.91254	5.01525	5.13486	NOT
ENSG00000013619	MAMLD1	MAMLD1	5.88081	5.83023	5.86125	5.86189	5.84305	NOT
ENSG00000013725	CD6	CD6	6.93708	6.3394	6.47185	6.70412	6.57415	NOT
ENSG00000013810	TACC3	TACC3	7.4403	9.31078	7.8446	7.40243	7.39515	NOT
ENSG00000014123	UFL1	UFL1	7.64077	7.8735	7.84403	7.88715	8.37157	YES
ENSG00000014138	POLA2	POLA2	6.27227	7.36019	7.03732	6.27174	6.07486	NOT
ENSG00000014164	ZC3H3	ZC3H3	6.64978	6.66723	6.60723	6.68793	6.63811	NOT
ENSG00000014216	CAPN1	CAPN1	7.43516	7.58322	7.77711	7.55593	7.55098	NOT
ENSG00000014257	ACPP	ACPP	5.03304	5.29426	5.82804	5.19886	5.33592	NOT
ENSG00000014641	MDH1	MDH1	6.6952	7.004	6.82237	6.51426	6.34652	NOT
ENSG00000014824	SLC30A9	SLC30A9	7.94958	8.27281	8.09221	7.849	8.20493	NOT
ENSG00000014914	MTMR11	MTMR11	5.60364	5.50582	5.55049	5.56441	5.60456	NOT
ENSG00000014919	COX15	COX15	7.45933	7.88712	7.95815	7.6669	7.4165	NOT
ENSG00000015133	CCDC88C	CCDC88C	7.84925	7.89047	8.10013	7.94677	8.05234	NOT
ENSG00000015153	YAF2	YAF2	6.39212	6.38039	6.42617	6.27987	6.26824	NOT
ENSG00000015171	ZMYND11	ZMYND11	7.92544	5.3848	5.39061	8.55269	7.90137	NOT
ENSG00000015285	WAS	WAS	8.6196	8.59307	8.70785	8.59175	7.92949	YES
ENSG00000015413	DPEP1	DPEP1	6.76031	6.63507	6.69129	6.73682	6.79831	NOT
ENSG00000015475	BID	BID	7.03505	6.93768	7.16137	6.95965	7.0826	YES
ENSG00000015479	MATR3	MATR3	7.44007	7.3911	7.35215	7.27152	7.1334	NOT
ENSG00000015520	NPC1L1	NPC1L1	6.27673	6.21432	6.25284	6.1506	6.32002	NOT
ENSG00000015532	XYLT2	XYLT2	6.69449	6.52852	6.60234	6.68131	6.69992	NOT
ENSG00000015592	STMN4	STMN4	6.09878	5.9878	6.06941	6.06124	6.1579	NOT
ENSG00000015676	NUDCD3	NUDCD3	6.84783	6.85329	6.97286	6.643	6.73365	NOT
ENSG00000016082	ISL1	ISL1	4.58726	4.54071	4.58011	4.57139	4.69256	NOT
ENSG00000016391	CHDH	CHDH	6.09754	6.27323	6.20411	6.0231	6.37216	NOT
ENSG00000016402	IL20RA	IL20RA	4.28194	4.25223	4.26062	4.27606	4.38683	NOT
ENSG00000016490	CLCA1	CLCA1	3.52684	3.4462	3.48168	3.49744	3.60946	NOT
ENSG00000016602	CLCA4	CLCA4	3.38881	3.27998	3.25531	3.30803	3.4559	NOT
ENSG00000016864	GLT8D1	GLT8D1	7.47649	6.89255	7.06417	7.54856	8.43763	NOT
ENSG00000017260	ATP2C1	ATP2C1	7.64774	7.48134	7.73551	7.74073	7.60434	NOT
ENSG00000017427	IGF1	IGF1	3.74643	3.69161	3.70929	3.75468	4.29656	NOT
ENSG00000017483	SLC38A5	SLC38A5	6.76414	6.48182	6.50207	6.74508	7.1423	NOT
ENSG00000017797	RALBP1	RALBP1	7.55175	7.92864	7.75981	7.54075	7.77171	NOT
ENSG00000018189	RUFY3	RUFY3	6.77722	7.57049	7.49709	6.80643	6.5417	NOT
ENSG00000018236	CNTN1	CNTN1	3.76588	3.71545	3.70041	3.79932	3.83066	NOT
ENSG00000018280	SLC11A1	SLC11A1	6.56784	6.43316	6.53145	6.46834	6.59395	NOT
ENSG00000018408	WWTR1	WWTR1	5.55157	5.50295	5.54963	5.50012	5.59952	NOT
ENSG00000018510	AGPS	AGPS	6.54015	7.74634	7.47187	7.05022	7.19994	NOT
ENSG00000018607	ZNF806	ZNF806	3.77903	3.8853	3.85612	3.76798	3.77826	NOT
ENSG00000018610	CXorf56	CXorf56	6.14567	5.98792	6.00785	5.95051	5.77593	NOT
ENSG00000018625	ATP1A2	ATP1A2	5.90119	5.80112	5.90108	5.82833	5.93937	NOT
ENSG00000018699	TTC27	TTC27	7.44379	6.81525	7.24321	7.17063	6.8525	NOT
ENSG00000018869	ZNF582	ZNF582	5.33332	5.12099	5.12619	5.27609	5.07199	NOT
ENSG00000019102	VSIG2	VSIG2	6.56995	6.48318	6.69648	6.59137	6.51668	NOT
ENSG00000019144	PHLDB1	PHLDB1	6.46079	6.36122	6.43386	6.48143	6.43655	NOT
ENSG00000019169	MARCO	MARCO	6.8301	6.71263	6.77259	6.75765	6.79811	NOT
ENSG00000019186	CYP24A1	CYP24A1	4.03727	3.95878	4.02455	4.06574	4.09064	NOT
ENSG00000019485	PRDM11	PRDM11	6.55468	6.43669	6.42004	6.47444	6.51945	NOT
ENSG00000019505	SYT13	SYT13	5.61319	5.47289	5.51834	5.56324	5.69505	NOT
ENSG00000019549	SNAI2	SNAI2	5.70235	5.84191	5.52166	5.58405	5.65941	NOT
ENSG00000019582	CD74	CD74	12.2219	11.6285	12.0405	12.1365	11.7258	YES
ENSG00000019991	HGF	HGF	3.63033	3.53713	3.61184	3.65701	3.70231	NOT
ENSG00000019995	ZRANB1	ZRANB1	7.27688	7.45466	7.12568	7.31668	7.51923	NOT
ENSG00000020129	NCDN	NCDN	7.1371	7.14694	7.19176	7.06248	7.35327	NOT
ENSG00000020181	ADGRA2	ADGRA2	7.06618	7.01079	7.04233	7.07606	7.14387	NOT
ENSG00000020256	ZFP64	ZFP64	6.03602	5.98394	5.98821	6.01345	6.23507	NOT
ENSG00000020426	MNAT1	MNAT1	7.04163	7.7166	7.46768	7.24697	6.85292	NOT
ENSG00000020577	SAMD4A	SAMD4A	5.84572	5.74905	5.87875	5.78026	5.56692	NOT
ENSG00000020633	RUNX3	RUNX3	8.03299	7.7811	7.85175	8.28068	7.7787	NOT
ENSG00000020922	MRE11	MRE11	6.83652	7.15706	6.95541	6.81373	6.28223	NOT
ENSG00000021300	PLEKHB1	PLEKHB1	6.51746	6.39415	6.38292	6.64934	6.57396	NOT
ENSG00000021355	SERPINB1	SERPINB1	8.16222	8.3773	8.11624	8.31917	7.45657	NOT
ENSG00000021461	CYP3A43	CYP3A43	3.50531	3.42676	3.44638	3.46631	3.71385	NOT
ENSG00000021488	SLC7A9	SLC7A9	5.44589	5.31168	5.35763	5.34249	5.48366	NOT
ENSG00000021574	SPAST	SPAST	7.71508	7.68593	7.61153	7.49298	7.44342	NOT
ENSG00000021645	NRXN3	NRXN3	5.14645	5.04878	5.11244	5.10666	5.08261	NOT
ENSG00000021762	OSBPL5	OSBPL5	6.63354	6.52261	6.56583	6.60669	6.65388	NOT
ENSG00000021776	AQR	AQR	7.521	7.28288	7.46948	7.33188	7.08448	NOT
ENSG00000021826	CPS1	CPS1	4.148	4.10214	4.17601	4.12824	4.23744	NOT
ENSG00000021852	C8B	C8B	5.48225	5.45867	5.40779	5.48037	5.54078	NOT
ENSG00000022267	FHL1	FHL1	5.56684	5.34844	5.40665	5.62624	5.54892	NOT
ENSG00000022277	RTFDC1	RTFDC1	7.97475	8.23541	8.17129	7.97545	7.682	NOT
ENSG00000022355	GABRA1	GABRA1	4.86693	4.77885	4.81791	4.75064	4.96008	NOT
ENSG00000022556	NLRP2	NLRP2	5.3039	5.50635	5.4431	5.36789	5.62887	NOT
ENSG00000022567	SLC45A4	SLC45A4	5.59484	5.58445	5.69055	5.60622	5.87112	NOT
ENSG00000022840	RNF10	RNF10	7.58821	7.95301	7.6855	7.63886	7.90052	NOT
ENSG00000022976	ZNF839	ZNF839	6.84701	6.66596	6.76462	6.89018	6.71501	NOT
ENSG00000023041	ZDHHC6	ZDHHC6	9.07406	8.89299	8.9018	9.14901	8.51142	NOT
ENSG00000023171	GRAMD1B	GRAMD1B	5.57441	6.03576	6.35398	5.62191	5.74481	NOT
ENSG00000023191	RNH1	RNH1	7.26906	7.06504	7.14614	7.29456	7.24419	NOT
ENSG00000023228	NDUFS1	NDUFS1	6.91487	7.59611	7.27309	7.04964	7.33672	NOT
ENSG00000023287	RB1CC1	RB1CC1	6.6048	6.91545	6.32458	6.38442	6.98172	NOT
ENSG00000023318	ERP44	ERP44	8.85769	9.05565	9.99294	8.64674	9.29346	NOT
ENSG00000023330	ALAS1	ALAS1	6.99577	7.43622	7.68117	7.31846	7.24403	NOT
ENSG00000023445	BIRC3	BIRC3	9.49927	9.31403	9.74088	9.00012	7.99336	NOT
ENSG00000023516	AKAP11	AKAP11	7.82753	7.53661	8.05859	7.94951	7.34721	NOT
ENSG00000023572	GLRX2	GLRX2	5.4127	5.60323	5.34407	5.61148	5.66582	NOT
ENSG00000023608	SNAPC1	SNAPC1	6.41064	7.86775	7.50969	6.66006	6.14598	NOT
ENSG00000023697	DERA	DERA	6.43775	7.38467	6.8733	6.76037	6.94933	NOT
ENSG00000023734	STRAP	STRAP	8.21311	8.7203	8.79655	8.29255	8.56131	YES
ENSG00000023839	ABCC2	ABCC2	4.80373	4.62123	4.68804	4.73269	5.16441	NOT
ENSG00000023892	DEF6	DEF6	8.65832	7.85533	8.10902	8.70524	8.48195	NOT
ENSG00000023902	PLEKHO1	PLEKHO1	7.16117	6.03037	6.24351	7.09001	6.1195	NOT
ENSG00000023909	GCLM	GCLM	4.83887	5.09878	4.93784	5.07799	5.03189	NOT
ENSG00000024048	UBR2	UBR2	7.88539	7.57507	7.44396	8.01783	8.2036	NOT
ENSG00000024422	EHD2	EHD2	6.66741	6.56452	6.5397	6.59834	6.54836	NOT
ENSG00000024526	DEPDC1	DEPDC1	3.59524	6.6889	3.97765	3.56134	3.85366	NOT
ENSG00000024862	CCDC28A	CCDC28A	7.89294	8.53019	7.90401	7.87477	8.16478	NOT
ENSG00000025039	RRAGD	RRAGD	5.57342	5.3075	5.26922	5.71141	5.80182	NOT
ENSG00000025156	HSF2	HSF2	6.47668	6.7046	6.6682	6.74329	6.47633	NOT
ENSG00000025293	PHF20	PHF20	8.153	7.72666	7.67415	8.17099	7.69155	NOT
ENSG00000025423	HSD17B6	HSD17B6	4.46453	5.16538	4.84517	4.54866	4.70046	NOT
ENSG00000025434	NR1H3	NR1H3	6.21579	6.22861	6.2362	6.28936	6.36775	NOT
ENSG00000025708	TYMP	TYMP	7.68572	7.37798	7.57782	7.6395	7.68117	NOT
ENSG00000025770	NCAPH2	NCAPH2	7.16013	7.21802	7.16461	7.07674	7.19218	NOT
ENSG00000025772	TOMM34	TOMM34	7.68244	7.91875	7.87779	7.40914	7.41115	YES
ENSG00000025796	SEC63	SEC63	8.60579	8.46429	8.48838	8.63483	9.73859	NOT
ENSG00000025800	KPNA6	KPNA6	7.47979	7.30552	7.11167	7.32508	7.57167	NOT
ENSG00000026025	VIM	VIM	7.73321	7.52408	6.97323	8.32682	8.32062	YES
ENSG00000026036	RTEL1-TNFRSF6B	RTEL1-TNFRSF6B	7.41614	7.18902	7.23846	7.50298	7.3104	NOT
ENSG00000026103	FAS	FAS	6.75194	7.82877	8.59639	7.46891	7.17753	NOT
ENSG00000026297	RNASET2	RNASET2	7.4163	7.30188	7.40305	7.43279	7.39998	NOT
ENSG00000026508	CD44	CD44	7.87797	5.98149	6.18632	8.24992	7.2502	YES
ENSG00000026559	KCNG1	KCNG1	5.99553	5.68021	5.68209	5.78306	5.63469	NOT
ENSG00000026652	AGPAT4	AGPAT4	5.95927	5.733	5.77595	5.82897	5.83931	NOT
ENSG00000026751	SLAMF7	SLAMF7	6.7726	6.96219	7.24693	7.20116	10.4113	NOT
ENSG00000026950	BTN3A1	BTN3A1	7.96302	6.45985	6.72751	8.66844	8.48206	NOT
ENSG00000027001	MIPEP	MIPEP	5.66574	5.45902	5.43575	5.51091	5.53917	NOT
ENSG00000027075	PRKCH	PRKCH	5.53507	5.65028	5.85814	5.74556	5.49794	NOT
ENSG00000027644	INSRR	INSRR	6.25193	6.13677	6.18594	6.21327	6.25685	NOT
ENSG00000027697	IFNGR1	IFNGR1	8.26724	6.79306	6.92682	7.90166	6.72729	NOT
ENSG00000027847	B4GALT7	B4GALT7	7.04548	6.93718	6.97136	6.91035	7.10248	NOT
ENSG00000027869	SH2D2A	SH2D2A	6.65238	6.49696	6.64226	6.68459	6.65642	NOT
ENSG00000028116	VRK2	VRK2	7.48866	7.29502	7.31525	7.43412	6.94304	NOT
ENSG00000028137	TNFRSF1B	TNFRSF1B	6.97743	6.7098	6.71797	6.98868	6.88569	NOT
ENSG00000028203	VEZT	VEZT	6.56982	8.3802	8.76561	7.18145	7.24342	NOT
ENSG00000028277	POU2F2	POU2F2	9.33705	9.07232	9.55396	9.23598	8.83247	NOT
ENSG00000028310	BRD9	BRD9	6.76241	6.64005	6.67871	6.67641	6.6259	NOT
ENSG00000028528	SNX1	SNX1	8.65658	8.57228	8.65325	8.44673	8.03331	YES
ENSG00000028839	TBPL1	TBPL1	6.4479	6.55345	6.27912	6.59213	6.17537	NOT
ENSG00000029153	ARNTL2	ARNTL2	4.43312	5.06565	4.93569	4.4893	4.49879	NOT
ENSG00000029363	BCLAF1	BCLAF1	8.51154	8.25651	8.24045	8.43648	8.3991	NOT
ENSG00000029364	SLC39A9	SLC39A9	6.92505	7.46443	7.33002	7.17468	7.6563	NOT
ENSG00000029534	ANK1	ANK1	6.40491	6.51751	6.40016	6.36181	6.50917	NOT
ENSG00000029559	IBSP	IBSP	5.24903	5.17463	5.1769	5.23409	5.25134	NOT
ENSG00000029639	TFB1M	TFB1M	6.29969	6.79139	6.66289	6.3485	6.20052	NOT
ENSG00000029725	RABEP1	RABEP1	9.185	9.19368	9.2773	9.03781	8.28218	NOT
ENSG00000029993	HMGB3	HMGB3	6.44624	7.14911	6.93071	6.37873	6.33617	NOT
ENSG00000030066	NUP160	NUP160	7.89806	7.59591	7.57597	7.74151	6.89286	YES
ENSG00000030110	BAK1	BAK1	6.6691	6.63628	6.42594	6.74171	7.13003	NOT
ENSG00000030304	MUSK	MUSK	4.49279	4.46431	4.42176	4.56196	4.55489	NOT
ENSG00000030419	IKZF2	IKZF2	5.06483	5.444	5.14859	4.95482	5.05657	NOT
ENSG00000030582	GRN	GRN	8.07315	7.76789	8.11532	8.1897	8.34069	NOT
ENSG00000031003	FAM13B	FAM13B	8.0431	8.09729	8.30209	7.91546	7.36062	NOT
ENSG00000031081	ARHGAP31	ARHGAP31	5.47686	5.15042	5.29431	5.88141	5.61759	NOT
ENSG00000031691	CENPQ	CENPQ	6.43779	7.29437	6.83705	6.85984	6.09285	NOT
ENSG00000031698	SARS	SARS	8.35235	8.56292	8.47751	8.42256	8.82197	YES
ENSG00000031823	RANBP3	RANBP3	7.41281	7.64881	7.52467	7.41685	7.29833	YES
ENSG00000032219	ARID4A	ARID4A	8.21046	8.07582	8.06736	8.15241	8.06305	NOT
ENSG00000032389	TSSC1	TSSC1	6.48464	6.55031	6.57671	6.44137	6.56332	NOT
ENSG00000032444	PNPLA6	PNPLA6	6.84868	6.77534	6.80284	6.86524	6.89653	NOT
ENSG00000032742	IFT88	IFT88	5.93268	5.90717	5.47429	5.95712	5.58347	NOT
ENSG00000033011	ALG1	ALG1	6.56378	6.44635	6.50918	6.55499	6.97753	NOT
ENSG00000033030	ZCCHC8	ZCCHC8	6.94744	6.87067	6.85639	6.93288	6.82836	NOT
ENSG00000033050	ABCF2	ABCF2	6.78123	6.72541	6.74772	6.79764	6.63626	NOT
ENSG00000033100	CHPF2	CHPF2	7.29141	6.98576	7.25517	7.27442	7.98791	NOT
ENSG00000033122	LRRC7	LRRC7	4.18259	4.09735	4.09019	4.17151	4.2124	NOT
ENSG00000033170	FUT8	FUT8	7.65081	7.43433	7.45694	8.27703	9.69897	NOT
ENSG00000033178	UBA6	UBA6	6.92229	7.17562	7.05991	7.10914	6.9732	NOT
ENSG00000033327	GAB2	GAB2	6.70151	6.71665	6.52196	7.43761	7.23056	NOT
ENSG00000033627	ATP6V0A1	ATP6V0A1	9.0477	7.48795	8.21721	8.00023	8.58989	NOT
ENSG00000033800	PIAS1	PIAS1	7.85267	8.19536	7.87296	7.77219	7.80744	NOT
ENSG00000033867	SLC4A7	SLC4A7	6.5498	6.00675	5.92504	6.78781	5.88854	NOT
ENSG00000034053	APBA2	APBA2	5.5752	5.58332	5.57761	5.60252	5.54033	NOT
ENSG00000034152	MAP2K3	MAP2K3	6.74903	6.78302	6.77439	6.57408	6.74181	NOT
ENSG00000034239	EFCAB1	EFCAB1	3.73273	3.86758	3.67512	3.74792	3.92774	NOT
ENSG00000034510	TMSB10	TMSB10	12.7376	12.3183	12.0428	12.506	12.2751	NOT
ENSG00000034533	ASTE1	ASTE1	6.12017	5.9757	6.0706	6.21875	6.21627	NOT
ENSG00000034677	RNF19A	RNF19A	8.54657	8.14783	8.34115	8.73705	8.30739	NOT
ENSG00000034693	PEX3	PEX3	6.51082	6.52679	6.17294	6.71948	5.80738	NOT
ENSG00000034713	GABARAPL2	GABARAPL2	8.51769	8.81342	8.71099	8.49273	8.46932	NOT
ENSG00000034971	MYOC	MYOC	4.29431	4.26139	4.35572	4.25529	4.34509	NOT
ENSG00000035115	SH3YL1	SH3YL1	6.25043	5.74322	5.96599	6.41928	5.95668	NOT
ENSG00000035141	FAM136A	FAM136A	8.02452	7.80656	7.7571	7.87256	8.49153	NOT
ENSG00000035403	VCL	VCL	6.76025	7.02829	7.40156	6.83015	6.36094	NOT
ENSG00000035499	DEPDC1B	DEPDC1B	6.0248	8.65109	6.95486	6.10313	6.35578	NOT
ENSG00000035664	DAPK2	DAPK2	6.34024	6.18834	6.26186	6.41039	6.34213	NOT
ENSG00000035681	NSMAF	NSMAF	7.75544	7.13549	7.56133	7.94371	7.38784	NOT
ENSG00000035687	ADSS	ADSS	7.24694	6.96412	6.78588	7.37614	6.83975	NOT
ENSG00000035720	STAP1	STAP1	11.0526	10.8715	10.8215	10.6707	10.0086	YES
ENSG00000035862	TIMP2	TIMP2	6.34028	5.56914	5.67552	6.13752	6.44356	NOT
ENSG00000035928	RFC1	RFC1	7.45193	8.922	8.89521	7.29544	7.88772	NOT
ENSG00000036054	TBC1D23	TBC1D23	7.51557	7.62791	7.43783	7.53795	7.97268	NOT
ENSG00000036257	CUL3	CUL3	8.94515	9.78163	9.53177	9.04168	8.67238	YES
ENSG00000036448	MYOM2	MYOM2	5.57684	5.42162	5.53421	5.51174	5.58922	NOT
ENSG00000036530	CYP46A1	CYP46A1	6.20869	6.12206	6.16695	6.22935	6.30271	NOT
ENSG00000036549	ZZZ3	ZZZ3	6.73004	6.68443	6.75756	6.9159	6.75454	NOT
ENSG00000036565	SLC18A1	SLC18A1	5.48524	5.50796	5.48357	5.55651	5.56212	NOT
ENSG00000036672	USP2	USP2	6.04405	5.93991	5.97145	6.07072	6.09716	NOT
ENSG00000036828	CASR	CASR	5.29523	5.10282	5.22223	5.29973	5.31788	NOT
ENSG00000037042	TUBG2	TUBG2	6.88391	6.9889	7.26727	7.32751	7.56046	NOT
ENSG00000037241	RPL26L1	RPL26L1	5.87956	6.01055	6.03039	6.01062	5.90211	NOT
ENSG00000037280	FLT4	FLT4	6.55181	6.44664	6.48259	6.51886	6.55688	NOT
ENSG00000037474	NSUN2	NSUN2	8.02916	7.77502	7.87177	7.83351	7.54848	NOT
ENSG00000037637	FBXO42	FBXO42	6.52511	6.77574	6.69196	6.62424	6.63756	NOT
ENSG00000037749	MFAP3	MFAP3	6.52686	6.56452	6.53759	6.42749	6.82227	NOT
ENSG00000037757	MRI1	MRI1	6.96804	6.95408	6.93881	7.1797	7.03244	YES
ENSG00000037897	METTL1	METTL1	6.4485	6.16708	6.62805	6.40025	6.71691	NOT
ENSG00000038002	AGA	AGA	7.76892	8.03117	7.76835	7.73901	8.8273	NOT
ENSG00000038210	PI4K2B	PI4K2B	7.08606	7.77279	7.2038	7.13625	7.58365	NOT
ENSG00000038219	BOD1L1	BOD1L1	8.73031	8.49177	8.40265	8.66199	8.13099	NOT
ENSG00000038274	MAT2B	MAT2B	8.38605	8.10656	7.80315	8.37927	8.19969	NOT
ENSG00000038295	TLL1	TLL1	4.62906	4.67045	4.59754	4.6149	4.65566	NOT
ENSG00000038358	EDC4	EDC4	6.86717	6.89874	6.89822	6.87473	6.78706	NOT
ENSG00000038382	TRIO	TRIO	7.42603	7.29641	7.23024	7.48948	7.44989	NOT
ENSG00000038427	VCAN	VCAN	4.29384	4.18657	4.20686	4.1574	4.27892	NOT
ENSG00000038532	CLEC16A	CLEC16A	6.97576	6.89281	7.04632	6.78158	6.58944	NOT
ENSG00000038945	MSR1	MSR1	3.25877	3.20398	3.22532	3.33545	3.30471	NOT
ENSG00000039068	CDH1	CDH1	5.19157	5.10883	5.13612	5.18939	5.73498	NOT
ENSG00000039123	SKIV2L2	SKIV2L2	8.2734	8.40596	8.22428	8.18029	7.9939	NOT
ENSG00000039139	DNAH5	DNAH5	4.11402	4.05493	4.07188	4.09165	4.20403	NOT
ENSG00000039319	ZFYVE16	ZFYVE16	5.3367	5.1953	5.09589	5.46563	5.51691	NOT
ENSG00000039523	FAM65A	FAM65A	7.69626	7.48691	7.46949	7.76032	7.42592	NOT
ENSG00000039537	C6	C6	3.51427	3.47539	3.56613	3.45218	3.6347	NOT
ENSG00000039560	RAI14	RAI14	4.36595	4.29069	4.29522	4.26797	4.45111	NOT
ENSG00000039600	SOX30	SOX30	5.31081	5.26018	5.29292	5.19093	5.40749	NOT
ENSG00000039650	PNKP	PNKP	7.73989	7.64642	7.58206	7.72208	7.84225	NOT
ENSG00000039987	BEST2	BEST2	5.95419	5.87403	5.91095	5.9359	5.99104	NOT
ENSG00000040199	PHLPP2	PHLPP2	5.83261	5.91872	6.0999	5.87168	6.13914	NOT
ENSG00000040275	SPDL1	SPDL1	7.17547	8.99691	7.73648	7.26376	6.74031	NOT
ENSG00000040341	STAU2	STAU2	5.68436	6.20549	6.04154	5.8921	5.9398	NOT
ENSG00000040487	PQLC2	PQLC2	7.08154	6.95938	7.09128	7.09466	7.13575	NOT
ENSG00000040531	CTNS	CTNS	6.10794	6.14048	6.31277	6.52688	6.60897	NOT
ENSG00000040608	RTN4R	RTN4R	7.18051	7.10612	7.10713	7.21253	7.20269	NOT
ENSG00000040633	PHF23	PHF23	7.06637	6.87941	7.07093	6.99185	6.79445	NOT
ENSG00000040731	CDH10	CDH10	3.91095	3.81651	3.86697	3.84806	3.8981	NOT
ENSG00000040933	INPP4A	INPP4A	5.91655	5.87272	5.98802	6.06864	7.03387	NOT
ENSG00000041353	RAB27B	RAB27B	4.0243	3.92208	3.96898	4.02913	4.06937	NOT
ENSG00000041357	PSMA4	PSMA4	8.92803	9.37048	9.20158	8.91547	8.78297	NOT
ENSG00000041515	MYO16	MYO16	4.92571	4.9056	4.89948	4.94175	4.95875	NOT
ENSG00000041802	LSG1	LSG1	7.59872	7.5542	7.58349	7.49244	7.29981	NOT
ENSG00000041880	PARP3	PARP3	6.52087	6.32428	6.55041	6.78562	6.45642	NOT
ENSG00000041982	TNC	TNC	5.33695	5.3117	5.3384	5.36754	5.38596	NOT
ENSG00000041988	THAP3	THAP3	6.90941	6.92894	6.84036	6.92257	6.93564	NOT
ENSG00000042062	FAM65C	FAM65C	5.94083	5.806	5.87825	5.9526	5.97958	NOT
ENSG00000042088	TDP1	TDP1	6.79264	7.20713	6.72077	6.75397	6.5727	NOT
ENSG00000042286	AIFM2	AIFM2	6.29451	6.29878	6.41965	6.36401	6.71517	NOT
ENSG00000042304	C2orf83	C2orf83	5.31381	5.21291	5.22553	5.20131	5.30498	NOT
ENSG00000042317	SPATA7	SPATA7	4.37951	4.31591	4.28735	4.44945	4.37377	NOT
ENSG00000042429	MED17	MED17	6.03503	6.06592	5.82094	6.20777	6.09914	NOT
ENSG00000042445	RETSAT	RETSAT	6.80747	6.48493	6.73658	6.70748	7.13465	NOT
ENSG00000042493	CAPG	CAPG	7.49679	6.73464	6.86231	7.46232	7.07568	YES
ENSG00000042753	AP2S1	AP2S1	7.04289	7.20193	7.16249	7.14199	7.206	NOT
ENSG00000042781	USH2A	USH2A	4.13484	4.06011	4.09576	4.14106	4.19836	NOT
ENSG00000042813	ZPBP	ZPBP	3.75735	3.69584	3.67775	3.71237	3.77864	NOT
ENSG00000042832	TG	TG	5.83447	5.89579	5.87521	5.80213	5.97846	NOT
ENSG00000042980	ADAM28	ADAM28	10.3895	8.2389	8.78637	10.0905	9.15399	NOT
ENSG00000043039	BARX2	BARX2	6.33606	6.28789	6.39812	6.42644	6.46196	NOT
ENSG00000043093	DCUN1D1	DCUN1D1	6.11576	6.75939	6.47696	6.2327	6.33723	NOT
ENSG00000043143	JADE2	JADE2	7.1443	7.26415	7.22005	7.26762	6.99633	NOT
ENSG00000043355	ZIC2	ZIC2	7.53553	7.42699	7.49885	7.45565	7.48943	NOT
ENSG00000043462	LCP2	LCP2	6.8656	5.94546	6.38161	7.53773	6.66403	NOT
ENSG00000043514	TRIT1	TRIT1	7.07233	6.6526	6.86357	6.94519	6.27357	NOT
ENSG00000043591	ADRB1	ADRB1	7.29516	7.23086	7.24632	7.22989	7.32259	NOT
ENSG00000044012	GUCA2B	GUCA2B	7.01296	6.87096	6.97135	6.9335	7.00638	NOT
ENSG00000044090	CUL7	CUL7	7.09966	6.85472	6.97686	7.13735	7.35094	NOT
ENSG00000044115	CTNNA1	CTNNA1	6.03983	5.64121	5.77835	5.94642	6.09823	NOT
ENSG00000044446	PHKA2	PHKA2	7.21636	7.11779	7.24558	7.29188	7.16404	NOT
ENSG00000044459	CNTLN	CNTLN	3.861	4.66962	4.53297	4.06339	4.06194	NOT
ENSG00000044524	EPHA3	EPHA3	4.03177	4.00518	4.03765	4.03727	4.06675	NOT
ENSG00000044574	HSPA5	HSPA5	10.0571	9.84933	10.8629	9.5262	11.9465	YES
ENSG00000046604	DSG2	DSG2	4.13399	3.9691	4.00924	4.11257	4.06666	NOT
ENSG00000046647	GEMIN8	GEMIN8	6.35573	6.0747	6.16594	5.9828	6.02319	NOT
ENSG00000046651	OFD1	OFD1	8.77164	8.76728	8.63939	8.82746	7.43743	NOT
ENSG00000046653	GPM6B	GPM6B	5.74905	5.61609	5.60281	5.738	5.54613	NOT
ENSG00000046774	MAGEC2	MAGEC2	4.83511	4.68409	4.80008	4.73521	4.80456	NOT
ENSG00000046889	PREX2	PREX2	3.83546	3.77611	3.75095	3.79591	3.86347	NOT
ENSG00000047056	WDR37	WDR37	6.6853	6.27759	6.42858	6.59037	6.33365	NOT
ENSG00000047188	YTHDC2	YTHDC2	8.13754	8.05411	8.0313	8.17444	7.52997	NOT
ENSG00000047230	CTPS2	CTPS2	6.41546	8.89671	8.41588	6.68227	7.2416	NOT
ENSG00000047249	ATP6V1H	ATP6V1H	6.92698	7.10503	6.97062	6.85471	6.72346	NOT
ENSG00000047315	POLR2B	POLR2B	9.62825	9.79725	9.55478	9.39734	9.29603	NOT
ENSG00000047346	FAM214A	FAM214A	8.32081	8.72296	8.52653	8.69942	9.30058	NOT
ENSG00000047365	ARAP2	ARAP2	5.98032	4.82955	4.64937	6.02211	4.82097	NOT
ENSG00000047410	TPR	TPR	9.12924	8.99764	8.88228	9.0968	8.71883	NOT
ENSG00000047457	CP	CP	3.94195	3.82677	3.90147	4.05011	4.01835	NOT
ENSG00000047578	KIAA0556	KIAA0556	6.06368	5.93049	5.9608	5.9443	6.07458	NOT
ENSG00000047579	DTNBP1	DTNBP1	7.72804	7.49662	7.37365	7.45421	7.31365	NOT
ENSG00000047617	ANO2	ANO2	5.07982	4.9941	5.05173	5.09641	5.07157	NOT
ENSG00000047621	C12orf4	C12orf4	7.18572	7.49253	7.52576	7.33567	7.92876	NOT
ENSG00000047634	SCML1	SCML1	5.70026	4.3025	4.20998	4.74465	4.13159	NOT
ENSG00000047644	WWC3	WWC3	7.12162	6.67868	6.83609	6.83976	6.76308	NOT
ENSG00000047648	ARHGAP6	ARHGAP6	5.55818	5.46443	5.50677	5.63001	5.7432	NOT
ENSG00000047662	FAM184B	FAM184B	7.13282	6.9857	7.01054	7.10836	7.09332	NOT
ENSG00000047849	MAP4	MAP4	7.09444	7.02566	7.03493	7.20714	7.13456	NOT
ENSG00000047932	GOPC	GOPC	8.46328	8.47071	8.15229	8.56821	8.2847	NOT
ENSG00000047936	ROS1	ROS1	2.99084	3.04025	2.93603	2.90297	3.01703	NOT
ENSG00000048028	USP28	USP28	7.22468	8.0778	7.50111	7.48577	7.28117	NOT
ENSG00000048052	HDAC9	HDAC9	6.43653	6.37359	6.8794	6.40766	6.54867	NOT
ENSG00000048140	TSPAN17	TSPAN17	7.24231	7.11373	7.2675	7.13788	7.38907	NOT
ENSG00000048162	NOP16	NOP16	8.39116	7.52423	8.24268	7.95475	7.24846	NOT
ENSG00000048342	CC2D2A	CC2D2A	4.5873	4.50615	4.5095	4.55858	4.58647	NOT
ENSG00000048392	RRM2B	RRM2B	7.05021	8.65534	7.6546	7.00839	6.90815	NOT
ENSG00000048405	ZNF800	ZNF800	8.15463	8.00168	8.07092	8.07952	8.05371	NOT
ENSG00000048462	TNFRSF17	TNFRSF17	6.9543	9.00173	8.57045	7.73498	11.0767	NOT
ENSG00000048471	SNX29	SNX29	8.02914	7.28802	8.02706	7.49278	7.36585	NOT
ENSG00000048540	LMO3	LMO3	4.9222	4.80768	4.85364	4.91539	4.89737	NOT
ENSG00000048544	MRPS10	MRPS10	9.77435	10.0771	9.82524	9.76027	9.62388	YES
ENSG00000048545	GUCA1A	GUCA1A	5.30909	5.27396	5.29444	5.20603	5.52526	NOT
ENSG00000048649	RSF1	RSF1	8.64365	8.46056	8.45521	8.58357	8.25413	NOT
ENSG00000048707	VPS13D	VPS13D	6.37083	6.08779	6.02857	6.64768	6.171	NOT
ENSG00000048740	CELF2	CELF2	8.15701	6.31158	6.07743	7.90993	6.69863	NOT
ENSG00000048828	FAM120A	FAM120A	7.433	7.65018	7.62976	7.43477	7.59732	NOT
ENSG00000048991	R3HDM1	R3HDM1	7.48356	8.24223	7.89991	7.54599	7.85018	NOT
ENSG00000049089	COL9A2	COL9A2	7.53035	7.43329	7.47102	7.47807	7.56048	NOT
ENSG00000049130	KITLG	KITLG	3.19373	3.12624	3.15234	3.26451	3.21246	NOT
ENSG00000049167	ERCC8	ERCC8	4.50438	4.56582	4.60062	4.44679	4.47604	NOT
ENSG00000049192	ADAMTS6	ADAMTS6	4.80597	4.30527	4.37723	4.99999	4.51104	NOT
ENSG00000049239	H6PD	H6PD	5.94897	5.83556	5.83628	5.90549	5.85579	NOT
ENSG00000049245	VAMP3	VAMP3	7.56832	7.53471	7.64504	7.58412	8.00296	NOT
ENSG00000049246	PER3	PER3	5.72641	5.54088	5.49455	5.60789	5.60694	NOT
ENSG00000049247	UTS2	UTS2	3.80461	3.67672	3.62067	3.73135	3.65006	NOT
ENSG00000049249	TNFRSF9	TNFRSF9	5.04712	5.08868	5.04556	5.14772	5.2096	NOT
ENSG00000049283	EPN3	EPN3	6.78614	6.75327	6.78384	6.82611	6.7708	NOT
ENSG00000049323	LTBP1	LTBP1	5.84974	6.75466	6.40024	5.86359	6.31284	NOT
ENSG00000049449	RCN1	RCN1	5.22573	5.04878	5.05359	5.21493	5.28949	NOT
ENSG00000049540	ELN	ELN	7.62869	7.50545	7.54265	7.55308	7.59841	NOT
ENSG00000049541	RFC2	RFC2	7.21048	8.26038	7.79102	6.9627	6.57566	YES
ENSG00000049618	ARID1B	ARID1B	7.21586	7.30971	7.27546	7.19272	7.05546	NOT
ENSG00000049656	CLPTM1L	CLPTM1L	6.93844	7.8493	7.6957	7.15001	8.75418	NOT
ENSG00000049759	NEDD4L	NEDD4L	4.92101	5.61256	6.18377	5.32747	5.47576	NOT
ENSG00000049768	FOXP3	FOXP3	6.57684	6.48476	6.54793	6.58734	6.58986	NOT
ENSG00000049769	PPP1R3F	PPP1R3F	6.90427	6.91133	6.87275	6.83877	7.0083	NOT
ENSG00000049860	HEXB	HEXB	6.82263	6.2698	6.23494	7.01716	7.29766	NOT
ENSG00000049883	PTCD2	PTCD2	5.37661	5.1492	5.3768	5.28855	5.04646	NOT
ENSG00000050030	KIAA2022	KIAA2022	5.09865	4.92812	4.97715	5.17946	5.02114	NOT
ENSG00000050130	JKAMP	JKAMP	7.87414	7.84313	7.92232	7.91682	8.20631	NOT
ENSG00000050165	DKK3	DKK3	6.35235	6.30758	6.3254	6.34011	6.25323	NOT
ENSG00000050327	ARHGEF5	ARHGEF5	7.01189	6.27782	6.48603	6.50072	6.72738	NOT
ENSG00000050344	NFE2L3	NFE2L3	6.37919	5.78531	6.28017	6.15209	6.49602	NOT
ENSG00000050393	MCUR1	MCUR1	6.63218	6.83757	6.65413	6.51164	7.26088	NOT
ENSG00000050405	LIMA1	LIMA1	5.81343	6.43536	6.92833	5.84347	5.78478	NOT
ENSG00000050426	LETMD1	LETMD1	7.19901	6.94138	6.97616	7.50284	6.85907	NOT
ENSG00000050438	SLC4A8	SLC4A8	5.98293	6.37333	6.63161	5.91815	5.8146	NOT
ENSG00000050555	LAMC3	LAMC3	6.95108	6.84565	6.90852	6.90113	6.92589	NOT
ENSG00000050628	PTGER3	PTGER3	4.92399	4.73984	4.87381	4.86989	4.88335	NOT
ENSG00000050730	TNIP3	TNIP3	4.23939	4.26777	4.23519	4.31529	4.39598	NOT
ENSG00000050748	MAPK9	MAPK9	7.24768	7.46717	7.35612	7.38956	7.31618	NOT
ENSG00000050767	COL23A1	COL23A1	7.46769	7.37113	7.38848	7.41415	7.54987	NOT
ENSG00000050820	BCAR1	BCAR1	7.32225	7.22702	7.2577	7.27638	7.31677	NOT
ENSG00000051009	FAM160A2	FAM160A2	7.03843	6.89289	6.95305	7.15325	6.89097	NOT
ENSG00000051108	HERPUD1	HERPUD1	9.02782	9.31374	9.59566	9.15702	11.3056	NOT
ENSG00000051128	HOMER3	HOMER3	7.01337	6.97638	7.01813	7.0117	7.05406	NOT
ENSG00000051180	RAD51	RAD51	4.97508	8.21714	6.87452	5.19542	5.51595	NOT
ENSG00000051341	POLQ	POLQ	4.83286	7.22632	6.10698	4.98616	5.62518	NOT
ENSG00000051382	PIK3CB	PIK3CB	5.88483	5.88712	5.89363	6.03982	6.06544	NOT
ENSG00000051523	CYBA	CYBA	7.81036	7.44732	7.76547	7.85818	7.76175	NOT
ENSG00000051596	THOC3	THOC3	5.65894	5.1249	5.30832	5.69181	5.99291	YES
ENSG00000051620	HEBP2	HEBP2	7.17978	7.16763	6.87258	7.25766	7.32155	NOT
ENSG00000051825	MPHOSPH9	MPHOSPH9	5.96244	7.29112	6.68452	5.9319	6.72146	NOT
ENSG00000052126	PLEKHA5	PLEKHA5	4.26322	4.34954	4.2964	4.34381	4.40763	NOT
ENSG00000052344	PRSS8	PRSS8	6.65295	6.54766	6.56823	6.63964	6.61634	NOT
ENSG00000052723	SIKE1	SIKE1	7.36748	7.46822	7.27311	7.2571	7.44534	NOT
ENSG00000052749	RRP12	RRP12	6.85765	6.59768	6.84819	6.70896	6.72702	NOT
ENSG00000052795	FNIP2	FNIP2	4.68278	4.66787	4.64655	4.69129	4.71313	NOT
ENSG00000052802	MSMO1	MSMO1	7.00274	6.44916	6.80459	6.9714	6.53858	NOT
ENSG00000052841	TTC17	TTC17	7.89374	7.4413	7.93659	7.92498	7.75715	NOT
ENSG00000052850	ALX4	ALX4	7.32359	7.2606	7.25195	7.24492	7.28693	NOT
ENSG00000053108	FSTL4	FSTL4	5.84701	5.70035	5.72294	5.76171	5.84317	NOT
ENSG00000053254	FOXN3	FOXN3	7.68845	7.60979	7.93412	7.54999	7.64931	NOT
ENSG00000053328	METTL24	METTL24	4.99408	5.01567	5.06575	5.02453	5.13913	NOT
ENSG00000053371	AKR7A2	AKR7A2	7.49821	7.56066	7.40094	7.46441	7.56958	NOT
ENSG00000053372	MRTO4	MRTO4	7.4274	7.44903	7.56953	7.37901	7.15368	NOT
ENSG00000053438	NNAT	NNAT	6.17055	6.20562	6.01063	6.11755	6.17811	NOT
ENSG00000053501	USE1	USE1	8.05241	7.98788	8.0993	8.09662	8.00896	NOT
ENSG00000053524	MCF2L2	MCF2L2	5.15784	5.02908	5.07928	5.05959	5.1585	NOT
ENSG00000053702	NRIP2	NRIP2	7.07812	6.88233	7.07275	7.14162	7.21452	NOT
ENSG00000053747	LAMA3	LAMA3	5.11744	5.03423	5.05267	5.11043	5.15125	NOT
ENSG00000053770	AP5M1	AP5M1	5.50465	5.75562	5.54358	5.60624	5.63606	NOT
ENSG00000053900	ANAPC4	ANAPC4	6.42017	6.20819	6.25851	6.68996	6.20176	NOT
ENSG00000053918	KCNQ1	KCNQ1	6.96619	6.80317	6.81418	6.9994	6.93296	NOT
ENSG00000054116	TRAPPC3	TRAPPC3	7.63041	7.96447	7.62456	7.96828	8.06122	NOT
ENSG00000054118	THRAP3	THRAP3	9.46425	9.86228	9.40394	9.32727	9.22666	NOT
ENSG00000054148	PHPT1	PHPT1	7.27968	7.41011	7.41297	7.30299	7.6655	NOT
ENSG00000054179	ENTPD2	ENTPD2	7.276	7.17548	7.21561	7.22057	7.24218	NOT
ENSG00000054219	LY75	LY75	5.96493	6.45922	6.34391	5.9703	6.53595	NOT
ENSG00000054267	ARID4B	ARID4B	8.78405	8.80605	8.92114	8.83378	8.04027	NOT
ENSG00000054277	OPN3	OPN3	7.50091	6.1276	6.33087	7.12911	6.39914	NOT
ENSG00000054282	SDCCAG8	SDCCAG8	7.11832	6.71506	6.79321	7.02927	6.81741	NOT
ENSG00000054356	PTPRN	PTPRN	6.38188	6.28912	6.34842	6.38388	6.38369	NOT
ENSG00000054392	HHAT	HHAT	6.06471	5.91781	5.84275	6.21673	6.02914	NOT
ENSG00000054523	KIF1B	KIF1B	5.3547	5.17723	5.13781	5.56297	5.67969	NOT
ENSG00000054598	FOXC1	FOXC1	7.23281	7.23296	7.26883	7.15075	7.37752	NOT
ENSG00000054611	TBC1D22A	TBC1D22A	8.8509	8.64236	9.0707	8.87215	8.49499	NOT
ENSG00000054654	SYNE2	SYNE2	5.85742	8.9174	8.62669	6.49046	8.53874	NOT
ENSG00000054690	PLEKHH1	PLEKHH1	5.38686	5.29853	5.36792	5.3814	5.46679	NOT
ENSG00000054793	ATP9A	ATP9A	5.64482	5.6705	5.59189	5.65569	5.71715	NOT
ENSG00000054796	SPO11	SPO11	3.2918	3.26137	3.25579	3.30416	3.40572	NOT
ENSG00000054803	CBLN4	CBLN4	4.95524	4.87153	4.89289	4.91593	4.95347	NOT
ENSG00000054938	CHRDL2	CHRDL2	6.6646	6.58628	6.61181	6.65501	6.69598	NOT
ENSG00000054965	FAM168A	FAM168A	7.47593	7.27286	7.43216	7.52017	7.29135	NOT
ENSG00000054967	RELT	RELT	6.82736	6.70753	6.87669	6.81771	6.84756	NOT
ENSG00000054983	GALC	GALC	5.97126	5.7954	5.93443	6.04539	6.27126	NOT
ENSG00000055044	NOP58	NOP58	9.32632	9.48379	9.48007	9.40106	9.14948	NOT
ENSG00000055070	SZRD1	SZRD1	8.16316	8.03514	8.03935	7.893	7.75697	NOT
ENSG00000055118	KCNH2	KCNH2	7.34944	7.25488	7.27524	7.27777	7.31505	NOT
ENSG00000055130	CUL1	CUL1	8.89091	9.08537	9.02354	8.90787	9.01562	NOT
ENSG00000055147	FAM114A2	FAM114A2	6.01626	6.22526	5.91147	5.89175	6.41598	YES
ENSG00000055163	CYFIP2	CYFIP2	8.68901	8.57263	8.74823	8.57972	7.93697	YES
ENSG00000055208	TAB2	TAB2	8.29951	8.26271	8.03681	8.49227	8.07796	NOT
ENSG00000055211	GINM1	GINM1	7.95223	8.56555	8.24259	8.3371	8.19776	NOT
ENSG00000055332	EIF2AK2	EIF2AK2	6.80088	6.73195	6.64937	6.8816	6.76943	NOT
ENSG00000055483	USP36	USP36	7.35112	7.0193	7.24908	7.36773	7.32149	NOT
ENSG00000055609	KMT2C	KMT2C	7.79105	7.76801	7.66174	7.78269	7.8781	NOT
ENSG00000055732	MCOLN3	MCOLN3	4.33874	4.35195	4.30485	4.29848	4.40634	NOT
ENSG00000055917	PUM2	PUM2	8.45588	8.84867	8.62308	8.6096	8.50968	NOT
ENSG00000055950	MRPL43	MRPL43	7.4307	7.53389	7.53134	7.44256	7.58161	YES
ENSG00000055955	ITIH4	ITIH4	6.13497	6.25119	5.99633	6.39271	6.57472	NOT
ENSG00000055957	ITIH1	ITIH1	5.79811	5.73769	5.75734	5.76477	5.8804	NOT
ENSG00000056050	HPF1	HPF1	7.14323	7.47447	7.10507	7.06029	7.01666	NOT
ENSG00000056097	ZFR	ZFR	7.93788	8.15508	7.84767	7.93975	7.69762	NOT
ENSG00000056277	ZNF280C	ZNF280C	6.02991	6.72973	6.90948	6.18149	6.16263	NOT
ENSG00000056291	NPFFR2	NPFFR2	3.72032	3.58948	3.71509	3.66594	3.85909	NOT
ENSG00000056487	PHF21B	PHF21B	6.79049	6.70378	6.7178	6.73997	6.77483	NOT
ENSG00000056558	TRAF1	TRAF1	6.08781	6.42372	6.69207	6.33846	6.19898	NOT
ENSG00000056586	RC3H2	RC3H2	6.84068	7.89274	7.93906	6.9281	6.89875	NOT
ENSG00000056736	IL17RB	IL17RB	5.22601	5.71006	5.38461	5.25096	5.92299	NOT
ENSG00000056972	TRAF3IP2	TRAF3IP2	7.22229	7.06432	7.12946	7.10037	7.03775	NOT
ENSG00000056998	GYG2	GYG2	5.28208	5.28394	5.31059	5.30843	5.38303	NOT
ENSG00000057019	DCBLD2	DCBLD2	4.36774	4.33511	4.2582	4.22849	4.4831	NOT
ENSG00000057149	SERPINB3	SERPINB3	3.71219	3.50452	3.60765	3.67158	3.70664	NOT
ENSG00000057252	SOAT1	SOAT1	6.90746	6.63423	6.67492	7.06596	6.91694	NOT
ENSG00000057294	PKP2	PKP2	5.1085	5.08874	5.09008	5.18089	5.19467	NOT
ENSG00000057468	MSH4	MSH4	2.84428	2.78198	2.85094	2.84601	2.92756	NOT
ENSG00000057593	F7	F7	6.9439	6.83342	6.90895	6.89973	6.91658	NOT
ENSG00000057608	GDI2	GDI2	10.0916	10.2621	10.2569	9.86221	9.63189	YES
ENSG00000057657	PRDM1	PRDM1	6.63637	6.91686	7.81625	7.24126	10.7771	NOT
ENSG00000057663	ATG5	ATG5	7.31255	7.21472	7.20833	6.96842	7.35421	NOT
ENSG00000057704	TMCC3	TMCC3	6.35415	6.11042	6.26497	6.34096	6.30966	NOT
ENSG00000057757	PITHD1	PITHD1	7.64818	7.76933	7.4321	7.72946	7.39373	NOT
ENSG00000057935	MTA3	MTA3	6.13805	7.47236	7.1646	6.18993	6.44386	NOT
ENSG00000058056	USP13	USP13	6.00357	6.94336	6.55032	6.23016	5.95888	NOT
ENSG00000058063	ATP11B	ATP11B	7.23102	7.05445	7.12046	7.17142	7.22762	NOT
ENSG00000058085	LAMC2	LAMC2	5.37388	5.2055	5.26845	5.28959	5.38194	NOT
ENSG00000058091	CDK14	CDK14	8.34271	8.20866	8.03216	8.16381	8.15694	NOT
ENSG00000058262	SEC61A1	SEC61A1	7.71465	7.79619	7.89419	7.69727	9.56387	NOT
ENSG00000058272	PPP1R12A	PPP1R12A	8.19457	8.44043	8.35841	8.12511	7.71333	NOT
ENSG00000058335	RASGRF1	RASGRF1	5.89354	6.08454	6.3257	6.23571	6.0332	NOT
ENSG00000058404	CAMK2B	CAMK2B	6.92367	7.08483	7.41701	6.87821	6.93635	NOT
ENSG00000058453	CROCC	CROCC	7.02074	6.92872	6.95342	6.97871	7.01106	NOT
ENSG00000058600	POLR3E	POLR3E	7.76945	7.39736	7.64935	7.59618	7.93226	NOT
ENSG00000058668	ATP2B4	ATP2B4	5.98448	5.91237	5.88661	6.83658	6.75885	NOT
ENSG00000058673	ZC3H11A	ZC3H11A	6.95679	6.77635	6.84719	7.03159	7.09216	NOT
ENSG00000058729	RIOK2	RIOK2	7.72168	7.24057	7.24101	7.47097	7.77445	NOT
ENSG00000058799	YIPF1	YIPF1	6.81674	7.20705	6.87252	6.5643	7.99023	NOT
ENSG00000058804	NDC1	NDC1	6.82216	8.87064	7.96585	6.56974	6.7207	NOT
ENSG00000058866	DGKG	DGKG	6.04576	6.1578	6.62394	6.46228	6.15839	NOT
ENSG00000059122	FLYWCH1	FLYWCH1	7.40762	7.14351	7.178	7.36062	7.36372	NOT
ENSG00000059145	UNKL	UNKL	6.91103	6.83927	6.7934	6.87254	6.993	NOT
ENSG00000059377	TBXAS1	TBXAS1	5.49552	5.44214	5.44906	5.72679	5.73226	NOT
ENSG00000059378	PARP12	PARP12	6.93166	6.49598	6.45109	7.06559	6.51313	NOT
ENSG00000059573	ALDH18A1	ALDH18A1	7.10013	7.78342	8.01695	7.35903	8.04944	NOT
ENSG00000059588	TARBP1	TARBP1	6.61649	6.36824	6.69702	7.18534	6.4147	NOT
ENSG00000059691	GATB	GATB	5.78024	5.85135	5.89106	5.74	5.66905	NOT
ENSG00000059728	MXD1	MXD1	6.91975	6.44016	6.41697	6.73348	7.12943	NOT
ENSG00000059758	CDK17	CDK17	7.34597	7.45975	7.59444	7.13842	8.05289	NOT
ENSG00000059769	DNAJC25	DNAJC25	8.12159	8.33397	8.02491	7.98711	7.85451	NOT
ENSG00000059804	SLC2A3	SLC2A3	9.30679	7.10519	8.34803	9.14485	8.22729	NOT
ENSG00000059915	PSD	PSD	6.77315	6.67984	6.72693	6.79634	6.75339	NOT
ENSG00000060069	CTDP1	CTDP1	6.65794	6.7113	6.67066	6.66166	6.76783	NOT
ENSG00000060138	YBX3	YBX3	5.88346	4.40265	4.36129	4.64176	4.67881	YES
ENSG00000060140	STYK1	STYK1	4.5277	4.6263	4.55317	4.61796	4.56127	NOT
ENSG00000060237	WNK1	WNK1	7.68271	8.00146	8.05179	7.94288	7.68971	NOT
ENSG00000060303	RPS17P5	RPS17P5	3.0167	3.2483	2.77127	3.12589	2.86315	NOT
ENSG00000060339	CCAR1	CCAR1	9.25359	9.4455	9.37735	9.18652	9.06184	NOT
ENSG00000060491	OGFR	OGFR	8.18484	8.06673	8.17327	8.14768	8.21993	NOT
ENSG00000060558	GNA15	GNA15	5.71164	5.613	5.69234	5.65068	5.69092	NOT
ENSG00000060566	CREB3L3	CREB3L3	6.20663	6.16619	6.10465	6.236	6.23679	NOT
ENSG00000060642	PIGV	PIGV	6.43473	6.50028	6.53534	6.34536	6.42053	NOT
ENSG00000060656	PTPRU	PTPRU	6.15439	6.02114	6.09122	6.11055	6.14072	NOT
ENSG00000060688	SNRNP40	SNRNP40	6.15977	6.43173	6.29144	6.11886	5.95362	YES
ENSG00000060709	RIMBP2	RIMBP2	6.13244	6.10798	6.11165	6.13193	6.16697	NOT
ENSG00000060718	COL11A1	COL11A1	5.44799	5.36379	5.38799	5.38994	5.51351	YES
ENSG00000060749	QSER1	QSER1	5.96351	6.43018	6.38975	5.98598	6.34767	NOT
ENSG00000060762	MPC1	MPC1	7.3814	7.64217	7.22967	7.64906	8.77238	NOT
ENSG00000060971	ACAA1	ACAA1	7.02696	6.95389	7.08587	7.01665	7.1237	YES
ENSG00000060982	BCAT1	BCAT1	6.45498	7.92479	7.84059	6.62619	6.53827	NOT
ENSG00000061273	HDAC7	HDAC7	7.34359	7.61849	7.56165	7.3712	7.48019	NOT
ENSG00000061337	LZTS1	LZTS1	6.7226	6.74128	6.74608	6.76909	6.81306	NOT
ENSG00000061455	PRDM6	PRDM6	6.60329	6.48216	6.51164	6.52908	6.56252	NOT
ENSG00000061492	WNT8A	WNT8A	5.05014	4.86	4.88614	4.9122	4.91996	NOT
ENSG00000061656	SPAG4	SPAG4	6.62995	6.57949	6.58919	6.57888	7.69791	NOT
ENSG00000061676	NCKAP1	NCKAP1	3.77116	3.85691	3.81832	3.82602	3.89805	NOT
ENSG00000061794	MRPS35	MRPS35	7.61481	7.66366	7.89242	7.34768	7.13199	NOT
ENSG00000061918	GUCY1B3	GUCY1B3	4.74783	4.69724	4.75131	4.74642	4.85718	NOT
ENSG00000061936	SFSWAP	SFSWAP	8.9237	8.50411	8.59399	8.66298	8.49006	NOT
ENSG00000061938	TNK2	TNK2	7.42133	7.27344	7.28297	7.384	7.47298	NOT
ENSG00000061987	MON2	MON2	7.42125	7.09177	7.27032	7.513	8.16346	NOT
ENSG00000062038	CDH3	CDH3	5.8383	5.8023	5.80382	5.81096	5.88396	NOT
ENSG00000062096	ARSF	ARSF	4.80826	4.77678	4.80041	4.80857	4.86458	NOT
ENSG00000062194	GPBP1	GPBP1	9.62828	9.81444	9.54846	9.70879	9.30531	NOT
ENSG00000062282	DGAT2	DGAT2	6.77563	6.63037	6.69934	6.79406	6.73786	NOT
ENSG00000062370	ZNF112	ZNF112	3.53119	2.99962	3.07649	3.09568	3.10427	NOT
ENSG00000062485	CS	CS	8.78821	8.69441	8.69393	8.66419	8.43102	NOT
ENSG00000062524	LTK	LTK	6.31172	6.24699	6.25669	6.27995	6.34198	NOT
ENSG00000062598	ELMO2	ELMO2	6.63762	6.98315	7.11875	6.81386	7.36029	NOT
ENSG00000062650	WAPL	WAPL	8.51414	9.08808	9.07967	8.5684	8.5042	NOT
ENSG00000062716	VMP1	VMP1	8.55573	8.50687	8.70531	8.73444	8.7338	NOT
ENSG00000062725	APPBP2	APPBP2	7.22185	7.00145	7.08633	7.05775	6.83844	NOT
ENSG00000062822	POLD1	POLD1	7.03607	7.12819	7.12798	7.00594	7.02232	YES
ENSG00000063015	SEZ6	SEZ6	6.33228	6.18017	6.25896	6.27639	6.27498	NOT
ENSG00000063046	EIF4B	EIF4B	7.00206	6.5493	6.95663	7.04007	6.76039	NOT
ENSG00000063127	SLC6A16	SLC6A16	7.04754	7.6456	7.58517	7.38618	7.0012	NOT
ENSG00000063176	SPHK2	SPHK2	7.04995	7.01251	7.03825	7.05677	7.03182	NOT
ENSG00000063177	RPL18	RPL18	8.17215	7.823	7.86446	8.1331	7.87301	YES
ENSG00000063180	CA11	CA11	7.38885	7.04814	7.04231	7.30061	7.23388	NOT
ENSG00000063241	ISOC2	ISOC2	7.07324	6.95097	6.95163	7.03453	7.18441	NOT
ENSG00000063244	U2AF2	U2AF2	7.60117	7.70073	7.70079	7.54239	7.49976	YES
ENSG00000063245	EPN1	EPN1	7.24978	7.27575	7.36265	7.19293	7.09463	NOT
ENSG00000063322	MED29	MED29	6.54645	6.55808	6.73441	6.44621	6.46748	NOT
ENSG00000063438	AHRR	AHRR	6.82419	6.66526	6.69457	6.70085	6.8537	NOT
ENSG00000063515	GSC2	GSC2	7.27593	7.3184	7.23235	7.24139	7.37101	NOT
ENSG00000063587	ZNF275	ZNF275	6.57339	6.4089	6.38967	6.53153	6.83577	NOT
ENSG00000063601	MTMR1	MTMR1	7.91275	8.18109	8.00369	7.95107	7.87545	NOT
ENSG00000063660	GPC1	GPC1	7.21012	7.11052	7.14847	7.13496	7.21746	NOT
ENSG00000063761	ADCK1	ADCK1	5.61256	5.43796	5.63605	5.45707	5.65697	NOT
ENSG00000063854	HAGH	HAGH	7.88277	7.95908	7.84896	7.91506	8.25777	NOT
ENSG00000063978	RNF4	RNF4	8.01633	7.99072	7.92488	7.97368	7.92621	NOT
ENSG00000064012	CASP8	CASP8	7.84234	7.30502	7.12007	8.1843	7.66851	NOT
ENSG00000064042	LIMCH1	LIMCH1	4.93607	4.85217	4.86055	4.91774	4.99965	NOT
ENSG00000064102	INTS13	INTS13	6.84536	7.20689	7.22686	7.06022	7.00687	NOT
ENSG00000064115	TM7SF3	TM7SF3	7.33097	7.25892	7.38654	7.36877	7.48764	NOT
ENSG00000064195	DLX3	DLX3	5.97446	5.79219	5.88078	5.8932	5.85117	NOT
ENSG00000064199	SPA17	SPA17	5.05643	6.54287	5.42788	4.96978	5.08258	NOT
ENSG00000064201	TSPAN32	TSPAN32	6.96184	6.69944	6.7735	6.87476	6.8697	NOT
ENSG00000064205	WISP2	WISP2	7.2569	7.16012	7.06629	7.19235	7.23019	NOT
ENSG00000064218	DMRT3	DMRT3	5.87027	5.6875	5.74275	5.82157	5.95919	NOT
ENSG00000064225	ST3GAL6	ST3GAL6	3.8193	3.77692	3.78988	3.7959	4.28526	NOT
ENSG00000064270	ATP2C2	ATP2C2	5.88948	5.77821	5.82575	5.86408	5.89689	NOT
ENSG00000064300	NGFR	NGFR	6.14881	6.1261	6.09475	6.27841	6.16376	NOT
ENSG00000064309	CDON	CDON	4.38466	4.33274	4.34384	4.35892	4.44253	NOT
ENSG00000064313	TAF2	TAF2	7.69206	8.08839	8.1092	7.51645	7.43529	NOT
ENSG00000064393	HIPK2	HIPK2	6.83113	6.89321	6.54623	7.24696	7.8831	NOT
ENSG00000064419	TNPO3	TNPO3	7.45669	7.8988	7.55788	7.57277	7.24115	NOT
ENSG00000064490	RFXANK	RFXANK	6.97839	7.30335	7.30661	7.08716	7.01351	NOT
ENSG00000064545	TMEM161A	TMEM161A	7.29259	7.37612	7.7352	7.33422	7.56719	NOT
ENSG00000064547	LPAR2	LPAR2	7.24767	7.26049	7.29181	7.38363	7.20158	NOT
ENSG00000064601	CTSA	CTSA	7.83616	7.52015	7.70536	8.66052	8.2563	NOT
ENSG00000064607	SUGP2	SUGP2	7.48235	8.08057	7.87358	7.61343	7.52631	NOT
ENSG00000064651	SLC12A2	SLC12A2	7.57095	7.72225	8.05169	7.09303	7.0303	NOT
ENSG00000064652	SNX24	SNX24	4.2335	4.70935	4.2195	4.42693	4.25326	NOT
ENSG00000064655	EYA2	EYA2	5.90488	6.0724	6.25474	6.18287	6.18611	NOT
ENSG00000064666	CNN2	CNN2	9.65538	9.44961	9.69464	9.40118	8.50728	NOT
ENSG00000064687	ABCA7	ABCA7	7.39215	7.39265	7.44469	7.37564	7.57774	NOT
ENSG00000064692	SNCAIP	SNCAIP	5.3464	5.2082	5.30292	5.30361	5.40181	NOT
ENSG00000064703	DDX20	DDX20	6.0831	5.95612	5.95576	6.06549	5.53726	NOT
ENSG00000064726	BTBD1	BTBD1	7.86885	8.3057	8.23541	7.88823	7.93613	NOT
ENSG00000064763	FAR2	FAR2	5.14759	5.21485	5.16168	5.13764	5.44053	NOT
ENSG00000064787	BCAS1	BCAS1	5.62613	5.83882	5.89337	5.80612	5.84426	NOT
ENSG00000064835	POU1F1	POU1F1	3.75797	3.80356	3.75636	3.80194	3.90774	NOT
ENSG00000064886	CHI3L2	CHI3L2	7.97108	6.16118	6.22703	7.31395	5.99841	NOT
ENSG00000064932	SBNO2	SBNO2	6.84056	6.79066	6.79559	6.83081	6.94987	NOT
ENSG00000064933	PMS1	PMS1	6.39504	6.47608	6.24965	6.43825	6.15105	NOT
ENSG00000064961	HMG20B	HMG20B	6.85755	6.91315	6.97697	6.8461	7.11339	NOT
ENSG00000064989	CALCRL	CALCRL	3.48894	3.39708	3.45343	3.41455	3.60947	NOT
ENSG00000064995	TAF11	TAF11	8.08396	8.22799	8.18732	8.18937	7.68948	NOT
ENSG00000064999	ANKS1A	ANKS1A	6.70755	6.79241	6.68181	6.75377	6.85914	NOT
ENSG00000065000	AP3D1	AP3D1	7.63464	7.69202	7.65767	7.62575	8.14362	NOT
ENSG00000065029	ZNF76	ZNF76	7.54963	7.29974	7.34588	7.54778	7.40033	NOT
ENSG00000065054	SLC9A3R2	SLC9A3R2	7.54189	7.44966	7.50598	7.53738	7.59019	NOT
ENSG00000065057	NTHL1	NTHL1	6.43752	6.28378	6.39794	6.39562	6.52184	NOT
ENSG00000065060	UHRF1BP1	UHRF1BP1	5.8999	6.18232	6.0117	5.8468	6.186	NOT
ENSG00000065135	GNAI3	GNAI3	9.43539	9.79789	9.68373	9.24085	9.03871	NOT
ENSG00000065150	IPO5	IPO5	7.54439	8.20432	8.16082	7.35024	7.6984	NOT
ENSG00000065154	OAT	OAT	6.38146	6.39868	6.54085	6.41527	6.81174	NOT
ENSG00000065183	WDR3	WDR3	6.50955	6.15622	6.53311	6.42355	5.88653	NOT
ENSG00000065243	PKN2	PKN2	7.28973	7.32172	7.23671	7.48295	7.11588	NOT
ENSG00000065268	WDR18	WDR18	7.17163	7.17271	7.0842	7.06353	7.20118	NOT
ENSG00000065308	TRAM2	TRAM2	6.39262	7.1202	6.42047	6.75785	9.20293	NOT
ENSG00000065320	NTN1	NTN1	7.29521	7.17046	7.17054	7.13069	7.14525	NOT
ENSG00000065325	GLP2R	GLP2R	4.98276	4.86032	4.96367	4.95097	4.91544	NOT
ENSG00000065328	MCM10	MCM10	5.1026	6.84492	6.27186	5.0922	5.26148	NOT
ENSG00000065357	DGKA	DGKA	8.54837	7.56653	7.60057	8.7718	7.64775	NOT
ENSG00000065361	ERBB3	ERBB3	5.15741	5.13508	5.12389	5.15342	5.16489	NOT
ENSG00000065371	ROPN1	ROPN1	3.99502	3.7065	3.88594	3.77784	4.1378	NOT
ENSG00000065413	ANKRD44	ANKRD44	8.35859	7.53082	7.27025	8.45184	7.42548	NOT
ENSG00000065427	KARS	KARS	8.61785	8.89046	8.81547	8.74101	8.76649	NOT
ENSG00000065457	ADAT1	ADAT1	5.86813	6.7492	6.36401	5.95846	6.22165	NOT
ENSG00000065485	PDIA5	PDIA5	6.38264	6.30404	6.40166	6.28666	8.105	NOT
ENSG00000065491	TBC1D22B	TBC1D22B	6.02809	6.40858	6.37889	6.1858	5.97143	NOT
ENSG00000065518	NDUFB4	NDUFB4	8.14247	8.3954	7.94215	7.97899	8.61954	NOT
ENSG00000065526	SPEN	SPEN	8.1074	8.21538	8.48297	7.95117	8.01418	NOT
ENSG00000065534	MYLK	MYLK	6.24628	6.16389	6.20679	6.14857	6.21929	NOT
ENSG00000065548	ZC3H15	ZC3H15	9.47458	9.5571	9.56926	9.55219	9.35427	NOT
ENSG00000065559	MAP2K4	MAP2K4	6.92814	7.19839	7.09498	7.01106	7.21845	NOT
ENSG00000065600	TMEM206	TMEM206	7.30457	7.28464	7.44029	7.03081	7.27906	NOT
ENSG00000065609	SNAP91	SNAP91	5.55359	5.4939	5.49789	5.4772	5.53283	YES
ENSG00000065613	SLK	SLK	8.24682	7.65113	7.66466	8.16891	7.8681	NOT
ENSG00000065615	CYB5R4	CYB5R4	6.89771	6.96372	6.84407	7.06416	6.51022	NOT
ENSG00000065618	COL17A1	COL17A1	6.45264	6.36642	6.40846	6.44039	6.52526	NOT
ENSG00000065621	GSTO2	GSTO2	5.96092	5.90302	5.92939	5.99567	6.11945	NOT
ENSG00000065665	SEC61A2	SEC61A2	6.29838	6.45961	6.23024	6.31739	6.31676	NOT
ENSG00000065675	PRKCQ	PRKCQ	4.58016	4.43056	4.44161	4.75162	4.57374	NOT
ENSG00000065717	TLE2	TLE2	6.88733	6.75793	6.80625	6.87895	6.91241	NOT
ENSG00000065802	ASB1	ASB1	7.3497	7.2287	7.2887	7.19543	7.12368	NOT
ENSG00000065809	FAM107B	FAM107B	8.44499	9.26388	8.72457	8.53243	8.21477	NOT
ENSG00000065833	ME1	ME1	3.58658	3.5188	3.56016	3.52742	3.7618	NOT
ENSG00000065882	TBC1D1	TBC1D1	7.35113	8.11595	7.44655	6.97042	7.60072	NOT
ENSG00000065883	CDK13	CDK13	7.64711	8.37945	7.73923	7.72229	7.54232	NOT
ENSG00000065911	MTHFD2	MTHFD2	7.95338	9.00688	8.96277	7.88409	8.86326	NOT
ENSG00000065923	SLC9A7	SLC9A7	7.22954	8.13402	7.78819	6.88435	6.52535	NOT
ENSG00000065970	FOXJ2	FOXJ2	6.95413	6.47728	6.6499	6.75965	6.92091	NOT
ENSG00000065978	YBX1	YBX1	7.47993	7.42978	7.46243	7.39418	7.50559	YES
ENSG00000065989	PDE4A	PDE4A	6.93884	6.86144	6.88848	6.9275	7.01683	NOT
ENSG00000066027	PPP2R5A	PPP2R5A	6.67825	6.29348	6.22735	6.70595	6.10183	NOT
ENSG00000066032	CTNNA2	CTNNA2	4.8938	4.86076	4.88126	4.84058	4.94841	NOT
ENSG00000066044	ELAVL1	ELAVL1	6.93359	7.33241	7.11833	6.86157	6.89064	YES
ENSG00000066056	TIE1	TIE1	5.88963	5.80779	5.87581	5.84567	5.894	NOT
ENSG00000066084	DIP2B	DIP2B	7.71636	6.58329	6.73223	7.41602	6.97098	NOT
ENSG00000066117	SMARCD1	SMARCD1	7.99499	8.62609	8.417	8.39575	8.16145	NOT
ENSG00000066135	KDM4A	KDM4A	7.09974	7.06029	7.33738	7.16041	7.34152	NOT
ENSG00000066136	NFYC	NFYC	8.02985	8.10766	8.02116	7.95108	7.99362	NOT
ENSG00000066185	ZMYND12	ZMYND12	4.93172	4.92003	4.92958	4.9453	4.96528	NOT
ENSG00000066230	SLC9A3	SLC9A3	6.51983	6.53419	6.5451	6.49271	6.53846	NOT
ENSG00000066248	NGEF	NGEF	6.57729	6.45911	6.4862	6.523	6.64	NOT
ENSG00000066279	ASPM	ASPM	4.44004	8.43314	5.92347	4.64999	5.24991	NOT
ENSG00000066294	CD84	CD84	6.57724	6.55787	6.26363	6.40649	5.49773	NOT
ENSG00000066322	ELOVL1	ELOVL1	7.64012	7.81148	7.7156	7.74721	7.44941	NOT
ENSG00000066336	SPI1	SPI1	7.49877	7.83449	7.88333	7.54364	7.40034	NOT
ENSG00000066379	ZNRD1	ZNRD1	6.93247	6.76463	6.76856	6.89136	6.57494	NOT
ENSG00000066382	MPPED2	MPPED2	4.58012	4.46635	4.52544	4.59365	4.61539	NOT
ENSG00000066405	CLDN18	CLDN18	5.75984	5.6939	5.81903	5.75807	5.9103	NOT
ENSG00000066422	ZBTB11	ZBTB11	7.02966	7.0066	7.06531	7.34693	7.06239	NOT
ENSG00000066427	ATXN3	ATXN3	8.27079	8.40418	8.33499	8.49706	7.87355	NOT
ENSG00000066455	GOLGA5	GOLGA5	7.46555	7.63374	7.55687	7.35706	8.8062	NOT
ENSG00000066468	FGFR2	FGFR2	5.02685	5.01575	5.00846	5.06976	5.06285	NOT
ENSG00000066557	LRRC40	LRRC40	6.18075	6.93271	6.74978	6.15973	5.91302	NOT
ENSG00000066583	ISOC1	ISOC1	6.73181	6.8869	6.88264	6.87211	7.52033	NOT
ENSG00000066629	EML1	EML1	4.48067	4.46255	4.44631	4.51906	4.46187	NOT
ENSG00000066651	TRMT11	TRMT11	6.22917	6.11288	6.21382	6.40167	6.02663	NOT
ENSG00000066654	THUMPD1	THUMPD1	6.6246	6.29418	6.34976	6.44957	6.05749	NOT
ENSG00000066697	MSANTD3	MSANTD3	7.1391	7.29583	7.29134	7.47	7.75204	NOT
ENSG00000066735	KIF26A	KIF26A	7.32255	7.27982	7.30502	7.26251	7.3679	NOT
ENSG00000066739	ATG2B	ATG2B	6.65678	6.7046	6.73196	6.41784	7.03317	NOT
ENSG00000066777	ARFGEF1	ARFGEF1	7.35034	7.43966	7.51098	7.49944	7.30362	NOT
ENSG00000066813	ACSM2B	ACSM2B	4.6955	4.79101	4.66171	4.75302	4.73485	NOT
ENSG00000066827	ZFAT	ZFAT	6.63184	6.98422	7.03251	6.81146	7.23743	NOT
ENSG00000066855	MTFR1	MTFR1	6.32839	6.20668	6.6123	6.22659	6.75161	NOT
ENSG00000066923	STAG3	STAG3	7.53316	7.45366	7.21985	7.09138	7.05202	NOT
ENSG00000066926	FECH	FECH	5.8865	5.67517	5.6319	5.78144	6.26027	NOT
ENSG00000066933	MYO9A	MYO9A	6.03278	7.09373	7.21601	5.9698	5.71344	NOT
ENSG00000067048	DDX3Y	DDX3Y	7.55295	7.01032	7.1531	7.54256	7.43084	NOT
ENSG00000067057	PFKP	PFKP	7.33287	7.19651	7.09759	7.32517	6.85603	NOT
ENSG00000067064	IDI1	IDI1	7.52973	7.32299	7.28016	7.39035	7.11421	NOT
ENSG00000067066	SP100	SP100	9.10915	7.96235	7.99156	8.89256	7.56569	NOT
ENSG00000067082	KLF6	KLF6	7.89432	7.8491	7.77333	8.45821	7.58521	NOT
ENSG00000067113	PLPP1	PLPP1	5.16105	5.3963	5.31805	5.31245	5.34345	NOT
ENSG00000067141	NEO1	NEO1	5.06787	5.02724	4.97092	5.14986	5.19018	NOT
ENSG00000067167	TRAM1	TRAM1	9.12386	9.25116	9.22397	9.14868	10.7779	NOT
ENSG00000067177	PHKA1	PHKA1	3.98486	3.99773	3.95741	3.98566	4.26554	NOT
ENSG00000067182	TNFRSF1A	TNFRSF1A	6.55584	6.39891	6.4572	6.54941	6.55209	NOT
ENSG00000067191	CACNB1	CACNB1	6.76596	6.74181	6.66394	6.74886	6.67463	NOT
ENSG00000067208	EVI5	EVI5	5.85698	6.02091	6.19743	6.09847	6.76187	NOT
ENSG00000067221	STOML1	STOML1	6.17989	6.07572	6.14967	6.12254	6.22981	NOT
ENSG00000067225	PKM	PKM	7.50293	7.8917	8.11754	7.63978	7.41048	YES
ENSG00000067248	DHX29	DHX29	6.18925	6.51699	6.40761	6.4294	6.672	NOT
ENSG00000067334	DNTTIP2	DNTTIP2	8.66666	8.52587	8.44509	8.81862	8.15678	NOT
ENSG00000067365	METTL22	METTL22	6.05786	5.76063	5.91513	5.89666	5.89777	NOT
ENSG00000067369	TP53BP1	TP53BP1	6.8927	7.00885	6.94661	6.90678	6.83183	NOT
ENSG00000067445	TRO	TRO	5.40487	5.46859	5.56321	5.3359	5.60149	NOT
ENSG00000067533	RRP15	RRP15	8.05846	7.25804	7.67773	7.49186	6.59062	NOT
ENSG00000067560	RHOA	RHOA	10.9936	11.175	11.1126	10.9457	10.7652	NOT
ENSG00000067596	DHX8	DHX8	7.25664	7.70261	7.57286	7.24547	7.47292	NOT
ENSG00000067601	PMS2P4	PMS2P4	6.99663	7.64936	7.48632	7.07252	6.53228	NOT
ENSG00000067606	PRKCZ	PRKCZ	7.37005	7.17838	7.25133	7.37887	7.36093	NOT
ENSG00000067646	ZFY	ZFY	5.9675	6.11311	6.07172	5.87469	6.08498	NOT
ENSG00000067704	IARS2	IARS2	7.7561	8.07388	8.28543	7.65836	7.29877	NOT
ENSG00000067715	SYT1	SYT1	5.18423	5.08122	5.08537	5.25909	5.24994	NOT
ENSG00000067798	NAV3	NAV3	3.83748	3.80739	3.84559	3.84966	3.88786	NOT
ENSG00000067829	IDH3G	IDH3G	7.94655	7.96598	7.98158	7.92064	8.01466	YES
ENSG00000067836	ROGDI	ROGDI	7.28826	7.27218	7.39982	7.18092	7.4778	NOT
ENSG00000067840	PDZD4	PDZD4	6.38824	6.27983	6.25226	6.25476	6.43073	NOT
ENSG00000067842	ATP2B3	ATP2B3	6.2925	6.22806	6.21038	6.21186	6.27316	NOT
ENSG00000067900	ROCK1	ROCK1	8.36456	8.46138	8.44147	8.36268	7.94197	NOT
ENSG00000067955	CBFB	CBFB	9.07367	9.38828	9.25601	8.96249	8.86307	NOT
ENSG00000067992	PDK3	PDK3	6.35248	7.17253	7.20781	6.55857	6.53376	NOT
ENSG00000068001	HYAL2	HYAL2	6.92988	6.78824	6.7978	6.86405	6.98048	NOT
ENSG00000068024	HDAC4	HDAC4	6.65585	6.49372	6.57015	6.58911	6.68048	NOT
ENSG00000068028	RASSF1	RASSF1	6.99688	6.97379	7.03411	7.12628	7.0862	NOT
ENSG00000068078	FGFR3	FGFR3	7.01107	6.91753	6.96533	6.9351	6.96801	NOT
ENSG00000068079	IFI35	IFI35	6.55335	6.19264	6.39873	6.63665	6.86147	YES
ENSG00000068097	HEATR6	HEATR6	6.28375	5.17399	5.21907	6.17653	5.37469	NOT
ENSG00000068120	COASY	COASY	7.33674	7.39835	7.34907	7.25332	7.42219	NOT
ENSG00000068137	PLEKHH3	PLEKHH3	6.79409	6.72803	6.75841	6.7409	6.86572	NOT
ENSG00000068305	MEF2A	MEF2A	8.5676	8.47428	8.43326	8.55491	8.53726	NOT
ENSG00000068308	OTUD5	OTUD5	8.92203	8.71275	8.77881	8.8124	9.18772	NOT
ENSG00000068323	TFE3	TFE3	6.33668	6.27357	6.34119	6.34402	6.40538	NOT
ENSG00000068354	TBC1D25	TBC1D25	6.56196	6.56109	6.40605	6.69577	6.99444	NOT
ENSG00000068366	ACSL4	ACSL4	6.49946	6.91086	7.02656	6.62351	6.86498	NOT
ENSG00000068383	INPP5A	INPP5A	6.4753	6.62375	6.32848	6.36755	6.47794	NOT
ENSG00000068394	GPKOW	GPKOW	7.98659	8.02267	8.22578	8.13968	8.3495	NOT
ENSG00000068400	GRIPAP1	GRIPAP1	7.73959	7.65644	7.8239	7.84341	7.67738	NOT
ENSG00000068438	FTSJ1	FTSJ1	7.4893	7.19323	7.26885	7.61332	8.48074	NOT
ENSG00000068489	PRR11	PRR11	5.78899	8.66946	6.76497	5.8111	6.14679	NOT
ENSG00000068615	REEP1	REEP1	5.63294	5.57171	5.59325	5.54851	5.66112	NOT
ENSG00000068650	ATP11A	ATP11A	5.96319	5.66984	5.78364	5.84084	5.98251	NOT
ENSG00000068654	POLR1A	POLR1A	6.93763	6.75956	6.90516	6.81591	6.60919	NOT
ENSG00000068697	LAPTM4A	LAPTM4A	10.619	9.82419	9.97593	10.6261	10.5838	NOT
ENSG00000068724	TTC7A	TTC7A	7.06731	7.07565	7.14914	7.06565	7.18854	NOT
ENSG00000068745	IP6K2	IP6K2	7.39428	7.23294	7.27814	7.37839	7.24026	NOT
ENSG00000068781	STON1-GTF2A1L	STON1-GTF2A1L	5.64344	4.9876	5.53989	5.62866	5.60394	NOT
ENSG00000068784	SRBD1	SRBD1	5.75432	5.92601	5.6693	5.9233	6.66424	NOT
ENSG00000068796	KIF2A	KIF2A	8.21121	9.08943	8.33938	8.137	8.03151	NOT
ENSG00000068831	RASGRP2	RASGRP2	8.61772	7.72429	7.60896	8.47019	7.54731	NOT
ENSG00000068878	PSME4	PSME4	7.65816	7.49218	7.50011	7.52191	7.42655	NOT
ENSG00000068903	SIRT2	SIRT2	7.59262	7.26812	7.35189	7.51101	7.65449	NOT
ENSG00000068912	ERLEC1	ERLEC1	7.22251	7.58859	7.20289	7.51566	9.60498	NOT
ENSG00000068971	PPP2R5B	PPP2R5B	7.02994	6.72751	6.94617	6.80633	7.13605	NOT
ENSG00000068976	PYGM	PYGM	5.90063	5.75598	5.73703	5.93091	5.86015	NOT
ENSG00000068985	PAGE1	PAGE1	4.14996	3.86143	3.96132	4.13716	3.98963	NOT
ENSG00000069011	PITX1	PITX1	6.31743	6.23635	6.26353	6.25116	6.34566	NOT
ENSG00000069018	TRPC7	TRPC7	4.04296	4.01232	4.03214	4.03746	4.12776	NOT
ENSG00000069020	MAST4	MAST4	5.7202	5.82723	5.69467	5.76536	5.87477	NOT
ENSG00000069122	ADGRF5	ADGRF5	3.87399	3.80888	3.84177	3.8933	3.92016	NOT
ENSG00000069188	SDK2	SDK2	6.48552	6.14591	6.18093	6.37584	6.28333	NOT
ENSG00000069206	ADAM7	ADAM7	3.79	3.74022	3.73479	3.75397	3.82404	NOT
ENSG00000069248	NUP133	NUP133	6.66304	6.57608	6.60924	6.63898	6.22765	NOT
ENSG00000069275	NUCKS1	NUCKS1	9.80522	10.5742	10.0536	9.69343	9.44247	NOT
ENSG00000069329	VPS35	VPS35	7.7313	7.47722	7.37683	7.83685	7.32689	NOT
ENSG00000069345	DNAJA2	DNAJA2	7.80829	8.003	8.07158	7.89002	7.67207	YES
ENSG00000069399	BCL3	BCL3	7.52735	7.43934	7.54484	7.49489	7.64317	NOT
ENSG00000069424	KCNAB2	KCNAB2	6.74625	6.67764	6.75061	6.73104	6.76742	NOT
ENSG00000069431	ABCC9	ABCC9	3.55965	3.50547	3.51238	3.53667	3.56711	NOT
ENSG00000069482	GAL	GAL	6.47374	6.39671	6.43692	6.38717	6.46028	NOT
ENSG00000069493	CLEC2D	CLEC2D	10.0429	10.6006	10.1326	9.8905	9.42152	NOT
ENSG00000069509	FUNDC1	FUNDC1	6.75176	7.70967	7.36224	6.66877	7.03785	NOT
ENSG00000069535	MAOB	MAOB	4.94633	4.91022	4.89597	4.92779	4.98383	NOT
ENSG00000069667	RORA	RORA	5.3161	4.99002	5.1161	5.6764	5.67231	NOT
ENSG00000069696	DRD4	DRD4	7.46608	7.48483	7.49499	7.46496	7.50476	NOT
ENSG00000069702	TGFBR3	TGFBR3	4.69897	4.61783	4.69058	4.67008	4.79765	NOT
ENSG00000069712	KIAA1107	KIAA1107	3.74622	3.66319	3.60952	3.85451	3.77957	NOT
ENSG00000069764	PLA2G10	PLA2G10	4.30785	3.47244	3.79644	4.20705	4.25774	NOT
ENSG00000069812	HES2	HES2	6.91842	6.85172	6.87815	6.79863	6.97482	NOT
ENSG00000069849	ATP1B3	ATP1B3	6.80141	7.17388	7.22425	6.70152	7.02319	NOT
ENSG00000069869	NEDD4	NEDD4	3.50466	3.5541	3.50663	3.48638	3.53809	NOT
ENSG00000069943	PIGB	PIGB	7.40238	7.15553	7.12127	7.03926	6.50701	NOT
ENSG00000069956	MAPK6	MAPK6	6.35114	6.86676	6.48704	6.56648	6.62121	NOT
ENSG00000069966	GNB5	GNB5	7.23515	7.23356	7.03013	7.13649	6.64896	NOT
ENSG00000069974	RAB27A	RAB27A	7.18822	6.60601	6.73922	6.94384	7.04013	NOT
ENSG00000069998	HDHD5	HDHD5	6.33009	6.16492	6.25368	6.2654	6.17355	NOT
ENSG00000070010	UFD1L	UFD1L	6.92729	7.34445	7.11931	6.92716	7.29603	YES
ENSG00000070018	LRP6	LRP6	4.60097	4.58123	4.5742	4.5422	4.61722	NOT
ENSG00000070019	GUCY2C	GUCY2C	3.79595	3.75106	3.72639	3.84593	3.8082	NOT
ENSG00000070031	SCT	SCT	7.39556	7.30644	7.34742	7.32345	7.40895	NOT
ENSG00000070047	PHRF1	PHRF1	7.33395	7.17898	7.33248	7.23753	7.26565	NOT
ENSG00000070061	IKBKAP	IKBKAP	7.90702	7.54369	7.80887	8.03918	7.95188	NOT
ENSG00000070081	NUCB2	NUCB2	5.40091	6.18124	5.73986	5.65909	6.91488	NOT
ENSG00000070087	PFN2	PFN2	5.882	6.08655	6.02352	5.78297	6.21548	NOT
ENSG00000070159	PTPN3	PTPN3	4.36835	4.32454	4.36142	4.36577	4.42765	NOT
ENSG00000070182	SPTB	SPTB	5.5479	5.5126	5.5023	5.55341	5.57611	NOT
ENSG00000070190	DAPP1	DAPP1	8.18145	8.29191	8.16707	8.32498	7.46542	NOT
ENSG00000070193	FGF10	FGF10	5.33273	5.20212	5.35864	5.40853	5.38833	NOT
ENSG00000070214	SLC44A1	SLC44A1	5.29015	6.14204	5.61955	5.42829	7.75756	NOT
ENSG00000070269	TMEM260	TMEM260	6.37496	6.44626	6.57108	6.65321	6.36175	NOT
ENSG00000070366	SMG6	SMG6	6.38312	6.33045	6.38531	6.41758	6.47253	NOT
ENSG00000070367	EXOC5	EXOC5	6.23047	6.66288	6.69737	6.24758	6.25998	NOT
ENSG00000070371	CLTCL1	CLTCL1	5.3727	5.34222	5.35067	5.33949	5.32151	NOT
ENSG00000070388	FGF22	FGF22	6.19794	6.26781	6.14139	6.1633	6.24211	NOT
ENSG00000070404	FSTL3	FSTL3	6.59682	6.38972	6.45381	6.47929	6.63017	NOT
ENSG00000070413	DGCR2	DGCR2	6.94661	6.95509	6.89503	6.89196	7.00722	NOT
ENSG00000070423	RNF126	RNF126	7.61102	7.61182	7.62158	7.6357	7.64892	NOT
ENSG00000070444	MNT	MNT	7.34094	7.18184	7.43103	7.3397	7.36481	NOT
ENSG00000070476	ZXDC	ZXDC	7.14794	7.07239	7.02217	7.15754	7.0382	NOT
ENSG00000070495	JMJD6	JMJD6	7.20796	7.14027	7.22199	7.11979	7.50599	NOT
ENSG00000070501	POLB	POLB	6.08075	6.11469	6.15497	6.16135	6.52092	NOT
ENSG00000070526	ST6GALNAC1	ST6GALNAC1	6.03859	5.99553	6.04781	6.03563	6.10995	NOT
ENSG00000070540	WIPI1	WIPI1	6.27731	6.55107	6.50036	6.51386	9.01121	NOT
ENSG00000070601	FRMPD1	FRMPD1	5.26336	5.22029	5.19481	5.25483	5.28501	NOT
ENSG00000070610	GBA2	GBA2	7.14945	7.16719	7.16772	7.39743	7.45962	NOT
ENSG00000070614	NDST1	NDST1	6.29542	6.25179	6.32404	6.37916	6.52131	NOT
ENSG00000070669	ASNS	ASNS	7.89086	8.12069	7.9658	8.31717	8.46873	YES
ENSG00000070718	AP3M2	AP3M2	6.00365	6.02284	5.97775	6.28636	6.06753	NOT
ENSG00000070729	CNGB1	CNGB1	6.77568	6.69265	6.67972	6.77205	6.78474	NOT
ENSG00000070731	ST6GALNAC2	ST6GALNAC2	6.01269	5.90116	5.94785	6.03095	5.95402	NOT
ENSG00000070748	CHAT	CHAT	6.5916	6.55926	6.5232	6.58781	6.64313	NOT
ENSG00000070756	PABPC1	PABPC1	8.54312	8.49147	8.56978	8.49034	8.43638	YES
ENSG00000070759	TESK2	TESK2	7.03221	6.92502	6.88162	7.04622	7.0877	NOT
ENSG00000070761	CFAP20	CFAP20	6.81465	7.8432	7.36144	6.72051	6.80208	NOT
ENSG00000070770	CSNK2A2	CSNK2A2	9.10797	9.79424	9.61978	9.33575	9.26666	NOT
ENSG00000070778	PTPN21	PTPN21	5.16966	5.10354	5.1072	5.17096	5.1837	NOT
ENSG00000070785	EIF2B3	EIF2B3	6.94717	6.98356	7.23256	7.01393	7.46686	NOT
ENSG00000070808	CAMK2A	CAMK2A	6.65266	6.49174	6.62506	6.62391	6.62959	NOT
ENSG00000070814	TCOF1	TCOF1	7.44075	7.37921	7.46796	7.36435	7.32886	NOT
ENSG00000070831	CDC42	CDC42	7.96535	7.85597	7.79741	7.89294	7.85735	NOT
ENSG00000070882	OSBPL3	OSBPL3	7.47474	7.67449	7.77158	8.03454	8.71933	NOT
ENSG00000070886	EPHA8	EPHA8	6.63121	6.53583	6.61224	6.56279	6.65841	NOT
ENSG00000070915	SLC12A3	SLC12A3	6.67727	6.71462	6.76248	6.73912	6.66798	NOT
ENSG00000070950	RAD18	RAD18	6.5151	6.64117	6.65762	6.27546	6.01272	NOT
ENSG00000070961	ATP2B1	ATP2B1	8.77134	8.93178	8.99255	9.09665	8.42166	NOT
ENSG00000070985	TRPM5	TRPM5	6.85249	6.83132	6.83987	6.843	6.90442	NOT
ENSG00000071051	NCK2	NCK2	7.23523	7.13072	7.07958	6.95376	7.28042	NOT
ENSG00000071054	MAP4K4	MAP4K4	9.55443	10.2359	10.2211	9.50623	9.17456	YES
ENSG00000071073	MGAT4A	MGAT4A	6.2744	6.2193	6.60258	7.63747	6.36911	NOT
ENSG00000071082	RPL31	RPL31	6.35823	5.89367	5.86926	6.18926	6.0371	NOT
ENSG00000071127	WDR1	WDR1	8.2123	8.76061	8.6962	8.37298	7.82667	YES
ENSG00000071189	SNX13	SNX13	6.24224	6.34827	6.34394	6.40082	6.01003	NOT
ENSG00000071203	MS4A12	MS4A12	4.09842	4.11199	4.19729	4.0199	4.01768	NOT
ENSG00000071205	ARHGAP10	ARHGAP10	5.00017	5.85273	5.60759	5.11869	5.40362	NOT
ENSG00000071242	RPS6KA2	RPS6KA2	6.15831	6.15466	6.06355	6.24424	6.24391	NOT
ENSG00000071243	ING3	ING3	7.54195	8.21668	8.0167	7.61348	7.66511	NOT
ENSG00000071246	VASH1	VASH1	6.21509	6.1075	6.09066	6.20165	6.2385	NOT
ENSG00000071282	LMCD1	LMCD1	6.62126	6.78716	6.68258	6.51268	6.71897	NOT
ENSG00000071462	WBSCR22	WBSCR22	8.24996	8.2492	8.48096	8.34918	8.62898	NOT
ENSG00000071537	SEL1L	SEL1L	7.17234	7.40998	7.6546	7.31558	10.3214	NOT
ENSG00000071539	TRIP13	TRIP13	5.0175	6.6477	5.72547	4.95167	5.04595	NOT
ENSG00000071553	ATP6AP1	ATP6AP1	7.1652	7.17323	7.28259	7.26603	7.71449	NOT
ENSG00000071564	TCF3	TCF3	8.43478	8.90499	8.55452	8.45845	8.6124	NOT
ENSG00000071575	TRIB2	TRIB2	8.58108	7.88955	7.82911	8.21648	7.56201	NOT
ENSG00000071626	DAZAP1	DAZAP1	7.07774	7.27711	7.25154	7.03691	6.97135	YES
ENSG00000071655	MBD3	MBD3	7.41125	7.49951	7.42716	7.36472	7.58851	NOT
ENSG00000071677	PRLH	PRLH	7.43277	7.30415	7.27363	7.20227	7.41215	YES
ENSG00000071794	HLTF	HLTF	6.11308	7.7937	7.0641	6.29436	6.18178	NOT
ENSG00000071859	FAM50A	FAM50A	9.05421	8.91412	9.11386	9.14028	9.26999	NOT
ENSG00000071889	FAM3A	FAM3A	7.57992	7.46137	7.47842	7.44417	7.65675	NOT
ENSG00000071894	CPSF1	CPSF1	7.63362	7.63046	7.64635	7.60843	7.78445	NOT
ENSG00000071909	MYO3B	MYO3B	4.51077	4.59691	4.64618	4.54348	4.62499	NOT
ENSG00000071967	CYBRD1	CYBRD1	5.61124	5.51265	5.54657	5.62011	5.49827	NOT
ENSG00000071991	CDH19	CDH19	3.27347	3.3393	3.32032	3.31655	3.39402	NOT
ENSG00000071994	PDCD2	PDCD2	7.90707	7.97765	7.94957	7.95721	7.79669	NOT
ENSG00000072041	SLC6A15	SLC6A15	3.68582	3.60021	3.65208	3.73756	3.72263	NOT
ENSG00000072042	RDH11	RDH11	6.16685	6.42945	6.32997	6.46451	6.52127	NOT
ENSG00000072062	PRKACA	PRKACA	7.57818	7.5911	7.60315	7.55988	7.65692	YES
ENSG00000072071	ADGRL1	ADGRL1	6.74722	6.64042	6.66556	6.75745	6.80251	NOT
ENSG00000072080	SPP2	SPP2	4.51033	4.43377	4.49259	4.50466	4.56542	NOT
ENSG00000072110	ACTN1	ACTN1	6.40125	6.35216	6.33257	6.41045	6.47078	NOT
ENSG00000072121	ZFYVE26	ZFYVE26	6.18653	5.91995	6.06226	6.06551	5.99505	NOT
ENSG00000072133	RPS6KA6	RPS6KA6	3.69761	3.72219	3.98766	3.92286	3.85308	NOT
ENSG00000072134	EPN2	EPN2	6.41825	6.35801	6.30255	6.48714	6.71136	NOT
ENSG00000072135	PTPN18	PTPN18	7.47301	8.0361	7.83362	7.54582	7.6053	NOT
ENSG00000072163	LIMS2	LIMS2	7.55584	7.34229	7.44231	7.42637	7.50166	NOT
ENSG00000072182	ASIC4	ASIC4	5.92398	5.81401	5.8793	5.89846	5.93074	NOT
ENSG00000072195	SPEG	SPEG	6.87197	6.77907	6.79544	6.79937	6.83805	NOT
ENSG00000072201	LNX1	LNX1	5.35981	5.3575	5.34937	5.32824	5.50078	NOT
ENSG00000072210	ALDH3A2	ALDH3A2	7.08893	6.83406	6.86076	7.24377	7.71398	NOT
ENSG00000072274	TFRC	TFRC	6.70714	7.60678	8.00783	7.23804	7.00265	YES
ENSG00000072310	SREBF1	SREBF1	7.01205	6.90613	6.97544	6.93724	6.9788	NOT
ENSG00000072315	TRPC5	TRPC5	4.90409	4.83576	4.87805	4.98345	4.92772	NOT
ENSG00000072364	AFF4	AFF4	7.86092	7.94748	7.85599	7.9842	7.77866	NOT
ENSG00000072401	UBE2D1	UBE2D1	6.28973	5.98856	6.06975	5.89496	5.67678	NOT
ENSG00000072415	MPP5	MPP5	6.01883	6.35375	6.03778	5.99357	6.59933	NOT
ENSG00000072422	RHOBTB1	RHOBTB1	4.47415	4.38045	4.33883	4.481	4.49127	NOT
ENSG00000072501	SMC1A	SMC1A	8.87287	9.63606	9.43846	8.81799	8.77087	NOT
ENSG00000072506	HSD17B10	HSD17B10	8.12521	8.81119	8.60038	8.17069	8.53686	NOT
ENSG00000072518	MARK2	MARK2	7.34527	7.264	7.21322	7.27631	7.12705	NOT
ENSG00000072571	HMMR	HMMR	5.49034	9.22113	7.04697	5.7287	6.58848	NOT
ENSG00000072609	CHFR	CHFR	6.81559	6.76367	6.85	6.81706	6.71009	NOT
ENSG00000072657	TRHDE	TRHDE	3.30372	3.27299	3.27655	3.38392	3.40897	NOT
ENSG00000072682	P4HA2	P4HA2	5.63733	5.94948	5.65555	5.64123	5.87288	NOT
ENSG00000072694	FCGR2B	FCGR2B	7.93379	6.17598	6.63763	8.23639	7.43215	NOT
ENSG00000072736	NFATC3	NFATC3	8.60287	8.10802	7.80275	8.17372	7.97898	NOT
ENSG00000072756	TRNT1	TRNT1	6.29931	6.29202	6.23716	6.34516	6.23553	NOT
ENSG00000072778	ACADVL	ACADVL	7.80497	7.6392	7.70243	7.87475	9.09499	NOT
ENSG00000072786	STK10	STK10	7.6892	7.27485	7.39895	7.63665	7.18788	NOT
ENSG00000072803	FBXW11	FBXW11	6.71186	6.59948	6.47483	6.61515	6.5659	NOT
ENSG00000072818	ACAP1	ACAP1	8.91171	8.07542	8.30315	8.99046	8.12456	NOT
ENSG00000072832	CRMP1	CRMP1	6.57542	6.55865	6.62769	6.56145	6.63472	NOT
ENSG00000072840	EVC	EVC	6.41524	6.38378	6.50902	6.34727	6.45541	NOT
ENSG00000072849	DERL2	DERL2	7.21476	7.1645	7.35028	7.3541	8.18082	NOT
ENSG00000072858	SIDT1	SIDT1	8.42386	6.30458	6.44507	8.29722	7.27053	NOT
ENSG00000072864	NDE1	NDE1	6.99641	7.64763	7.36543	6.81446	6.62218	NOT
ENSG00000072952	MRVI1	MRVI1	6.66203	6.5934	6.56394	6.58394	6.71231	NOT
ENSG00000072954	TMEM38A	TMEM38A	6.64629	6.7609	6.73889	6.69416	6.80453	NOT
ENSG00000072958	AP1M1	AP1M1	6.99651	7.12647	6.83622	6.92963	6.91597	NOT
ENSG00000073008	PVR	PVR	6.66179	6.65805	6.65245	6.72143	6.72135	NOT
ENSG00000073050	XRCC1	XRCC1	9.04352	9.02065	9.01269	8.84381	8.72356	NOT
ENSG00000073060	SCARB1	SCARB1	6.4087	7.07672	7.30436	6.52877	6.83084	NOT
ENSG00000073067	CYP2W1	CYP2W1	7.23461	7.15153	7.15783	7.15811	7.21143	NOT
ENSG00000073111	MCM2	MCM2	6.7864	7.55068	7.05019	6.70752	6.69664	YES
ENSG00000073146	MOV10L1	MOV10L1	5.31412	5.26464	5.23618	5.28934	5.31036	NOT
ENSG00000073150	PANX2	PANX2	7.29494	7.23404	7.21933	7.2442	7.28696	NOT
ENSG00000073169	SELENOO	SELENOO	6.83498	6.83781	6.73315	6.80173	6.71251	NOT
ENSG00000073282	TP63	TP63	4.82075	5.10435	4.99419	4.92357	4.94352	NOT
ENSG00000073331	ALPK1	ALPK1	6.55265	7.82176	6.83868	6.5043	6.32675	NOT
ENSG00000073350	LLGL2	LLGL2	6.74058	6.5944	6.67993	6.72361	6.80167	NOT
ENSG00000073417	PDE8A	PDE8A	6.91533	5.66923	5.4759	6.32335	5.84638	NOT
ENSG00000073464	CLCN4	CLCN4	6.55297	6.10749	6.1239	6.12639	6.163	NOT
ENSG00000073536	NLE1	NLE1	6.30463	6.22878	6.32391	6.24707	6.28183	NOT
ENSG00000073578	SDHA	SDHA	8.1994	8.23007	8.05058	8.06319	8.55677	NOT
ENSG00000073584	SMARCE1	SMARCE1	6.47076	6.47223	6.37243	6.33566	5.73724	NOT
ENSG00000073598	FNDC8	FNDC8	6.00789	5.64456	5.82246	5.87918	6.02491	NOT
ENSG00000073605	GSDMB	GSDMB	7.55547	6.52434	6.79129	7.50391	7.51823	NOT
ENSG00000073614	KDM5A	KDM5A	8.3532	8.35206	8.34977	8.33241	8.23319	NOT
ENSG00000073670	ADAM11	ADAM11	7.03317	6.89846	6.94966	6.99169	7.05453	NOT
ENSG00000073711	PPP2R3A	PPP2R3A	4.21165	4.21832	4.19568	4.22835	4.29695	NOT
ENSG00000073712	FERMT2	FERMT2	3.86903	3.81605	3.80764	3.89615	4.03956	NOT
ENSG00000073734	ABCB11	ABCB11	3.70026	3.61448	3.7255	3.69116	3.84568	NOT
ENSG00000073737	DHRS9	DHRS9	4.27976	4.55995	5.36568	4.49555	4.9336	NOT
ENSG00000073754	CD5L	CD5L	5.62841	5.6355	5.81556	5.63105	5.73911	NOT
ENSG00000073756	PTGS2	PTGS2	4.30769	4.26778	4.25001	4.30086	4.43674	NOT
ENSG00000073792	IGF2BP2	IGF2BP2	5.2754	5.09865	5.22759	5.22757	5.3562	NOT
ENSG00000073803	MAP3K13	MAP3K13	5.59622	5.52626	5.54159	5.65108	6.36137	NOT
ENSG00000073849	ST6GAL1	ST6GAL1	8.54847	8.65983	8.40271	8.44441	9.30928	NOT
ENSG00000073861	TBX21	TBX21	6.78757	6.5737	6.6429	6.69872	6.79043	NOT
ENSG00000073905	VDAC1P1	VDAC1P1	6.66224	6.85762	7.04042	6.76408	6.65869	NOT
ENSG00000073910	FRY	FRY	4.6756	5.19242	4.89106	4.72519	4.79722	NOT
ENSG00000073921	PICALM	PICALM	8.07479	8.33783	8.21879	8.14835	8.00621	NOT
ENSG00000073969	NSF	NSF	8.0809	8.53431	8.40535	8.14984	8.55544	NOT
ENSG00000074047	GLI2	GLI2	6.29489	6.23573	6.21383	6.24705	6.30877	NOT
ENSG00000074054	CLASP1	CLASP1	7.2971	7.15741	7.13262	7.14566	7.3744	NOT
ENSG00000074071	MRPS34	MRPS34	7.06916	7.50799	7.41693	7.31802	7.52882	NOT
ENSG00000074181	NOTCH3	NOTCH3	7.01146	6.95531	6.95349	6.98428	7.05679	NOT
ENSG00000074201	CLNS1A	CLNS1A	7.54467	7.23568	7.09505	7.31936	7.05073	NOT
ENSG00000074211	PPP2R2C	PPP2R2C	6.15316	6.02936	6.02051	6.07105	6.11271	NOT
ENSG00000074219	TEAD2	TEAD2	7.06828	6.82384	6.89765	7.03326	6.74563	NOT
ENSG00000074266	EED	EED	8.20325	8.76822	8.48615	8.33121	8.01954	NOT
ENSG00000074276	CDHR2	CDHR2	6.45931	6.31156	6.38876	6.40619	6.45817	NOT
ENSG00000074317	SNCB	SNCB	6.4708	6.40292	6.36286	6.33522	6.54004	NOT
ENSG00000074319	TSG101	TSG101	8.26819	8.90217	8.57305	8.29093	8.30897	NOT
ENSG00000074356	NCBP3	NCBP3	8.39749	8.75577	8.77535	8.48276	8.2381	NOT
ENSG00000074370	ATP2A3	ATP2A3	8.39643	8.48975	8.69128	8.41904	8.22363	YES
ENSG00000074410	CA12	CA12	5.73797	5.61851	5.60028	5.7064	5.72411	NOT
ENSG00000074416	MGLL	MGLL	6.03492	6.02444	6.25209	6.00804	6.34204	NOT
ENSG00000074527	NTN4	NTN4	5.85175	5.76421	5.82081	5.88299	5.84255	NOT
ENSG00000074582	BCS1L	BCS1L	7.42849	6.60883	6.94808	7.31832	6.91131	NOT
ENSG00000074590	NUAK1	NUAK1	5.16292	5.07215	5.08486	5.16799	5.16488	NOT
ENSG00000074603	DPP8	DPP8	7.13038	7.34771	7.26755	7.20955	7.04078	NOT
ENSG00000074621	SLC24A1	SLC24A1	6.40071	6.32864	6.13676	6.32886	5.98601	NOT
ENSG00000074657	ZNF532	ZNF532	6.76678	6.53164	6.74826	6.50686	6.76719	NOT
ENSG00000074660	SCARF1	SCARF1	7.19975	7.1323	7.17783	7.20216	7.22769	NOT
ENSG00000074695	LMAN1	LMAN1	8.1651	8.09501	8.27238	8.2085	10.5031	NOT
ENSG00000074696	HACD3	HACD3	6.73257	7.38836	7.05514	6.81302	7.09679	NOT
ENSG00000074706	IPCEF1	IPCEF1	4.53499	4.3383	4.38372	5.08518	4.53261	NOT
ENSG00000074755	ZZEF1	ZZEF1	7.09008	7.03512	7.15489	7.12223	7.22593	NOT
ENSG00000074771	NOX3	NOX3	5.45865	5.36984	5.42089	5.41804	5.51075	NOT
ENSG00000074800	ENO1	ENO1	9.24545	9.42544	9.5291	9.08553	8.79469	NOT
ENSG00000074803	SLC12A1	SLC12A1	3.5578	3.61441	3.56795	3.60634	3.62156	NOT
ENSG00000074842	MYDGF	MYDGF	7.45523	7.59662	7.65308	7.48447	9.64714	NOT
ENSG00000074855	ANO8	ANO8	6.81382	6.76866	6.7863	6.82006	6.87727	NOT
ENSG00000074935	TUBE1	TUBE1	5.28127	5.10356	5.14816	5.32922	5.25722	NOT
ENSG00000074964	ARHGEF10L	ARHGEF10L	6.86778	6.75385	6.83358	6.79934	6.9243	NOT
ENSG00000074966	TXK	TXK	5.0157	5.10845	5.07433	5.05938	5.48799	NOT
ENSG00000075035	WSCD2	WSCD2	6.10779	6.01415	6.04732	6.11377	6.08311	NOT
ENSG00000075043	KCNQ2	KCNQ2	6.83647	6.75915	6.74967	6.76221	6.8139	NOT
ENSG00000075073	TACR2	TACR2	6.71172	6.58181	6.60595	6.70101	6.81086	NOT
ENSG00000075089	ACTR6	ACTR6	6.3343	6.46062	6.19855	6.47144	6.09726	NOT
ENSG00000075131	TIPIN	TIPIN	7.05933	7.72942	7.66679	7.02757	7.05522	NOT
ENSG00000075142	SRI	SRI	8.72416	8.55793	8.5411	8.82745	8.33087	NOT
ENSG00000075151	EIF4G3	EIF4G3	8.53799	8.03559	8.37846	8.38425	7.75885	NOT
ENSG00000075188	NUP37	NUP37	7.38542	8.49593	7.9206	7.21553	7.12224	NOT
ENSG00000075213	SEMA3A	SEMA3A	4.1	3.96588	4.03331	4.08515	4.11159	NOT
ENSG00000075218	GTSE1	GTSE1	6.24554	7.72158	6.71663	6.27436	6.44294	NOT
ENSG00000075223	SEMA3C	SEMA3C	4.28394	4.23028	4.24059	4.22473	4.35271	NOT
ENSG00000075234	TTC38	TTC38	5.83431	5.78819	5.84546	5.81172	6.07427	NOT
ENSG00000075239	ACAT1	ACAT1	6.084	6.40437	6.16128	6.07415	6.45794	NOT
ENSG00000075240	GRAMD4	GRAMD4	6.88826	7.11368	7.31166	7.03507	7.18408	NOT
ENSG00000075275	CELSR1	CELSR1	6.47171	6.37926	6.36276	6.52947	6.35327	NOT
ENSG00000075290	WNT8B	WNT8B	5.51215	5.46825	5.56951	5.61495	5.6239	NOT
ENSG00000075292	ZNF638	ZNF638	8.13778	7.74146	7.72181	8.08558	7.63828	NOT
ENSG00000075303	SLC25A40	SLC25A40	5.69119	6.79677	6.35904	5.95567	5.81477	NOT
ENSG00000075336	TIMM21	TIMM21	6.63442	6.92362	6.91424	6.90853	6.78979	NOT
ENSG00000075340	ADD2	ADD2	6.5091	5.95231	6.00495	6.28389	6.14931	NOT
ENSG00000075388	FGF4	FGF4	6.84651	6.75797	6.76362	6.79087	6.84731	NOT
ENSG00000075391	RASAL2	RASAL2	5.14337	5.00822	5.05454	5.0627	5.12269	NOT
ENSG00000075399	VPS9D1	VPS9D1	6.61458	6.45569	6.57028	6.59752	6.75103	NOT
ENSG00000075407	ZNF37A	ZNF37A	6.90406	6.35277	6.40678	6.62904	7.50407	NOT
ENSG00000075413	MARK3	MARK3	8.79465	8.63523	8.77722	8.76031	8.67496	NOT
ENSG00000075415	SLC25A3	SLC25A3	8.28309	8.56812	8.4546	8.16388	8.11853	YES
ENSG00000075420	FNDC3B	FNDC3B	5.28384	5.62351	5.36312	5.19122	8.7936	NOT
ENSG00000075426	FOSL2	FOSL2	6.54564	6.42852	6.53195	6.49122	6.60129	NOT
ENSG00000075429	CACNG5	CACNG5	6.44039	6.33654	6.39726	6.36886	6.50777	NOT
ENSG00000075461	CACNG4	CACNG4	5.92222	5.8771	6.00361	5.90932	5.93514	NOT
ENSG00000075539	FRYL	FRYL	6.83426	6.74808	6.67055	6.74777	6.49533	NOT
ENSG00000075568	TMEM131	TMEM131	7.85465	8.18341	8.10918	7.95486	7.63112	NOT
ENSG00000075618	FSCN1	FSCN1	7.24469	7.06385	7.19647	7.24472	7.23008	NOT
ENSG00000075624	ACTB	ACTB	9.35085	9.37834	9.51923	9.30923	8.77595	NOT
ENSG00000075643	MOCOS	MOCOS	4.33943	4.3244	4.3252	4.37288	4.4986	NOT
ENSG00000075651	PLD1	PLD1	4.08826	4.01476	4.1013	4.11126	4.17077	NOT
ENSG00000075673	ATP12A	ATP12A	4.56699	4.50099	4.58242	4.58227	4.6066	NOT
ENSG00000075702	WDR62	WDR62	6.76501	7.01651	6.86136	6.77609	6.84385	NOT
ENSG00000075711	DLG1	DLG1	7.25829	7.40072	7.49285	7.32386	7.37954	NOT
ENSG00000075785	RAB7A	RAB7A	10.3691	10.3184	10.2538	10.3001	10.0549	YES
ENSG00000075790	BCAP29	BCAP29	6.52929	6.09677	5.7609	6.49588	5.83223	NOT
ENSG00000075826	SEC31B	SEC31B	6.87003	6.81098	6.92429	7.17861	6.94957	NOT
ENSG00000075856	SART3	SART3	8.87931	9.05249	9.00639	8.87528	8.95632	NOT
ENSG00000075884	ARHGAP15	ARHGAP15	7.7603	6.30326	6.11853	7.67322	6.32661	NOT
ENSG00000075886	TUBA3D	TUBA3D	7.46081	7.62469	7.50319	7.35312	7.26622	NOT
ENSG00000075891	PAX2	PAX2	7.03816	7.01572	6.9906	7.03333	7.04124	NOT
ENSG00000075914	EXOSC7	EXOSC7	6.84971	6.67933	6.94486	6.77552	6.85444	NOT
ENSG00000075945	KIFAP3	KIFAP3	5.86065	6.22071	5.88213	5.9175	6.49542	NOT
ENSG00000075975	MKRN2	MKRN2	7.49134	7.59046	7.93069	7.50884	7.84355	NOT
ENSG00000076003	MCM6	MCM6	7.18296	9.34098	8.59319	7.70376	7.23421	YES
ENSG00000076043	REXO2	REXO2	6.03859	6.59669	5.76774	5.75504	7.77648	NOT
ENSG00000076053	RBM7	RBM7	7.29484	6.99611	6.99932	7.01346	7.12589	NOT
ENSG00000076067	RBMS2	RBMS2	4.8147	4.63033	4.75407	4.87519	4.71662	NOT
ENSG00000076108	BAZ2A	BAZ2A	7.28362	7.26846	6.9348	7.11842	7.59395	NOT
ENSG00000076201	PTPN23	PTPN23	7.07578	6.99678	7.02538	7.05036	7.28117	NOT
ENSG00000076242	MLH1	MLH1	7.46572	8.28393	7.89686	7.55612	7.50562	NOT
ENSG00000076248	UNG	UNG	6.63673	7.84327	7.41055	7.23722	6.86754	NOT
ENSG00000076258	FMO4	FMO4	6.33856	6.81361	6.53383	6.11056	5.81675	NOT
ENSG00000076321	KLHL20	KLHL20	7.37595	7.25118	7.18095	7.3997	7.30962	NOT
ENSG00000076344	RGS11	RGS11	6.15811	6.07025	6.10856	6.07021	6.24209	NOT
ENSG00000076351	SLC46A1	SLC46A1	5.82027	5.64711	5.59656	5.81337	5.95271	NOT
ENSG00000076356	PLXNA2	PLXNA2	6.05304	5.96516	5.99361	6.01198	6.10106	NOT
ENSG00000076513	ANKRD13A	ANKRD13A	8.89827	9.85152	9.94255	9.34909	8.86622	YES
ENSG00000076554	TPD52	TPD52	7.03632	7.45967	7.10776	6.92429	7.59747	NOT
ENSG00000076555	ACACB	ACACB	5.98437	6.02695	5.93755	5.99579	6.51231	NOT
ENSG00000076604	TRAF4	TRAF4	7.46768	7.21258	7.70951	7.38493	7.12869	NOT
ENSG00000076641	PAG1	PAG1	6.23368	7.79025	8.41453	6.89658	7.3356	NOT
ENSG00000076650	GPATCH1	GPATCH1	6.91031	6.81218	6.68828	6.78266	6.75048	NOT
ENSG00000076662	ICAM3	ICAM3	8.05529	7.11142	7.53483	8.04745	7.83086	NOT
ENSG00000076685	NT5C2	NT5C2	7.61483	8.87056	7.79705	7.64227	8.1216	NOT
ENSG00000076706	MCAM	MCAM	6.36955	6.42327	6.52728	6.38983	6.4955	NOT
ENSG00000076716	GPC4	GPC4	3.87903	3.93593	3.9299	3.9501	3.9598	NOT
ENSG00000076770	MBNL3	MBNL3	7.35374	7.08729	7.14088	7.18486	6.53673	NOT
ENSG00000076826	CAMSAP3	CAMSAP3	6.64865	6.6038	6.63359	6.68498	6.65739	NOT
ENSG00000076864	RAP1GAP	RAP1GAP	6.2671	6.13494	6.1886	6.16184	6.29672	NOT
ENSG00000076924	XAB2	XAB2	7.34644	7.27559	7.27702	7.37151	7.26874	NOT
ENSG00000076928	ARHGEF1	ARHGEF1	8.68889	8.17592	8.40743	8.69431	8.08132	NOT
ENSG00000076944	STXBP2	STXBP2	7.7911	7.79659	7.76933	7.72959	7.93514	NOT
ENSG00000076984	MAP2K7	MAP2K7	6.88701	6.82757	6.93691	6.83817	7.01156	NOT
ENSG00000077009	NMRK2	NMRK2	7.01037	6.88622	6.97479	6.91423	7.00921	NOT
ENSG00000077044	DGKD	DGKD	8.22777	7.90524	8.14735	7.78538	7.89689	NOT
ENSG00000077063	CTTNBP2	CTTNBP2	5.13069	5.03961	5.08669	5.06841	5.1664	NOT
ENSG00000077080	ACTL6B	ACTL6B	6.52993	6.4122	6.49937	6.50246	6.51362	NOT
ENSG00000077092	RARB	RARB	5.18985	5.09505	5.20321	5.22593	5.30149	NOT
ENSG00000077097	TOP2B	TOP2B	9.25381	9.6345	9.21102	9.13829	9.00241	YES
ENSG00000077147	TM9SF3	TM9SF3	8.44021	8.50653	8.60684	8.36875	9.47549	NOT
ENSG00000077150	NFKB2	NFKB2	7.4906	7.01508	7.36937	7.25881	7.0788	NOT
ENSG00000077152	UBE2T	UBE2T	6.61915	9.31586	7.54888	7.07426	6.48541	NOT
ENSG00000077157	PPP1R12B	PPP1R12B	5.94819	5.84244	5.89949	5.94404	6.12585	NOT
ENSG00000077232	DNAJC10	DNAJC10	8.03049	8.29536	8.77214	8.14815	8.18216	NOT
ENSG00000077235	GTF3C1	GTF3C1	6.92516	6.98068	6.90121	6.7805	6.93929	NOT
ENSG00000077238	IL4R	IL4R	9.16427	9.2817	8.918	7.45654	7.52056	NOT
ENSG00000077254	USP33	USP33	7.29114	7.37799	7.16136	7.27207	6.98049	NOT
ENSG00000077264	PAK3	PAK3	4.82601	4.75335	4.81249	4.83836	4.90217	NOT
ENSG00000077274	CAPN6	CAPN6	5.15268	5.05469	5.10207	5.1951	5.21209	NOT
ENSG00000077279	DCX	DCX	4.44591	4.40456	4.41675	4.47619	4.48934	NOT
ENSG00000077312	SNRPA	SNRPA	7.7603	8.35023	8.08356	7.76622	7.84205	NOT
ENSG00000077327	SPAG6	SPAG6	4.91463	4.80921	4.94321	4.83117	5.02819	NOT
ENSG00000077348	EXOSC5	EXOSC5	7.0904	6.81889	7.05353	6.78633	6.76517	NOT
ENSG00000077380	DYNC1I2	DYNC1I2	6.11875	6.3193	6.03023	6.18115	6.09592	NOT
ENSG00000077420	APBB1IP	APBB1IP	8.82084	9.06462	8.74919	8.96748	7.62983	NOT
ENSG00000077454	LRCH4	LRCH4	7.60755	7.39389	7.4995	7.56018	7.4393	NOT
ENSG00000077458	FAM76B	FAM76B	7.26566	8.20084	8.23743	7.29507	7.00273	NOT
ENSG00000077463	SIRT6	SIRT6	6.55581	6.51029	6.60406	6.49187	6.54748	NOT
ENSG00000077498	TYR	TYR	4.05466	4.07028	4.05151	4.18275	4.23074	NOT
ENSG00000077514	POLD3	POLD3	7.56507	8.64105	8.13569	7.58092	6.97559	YES
ENSG00000077522	ACTN2	ACTN2	5.30701	5.33011	6.46979	5.22204	5.31549	NOT
ENSG00000077549	CAPZB	CAPZB	9.07681	9.35579	9.21614	9.09189	8.35088	YES
ENSG00000077585	GPR137B	GPR137B	6.0399	6.74736	7.93784	6.74784	7.77564	NOT
ENSG00000077616	NAALAD2	NAALAD2	3.34994	3.33431	3.3028	3.41423	3.41236	NOT
ENSG00000077684	JADE1	JADE1	7.15378	7.88431	7.28645	7.36173	7.48463	NOT
ENSG00000077713	SLC25A43	SLC25A43	6.64299	6.2816	6.23063	6.81577	6.46346	NOT
ENSG00000077721	UBE2A	UBE2A	7.548	8.18685	8.25193	7.66439	7.61437	NOT
ENSG00000077782	FGFR1	FGFR1	6.05934	6.28845	6.5108	6.05405	6.22247	NOT
ENSG00000077800	FKBP6	FKBP6	4.94152	4.91821	4.92389	4.79163	4.85138	NOT
ENSG00000077935	SMC1B	SMC1B	3.8385	5.0572	4.12001	3.82767	3.90065	NOT
ENSG00000077942	FBLN1	FBLN1	6.29094	6.26202	6.24183	6.23082	6.32788	NOT
ENSG00000077943	ITGA8	ITGA8	4.19158	4.15886	4.10951	4.14131	4.9431	NOT
ENSG00000077984	CST7	CST7	7.05416	6.96247	6.95421	7.24298	7.04436	NOT
ENSG00000078018	MAP2	MAP2	4.9775	5.54495	5.86647	5.02631	5.60253	NOT
ENSG00000078043	PIAS2	PIAS2	6.1958	6.15209	6.32805	6.10603	6.12874	NOT
ENSG00000078053	AMPH	AMPH	4.96976	4.88248	4.94025	4.94832	4.9981	NOT
ENSG00000078061	ARAF	ARAF	7.96458	7.88168	8.08922	8.02372	8.06009	NOT
ENSG00000078070	MCCC1	MCCC1	7.56401	8.10608	7.72161	7.77291	7.2126	NOT
ENSG00000078081	LAMP3	LAMP3	6.10388	6.31498	6.14862	6.03183	6.45535	NOT
ENSG00000078098	FAP	FAP	3.29386	3.20493	3.23576	3.26369	3.33068	NOT
ENSG00000078114	NEBL	NEBL	3.7869	3.90979	3.74095	3.78506	3.83411	NOT
ENSG00000078124	ACER3	ACER3	5.09903	5.31859	5.36631	4.99482	5.30564	NOT
ENSG00000078140	UBE2K	UBE2K	8.90709	9.30654	9.01147	9.008	8.97292	NOT
ENSG00000078142	PIK3C3	PIK3C3	7.35669	7.07461	7.14656	7.34363	7.19818	NOT
ENSG00000078177	N4BP2	N4BP2	6.03018	6.30665	6.09356	5.93378	7.22845	NOT
ENSG00000078237	TIGAR	TIGAR	5.02246	5.78753	5.59064	5.01096	5.36712	NOT
ENSG00000078246	TULP3	TULP3	6.41685	6.45215	6.32529	6.51831	6.37415	NOT
ENSG00000078269	SYNJ2	SYNJ2	6.39055	6.21233	6.32372	6.50515	6.32944	NOT
ENSG00000078295	ADCY2	ADCY2	5.48999	5.39081	5.45834	5.43501	5.53292	NOT
ENSG00000078304	PPP2R5C	PPP2R5C	7.84894	8.70647	8.0117	7.85201	8.24792	NOT
ENSG00000078319	PMS2P1	PMS2P1	8.7097	8.99821	8.95747	8.55207	7.95704	NOT
ENSG00000078328	RBFOX1	RBFOX1	5.37509	5.34877	5.36607	5.38675	5.4544	NOT
ENSG00000078369	GNB1	GNB1	8.80438	9.23225	8.95876	8.83656	8.49962	NOT
ENSG00000078399	HOXA9	HOXA9	4.70843	5.38762	5.14948	4.87464	5.28964	NOT
ENSG00000078401	EDN1	EDN1	5.85695	5.52063	5.57954	5.70418	5.68949	NOT
ENSG00000078403	MLLT10	MLLT10	7.32525	7.60021	7.3975	7.52994	7.03466	NOT
ENSG00000078487	ZCWPW1	ZCWPW1	7.0787	6.63154	6.25375	7.07269	6.30961	NOT
ENSG00000078549	ADCYAP1R1	ADCYAP1R1	6.53238	6.41304	6.44378	6.4613	6.50281	NOT
ENSG00000078579	FGF20	FGF20	6.00734	5.9305	5.91348	5.98761	5.98326	NOT
ENSG00000078589	P2RY10	P2RY10	8.35517	5.17533	4.6204	8.11193	6.09525	NOT
ENSG00000078596	ITM2A	ITM2A	6.94436	5.28232	5.40407	7.42283	6.97406	NOT
ENSG00000078618	NRDC	NRDC	8.52827	8.66256	8.60744	8.66986	9.22559	NOT
ENSG00000078668	VDAC3	VDAC3	6.94157	7.28184	6.60129	6.95897	7.36337	NOT
ENSG00000078674	PCM1	PCM1	8.74015	8.8391	8.51877	8.918	7.80304	NOT
ENSG00000078687	TNRC6C	TNRC6C	6.85204	6.4165	6.33727	6.78184	6.35512	NOT
ENSG00000078699	CBFA2T2	CBFA2T2	6.49787	6.13233	6.30141	6.33533	6.24481	NOT
ENSG00000078725	BRINP1	BRINP1	5.20294	5.12525	5.13323	5.24742	5.17291	NOT
ENSG00000078747	ITCH	ITCH	7.78427	7.55579	7.39543	7.82704	8.58902	NOT
ENSG00000078795	PKD2L2	PKD2L2	4.03168	3.98207	3.99034	4.03756	3.95125	NOT
ENSG00000078804	TP53INP2	TP53INP2	7.55478	7.85221	7.82599	7.56573	7.74952	NOT
ENSG00000078808	SDF4	SDF4	7.54572	7.45569	7.47885	7.52506	7.89451	NOT
ENSG00000078814	MYH7B	MYH7B	6.7154	6.69307	6.69501	6.68796	6.77387	NOT
ENSG00000078898	BPIFB2	BPIFB2	6.80024	6.64943	6.7089	6.71773	6.81167	NOT
ENSG00000078900	TP73	TP73	7.23981	7.35856	7.31681	7.20575	7.55039	NOT
ENSG00000078902	TOLLIP	TOLLIP	6.73491	6.513	6.6304	6.71952	6.55513	YES
ENSG00000078967	UBE2D4	UBE2D4	6.75521	6.53196	6.5237	6.64017	6.62405	NOT
ENSG00000079101	CLUL1	CLUL1	4.47762	4.41901	4.47218	4.48103	4.53408	NOT
ENSG00000079102	RUNX1T1	RUNX1T1	4.56507	4.47711	4.49037	4.56728	4.5495	NOT
ENSG00000079112	CDH17	CDH17	4.50534	4.46228	4.49567	4.7362	4.62163	NOT
ENSG00000079134	THOC1	THOC1	7.43376	7.23367	7.36649	7.26835	6.85554	NOT
ENSG00000079150	FKBP7	FKBP7	5.28725	5.12607	5.2576	5.09692	5.53125	NOT
ENSG00000079156	OSBPL6	OSBPL6	4.7014	4.63817	4.73465	4.69028	4.72884	NOT
ENSG00000079215	SLC1A3	SLC1A3	5.25634	5.12124	5.21854	5.14307	5.23954	NOT
ENSG00000079246	XRCC5	XRCC5	9.38229	9.51787	9.40863	9.35635	8.99381	NOT
ENSG00000079257	LXN	LXN	5.47923	5.61488	5.3015	5.69614	5.25038	NOT
ENSG00000079263	SP140	SP140	10.2008	10.129	10.0167	10.4483	9.45089	NOT
ENSG00000079277	MKNK1	MKNK1	6.96233	6.98413	6.82399	6.99316	6.9673	NOT
ENSG00000079308	TNS1	TNS1	6.12852	5.98711	6.07485	6.04551	6.08052	NOT
ENSG00000079313	REXO1	REXO1	7.32746	7.29055	7.36162	7.29977	7.30739	NOT
ENSG00000079332	SAR1A	SAR1A	7.52886	7.79132	7.82507	7.42072	8.16332	YES
ENSG00000079335	CDC14A	CDC14A	5.95223	5.58204	5.57935	6.11657	5.57703	NOT
ENSG00000079337	RAPGEF3	RAPGEF3	6.44265	6.34658	6.33659	6.37698	6.45566	NOT
ENSG00000079385	CEACAM1	CEACAM1	5.89636	5.83544	5.92967	5.86564	5.64836	NOT
ENSG00000079387	SENP1	SENP1	7.24787	8.05279	7.75602	7.25287	7.33127	NOT
ENSG00000079393	DUSP13	DUSP13	6.81947	6.71503	6.75233	6.76793	6.8903	NOT
ENSG00000079432	CIC	CIC	7.47375	7.42626	7.45691	7.45912	7.43046	NOT
ENSG00000079435	LIPE	LIPE	6.77997	6.75983	6.80055	6.78334	6.7052	NOT
ENSG00000079459	FDFT1	FDFT1	9.14293	8.88572	8.88621	8.75048	8.3684	NOT
ENSG00000079462	PAFAH1B3	PAFAH1B3	8.05875	8.15325	8.03847	8.05497	8.08218	NOT
ENSG00000079482	OPHN1	OPHN1	4.59736	4.50994	4.51365	4.63462	4.62812	NOT
ENSG00000079557	AFM	AFM	3.38183	3.36974	3.39987	3.36685	3.46967	NOT
ENSG00000079616	KIF22	KIF22	7.79508	8.90946	8.15363	7.77894	7.66011	NOT
ENSG00000079689	SCGN	SCGN	4.55646	4.28932	4.33926	4.42176	4.45391	NOT
ENSG00000079691	CARMIL1	CARMIL1	6.4031	5.57429	5.26087	5.9096	6.45352	NOT
ENSG00000079739	PGM1	PGM1	5.90566	5.9559	5.81422	5.8372	6.1089	NOT
ENSG00000079785	DDX1	DDX1	8.96441	9.29406	9.12132	8.91989	9.15373	YES
ENSG00000079805	DNM2	DNM2	8.53077	8.12641	8.18916	8.43055	8.54689	NOT
ENSG00000079819	EPB41L2	EPB41L2	7.7603	7.32683	7.39791	6.93536	6.87982	NOT
ENSG00000079841	RIMS1	RIMS1	4.76455	4.71483	4.7465	4.75531	4.85548	NOT
ENSG00000079931	MOXD1	MOXD1	4.78714	4.3322	4.35922	4.65683	4.85954	NOT
ENSG00000079950	STX7	STX7	9.28242	9.05505	9.03859	8.90013	7.82123	NOT
ENSG00000079974	RABL2B	RABL2B	6.97639	6.97371	6.73732	7.11785	6.71908	NOT
ENSG00000079999	KEAP1	KEAP1	6.8768	6.99628	7.09418	7.00195	7.13875	NOT
ENSG00000080007	DDX43	DDX43	5.3609	5.2198	4.93591	5.41451	5.62667	NOT
ENSG00000080031	PTPRH	PTPRH	6.44148	6.26094	6.35605	6.41214	6.43627	NOT
ENSG00000080166	DCT	DCT	3.84641	3.75358	3.80159	3.87649	3.90012	NOT
ENSG00000080189	SLC35C2	SLC35C2	7.9108	7.82203	8.12211	7.79623	8.33621	NOT
ENSG00000080200	CRYBG3	CRYBG3	4.07892	3.80889	3.83882	3.94375	4.50399	NOT
ENSG00000080224	EPHA6	EPHA6	4.2484	4.18749	4.17825	4.24337	4.351	NOT
ENSG00000080293	SCTR	SCTR	5.99644	5.86547	5.90199	5.9436	6.02707	NOT
ENSG00000080298	RFX3	RFX3	6.24693	6.6171	6.3817	6.29029	5.99459	NOT
ENSG00000080345	RIF1	RIF1	5.76794	5.769	5.53267	5.78288	5.53962	NOT
ENSG00000080371	RAB21	RAB21	7.19551	7.3268	7.36615	6.99088	7.46816	YES
ENSG00000080493	SLC4A4	SLC4A4	4.57488	4.49042	4.52267	4.55972	4.5292	NOT
ENSG00000080503	SMARCA2	SMARCA2	8.74766	8.29854	8.30433	8.65735	8.16801	NOT
ENSG00000080511	RDH8	RDH8	6.29056	6.10288	6.19799	6.18187	6.3257	NOT
ENSG00000080546	SESN1	SESN1	6.69078	5.91029	5.90292	6.13499	6.46059	NOT
ENSG00000080561	MID2	MID2	5.25676	5.0775	5.10311	5.26063	5.29797	NOT
ENSG00000080572	PIH1D3	PIH1D3	3.44276	3.31957	3.43164	3.48493	3.4712	NOT
ENSG00000080573	COL5A3	COL5A3	7.33709	7.20873	7.23583	7.28865	7.39676	NOT
ENSG00000080603	SRCAP	SRCAP	7.86369	7.77413	7.83838	7.8256	7.78143	NOT
ENSG00000080608	PUM3	PUM3	7.58266	7.11123	7.71493	7.59838	6.88486	NOT
ENSG00000080618	CPB2	CPB2	3.4369	3.41667	3.50923	3.49063	3.46498	NOT
ENSG00000080644	CHRNA3	CHRNA3	6.05614	5.97299	6.05898	6.05457	6.10287	NOT
ENSG00000080709	KCNN2	KCNN2	6.05501	6.02709	6.03924	6.03179	6.09131	NOT
ENSG00000080802	CNOT4	CNOT4	7.34264	7.27562	7.29058	7.15494	7.31464	NOT
ENSG00000080815	PSEN1	PSEN1	8.02648	7.80783	8.06225	7.98411	7.99406	NOT
ENSG00000080819	CPOX	CPOX	6.44073	6.36956	6.30216	6.41205	6.62276	YES
ENSG00000080822	CLDND1	CLDND1	9.10955	9.4051	9.16771	9.53983	9.95953	NOT
ENSG00000080823	MOK	MOK	4.85319	4.77389	4.76471	4.8608	4.88884	NOT
ENSG00000080824	HSP90AA1	HSP90AA1	8.76582	8.73511	8.82032	8.75196	8.4042	YES
ENSG00000080839	RBL1	RBL1	6.8284	8.288	8.01357	7.07003	6.46458	NOT
ENSG00000080845	DLGAP4	DLGAP4	7.41534	6.92628	7.10407	7.29732	7.19377	NOT
ENSG00000080854	IGSF9B	IGSF9B	6.14081	6.10769	6.07301	6.15154	6.15184	NOT
ENSG00000080910	CFHR2	CFHR2	3.40221	3.14066	3.07056	2.99918	3.00034	NOT
ENSG00000080947	CROCCP3	CROCCP3	6.81553	6.67328	6.79267	6.69788	6.73517	NOT
ENSG00000080986	NDC80	NDC80	5.56103	9.48737	7.62659	5.89883	6.28395	NOT
ENSG00000081014	AP4E1	AP4E1	6.04267	6.54393	6.29631	6.02862	6.05755	NOT
ENSG00000081019	RSBN1	RSBN1	6.95666	6.93729	6.8483	6.94291	6.67277	NOT
ENSG00000081026	MAGI3	MAGI3	4.54154	4.65471	4.52605	4.53172	4.77143	NOT
ENSG00000081041	CXCL2	CXCL2	5.79954	5.79664	5.74273	5.85899	5.77782	NOT
ENSG00000081051	AFP	AFP	3.35556	3.35944	3.38103	3.38075	3.40077	NOT
ENSG00000081052	COL4A4	COL4A4	6.27857	6.2868	6.2644	6.58324	6.6567	NOT
ENSG00000081059	TCF7	TCF7	6.45037	6.39688	6.46491	6.6583	6.49261	NOT
ENSG00000081087	OSTM1	OSTM1	5.56663	5.31257	5.52016	5.60792	5.67873	NOT
ENSG00000081138	CDH7	CDH7	4.38034	4.25597	4.23237	4.42409	4.31623	NOT
ENSG00000081148	IMPG2	IMPG2	4.84198	4.86878	4.88134	4.8189	5.14793	NOT
ENSG00000081154	PCNP	PCNP	8.46887	8.65984	8.37923	8.60459	8.19693	NOT
ENSG00000081177	EXD2	EXD2	5.91141	5.58363	5.7208	5.91271	6.70955	NOT
ENSG00000081181	ARG2	ARG2	5.91207	5.63853	5.65825	6.04289	5.9203	NOT
ENSG00000081189	MEF2C	MEF2C	10.1644	9.82462	9.97505	9.77723	9.71794	NOT
ENSG00000081237	PTPRC	PTPRC	10.4528	10.4777	10.5638	10.4316	9.2477	NOT
ENSG00000081248	CACNA1S	CACNA1S	5.85584	5.78762	5.85651	5.81111	5.90343	NOT
ENSG00000081277	PKP1	PKP1	6.31965	6.28227	6.30267	6.23481	6.35068	NOT
ENSG00000081307	UBA5	UBA5	7.59581	7.5066	7.55902	7.58374	8.8425	NOT
ENSG00000081320	STK17B	STK17B	9.73673	9.73686	9.72624	9.68709	9.94346	NOT
ENSG00000081377	CDC14B	CDC14B	5.82015	5.76717	5.76978	5.88314	5.8435	NOT
ENSG00000081386	ZNF510	ZNF510	5.89315	5.91747	5.80544	5.98932	5.83857	NOT
ENSG00000081479	LRP2	LRP2	4.68393	4.60912	4.68473	4.64155	4.71419	NOT
ENSG00000081692	JMJD4	JMJD4	6.82418	6.70102	6.77488	6.77515	6.91634	NOT
ENSG00000081721	DUSP12	DUSP12	7.80353	7.77534	7.55946	7.81366	7.90927	NOT
ENSG00000081760	AACS	AACS	6.31608	6.65235	6.5206	6.22587	6.92569	NOT
ENSG00000081791	KIAA0141	KIAA0141	7.5289	7.2916	7.45721	7.52944	7.47298	NOT
ENSG00000081800	SLC13A1	SLC13A1	3.66101	3.61905	3.64226	3.68972	3.76445	NOT
ENSG00000081803	CADPS2	CADPS2	4.23666	4.1969	4.25348	4.24811	5.05569	NOT
ENSG00000081818	PCDHB4	PCDHB4	3.4905	3.73938	3.70915	3.45516	3.65157	NOT
ENSG00000081870	HSPB11	HSPB11	7.44955	8.45447	8.07269	7.49747	7.85505	NOT
ENSG00000081913	PHLPP1	PHLPP1	6.60015	7.30203	7.29923	6.67154	6.78827	NOT
ENSG00000081923	ATP8B1	ATP8B1	7.19798	6.22127	6.47705	6.75333	5.54296	NOT
ENSG00000081985	IL12RB2	IL12RB2	4.66262	4.57726	4.54898	4.61465	4.69813	NOT
ENSG00000082014	SMARCD3	SMARCD3	6.23098	6.17115	6.15207	6.19331	6.30009	NOT
ENSG00000082068	WDR70	WDR70	6.87465	6.85478	7.00649	6.93756	6.60702	NOT
ENSG00000082074	FYB	FYB	5.17233	4.82956	4.78128	5.7777	5.05667	NOT
ENSG00000082126	MPP4	MPP4	4.74557	4.65739	4.73654	4.77652	4.8102	NOT
ENSG00000082146	STRADB	STRADB	7.10715	6.4299	6.40288	6.51606	6.70628	NOT
ENSG00000082153	BZW1	BZW1	6.59938	6.85121	6.75656	6.62224	6.55609	NOT
ENSG00000082175	PGR	PGR	3.44703	3.39565	3.37775	3.50867	3.52342	NOT
ENSG00000082212	ME2	ME2	9.14008	9.28825	9.23318	9.09275	9.34576	NOT
ENSG00000082213	C5orf22	C5orf22	5.96214	5.98427	5.85035	5.97256	6.14471	NOT
ENSG00000082258	CCNT2	CCNT2	7.82416	7.28417	7.54247	7.79351	7.45782	NOT
ENSG00000082269	FAM135A	FAM135A	5.28147	5.99884	5.97821	5.47056	5.73591	NOT
ENSG00000082293	COL19A1	COL19A1	7.81952	5.87233	5.88929	6.63637	6.18352	NOT
ENSG00000082397	EPB41L3	EPB41L3	4.96476	4.89533	4.88062	4.96955	5.02245	NOT
ENSG00000082438	COBLL1	COBLL1	6.63863	6.91823	6.66221	6.93532	7.10537	NOT
ENSG00000082458	DLG3	DLG3	5.8584	6.19774	5.99832	5.97328	6.07966	NOT
ENSG00000082482	KCNK2	KCNK2	5.05567	4.94666	5.02958	5.01009	5.11298	NOT
ENSG00000082497	SERTAD4	SERTAD4	4.33428	4.32072	4.27885	4.25628	4.37241	NOT
ENSG00000082512	TRAF5	TRAF5	8.72969	8.6804	8.25732	8.92943	6.77322	NOT
ENSG00000082515	MRPL22	MRPL22	5.98361	6.52897	6.10887	5.87479	6.25922	NOT
ENSG00000082516	GEMIN5	GEMIN5	6.05161	5.82246	5.99554	5.97079	5.69305	NOT
ENSG00000082556	OPRK1	OPRK1	5.27563	5.18843	5.17643	5.1836	5.23358	NOT
ENSG00000082641	NFE2L1	NFE2L1	7.6116	7.62343	7.73532	7.80642	8.27031	NOT
ENSG00000082684	SEMA5B	SEMA5B	6.93389	6.82005	6.83549	6.88389	6.96099	NOT
ENSG00000082701	GSK3B	GSK3B	8.04355	8.53758	8.58448	8.42949	8.09674	NOT
ENSG00000082781	ITGB5	ITGB5	5.88817	5.85722	5.86502	5.90021	5.98335	NOT
ENSG00000082805	ERC1	ERC1	6.98518	6.99134	7.14211	6.98218	7.90817	NOT
ENSG00000082898	XPO1	XPO1	7.81023	8.37162	7.94098	7.83098	6.78867	YES
ENSG00000082929	LINC01587	LINC01587	6.12337	6.2638	6.44257	6.1188	6.18401	NOT
ENSG00000082996	RNF13	RNF13	7.37061	7.45042	6.89295	7.15067	7.55256	NOT
ENSG00000083067	TRPM3	TRPM3	4.78042	4.70304	4.72075	4.81801	4.83195	NOT
ENSG00000083093	PALB2	PALB2	6.5016	6.38192	6.79143	6.42705	6.5132	NOT
ENSG00000083097	DOPEY1	DOPEY1	5.74941	6.04619	5.86289	5.95756	6.01955	NOT
ENSG00000083099	LYRM2	LYRM2	6.22784	6.22937	6.08873	6.20962	6.2745	NOT
ENSG00000083123	BCKDHB	BCKDHB	6.07109	7.05776	6.85869	6.28475	6.56411	NOT
ENSG00000083168	KAT6A	KAT6A	8.07303	7.92167	7.75318	8.1305	7.50301	NOT
ENSG00000083223	ZCCHC6	ZCCHC6	8.84598	9.50155	9.50307	8.862	9.5529	NOT
ENSG00000083290	ULK2	ULK2	5.17368	5.39519	5.25551	5.26425	5.49592	NOT
ENSG00000083307	GRHL2	GRHL2	5.02332	4.9628	5.02329	5.00833	5.11269	NOT
ENSG00000083312	TNPO1	TNPO1	7.22421	7.36039	7.26482	7.35531	7.22856	YES
ENSG00000083444	PLOD1	PLOD1	7.01789	6.78773	7.24213	6.99557	7.51268	NOT
ENSG00000083454	P2RX5	P2RX5	7.8721	8.61181	8.59408	7.71615	7.70153	NOT
ENSG00000083457	ITGAE	ITGAE	6.3562	6.414	6.3525	6.31789	6.31262	NOT
ENSG00000083520	DIS3	DIS3	7.76262	7.72656	7.84618	7.81268	7.73943	NOT
ENSG00000083535	PIBF1	PIBF1	7.50548	7.34227	7.38996	7.53439	7.10757	NOT
ENSG00000083544	TDRD3	TDRD3	7.09963	6.95841	6.81825	7.30148	7.07615	NOT
ENSG00000083622	AC000111.6		3.22785	3.30951	3.20158	3.62127	3.76018	NOT
ENSG00000083635	NUFIP1	NUFIP1	8.00112	8.38946	8.44625	8.2743	6.42078	NOT
ENSG00000083642	PDS5B	PDS5B	6.95303	7.86663	7.40229	6.98601	6.88777	YES
ENSG00000083720	OXCT1	OXCT1	7.36139	8.20685	7.71961	7.61535	6.52171	YES
ENSG00000083750	RRAGB	RRAGB	8.06141	7.29544	7.83672	7.80741	7.3378	NOT
ENSG00000083782	EPYC	EPYC	4.05997	3.91669	3.92186	4.02568	4.14536	NOT
ENSG00000083799	CYLD	CYLD	7.77051	7.21969	7.35487	7.9479	7.83642	NOT
ENSG00000083807	SLC27A5	SLC27A5	6.28374	6.19452	6.2587	6.31643	6.27516	NOT
ENSG00000083812	ZNF324	ZNF324	6.08432	6.08395	6.06558	6.01679	6.0951	NOT
ENSG00000083814	ZNF671	ZNF671	8.0454	7.66219	7.56995	7.80814	7.56998	NOT
ENSG00000083817	ZNF416	ZNF416	6.38509	6.35433	6.33903	6.58244	6.20742	NOT
ENSG00000083828	ZNF586	ZNF586	8.08443	7.88634	7.93235	8.08353	7.82565	NOT
ENSG00000083838	ZNF446	ZNF446	7.31494	7.20179	7.23322	7.36382	7.37107	NOT
ENSG00000083844	ZNF264	ZNF264	7.03954	6.89397	6.89846	7.09451	6.93745	NOT
ENSG00000083845	RPS5	RPS5	5.59056	5.36456	5.42668	5.51573	5.49497	NOT
ENSG00000083857	FAT1	FAT1	5.18153	5.14329	5.19005	5.1662	5.27573	NOT
ENSG00000083896	YTHDC1	YTHDC1	9.8278	9.81211	9.65768	9.89647	9.6355	NOT
ENSG00000083937	CHMP2B	CHMP2B	7.70291	7.61808	7.51036	7.74312	7.50801	NOT
ENSG00000084070	SMAP2	SMAP2	10.84	10.6845	10.5116	10.7712	10.2969	YES
ENSG00000084072	PPIE	PPIE	7.6525	7.56975	7.47357	7.64916	7.6179	NOT
ENSG00000084073	ZMPSTE24	ZMPSTE24	7.74578	8.04417	8.05572	7.54298	8.01464	NOT
ENSG00000084090	STARD7	STARD7	9.62504	9.88964	9.8729	9.57643	9.87367	NOT
ENSG00000084092	NOA1	NOA1	7.30534	7.73118	7.38465	7.44584	7.19099	NOT
ENSG00000084093	REST	REST	7.44491	7.69829	7.65793	7.34088	7.55812	NOT
ENSG00000084110	HAL	HAL	5.03603	5.00955	5.11139	5.11122	5.02332	NOT
ENSG00000084112	SSH1	SSH1	5.18108	5.09782	5.15491	5.09253	5.20189	NOT
ENSG00000084207	GSTP1	GSTP1	8.73339	9.43855	9.27273	8.49256	9.59436	NOT
ENSG00000084234	APLP2	APLP2	9.473	9.51166	9.182	8.10876	8.77778	NOT
ENSG00000084444	FAM234B	FAM234B	6.02967	5.67149	5.68501	5.94158	5.72517	NOT
ENSG00000084453	SLCO1A2	SLCO1A2	3.4505	3.37138	3.36389	3.43579	3.46339	NOT
ENSG00000084463	WBP11	WBP11	8.76893	8.6729	8.4861	8.78312	8.36736	NOT
ENSG00000084623	EIF3I	EIF3I	10.6802	11.2975	11.1347	10.7817	10.5913	NOT
ENSG00000084628	NKAIN1	NKAIN1	6.9462	6.81	6.88726	6.82358	6.90864	NOT
ENSG00000084636	COL16A1	COL16A1	7.41	7.31606	7.37561	7.33166	7.43876	NOT
ENSG00000084652	TXLNA	TXLNA	8.23315	8.23949	8.39978	8.01431	8.92756	NOT
ENSG00000084674	APOB	APOB	4.92751	4.81827	4.87753	4.88306	4.91897	NOT
ENSG00000084676	NCOA1	NCOA1	7.15572	7.17876	7.26513	7.3921	7.17565	NOT
ENSG00000084693	AGBL5	AGBL5	6.62957	7.24207	6.72893	6.81311	6.84498	NOT
ENSG00000084710	EFR3B	EFR3B	5.90216	5.80584	5.81427	5.82036	5.91884	NOT
ENSG00000084731	KIF3C	KIF3C	6.1212	6.05136	6.08329	6.11121	6.2182	NOT
ENSG00000084733	RAB10	RAB10	7.83611	7.96789	7.87424	7.94284	7.85427	NOT
ENSG00000084734	GCKR	GCKR	4.8118	4.72541	4.80815	4.75102	4.82783	NOT
ENSG00000084754	HADHA	HADHA	10.0798	10.3333	9.97361	10.0069	9.68144	NOT
ENSG00000084764	MAPRE3	MAPRE3	5.63507	5.36814	5.45373	5.51569	5.67612	NOT
ENSG00000084774	CAD	CAD	6.65464	6.6577	6.77035	6.58331	6.75554	NOT
ENSG00000085063	CD59	CD59	6.95815	7.48091	7.20191	7.01073	8.16072	NOT
ENSG00000085117	CD82	CD82	7.74101	7.97565	8.18156	7.98721	7.69261	NOT
ENSG00000085185	BCORL1	BCORL1	6.72087	6.49615	6.50733	6.69718	6.72306	NOT
ENSG00000085224	ATRX	ATRX	8.89962	8.69166	8.99125	8.94629	8.95337	NOT
ENSG00000085231	AK6	AK6	6.8843	7.33144	6.98714	6.89936	6.95347	NOT
ENSG00000085265	FCN1	FCN1	7.36166	7.23249	7.33029	7.2862	7.31523	NOT
ENSG00000085274	MYNN	MYNN	7.29914	7.37252	7.58071	7.27035	7.1275	NOT
ENSG00000085276	MECOM	MECOM	4.50693	4.48382	4.4343	4.49178	4.60635	NOT
ENSG00000085365	SCAMP1	SCAMP1	6.67229	7.48388	7.06953	7.0259	7.25218	NOT
ENSG00000085377	PREP	PREP	6.59187	6.37582	6.52732	6.69483	6.8981	NOT
ENSG00000085382	HACE1	HACE1	4.85656	4.95402	4.50089	4.88775	4.4447	NOT
ENSG00000085415	SEH1L	SEH1L	8.44412	8.37872	8.66752	8.09983	7.9979	NOT
ENSG00000085433	WDR47	WDR47	5.78339	6.05358	5.87232	5.8706	5.89905	NOT
ENSG00000085449	WDFY1	WDFY1	7.15239	6.91412	6.72327	7.63779	6.79528	NOT
ENSG00000085465	OVGP1	OVGP1	5.32093	4.98329	5.05565	5.2666	5.42758	NOT
ENSG00000085491	SLC25A24	SLC25A24	5.90054	5.93051	5.68438	6.12185	5.64028	NOT
ENSG00000085511	MAP3K4	MAP3K4	7.8792	7.66115	7.44939	7.83041	7.45255	NOT
ENSG00000085514	PILRA	PILRA	6.28593	6.10171	6.18432	6.25147	6.24276	NOT
ENSG00000085552	IGSF9	IGSF9	6.75511	6.67332	6.69168	6.71968	6.80753	NOT
ENSG00000085563	ABCB1	ABCB1	6.439	4.36349	4.42967	4.95075	4.69383	NOT
ENSG00000085644	ZNF213	ZNF213	6.50995	6.54597	6.5107	6.50696	6.55538	NOT
ENSG00000085662	AKR1B1	AKR1B1	7.66536	7.7443	7.371	7.5693	7.97067	NOT
ENSG00000085719	CPNE3	CPNE3	7.43865	8.71564	8.69	7.54586	8.0342	YES
ENSG00000085721	RRN3	RRN3	7.51607	7.08897	7.38032	6.88522	7.08621	NOT
ENSG00000085733	CTTN	CTTN	6.47422	6.90094	7.2214	6.54786	6.92787	NOT
ENSG00000085741	WNT11	WNT11	6.62625	6.60934	6.59295	6.59445	6.63513	NOT
ENSG00000085760	MTIF2	MTIF2	8.15153	8.26535	8.0316	8.26699	8.07669	NOT
ENSG00000085788	DDHD2	DDHD2	7.73126	7.1274	7.2045	7.49704	7.29931	NOT
ENSG00000085831	TTC39A	TTC39A	6.04866	5.92047	6.00433	6.02087	6.07681	NOT
ENSG00000085832	EPS15	EPS15	8.30505	9.53552	9.34772	8.47943	8.54441	NOT
ENSG00000085840	ORC1	ORC1	5.75746	7.26195	6.43769	5.73546	5.91708	NOT
ENSG00000085871	MGST2	MGST2	6.21824	7.08176	6.8217	6.47036	7.43926	NOT
ENSG00000085978	ATG16L1	ATG16L1	7.20949	6.84195	7.04299	7.05894	7.05194	NOT
ENSG00000085982	USP40	USP40	5.8456	6.15237	5.97299	5.81978	6.41112	NOT
ENSG00000085998	POMGNT1	POMGNT1	6.59675	6.31816	6.4608	6.58425	6.74994	NOT
ENSG00000085999	RAD54L	RAD54L	6.35929	7.34129	6.69835	6.23883	6.54919	NOT
ENSG00000086015	MAST2	MAST2	6.74426	7.53893	7.54778	6.7317	6.99214	NOT
ENSG00000086061	DNAJA1	DNAJA1	7.87696	8.06236	7.95609	7.99158	7.88578	YES
ENSG00000086062	B4GALT1	B4GALT1	8.48018	8.18436	7.97037	8.57938	7.76671	NOT
ENSG00000086065	CHMP5	CHMP5	8.09868	8.36002	8.09075	8.07469	8.09722	NOT
ENSG00000086102	NFX1	NFX1	8.30576	8.21466	8.57394	8.53896	8.62425	NOT
ENSG00000086159	AQP6	AQP6	6.73874	6.61963	6.71578	6.72836	6.72987	NOT
ENSG00000086189	DIMT1	DIMT1	6.76047	6.71843	6.74804	6.94087	6.60172	NOT
ENSG00000086200	IPO11	IPO11	5.91326	6.27116	6.50354	6.3521	6.13948	NOT
ENSG00000086205	FOLH1	FOLH1	4.01377	3.93756	3.98762	4.10856	4.06173	NOT
ENSG00000086232	EIF2AK1	EIF2AK1	8.50526	8.9964	8.70862	8.56789	8.7774	NOT
ENSG00000086289	EPDR1	EPDR1	5.5251	5.46205	5.4641	5.38272	5.54286	NOT
ENSG00000086300	SNX10	SNX10	7.37375	7.49513	7.2414	7.51024	5.79766	NOT
ENSG00000086475	SEPHS1	SEPHS1	7.48835	8.10435	7.73532	7.62847	7.89525	NOT
ENSG00000086504	MRPL28	MRPL28	7.76748	8.11016	8.11745	7.75733	7.65242	NOT
ENSG00000086506	HBQ1	HBQ1	6.54737	6.56193	6.55262	6.6166	6.5341	NOT
ENSG00000086544	ITPKC	ITPKC	6.28762	6.22621	6.25593	6.22509	6.32616	NOT
ENSG00000086548	CEACAM6	CEACAM6	3.78811	3.60565	3.73285	3.73791	3.52127	NOT
ENSG00000086570	FAT2	FAT2	5.82145	5.70904	5.78779	5.78706	5.86806	NOT
ENSG00000086589	RBM22	RBM22	7.55494	7.5939	7.51997	7.60928	7.11061	YES
ENSG00000086598	TMED2	TMED2	8.62894	8.81618	8.81108	8.7082	9.8102	NOT
ENSG00000086619	ERO1B	ERO1B	7.7056	7.23593	7.4227	7.44745	8.9339	NOT
ENSG00000086666	ZFAND6	ZFAND6	6.6653	7.05255	7.28343	6.87631	6.51444	NOT
ENSG00000086696	HSD17B2	HSD17B2	4.71416	4.63187	4.70158	4.78769	4.77838	NOT
ENSG00000086712	TXLNG	TXLNG	7.89728	8.61878	8.44983	7.74538	7.57465	NOT
ENSG00000086717	PPEF1	PPEF1	3.29437	3.30474	3.22989	3.28162	3.37679	NOT
ENSG00000086730	LAT2	LAT2	8.81269	8.57091	9.144	8.70601	8.02539	NOT
ENSG00000086758	HUWE1	HUWE1	8.06604	8.12181	8.1086	8.09537	7.96773	NOT
ENSG00000086827	ZW10	ZW10	5.72476	6.35553	6.24958	5.94299	6.38378	NOT
ENSG00000086848	ALG9	ALG9	4.61655	4.79857	4.60199	4.62146	5.27314	NOT
ENSG00000086967	MYBPC2	MYBPC2	6.3738	5.97732	6.14926	6.00556	6.13578	NOT
ENSG00000086991	NOX4	NOX4	3.59303	3.58925	3.59049	3.65152	3.72651	NOT
ENSG00000087008	ACOX3	ACOX3	6.18064	6.35891	6.37607	6.20828	6.40122	NOT
ENSG00000087053	MTMR2	MTMR2	6.63652	7.04182	7.08767	6.46888	6.09567	NOT
ENSG00000087074	PPP1R15A	PPP1R15A	8.40759	7.89475	8.56756	8.91348	8.36652	NOT
ENSG00000087076	HSD17B14	HSD17B14	5.21721	4.92515	5.00544	5.27959	5.13348	NOT
ENSG00000087077	TRIP6	TRIP6	7.46142	7.3495	7.4525	7.41229	7.48709	NOT
ENSG00000087085	ACHE	ACHE	6.54378	6.41567	6.44987	6.48209	6.46492	NOT
ENSG00000087086	FTL	FTL	10.1966	8.88876	8.84807	10.2044	10.6874	NOT
ENSG00000087087	SRRT	SRRT	8.87649	8.9449	8.84362	8.74989	8.74375	NOT
ENSG00000087088	BAX	BAX	8.99637	8.96279	8.94781	8.92015	8.61981	NOT
ENSG00000087095	NLK	NLK	7.82684	9.13636	9.462	8.26145	9.1391	NOT
ENSG00000087116	ADAMTS2	ADAMTS2	7.06177	6.91153	6.97912	6.9811	7.06821	NOT
ENSG00000087128	TMPRSS11E	TMPRSS11E	4.14393	4.03357	4.1284	4.14396	4.30227	NOT
ENSG00000087152	ATXN7L3	ATXN7L3	7.14029	7.16725	6.98849	7.02996	6.81483	NOT
ENSG00000087157	PGS1	PGS1	7.36475	7.33621	7.45337	7.36154	7.30066	NOT
ENSG00000087191	PSMC5	PSMC5	8.01297	7.8621	7.93514	7.85468	7.69232	NOT
ENSG00000087206	UIMC1	UIMC1	7.67036	8.3966	8.03816	7.75984	7.57838	NOT
ENSG00000087237	CETP	CETP	5.58384	5.39397	5.48435	5.5562	5.50037	NOT
ENSG00000087245	MMP2	MMP2	5.59139	5.57819	5.50761	5.58748	5.61725	NOT
ENSG00000087250	MT3	MT3	6.28078	6.16029	6.11233	6.21942	6.2433	NOT
ENSG00000087253	LPCAT2	LPCAT2	3.32064	3.2682	3.26954	3.24559	3.35686	NOT
ENSG00000087258	GNAO1	GNAO1	5.64403	5.60481	5.7797	5.7143	5.64973	NOT
ENSG00000087263	OGFOD1	OGFOD1	7.39202	7.5595	7.75642	7.61159	7.4995	NOT
ENSG00000087266	SH3BP2	SH3BP2	7.22591	6.65123	6.80896	6.88356	6.98332	NOT
ENSG00000087269	NOP14	NOP14	7.84615	7.99706	8.2319	8.08549	7.56795	NOT
ENSG00000087274	ADD1	ADD1	8.11929	7.73544	7.63717	7.96999	7.83907	NOT
ENSG00000087299	L2HGDH	L2HGDH	4.8788	4.93262	5.00475	4.84889	4.88128	NOT
ENSG00000087301	TXNDC16	TXNDC16	3.82972	5.02822	4.78565	3.9782	4.7477	NOT
ENSG00000087302	C14orf166	C14orf166	8.98986	9.81623	9.56551	8.89027	9.14117	NOT
ENSG00000087303	NID2	NID2	5.14894	5.04576	5.03984	5.10908	5.25074	NOT
ENSG00000087338	GMCL1	GMCL1	6.91428	7.46158	7.1403	6.97397	7.02815	NOT
ENSG00000087365	SF3B2	SF3B2	8.72586	8.66116	8.71418	8.55283	8.77398	NOT
ENSG00000087448	KLHL42	KLHL42	6.6586	6.86121	6.93441	6.70681	6.90931	NOT
ENSG00000087460	GNAS	GNAS	8.32745	8.26855	8.2163	8.25386	8.38937	NOT
ENSG00000087470	DNM1L	DNM1L	7.65981	8.16318	8.25717	7.79738	7.37261	NOT
ENSG00000087494	PTHLH	PTHLH	4.83821	4.79812	4.81277	4.82652	4.81528	NOT
ENSG00000087495	PHACTR3	PHACTR3	5.74146	5.64107	5.69391	5.67197	5.7371	NOT
ENSG00000087502	ERGIC2	ERGIC2	7.36051	7.20822	7.48783	7.48006	8.81638	NOT
ENSG00000087510	TFAP2C	TFAP2C	5.0733	5.1691	5.06789	5.09817	5.17508	NOT
ENSG00000087586	AURKA	AURKA	5.99405	9.54279	7.22948	6.09167	6.87831	NOT
ENSG00000087589	CASS4	CASS4	5.43293	5.4164	5.43498	5.43589	5.53662	NOT
ENSG00000087842	PIR	PIR	4.86064	4.78894	4.85207	4.88991	5.08731	NOT
ENSG00000087884	AAMDC	AAMDC	6.29835	6.61067	5.91624	5.9173	6.31005	NOT
ENSG00000087903	RFX2	RFX2	6.50501	6.56018	6.52444	6.49708	6.56138	NOT
ENSG00000087995	METTL2A	METTL2A	6.32315	6.94011	6.84445	6.37525	6.67331	NOT
ENSG00000088002	SULT2B1	SULT2B1	6.87745	6.81053	6.78271	6.77472	6.83957	NOT
ENSG00000088035	ALG6	ALG6	7.01664	7.17658	6.96179	6.97489	6.551	NOT
ENSG00000088038	CNOT3	CNOT3	8.16722	8.13794	8.1283	8.09536	8.22318	NOT
ENSG00000088053	GP6	GP6	6.15089	5.82492	5.85658	6.06211	6.02887	NOT
ENSG00000088179	PTPN4	PTPN4	6.54992	6.3541	6.33033	6.73592	6.70384	NOT
ENSG00000088205	DDX18	DDX18	9.50069	9.19398	9.34752	9.3617	9.35144	NOT
ENSG00000088247	KHSRP	KHSRP	7.12757	7.30006	7.21035	7.07493	7.14084	YES
ENSG00000088256	GNA11	GNA11	6.63091	6.65326	6.54368	6.60972	6.63178	NOT
ENSG00000088280	ASAP3	ASAP3	6.26399	6.48013	6.57079	6.14884	6.39782	NOT
ENSG00000088298	EDEM2	EDEM2	7.20965	6.64295	6.83583	7.30405	8.24668	NOT
ENSG00000088305	DNMT3B	DNMT3B	5.90251	6.35905	5.87338	5.83288	5.9405	NOT
ENSG00000088320	REM1	REM1	6.41724	6.3149	6.3173	6.37508	6.43913	NOT
ENSG00000088325	TPX2	TPX2	5.97742	10.4776	8.96277	6.54848	7.04602	NOT
ENSG00000088340	FER1L4	FER1L4	6.45913	6.44348	6.40523	6.47369	7.15407	NOT
ENSG00000088356	PDRG1	PDRG1	7.50307	7.57283	7.51342	7.21436	6.8355	NOT
ENSG00000088367	EPB41L1	EPB41L1	6.20959	6.11048	6.12348	6.18516	6.28483	NOT
ENSG00000088386	SLC15A1	SLC15A1	5.17456	5.19103	5.12092	5.16952	5.24213	NOT
ENSG00000088387	DOCK9	DOCK9	5.83753	6.5757	6.6734	5.91934	6.27269	NOT
ENSG00000088448	ANKRD10	ANKRD10	7.78639	7.77103	7.60069	7.86009	7.81742	NOT
ENSG00000088451	TGDS	TGDS	6.45825	6.49634	6.51625	6.51528	6.90803	NOT
ENSG00000088538	DOCK3	DOCK3	5.42588	5.30727	5.3771	5.41936	5.45953	NOT
ENSG00000088543	C3orf18	C3orf18	6.62767	6.5922	6.56205	6.52496	6.6925	NOT
ENSG00000088682	COQ9	COQ9	7.1987	7.35762	7.34861	7.23682	7.358	NOT
ENSG00000088726	TMEM40	TMEM40	6.2178	6.16298	6.15867	6.17879	6.23105	NOT
ENSG00000088727	KIF9	KIF9	5.47365	5.54755	5.58023	5.52167	5.51384	NOT
ENSG00000088756	ARHGAP28	ARHGAP28	4.07704	4.03166	4.05435	4.07229	4.1033	NOT
ENSG00000088766	CRLS1	CRLS1	7.01095	6.89676	7.03186	6.99402	7.50287	NOT
ENSG00000088782	DEFB127	DEFB127	3.20279	3.06344	3.29398	3.22311	3.26216	NOT
ENSG00000088808	PPP1R13B	PPP1R13B	6.5751	6.55151	6.54515	6.60947	6.706	NOT
ENSG00000088812	ATRN	ATRN	5.85085	5.782	5.74332	5.83787	6.61706	NOT
ENSG00000088826	SMOX	SMOX	6.45199	6.31453	6.27535	6.37655	6.63998	NOT
ENSG00000088827	SIGLEC1	SIGLEC1	6.58474	6.48236	6.49785	6.55298	6.52123	NOT
ENSG00000088832	FKBP1A	FKBP1A	7.87221	7.86829	7.71114	7.76041	7.72675	NOT
ENSG00000088833	NSFL1C	NSFL1C	7.02387	7.37045	7.18496	7.19154	7.22209	NOT
ENSG00000088836	SLC4A11	SLC4A11	6.47424	6.40144	6.44508	6.45491	6.54985	NOT
ENSG00000088854	C20orf194	C20orf194	4.45295	4.00591	4.01666	4.44774	4.2105	NOT
ENSG00000088876	ZNF343	ZNF343	6.26078	6.27951	6.40662	6.16649	6.05802	NOT
ENSG00000088881	EBF4	EBF4	7.07718	7.00279	6.98589	7.0488	7.12321	NOT
ENSG00000088882	CPXM1	CPXM1	6.42874	6.90924	7.29996	6.48552	7.17635	NOT
ENSG00000088888	MAVS	MAVS	7.23016	7.17317	7.20288	7.26036	7.20933	NOT
ENSG00000088899	LZTS3	LZTS3	6.53195	6.47939	6.48391	6.55906	6.60896	NOT
ENSG00000088926	F11	F11	4.68103	4.59577	4.65577	4.70953	4.72318	NOT
ENSG00000088930	XRN2	XRN2	8.71783	8.497	8.78837	8.66475	8.51153	YES
ENSG00000088970	KIZ	KIZ	7.66533	7.62389	7.46473	7.64597	8.49023	NOT
ENSG00000088986	DYNLL1	DYNLL1	7.24201	7.95704	7.50867	7.22645	7.75075	YES
ENSG00000088992	TESC	TESC	6.76022	7.18721	7.10496	7.52741	6.83363	NOT
ENSG00000089006	SNX5	SNX5	8.97043	8.99349	9.34194	8.72658	8.32195	NOT
ENSG00000089009	RPL6	RPL6	7.17658	6.8725	6.9966	6.93009	6.72847	NOT
ENSG00000089012	SIRPG	SIRPG	6.17146	5.97538	6.03326	6.3259	6.04034	NOT
ENSG00000089022	MAPKAPK5	MAPKAPK5	7.17672	7.37925	7.53699	7.4378	7.31597	NOT
ENSG00000089041	P2RX7	P2RX7	5.18662	4.60189	4.46268	5.40711	5.50522	NOT
ENSG00000089048	ESF1	ESF1	8.96012	7.72969	8.48408	8.84506	7.94052	NOT
ENSG00000089050	RBBP9	RBBP9	5.34603	5.41606	5.22666	5.22387	5.05787	NOT
ENSG00000089053	ANAPC5	ANAPC5	6.37237	6.47886	6.37525	6.46039	6.75478	NOT
ENSG00000089057	SLC23A2	SLC23A2	6.79133	6.59789	7.44345	6.9519	6.31363	NOT
ENSG00000089060	SLC8B1	SLC8B1	6.82153	6.7654	6.68458	6.80383	6.91017	NOT
ENSG00000089063	TMEM230	TMEM230	4.79023	4.71644	4.86419	5.15329	5.13328	NOT
ENSG00000089091	DZANK1	DZANK1	5.72654	5.68463	5.67989	5.79415	5.64818	NOT
ENSG00000089094	KDM2B	KDM2B	7.22623	7.10541	7.25249	7.17482	6.96396	NOT
ENSG00000089101	CFAP61	CFAP61	5.01744	5.06294	5.0566	5.05734	5.16327	NOT
ENSG00000089116	LHX5	LHX5	5.56269	5.48847	5.48039	5.47267	5.64071	NOT
ENSG00000089123	TASP1	TASP1	6.50935	6.35012	6.293	6.37496	6.41509	NOT
ENSG00000089127	OAS1	OAS1	7.79418	7.78026	6.52502	8.08029	8.03484	NOT
ENSG00000089154	GCN1	GCN1	7.04149	7.09733	7.11227	7.08354	7.31925	NOT
ENSG00000089157	RPLP0	RPLP0	7.16716	7.00845	7.13186	7.05994	7.03821	YES
ENSG00000089159	PXN	PXN	6.78347	6.83042	6.81844	6.87829	6.92366	NOT
ENSG00000089163	SIRT4	SIRT4	6.08225	5.54416	5.64808	6.0186	6.7368	NOT
ENSG00000089169	RPH3A	RPH3A	5.14697	5.06146	5.06534	5.13903	5.35933	NOT
ENSG00000089177	KIF16B	KIF16B	5.87529	5.57044	5.76881	5.76735	5.78314	NOT
ENSG00000089195	TRMT6	TRMT6	8.01117	7.91221	8.19385	7.8486	7.59477	NOT
ENSG00000089199	CHGB	CHGB	4.61884	4.49582	4.57559	4.74376	4.61688	NOT
ENSG00000089220	PEBP1	PEBP1	9.88002	9.92405	9.84251	10.0047	10.0484	NOT
ENSG00000089225	TBX5	TBX5	5.90271	5.82345	5.84969	5.97	6.00576	NOT
ENSG00000089234	BRAP	BRAP	7.98647	8.15555	8.02828	7.82026	7.85995	NOT
ENSG00000089248	ERP29	ERP29	8.63568	8.33358	8.40244	8.56196	8.48341	NOT
ENSG00000089250	NOS1	NOS1	5.75486	5.72715	5.77824	5.81366	5.86373	NOT
ENSG00000089280	FUS	FUS	10.3549	10.1826	10.2041	10.2309	9.45137	YES
ENSG00000089289	IGBP1	IGBP1	8.48854	9.03592	8.64579	8.62529	8.73189	NOT
ENSG00000089327	FXYD5	FXYD5	9.36422	8.10863	8.06906	9.33855	8.65149	NOT
ENSG00000089335	ZNF302	ZNF302	7.83563	7.6054	7.51063	7.75134	7.64814	NOT
ENSG00000089351	GRAMD1A	GRAMD1A	7.26366	7.16371	7.21587	7.2274	7.35533	NOT
ENSG00000089356	FXYD3	FXYD3	5.98198	5.9179	5.93666	6.08	6.07614	NOT
ENSG00000089472	HEPH	HEPH	4.67451	4.60383	4.60534	4.67747	4.65988	NOT
ENSG00000089486	CDIP1	CDIP1	6.8233	6.72597	6.69399	6.82111	6.95586	NOT
ENSG00000089558	KCNH4	KCNH4	6.69068	6.60023	6.66807	6.77704	6.75262	NOT
ENSG00000089597	GANAB	GANAB	7.84717	7.64214	7.63481	7.68746	8.44698	NOT
ENSG00000089639	GMIP	GMIP	7.93098	7.70187	7.87738	7.85715	7.49227	NOT
ENSG00000089682	RBM41	RBM41	6.80104	6.42492	6.58367	6.91017	7.39506	NOT
ENSG00000089685	BIRC5	BIRC5	6.69669	9.42243	7.64809	6.63559	6.97107	NOT
ENSG00000089692	LAG3	LAG3	6.54077	6.42999	6.48866	6.51985	6.58975	NOT
ENSG00000089693	MLF2	MLF2	7.52227	7.52281	7.51363	7.49501	7.50652	NOT
ENSG00000089723	OTUB2	OTUB2	5.57011	5.51272	5.43368	5.56259	5.76378	NOT
ENSG00000089737	DDX24	DDX24	9.05094	8.91216	9.22292	8.98187	9.21219	YES
ENSG00000089775	ZBTB25	ZBTB25	7.44263	7.27747	7.867	7.69	7.45037	NOT
ENSG00000089818	NECAP1	NECAP1	7.41022	7.13929	7.82111	8.06712	7.76733	NOT
ENSG00000089820	ARHGAP4	ARHGAP4	7.87689	7.53023	7.72696	7.82518	7.57788	NOT
ENSG00000089847	ANKRD24	ANKRD24	6.87321	6.73985	6.78122	6.81322	6.8589	NOT
ENSG00000089876	DHX32	DHX32	7.23464	6.01564	6.14708	7.04251	6.84515	NOT
ENSG00000089902	RCOR1	RCOR1	7.79702	8.60033	8.98088	8.14612	7.79511	NOT
ENSG00000089916	GPATCH2L	GPATCH2L	6.94586	6.73957	6.78556	6.78299	6.7257	NOT
ENSG00000090006	LTBP4	LTBP4	7.37345	7.23961	7.30185	7.35262	7.40327	NOT
ENSG00000090013	BLVRB	BLVRB	6.46621	6.57406	6.37294	6.64951	6.94526	NOT
ENSG00000090020	SLC9A1	SLC9A1	6.20809	6.06234	6.14009	6.14821	6.192	NOT
ENSG00000090054	SPTLC1	SPTLC1	7.32883	7.72004	7.79063	7.69258	7.54288	YES
ENSG00000090060	PAPOLA	PAPOLA	9.57422	9.50613	9.40233	9.37	9.50853	NOT
ENSG00000090061	CCNK	CCNK	8.4002	8.53237	8.44692	8.29967	8.31023	NOT
ENSG00000090097	PCBP4	PCBP4	6.62551	6.50418	6.54572	6.67375	6.74522	NOT
ENSG00000090104	RGS1	RGS1	7.24608	7.09587	7.27059	7.60859	9.04889	NOT
ENSG00000090238	YPEL3	YPEL3	8.04457	7.93151	7.62314	8.214	8.43791	NOT
ENSG00000090263	MRPS33	MRPS33	6.72631	7.53557	7.29016	7.11314	7.57424	NOT
ENSG00000090266	NDUFB2	NDUFB2	7.45191	7.30993	7.33107	7.45299	7.29756	NOT
ENSG00000090273	NUDC	NUDC	8.07765	8.19531	8.20903	8.02702	7.98943	NOT
ENSG00000090316	MAEA	MAEA	7.26082	7.24333	7.26223	7.26039	7.32167	NOT
ENSG00000090339	ICAM1	ICAM1	6.91807	6.71749	7.29537	6.94578	6.94307	NOT
ENSG00000090372	STRN4	STRN4	7.41203	7.4423	7.50037	7.40296	7.48164	NOT
ENSG00000090376	IRAK3	IRAK3	4.70432	3.94063	3.87459	3.91315	4.3259	NOT
ENSG00000090382	LYZ	LYZ	6.6683	5.34549	5.69746	6.61715	6.42562	YES
ENSG00000090402	SI	SI	3.22809	3.16677	3.17603	3.18994	3.28966	NOT
ENSG00000090432	MUL1	MUL1	6.15326	6.32284	6.44153	6.01685	6.56415	NOT
ENSG00000090447	TFAP4	TFAP4	6.85318	6.81528	6.86151	6.79063	6.84563	NOT
ENSG00000090470	PDCD7	PDCD7	8.31283	8.279	8.3247	8.40594	8.20136	NOT
ENSG00000090487	SPG21	SPG21	8.54481	8.05136	8.46009	8.38465	8.04274	NOT
ENSG00000090512	FETUB	FETUB	5.36974	5.20127	5.30176	5.3833	5.41474	NOT
ENSG00000090520	DNAJB11	DNAJB11	10.1723	10.0408	10.4815	10.0581	11.2772	NOT
ENSG00000090530	P3H2	P3H2	4.94738	4.83728	4.91868	4.88975	4.90604	NOT
ENSG00000090534	THPO	THPO	6.38656	6.29627	6.35916	6.37364	6.4353	NOT
ENSG00000090565	RAB11FIP3	RAB11FIP3	6.85693	6.7686	6.8477	6.82293	6.82039	NOT
ENSG00000090581	GNPTG	GNPTG	7.92547	7.73974	7.80162	8.07274	1900-01-08 03:16:37	NOT
ENSG00000090612	ZNF268	ZNF268	5.95753	5.86072	6.24061	6.08376	5.46928	NOT
ENSG00000090615	GOLGA3	GOLGA3	7.09902	7.15889	7.32162	7.00267	7.87614	NOT
ENSG00000090621	PABPC4	PABPC4	8.11698	8.01333	8.11243	8.08927	8.96093	NOT
ENSG00000090659	CD209	CD209	6.07026	5.96778	6.01717	6.04496	6.08675	NOT
ENSG00000090661	CERS4	CERS4	7.59176	7.60994	7.71834	7.60661	7.43395	NOT
ENSG00000090674	MCOLN1	MCOLN1	6.90895	6.78857	6.87831	6.87387	6.98225	NOT
ENSG00000090686	USP48	USP48	8.17918	8.40413	8.32046	8.50587	9.02701	NOT
ENSG00000090776	EFNB1	EFNB1	6.28903	6.18831	6.20168	6.25998	6.29745	NOT
ENSG00000090857	PDPR	PDPR	7.55598	7.39792	7.70445	7.6608	7.5584	NOT
ENSG00000090861	AARS	AARS	8.05188	8.476	8.40905	7.76421	9.92564	YES
ENSG00000090863	GLG1	GLG1	8.03963	7.9259	8.11875	8.2041	8.86719	NOT
ENSG00000090889	KIF4A	KIF4A	5.87434	9.52012	7.81037	5.80051	6.27812	NOT
ENSG00000090905	TNRC6A	TNRC6A	7.47608	7.34595	7.2507	7.35291	7.45022	NOT
ENSG00000090924	PLEKHG2	PLEKHG2	7.63275	7.50059	7.75124	7.61161	7.25038	NOT
ENSG00000090932	DLL3	DLL3	6.03721	6.08975	6.12979	6.14331	6.13453	NOT
ENSG00000090971	NAT14	NAT14	6.77617	6.81907	6.84613	6.95193	6.94612	NOT
ENSG00000090975	PITPNM2	PITPNM2	6.29401	6.20017	6.23429	6.30964	6.29044	NOT
ENSG00000090989	EXOC1	EXOC1	7.80997	8.01717	7.69399	7.7425	7.50004	NOT
ENSG00000091009	RBM27	RBM27	7.66847	8.13675	7.96733	7.54463	7.55277	NOT
ENSG00000091010	POU4F3	POU4F3	5.67189	5.64736	5.48153	5.64404	5.50492	NOT
ENSG00000091039	OSBPL8	OSBPL8	8.00031	8.13364	7.81303	7.75206	7.19865	NOT
ENSG00000091073	DTX2	DTX2	6.92133	6.79424	6.94971	6.7545	6.73479	NOT
ENSG00000091106	NLRC4	NLRC4	4.66565	4.58253	4.60313	4.7228	4.71774	NOT
ENSG00000091127	PUS7	PUS7	4.97106	4.58712	5.20277	4.92633	4.79189	NOT
ENSG00000091128	LAMB4	LAMB4	4.73535	4.66614	4.71335	4.66911	4.77682	NOT
ENSG00000091129	NRCAM	NRCAM	3.93233	3.84636	3.92246	4.25611	4.0666	NOT
ENSG00000091136	LAMB1	LAMB1	5.37556	5.29212	5.30674	5.30587	5.39288	NOT
ENSG00000091137	SLC26A4	SLC26A4	4.37301	4.32708	4.36394	4.442	4.46995	NOT
ENSG00000091138	SLC26A3	SLC26A3	3.81752	3.69114	3.74626	3.77821	3.83484	NOT
ENSG00000091140	DLD	DLD	8.31918	8.75798	8.76079	8.36024	8.05461	YES
ENSG00000091157	WDR7	WDR7	6.5116	6.51815	6.69952	6.5037	6.7639	NOT
ENSG00000091164	TXNL1	TXNL1	6.68098	6.72605	6.67343	6.62188	6.88801	NOT
ENSG00000091181	IL5RA	IL5RA	5.32627	5.24524	5.26528	5.2571	5.58095	NOT
ENSG00000091262	ABCC6	ABCC6	6.54352	6.47046	6.43652	6.47921	6.51452	NOT
ENSG00000091317	CMTM6	CMTM6	7.63324	7.47446	7.80807	8.09263	6.98418	NOT
ENSG00000091409	ITGA6	ITGA6	5.37324	5.57168	5.1168	5.20293	8.94815	NOT
ENSG00000091428	RAPGEF4	RAPGEF4	4.5092	4.48251	4.48378	4.49804	4.91533	NOT
ENSG00000091436	MAP3K20	MAP3K20	5.25496	6.13626	5.89174	5.31046	5.20031	NOT
ENSG00000091482	SMPX	SMPX	3.72456	3.74644	3.80244	3.7783	3.82507	NOT
ENSG00000091483	FH	FH	6.51963	6.36068	6.40406	6.31013	6.50889	NOT
ENSG00000091490	SEL1L3	SEL1L3	9.92206	10.6156	10.5645	9.98665	10.8915	NOT
ENSG00000091513	TF	TF	4.84732	4.72497	4.81956	4.93817	5.11124	NOT
ENSG00000091527	CDV3	CDV3	8.94396	9.29385	9.4012	9.1121	9.34923	NOT
ENSG00000091536	MYO15A	MYO15A	6.74247	6.64454	6.68353	6.73906	6.78656	NOT
ENSG00000091542	ALKBH5	ALKBH5	7.13174	7.35629	7.23689	7.13165	7.45811	NOT
ENSG00000091583	APOH	APOH	3.8425	3.74811	3.76022	3.79314	3.98431	NOT
ENSG00000091592	NLRP1	NLRP1	7.69857	6.75689	6.77932	7.62091	7.6586	NOT
ENSG00000091622	PITPNM3	PITPNM3	6.66487	6.55491	6.61502	6.68058	6.69888	NOT
ENSG00000091640	SPAG7	SPAG7	7.32888	7.37865	7.55597	7.21804	7.24422	NOT
ENSG00000091651	ORC6	ORC6	6.55455	8.17495	7.74304	6.79659	6.52302	NOT
ENSG00000091656	ZFHX4	ZFHX4	4.431	4.35412	4.38927	4.38906	4.43804	NOT
ENSG00000091664	SLC17A6	SLC17A6	4.50847	4.44197	4.47124	4.46811	4.47211	NOT
ENSG00000091704	CPA1	CPA1	6.53121	6.35825	6.43529	6.37619	6.46988	NOT
ENSG00000091732	ZC3HC1	ZC3HC1	6.53803	6.87313	6.60575	6.46262	6.4118	NOT
ENSG00000091831	ESR1	ESR1	6.06545	5.94709	6.18919	6.03892	6.44089	NOT
ENSG00000091844	RGS17	RGS17	5.58716	5.7072	5.62163	5.5066	5.66458	NOT
ENSG00000091879	ANGPT2	ANGPT2	6.10223	5.5832	5.53908	5.71618	5.91393	NOT
ENSG00000091947	TMEM101	TMEM101	6.86586	6.68758	6.68534	6.77449	7.00183	NOT
ENSG00000091972	CD200	CD200	7.67488	5.21654	5.15372	5.76832	5.4811	NOT
ENSG00000091986	CCDC80	CCDC80	4.08398	4.01081	4.0792	4.08852	4.14258	NOT
ENSG00000092009	CMA1	CMA1	4.93877	4.70391	4.78663	4.86888	4.83049	NOT
ENSG00000092010	PSME1	PSME1	9.32288	8.8455	8.87642	9.20131	9.2699	NOT
ENSG00000092020	PPP2R3C	PPP2R3C	6.76278	7.42987	7.09422	6.80552	6.50498	NOT
ENSG00000092051	JPH4	JPH4	6.93955	6.90996	6.9232	6.91977	6.9904	NOT
ENSG00000092054	MYH7	MYH7	5.54195	5.45798	5.48668	5.55676	5.54394	NOT
ENSG00000092067	CEBPE	CEBPE	5.01456	5.02502	5.01803	4.9886	5.09443	NOT
ENSG00000092068	SLC7A8	SLC7A8	6.20855	6.04422	6.17336	6.2382	6.13463	NOT
ENSG00000092094	OSGEP	OSGEP	8.2434	7.68703	7.84269	8.15043	7.45394	NOT
ENSG00000092096	SLC22A17	SLC22A17	7.18223	7.15467	7.13126	7.18708	7.35741	NOT
ENSG00000092098	RNF31	RNF31	7.59331	7.3026	7.48005	7.56062	7.57399	NOT
ENSG00000092108	SCFD1	SCFD1	7.05658	7.13829	7.13963	7.18185	8.03122	NOT
ENSG00000092140	G2E3	G2E3	5.44897	6.21558	5.57186	5.4357	5.19161	NOT
ENSG00000092148	HECTD1	HECTD1	8.22941	8.15627	8.22963	8.13392	8.29034	NOT
ENSG00000092199	HNRNPC	HNRNPC	8.25033	8.29255	8.53643	8.48518	8.7186	YES
ENSG00000092200	RPGRIP1	RPGRIP1	4.00674	3.89631	3.95125	3.96286	4.02338	NOT
ENSG00000092201	SUPT16H	SUPT16H	8.97418	9.13823	9.10788	8.78898	8.3141	YES
ENSG00000092203	TOX4	TOX4	9.08619	9.26971	9.25854	9.22319	8.91904	NOT
ENSG00000092208	GEMIN2	GEMIN2	5.17497	5.46154	5.31254	5.28495	5.09807	NOT
ENSG00000092295	TGM1	TGM1	6.03682	5.80767	5.92847	5.99125	5.95838	NOT
ENSG00000092330	TINF2	TINF2	8.15171	8.02654	8.10425	7.98128	7.88098	NOT
ENSG00000092345	DAZL	DAZL	5.50907	5.41273	5.42032	5.44182	5.51075	NOT
ENSG00000092377	TBL1Y	TBL1Y	5.51789	5.48688	5.57213	5.55052	5.61043	NOT
ENSG00000092421	SEMA6A	SEMA6A	5.48188	5.31933	5.41415	5.45215	5.36051	NOT
ENSG00000092439	TRPM7	TRPM7	7.66479	6.97721	7.52499	7.64125	6.85518	NOT
ENSG00000092445	TYRO3	TYRO3	5.44624	5.34061	5.37033	5.36629	5.49311	NOT
ENSG00000092470	WDR76	WDR76	6.96013	9.82097	9.4713	7.27392	7.24944	NOT
ENSG00000092531	SNAP23	SNAP23	8.88219	9.15568	9.51672	9.06988	8.22205	NOT
ENSG00000092607	TBX15	TBX15	4.90266	4.74253	4.80173	4.74425	4.96201	NOT
ENSG00000092621	PHGDH	PHGDH	5.89845	6.44787	6.13649	5.88009	6.36476	YES
ENSG00000092758	COL9A3	COL9A3	7.74463	7.75401	7.66226	7.69666	7.8357	NOT
ENSG00000092820	EZR	EZR	10.3525	11.6647	11.0493	10.6143	10.2591	NOT
ENSG00000092841	MYL6	MYL6	8.33097	8.46625	8.41832	8.36346	8.40982	NOT
ENSG00000092847	2001-08-01	2001-08-01	6.70726	6.34087	6.79854	6.73669	6.47366	NOT
ENSG00000092850	TEKT2	TEKT2	6.10761	5.93586	6.0802	5.99298	6.03999	NOT
ENSG00000092853	CLSPN	CLSPN	5.42288	8.92221	8.01333	5.99423	6.22709	NOT
ENSG00000092871	RFFL	RFFL	7.4716	7.19918	7.55485	7.59307	7.67115	NOT
ENSG00000092929	UNC13D	UNC13D	7.68686	7.52072	7.58009	7.62966	7.80242	NOT
ENSG00000092931	MFSD11	MFSD11	5.77372	5.77733	5.38077	5.69846	6.46955	NOT
ENSG00000092964	DPYSL2	DPYSL2	6.88516	8.28981	7.77981	7.25457	6.81608	YES
ENSG00000092969	TGFB2	TGFB2	5.87514	5.66361	5.64979	5.78919	5.77957	NOT
ENSG00000092978	GPATCH2	GPATCH2	5.47699	5.58025	5.55186	5.47035	5.61438	NOT
ENSG00000093000	NUP50	NUP50	6.96022	7.09172	6.811	6.74121	6.80303	NOT
ENSG00000093009	CDC45	CDC45	6.19444	8.66348	7.66416	6.29493	6.31163	NOT
ENSG00000093010	COMT	COMT	7.20412	6.98823	7.11133	7.13822	7.05163	NOT
ENSG00000093072	CECR1	CECR1	6.71951	6.48686	6.17064	6.96072	9.4488	NOT
ENSG00000093134	VNN3	VNN3	4.04824	4.34797	4.28384	4.03128	4.09671	NOT
ENSG00000093144	ECHDC1	ECHDC1	7.4748	6.98976	7.29326	7.33735	7.0076	NOT
ENSG00000093167	LRRFIP2	LRRFIP2	6.614	6.98207	6.58053	6.73193	7.00333	NOT
ENSG00000093183	SEC22C	SEC22C	6.46711	6.90033	6.61301	6.54208	6.68214	NOT
ENSG00000093217	XYLB	XYLB	5.70124	5.62742	5.67574	5.62933	5.77856	NOT
ENSG00000094631	HDAC6	HDAC6	6.85618	7.01357	6.97872	6.82109	7.20881	NOT
ENSG00000094661	OR1I1	OR1I1	6.26127	6.27468	6.11839	6.25085	6.26994	NOT
ENSG00000094755	GABRP	GABRP	5.34233	5.2351	5.27963	5.30495	5.3533	NOT
ENSG00000094796	KRT31	KRT31	6.67655	6.48602	6.58753	6.6755	6.67124	NOT
ENSG00000094804	CDC6	CDC6	5.01705	8.2692	7.86447	5.12937	7.25135	NOT
ENSG00000094841	UPRT	UPRT	6.26359	6.16863	6.13597	5.45868	6.14257	NOT
ENSG00000094880	CDC23	CDC23	7.46876	7.57415	7.45985	7.30915	7.3148	NOT
ENSG00000094914	AAAS	AAAS	8.84413	8.65745	8.75174	8.95823	9.11464	NOT
ENSG00000094916	CBX5	CBX5	9.84195	10.8682	10.4776	9.75797	9.79658	NOT
ENSG00000094963	FMO2	FMO2	4.45997	4.40454	4.44857	4.36983	4.45002	NOT
ENSG00000094975	SUCO	SUCO	6.70518	6.4958	6.56442	6.64026	7.31468	NOT
ENSG00000095002	MSH2	MSH2	7.25288	8.37076	7.98735	7.33252	6.47736	YES
ENSG00000095015	MAP3K1	MAP3K1	9.24815	8.00096	8.09372	9.12476	8.24106	NOT
ENSG00000095059	DHPS	DHPS	7.78134	7.71014	7.70994	7.9992	7.69738	NOT
ENSG00000095066	HOOK2	HOOK2	6.75519	6.59793	6.68662	6.70637	6.92026	NOT
ENSG00000095110	NXPE1	NXPE1	4.00397	3.89438	3.86836	3.97637	4.11303	NOT
ENSG00000095139	ARCN1	ARCN1	8.5617	8.7269	8.6855	8.48422	9.40192	YES
ENSG00000095203	EPB41L4B	EPB41L4B	4.93603	4.93303	4.97106	4.952	4.9385	NOT
ENSG00000095209	TMEM38B	TMEM38B	4.62264	4.1909	4.14104	4.69354	4.44472	NOT
ENSG00000095261	PSMD5	PSMD5	6.62486	7.25766	7.1757	6.95816	6.96376	NOT
ENSG00000095303	PTGS1	PTGS1	6.57065	5.76668	6.2043	6.41746	6.04617	NOT
ENSG00000095319	NUP188	NUP188	7.17781	7.37538	7.48501	7.02389	6.8739	NOT
ENSG00000095321	CRAT	CRAT	6.50308	6.51225	6.4046	6.50231	6.70945	NOT
ENSG00000095370	SH2D3C	SH2D3C	7.71433	7.51377	7.4812	7.65159	7.44826	NOT
ENSG00000095380	NANS	NANS	6.13697	7.81302	8.13841	6.2904	8.12905	YES
[truncated: 35,699 more rows]

## Sheet: Significant ANOVA genes
ID	CB-CC	CB-M	N-CB	CC-M	N-CC	N-M
C1orf112	1	1	1	1	1	1
FGR	0	1	1	1	1	1
FUCA2	0	0	1	0	1	1
GCLC	0	1	0	0	0	1
LAP3	0	1	1	1	1	0
HS3ST1	0	0	1	0	1	0
LASP1	0	0	1	0	1	0
SNX11	1	0	0	1	1	0
CASP10	0	1	1	1	1	0
POLDIP2	1	1	1	0	0	0
CD38	0	1	1	1	1	0
FKBP4	0	1	1	0	1	0
KDM1A	0	1	1	1	1	0
CDC27	0	1	1	1	1	0
SLC25A5	0	1	1	1	1	0
MCUB	1	1	1	0	0	0
RPAP3	0	1	1	1	1	0
AC004381.6	1	1	1	1	1	0
PRKAR2B	1	1	1	1	1	0
ABCB4	0	1	1	1	1	1
ITGAL	0	0	1	0	1	1
ZNF263	1	1	1	0	1	0
SPATA20	0	1	1	1	0	0
RALA	0	1	1	1	1	0
BAIAP2L1	0	1	1	1	1	0
KDM7A	0	1	1	1	1	0
ARHGAP44	1	1	1	1	1	0
ARSD	0	1	1	1	1	0
CD79B	0	1	1	1	1	0
LUC7L	1	1	1	0	1	0
MYLIP	0	1	1	1	1	0
E2F2	1	1	1	1	1	0
JARID2	0	1	1	1	1	0
SYPL1	0	1	0	1	1	0
AASS	0	1	1	1	1	1
ST3GAL1	1	1	1	1	1	0
RHOBTB2	0	1	1	1	0	0
TRAF3IP3	0	1	1	1	1	0
VTA1	0	1	1	0	0	0
DYRK4	0	1	1	1	1	0
CD9	1	1	1	1	1	0
NCAPD2	1	1	1	1	1	0
PHF7	1	1	1	0	0	0
IDS	0	1	1	0	0	0
BTK	0	1	1	0	1	0
HFE	0	1	0	1	1	0
SCMH1	0	1	1	0	0	0
RNF216	1	1	1	1	1	0
PTBP1	0	1	1	1	1	0
ANLN	1	1	1	1	1	0
PPP5C	0	1	1	1	1	0
MAP4K3	0	1	1	1	1	0
BRCA1	1	1	1	1	1	0
CD22	1	0	1	1	0	1
ELOVL5	0	1	1	0	1	0
ALOX5	0	0	1	0	1	1
UBR7	0	1	1	0	0	0
MVP	1	1	1	1	0	0
CLK1	0	0	1	1	1	0
CD6	0	1	1	0	1	0
TACC3	1	1	1	1	1	0
POLA2	0	1	1	1	1	0
ACPP	1	0	1	1	1	1
ZMYND11	0	1	1	1	1	1
NUDCD3	0	1	0	1	1	1
GLT8D1	0	1	1	1	0	0
RALBP1	0	1	1	1	1	0
RUFY3	0	1	1	1	1	0
AGPS	0	1	1	0	1	0
CD74	1	1	1	0	1	0
RUNX3	0	1	1	1	0	0
RNF10	1	1	1	0	0	0
GRAMD1B	0	1	1	1	1	0
ALAS1	0	0	1	0	1	1
DERA	1	1	1	0	1	0
STRAP	0	1	1	1	1	0
DEF6	0	1	1	1	1	0
PLEKHO1	0	1	1	1	1	0
DEPDC1	1	1	1	1	1	0
VIM	1	1	0	1	1	1
FAS	1	0	1	1	1	0
CD44	0	1	1	1	1	0
BTN3A1	0	1	1	1	1	1
IFNGR1	0	1	1	1	1	0
TNFRSF1B	0	1	1	1	1	0
VEZT	0	1	1	1	1	1
POU2F2	1	0	1	1	1	1
ARNTL2	0	1	1	1	1	0
HMGB3	0	1	1	1	1	0
ARHGAP31	0	1	1	1	0	0
GAB2	0	1	0	1	0	0
ATP6V0A1	1	1	1	0	1	1
TMSB10	0	0	1	1	1	0
RNF19A	0	1	1	1	0	0
SH3YL1	1	1	1	1	1	0
VCL	0	0	0	1	1	0
DEPDC1B	1	1	1	1	1	0
NSMAF	0	1	1	1	0	0
TIMP2	0	1	1	1	1	0
RFC1	0	1	1	1	1	0
CUL3	0	1	1	1	1	0
TUBG2	1	1	0	0	1	1
SPDL1	1	1	1	0	1	0
PARP3	1	1	1	0	0	0
CAPG	0	1	1	1	1	0
DCUN1D1	0	1	1	0	1	0
LCP2	0	1	1	1	0	0
CUL7	1	1	1	0	0	0
CTNNA1	0	1	1	0	1	0
CNTLN	0	1	1	1	1	0
CTPS2	0	1	1	1	1	0
ARAP2	0	1	1	1	1	0
SCML1	0	1	1	1	1	1
WWC3	0	0	1	0	1	1
USP28	1	1	1	0	0	0
NOP16	1	0	1	0	0	0
RRM2B	1	1	1	1	1	0
TNFRSF17	0	1	1	1	1	0
SNX29	1	0	1	0	0	0
CELF2	0	1	1	1	1	0
R3HDM1	0	1	1	1	1	0
ADAMTS6	0	1	1	1	1	0
LTBP1	0	1	1	1	1	0
RFC2	0	1	1	1	1	0
CLPTM1L	1	1	1	1	1	0
NEDD4L	0	0	1	1	1	1
HEXB	0	1	1	1	1	0
LIMA1	0	1	1	1	1	0
SLC4A8	0	1	1	1	1	0
RAD51	1	1	1	1	1	0
POLQ	0	1	1	1	1	0
MPHOSPH9	0	1	1	1	1	0
MSMO1	0	1	1	0	0	0
OPN3	0	1	1	1	1	0
HHAT	0	1	0	1	0	0
KIF1B	0	1	0	1	1	0
TBC1D22A	1	1	0	1	1	0
SYNE2	0	1	1	1	1	1
GINM1	0	0	1	0	1	1
USP36	0	1	1	0	0	0
RC3H2	0	1	1	1	1	0
SOAT1	0	1	1	1	1	0
PRDM1	1	0	0	0	1	0
MTA3	0	1	1	1	1	0
USP13	0	1	1	0	1	0
RASGRF1	0	0	0	0	1	1
CAMK2B	1	1	1	1	1	0
POLR3E	1	0	1	0	0	0
ATP2B4	0	1	0	1	0	1
NDC1	1	1	1	1	1	0
DGKG	1	0	0	0	1	1
PARP12	0	1	1	1	1	0
TARBP1	1	1	0	0	0	1
MXD1	0	0	1	1	1	0
SLC2A3	1	1	1	1	1	0
YBX3	0	1	1	1	1	1
BCAT1	0	1	1	1	1	0
HDAC7	0	1	1	0	0	0
ZNF112	0	0	1	0	1	1
WAPL	0	1	1	1	1	0
RPL18	0	1	1	1	1	0
CASP8	0	1	1	1	1	0
SPA17	1	1	1	1	0	0
TAF2	0	1	1	1	1	0
HIPK2	1	1	0	1	1	1
CTSA	0	1	0	1	0	1
SUGP2	0	1	1	1	1	0
SLC12A2	0	1	0	1	0	0
BTBD1	0	1	1	1	1	0
CHI3L2	0	1	1	1	1	0
IPO5	0	1	1	1	1	0
MCM10	0	1	1	1	1	0
DGKA	0	1	1	1	1	0
ANKRD44	0	1	1	1	1	0
SLK	0	1	1	1	1	0
FAM107B	1	1	1	0	1	0
TBC1D1	1	1	1	1	0	1
CDK13	1	1	1	0	0	0
MTHFD2	0	1	1	1	1	0
SLC9A7	0	1	1	1	1	0
FOXJ2	0	1	1	0	1	0
DIP2B	0	1	1	1	1	0
SMARCD1	0	0	1	0	1	0
ASPM	1	1	1	1	1	0
STAG3	1	1	0	0	1	1
MYO9A	0	1	1	1	1	0
SP100	0	1	1	1	1	0
PKM	1	1	1	1	1	0
RRP15	1	0	1	0	0	1
DHX8	0	1	1	1	1	0
IARS2	0	0	0	1	1	0
CBFB	0	1	1	1	0	0
PDK3	0	1	1	1	1	0
HEATR6	0	1	1	1	1	0
PRR11	1	1	1	1	1	0
KIF2A	1	1	1	0	0	0
RASGRP2	0	1	1	1	1	0
SDK2	0	1	1	1	1	0
VPS35	0	1	1	1	1	0
RORA	0	1	1	1	0	1
ATP1B3	0	1	1	1	1	0
NUCB2	1	1	1	0	1	1
SLC44A1	1	1	1	0	1	0
CFAP20	0	1	1	1	0	0
OSBPL3	0	1	0	0	1	1
MAP4K4	0	1	1	0	0	0
MGAT4A	0	1	0	0	0	1
WDR1	0	1	1	1	1	0
ARHGAP10	0	1	1	1	1	0
ING3	0	1	1	0	1	0
TRIP13	1	1	1	1	1	0
TCF3	1	1	1	0	0	0
HLTF	0	1	1	1	1	0
PTPN18	1	1	1	1	1	0
TFRC	0	0	1	1	1	0
SMC1A	0	1	1	1	1	0
HMMR	1	1	1	1	1	0
FCGR2B	0	1	1	1	1	0
STK10	0	1	1	1	1	0
ACAP1	0	1	1	1	1	0
SIDT1	0	1	1	1	1	0
NDE1	0	1	1	1	0	0
SCARB1	0	1	1	1	1	0
MCM2	1	1	1	1	1	0
ALPK1	1	1	1	0	0	0
PDE8A	0	1	1	1	1	0
DHRS9	1	0	1	1	1	0
FRY	1	1	1	0	1	0
EED	0	1	1	0	0	0
TSG101	0	1	1	0	0	0
BCS1L	0	1	1	0	1	0
IPCEF1	0	1	1	1	0	1
TIPIN	0	1	1	1	1	0
NUP37	1	1	1	1	1	0
GTSE1	1	1	1	1	1	0
SLC25A40	0	1	1	0	1	0
ADD2	0	1	1	1	1	1
BCAP29	0	1	1	1	1	0
ARHGAP15	0	1	1	1	1	0
MCM6	1	1	1	1	1	0
BAZ2A	1	0	0	0	1	0
MLH1	0	1	1	0	0	0
UNG	1	1	1	0	1	1
TPD52	1	1	1	0	0	0
TRAF4	1	0	1	1	1	0
PAG1	0	1	1	1	1	1
ICAM3	0	1	1	1	1	0
NT5C2	1	1	1	0	0	0
ARHGEF1	0	1	1	1	1	0
NFKB2	1	0	1	0	0	0
UBE2T	1	1	1	0	1	0
DNAJC10	0	0	1	1	1	0
IL4R	1	1	0	1	1	1
FAM76B	0	1	1	1	1	0
POLD3	0	1	1	1	1	0
ACTN2	1	0	0	1	1	0
GPR137B	1	0	1	1	1	1
JADE1	1	1	1	0	0	0
SLC25A43	0	1	0	1	1	0
UBE2A	0	1	1	1	1	0
SMC1B	0	1	1	1	1	0
MAP2	0	1	1	1	1	0
UBE2K	1	1	1	0	0	0
TIGAR	0	1	1	1	1	0
PPP2R5C	1	1	1	0	0	0
GNB1	1	1	1	0	0	0
ZCWPW1	0	1	1	1	1	0
P2RY10	0	1	1	1	1	0
ITM2A	0	1	1	1	1	0
TNRC6C	0	1	1	1	1	0
CDH17	0	1	0	1	0	1
SAR1A	0	1	1	1	1	0
CDC14A	0	1	1	1	1	0
SENP1	0	1	1	1	1	0
KIF22	1	1	1	1	1	0
CARMIL1	0	0	1	1	1	0
DNM2	0	1	1	1	1	0
MOXD1	0	1	1	1	1	0
RBL1	0	1	1	1	1	0
DLGAP4	0	1	1	1	1	0
NDC80	1	1	1	1	1	0
COL4A4	0	1	0	1	0	1
EXD2	0	1	1	0	0	0
PHLPP1	0	1	1	1	1	0
FYB	0	1	0	1	1	0
STRADB	0	0	1	0	1	1
FAM135A	0	0	1	0	1	0
COL19A1	0	1	1	1	1	1
DLG3	1	1	1	0	0	0
TRAF5	1	0	0	1	1	0
MRPL22	1	1	1	0	0	0
RNF13	1	1	0	0	1	1
BCKDHB	0	1	1	1	1	0
ZCCHC6	0	1	1	1	1	0
PLOD1	1	0	0	1	0	0
TDRD3	0	1	0	1	1	0
OXCT1	1	1	1	0	0	0
CYLD	0	1	1	1	1	0
GSTP1	0	1	1	1	1	0
APLP2	0	1	0	1	0	1
FAM234B	0	0	1	0	1	0
EIF3I	0	1	1	0	1	0
AGBL5	1	1	1	0	0	0
AK6	1	1	1	0	0	0
SEH1L	1	1	0	1	0	1
WDFY1	0	1	0	1	1	0
OVGP1	0	1	1	1	1	0
ABCB1	0	1	1	1	1	1
CPNE3	0	1	1	1	1	0
CTTN	0	1	1	1	1	0
EPS15	0	1	1	1	1	0
ORC1	1	1	1	1	1	0
RAD54L	1	1	1	1	1	0
MAST2	0	1	1	1	1	0
EIF2AK1	0	1	1	0	0	0
SEPHS1	1	1	1	0	1	0
TXLNG	0	1	1	1	0	0
LAT2	1	0	1	1	0	0
MYBPC2	0	0	1	0	0	1
MTMR2	0	1	1	1	0	0
NLK	0	1	1	1	1	0
UIMC1	0	1	1	0	1	0
SH3BP2	0	1	1	0	1	1
ADD1	0	0	1	1	1	0
TXNDC16	0	1	1	1	1	0
GMCL1	1	1	1	0	1	0
DNM1L	0	0	1	1	1	0
AURKA	1	1	1	1	1	0
AAMDC	1	1	0	0	0	0
PTPN4	0	1	1	1	1	0
ASAP3	0	1	0	1	1	0
DNMT3B	1	1	1	0	0	0
TPX2	1	1	1	1	1	0
DOCK9	0	1	1	1	1	0
C20orf194	0	1	1	1	1	0
CPXM1	0	1	1	1	1	0
DYNLL1	1	1	1	0	0	0
SNX5	1	0	0	1	1	0
P2RX7	0	1	1	1	1	0
ESF1	0	1	1	0	1	0
SLC23A2	1	1	0	0	1	0
OAS1	1	0	0	1	1	0
ERP29	0	1	1	0	1	0
FXYD5	0	1	1	1	1	0
BIRC5	1	1	1	1	1	0
ZBTB25	1	1	0	0	1	0
NECAP1	1	1	0	0	0	1
DHX32	0	1	1	1	1	0
RCOR1	0	1	1	1	1	1
ICAM1	1	1	1	1	1	0
IRAK3	0	0	1	0	1	1
SPG21	1	1	1	0	0	0
GNPTG	0	1	0	1	0	0
GOLGA3	0	0	0	1	1	0
AARS	0	1	1	1	1	0
KIF4A	1	1	1	1	1	0
CMTM6	1	1	0	0	0	1
MAP3K20	0	1	1	1	1	0
CDV3	0	1	1	1	1	0
NLRP1	0	1	1	1	1	0
ORC6	0	1	1	1	1	0
CD200	0	1	1	1	1	1
PPP2R3C	0	1	1	0	0	0
OSGEP	0	1	1	0	1	0
G2E3	1	1	1	0	0	0
PHGDH	1	1	1	1	1	0
EZR	1	1	1	1	1	1
CLSPN	1	1	1	1	1	0
DPYSL2	0	1	1	1	1	0
CDC45	1	1	1	1	1	0
ECHDC1	1	1	1	0	0	0
LRRFIP2	1	0	1	0	0	0
CDC6	0	1	1	1	1	0
MSH2	0	1	1	1	1	0
MAP3K1	0	1	1	1	1	0
TMEM38B	0	1	1	1	1	0
PTGS1	0	1	1	0	1	0
NANS	0	1	1	1	1	0
CREM	0	1	1	1	1	0
FKBP5	0	1	1	0	1	0
TMEM14A	0	0	1	0	1	1
EFHC1	1	0	0	1	0	1
CDC5L	0	1	1	0	0	0
ITPR3	0	1	1	0	1	0
IL12RB1	1	0	0	1	1	0
CDC7	0	1	1	1	1	1
HNRNPM	0	1	1	0	0	0
MKNK2	1	0	0	1	1	0
CYTH4	1	1	1	1	0	0
LGALS1	1	0	1	1	0	1
PIK3IP1	0	1	1	1	1	0
DEPDC5	0	0	1	0	1	0
CENPM	0	1	1	1	1	0
DMC1	1	1	1	1	1	0
POLDIP3	0	1	1	0	1	0
CYB5R3	0	1	1	1	1	0
AP1B1	1	0	1	0	1	1
HMGXB4	0	1	1	0	1	0
BIK	0	1	1	1	1	0
HMOX1	0	1	1	1	1	0
MCAT	0	1	1	0	1	0
CBX7	0	1	1	1	1	0
MIEF1	1	0	0	1	1	0
GRAP2	0	1	1	1	1	0
CSF2RB	1	0	0	1	1	0
ACO2	1	1	0	1	1	0
PMM1	0	1	0	1	0	1
CERK	1	1	1	0	0	0
SDR39U1	0	1	1	1	1	0
COCH	0	1	1	1	0	1
POLE2	0	1	1	1	1	0
CDKL1	1	1	1	1	1	0
CNIH1	0	1	1	0	1	0
GSTZ1	0	1	1	1	1	0
TMED8	0	0	1	1	1	0
SAMD15	0	1	1	1	1	1
DAAM1	1	1	1	1	1	1
RIN3	0	1	1	1	1	0
PPM1A	1	1	1	1	0	1
ASB2	1	1	1	1	1	0
CEP128	1	1	1	0	0	0
SRSF5	0	1	1	1	0	0
SLC10A1	0	0	1	0	1	0
ZFYVE21	0	1	1	0	0	0
TCL1A	1	1	0	1	0	1
VRK1	0	1	1	1	1	0
RPS6KA5	1	0	0	1	1	0
ARHGAP5	0	1	1	1	1	0
PCK2	0	1	1	1	1	0
NFKBIA	1	1	1	0	0	0
PSME2	0	1	1	1	1	0
BRMS1L	0	1	1	0	0	0
GINS1	0	1	1	1	1	0
CD40	1	0	0	1	1	0
IFT52	1	1	1	0	0	0
BMP7	1	1	1	0	0	0
CDC25B	1	1	1	0	0	0
HM13	1	1	1	0	0	0
HCK	0	1	0	1	1	0
SAMHD1	1	0	1	1	1	1
KIF3B	1	0	0	1	1	0
MROH8	0	1	1	1	1	0
E2F1	0	1	1	1	1	0
RPRD1B	0	1	1	1	1	0
PPP1R16B	0	1	1	1	1	0
FAM83D	1	1	1	0	1	0
DHX35	0	1	0	1	0	0
APMAP	1	1	1	1	0	0
LPIN2	0	1	1	1	1	0
MYOM1	0	1	1	1	1	0
CEP76	1	1	1	0	0	0
RBBP8	0	1	1	1	1	0
VSIG1	0	1	0	1	0	1
ATG4A	0	1	1	1	1	0
STS	0	1	1	1	1	0
TBL1X	1	0	1	1	0	0
POLA1	0	1	1	1	1	0
NXT2	1	1	1	0	0	0
ALG13	1	1	1	0	0	0
SUV39H1	0	1	1	1	1	0
PLP2	0	0	0	0	1	1
RBBP7	0	1	1	0	1	0
RP2	1	1	1	1	1	0
JADE3	0	1	1	1	1	0
HTATSF1	0	1	1	0	1	0
TIMP1	0	1	1	1	1	0
PORCN	0	1	1	1	1	0
KLF8	0	1	1	1	1	0
CENPI	1	1	1	1	1	0
ARMCX3	1	0	1	0	0	1
NDFIP2	1	1	1	1	1	0
TNFSF13B	0	1	1	1	1	0
ACP5	0	1	1	1	0	0
UGGT2	0	0	1	0	1	0
ARHGEF7	1	1	1	1	1	0
MRPS31	0	1	1	1	1	0
RGCC	1	1	1	0	0	0
DGKH	0	0	1	0	1	0
KATNAL1	0	1	1	1	1	0
LYRM1	0	1	0	1	1	0
NUP93	0	0	0	1	1	0
PLLP	1	0	1	0	0	0
CCL22	1	1	1	0	0	1
CCDC113	1	1	1	0	0	0
COG4	0	1	1	1	1	0
SLC7A6	1	1	1	0	0	0
SLC7A5	0	0	1	1	1	0
EEF2K	0	1	0	0	0	1
UBFD1	0	1	0	1	0	0
XYLT1	0	0	1	1	0	1
STX4	0	1	1	0	0	0
IL21R	1	0	1	1	0	1
SYT17	0	1	1	1	0	0
TMC5	0	1	1	0	0	0
CCP110	1	1	1	0	1	0
LACTB	1	1	1	0	0	0
CSK	1	0	0	1	0	0
RAB11A	1	1	1	0	0	0
CTSH	1	1	0	0	1	1
EHD4	0	1	0	1	1	0
ZNF106	0	1	1	1	1	0
CEP152	0	1	1	1	0	0
ATP8B4	0	1	1	1	0	0
BMF	1	1	1	0	0	0
DMXL2	0	1	1	1	1	0
OIP5	1	1	1	1	1	0
SLC30A4	1	1	1	1	1	1
BLOC1S6	0	1	1	1	1	0
MYEF2	1	1	1	1	1	0
ZDHHC2	0	1	1	1	1	0
FZD3	0	1	1	1	1	0
NBN	0	1	0	1	1	0
POP1	0	1	0	1	1	0
NIPAL2	0	1	1	1	0	0
IKBKB	1	1	1	0	0	0
NDRG1	0	1	1	1	1	0
ZC2HC1A	0	0	1	1	0	1
IL7	1	1	1	0	0	0
SPAG1	1	0	1	1	0	1
CHRAC1	1	1	1	1	1	0
NCALD	0	1	1	1	1	0
UBR5	0	1	1	1	1	0
ERI1	0	1	1	1	1	0
LEPROTL1	1	0	1	1	1	0
TNFRSF10A	0	0	1	1	1	0
ERICH1	0	1	1	1	1	0
MCM4	1	1	1	1	1	0
ASAH1	0	1	1	1	1	0
MAN2B1	1	1	1	0	0	0
KCNN4	0	1	0	1	0	1
MAP4K1	1	1	0	1	1	1
RNASEH2A	0	1	1	1	1	0
FCER2	1	1	1	0	1	1
IL27RA	0	1	1	1	1	0
ASF1B	1	1	1	1	1	0
RASAL3	0	1	1	1	1	0
CCNE1	1	1	1	1	1	0
ANKRD27	0	1	1	1	1	0
EBI3	1	0	0	1	1	0
PRKD2	0	1	1	1	1	0
TGFB1	0	1	1	0	0	0
PLIN3	0	1	1	0	0	0
CD79A	1	0	1	1	0	1
GLTSCR2	0	1	1	1	1	0
PTPRS	0	1	1	1	1	0
LIG1	1	1	1	1	1	0
SIGLEC6	0	1	1	1	1	0
SIGLEC5	0	0	1	0	1	1
DNASE2	0	1	0	1	0	0
JAK3	1	1	1	0	0	0
ETHE1	0	1	1	1	1	0
CDK6	0	1	1	1	1	0
HBP1	0	1	1	1	1	0
STEAP1B	0	0	1	0	1	1
OGDH	0	1	1	0	0	0
TFEC	0	0	1	0	1	1
MET	0	1	1	1	1	0
CPED1	0	1	1	1	1	0
CHN2	1	1	1	0	0	0
FKBP14	0	1	1	1	1	0
PLEKHA8	0	1	1	1	1	0
NOD1	0	1	1	1	1	0
GARS	0	1	1	1	0	0
EPHB6	0	1	1	1	1	0
AIMP2	0	1	1	0	1	0
C1GALT1	0	1	1	1	1	0
EZH2	1	1	1	1	1	0
CEP41	0	1	1	0	1	0
TSPAN13	0	0	1	0	1	1
AHR	0	0	1	1	1	0
GIMAP2	0	1	1	1	1	0
PRKAG2	0	1	1	1	1	0
CLIP2	1	1	0	0	1	1
SLC1A1	0	1	1	1	1	0
TRIM14	0	1	1	0	1	0
TGFBR1	1	1	0	0	0	0
C5	0	1	1	0	1	0
SUSD1	0	0	1	0	1	0
AKNA	0	1	1	1	1	0
TNFSF8	0	1	1	1	1	0
ENG	0	1	1	0	1	0
RLN2	0	0	1	1	1	0
KDM4C	0	1	1	0	1	0
KANK1	1	1	1	1	1	0
TESK1	1	0	1	1	0	1
FUBP3	1	0	0	1	1	0
DDX58	0	1	1	1	1	0
PIP5K1B	0	1	1	1	1	0
RAPGEF1	1	1	1	0	1	1
SETX	0	1	1	0	0	0
ABHD17B	1	1	0	0	1	1
PDLIM1	0	0	1	1	1	0
DNMBP	0	1	1	1	1	0
CUBN	0	1	1	1	1	0
PLEKHA1	0	1	1	1	1	1
SPOCK2	0	1	1	1	1	0
ACTA2	0	0	1	0	1	1
ANKRD26	0	1	1	1	1	0
ACBD5	0	1	1	1	1	0
LARP4B	0	1	1	1	1	0
EDRF1	0	0	1	1	1	0
MAP3K8	1	0	1	1	0	0
FAM208B	0	1	1	1	1	0
XPNPEP1	1	1	1	1	1	0
SMC3	0	1	1	0	1	0
CCDC6	0	0	1	0	1	0
ZMIZ1	1	1	0	0	1	0
CRYBA1	0	1	1	1	1	0
RGS9	0	1	1	1	1	0
RAD51C	0	1	1	1	1	0
P2RX1	0	0	1	0	1	1
DHX40	0	1	1	1	1	0
RECQL5	0	1	1	1	1	0
PIGL	1	1	1	1	1	0
NUP88	0	1	0	0	0	1
BLMH	0	1	1	1	1	1
SMARCD2	0	1	1	0	1	0
SYNGR2	1	0	1	0	0	0
DDX5	0	1	1	1	1	0
C17orf75	0	1	1	0	0	0
CYTH1	1	0	0	1	1	0
KAT2A	0	1	1	1	0	0
MRPL27	0	1	1	0	0	0
LRRC59	0	1	0	1	1	0
SLC16A6	0	0	1	1	1	0
WSB1	0	0	1	1	1	0
MYH3	0	1	1	1	1	0
TMEM97	0	1	1	1	1	0
PHF12	0	1	1	0	0	0
DCUN1D4	0	1	1	1	1	0
CHIC2	0	1	1	1	1	0
NMU	1	1	1	0	0	0
MANBA	0	1	1	0	0	0
MAPK10	0	1	1	1	1	0
NDUFC1	1	1	1	0	0	0
TBC1D9	0	1	1	1	1	1
GAB1	0	0	1	1	1	1
NEIL3	1	1	1	1	1	0
CLNK	0	1	1	1	1	0
NSD2	0	1	1	1	1	0
STIM2	1	1	1	1	0	0
KLF3	0	1	1	1	1	1
KLHL5	0	1	1	1	0	0
NCAPG	1	1	1	1	1	0
CTSC	0	1	1	1	0	0
CCDC34	1	1	1	0	0	0
ELP4	0	1	1	1	1	0
MTCH2	0	1	1	0	0	0
FNBP4	0	1	1	1	1	0
CRTAM	0	1	0	1	0	1
C11orf63	0	1	1	1	1	0
VWA5A	0	1	0	1	0	0
EHD1	0	0	1	0	1	1
UNC93B1	0	1	1	1	1	0
CCND1	0	1	1	1	1	0
ANAPC15	0	1	1	1	1	0
RNF141	0	0	1	0	1	0
PDHX	0	0	1	1	1	0
SLC15A3	1	1	0	0	0	0
CARS	0	1	1	0	0	0
SLC35F2	1	0	1	1	0	1
POU2AF1	1	1	1	1	1	1
PPFIBP1	1	1	1	0	1	1
CLEC2B	0	1	1	1	1	1
COQ5	0	1	1	1	0	0
CORO1C	0	1	1	0	1	0
CAPRIN2	0	1	1	1	1	0
SLC11A2	1	1	1	1	1	0
BIN2	0	0	1	0	1	1
BCL7A	0	1	1	1	1	0
LTA4H	0	0	1	0	1	0
ELK3	1	0	0	1	1	0
FOXM1	1	1	1	1	1	0
PARP11	0	1	1	1	1	0
RAD51AP1	1	1	1	1	1	0
DUSP16	0	1	1	1	1	0
CDKN1B	1	1	1	1	1	0
OAS3	0	1	1	1	1	1
OAS2	0	1	1	1	1	0
C12orf49	1	1	1	0	0	0
STX2	1	0	1	0	0	0
CAND1	0	1	1	1	1	0
TIMELESS	1	1	1	1	1	1
MRPL51	0	1	1	1	1	0
CHD4	1	0	0	1	1	0
CDCA3	1	1	1	1	1	0
CHPT1	0	1	1	1	1	0
GNPTAB	0	1	1	1	1	0
ENO2	0	0	1	1	1	0
PTPN6	1	1	1	0	0	0
LPCAT3	0	1	1	1	1	0
NT5DC3	0	1	1	1	1	0
CLEC4A	0	1	1	0	0	0
AICDA	1	1	1	1	1	1
PHC1	0	1	1	1	1	0
RIC8B	0	1	1	0	1	1
BTN3A3	0	1	1	1	1	1
TDP2	0	1	1	0	1	0
DSE	0	1	1	1	1	0
GCNT2	0	1	0	1	1	0
NEDD9	1	0	1	0	0	1
ASF1A	1	0	1	0	0	0
FAM184A	0	1	1	1	1	1
MAN1A1	1	1	1	0	0	0
HINT3	1	1	1	0	0	0
NCOA7	0	0	1	1	1	0
UST	0	1	1	1	1	0
FBXO5	1	1	1	1	1	0
PPARD	0	1	1	0	1	0
STK38	1	0	1	1	0	0
MCM3	0	1	1	1	1	0
RNF8	1	1	1	0	0	0
PHACTR1	0	1	1	1	1	1
MDN1	0	1	1	0	0	0
BACH2	1	1	1	1	0	1
TREML2	0	0	1	0	1	1
KHDRBS2	0	0	1	1	1	0
WASF1	0	1	1	1	1	0
ALDH5A1	1	1	1	0	0	0
VNN2	0	1	1	1	1	1
RPS12	0	0	1	1	1	0
GMNN	1	1	1	1	1	0
HBS1L	1	1	1	1	0	0
ZBTB24	0	1	1	1	1	0
PHACTR2	0	1	0	0	1	1
PHF1	0	1	1	1	0	0
QKI	0	0	1	0	1	0
TFEB	0	1	1	0	0	0
CUL9	0	1	1	0	1	0
DNPH1	0	1	1	0	1	0
DUSP22	0	1	1	1	1	0
GMDS	0	1	0	1	1	0
TTK	1	1	1	1	1	0
BTN2A1	0	1	1	1	1	0
FAM46A	0	0	1	0	1	0
NUDT12	0	1	1	0	1	0
DAP	1	1	1	0	0	0
BRD8	1	1	1	0	0	0
KIF20A	1	1	1	1	1	0
NNT	0	1	1	0	0	0
MRPS27	0	1	1	1	1	0
PDE8B	1	1	0	1	1	0
CLK4	0	1	1	1	1	0
ITK	1	0	0	0	1	0
RNF130	0	1	1	1	1	0
THG1L	0	1	1	1	1	0
ARSB	0	1	1	1	0	0
CCNG1	0	1	1	0	1	0
LMNB1	1	1	1	1	1	0
SUB1	0	1	1	1	1	0
FAM172A	0	1	1	0	1	0
GNPDA1	0	1	0	1	0	0
SKP1	0	1	1	1	1	0
NR3C1	0	1	1	1	1	0
H2AFY	0	1	1	1	1	0
SMAD5	0	1	1	1	0	0
ERGIC1	0	0	1	0	1	0
ATP6V0E1	0	1	1	1	1	0
SMC4	1	1	1	1	1	0
ACTR8	1	1	1	0	0	0
BCL6	0	1	1	0	0	0
ARL6	1	1	0	0	0	0
NPHP3	0	1	1	1	1	0
CD86	0	0	1	0	1	1
FAM162A	0	1	1	0	0	0
OGG1	1	1	1	1	1	0
PCCB	1	1	1	1	1	0
UBE3A	0	1	1	1	1	0
CEP70	1	0	1	1	0	1
ECT2	1	1	1	1	1	0
FXR1	1	1	1	0	0	0
CBLB	0	0	1	0	0	0
IFT57	1	1	0	0	0	0
GBE1	0	1	0	1	0	0
C3orf52	1	1	1	0	0	0
PLXNA1	1	0	1	0	0	0
RRP9	1	0	1	0	0	0
ABCC5	0	0	1	0	1	0
KLHL24	0	0	1	1	1	0
DNAH1	0	1	1	0	0	0
FOXP1	1	1	0	0	1	1
NEK4	1	1	1	0	0	0
ADAM23	0	1	1	1	1	0
TTL	1	1	1	0	0	0
IL1A	0	1	1	1	1	0
CCL20	0	1	1	1	1	0
CENPA	1	1	1	1	1	0
GTF3C2	0	0	1	0	1	0
ITGA4	0	1	1	1	1	0
PSMD14	1	1	1	1	1	0
IFIH1	0	1	1	0	0	0
MOGS	0	1	1	0	1	0
TTC31	0	1	1	1	1	0
CLIP4	0	0	1	0	0	1
RTN4	0	1	1	1	1	0
GALNT3	0	1	1	0	0	0
CCDC88A	0	1	1	1	1	0
LANCL1	0	1	0	1	1	0
WDR75	0	1	1	0	0	0
STAT1	0	1	1	1	1	0
PECR	0	0	1	1	1	1
UNC50	0	1	0	1	1	1
EHBP1	0	0	0	1	1	0
TXNDC9	1	0	1	0	0	0
ST3GAL5	0	1	1	1	1	0
KDM3A	0	0	0	1	1	0
UXS1	0	1	1	0	1	1
HDLBP	0	1	1	1	0	0
TAF1B	0	1	1	0	1	0
ODC1	0	1	1	1	1	0
QPCT	0	1	1	1	1	0
RAB3GAP1	0	1	1	0	0	0
DARS	1	1	1	0	0	0
SLC1A4	0	1	1	1	1	0
SOS1	0	0	1	1	1	0
KYNU	1	1	1	0	0	0
PLEK	1	0	0	0	1	1
TRAK2	0	1	1	1	1	0
PCYOX1	0	1	0	1	0	1
NFE2L2	0	1	1	0	1	0
MSH6	0	1	1	1	1	0
TNR	0	1	0	1	1	0
RALGPS2	0	1	1	1	1	0
ANGPTL1	0	1	1	1	1	0
CEP104	0	1	1	1	1	0
LRRC42	0	1	1	1	1	0
RNF19B	0	1	1	0	1	0
C1orf21	0	0	1	1	1	0
IVNS1ABP	0	1	1	1	1	0
NCF2	1	1	0	0	1	1
GADD45A	1	1	1	0	0	0
TTF2	0	1	1	0	1	0
KIF21B	0	1	1	1	1	0
LGALS8	0	0	1	0	1	0
KMO	1	1	1	0	1	0
AKT3	0	1	1	1	1	0
ACADM	1	1	1	1	1	1
SLAMF1	1	1	1	0	1	1
SSX2IP	1	1	1	1	1	0
GBP3	0	1	1	1	1	0
GBP1	0	1	1	0	1	0
RAB29	0	1	1	1	1	0
CD46	0	1	1	1	1	0
SLC2A1	0	1	1	1	1	0
CDC20	1	1	1	1	1	0
PRDX1	0	1	1	1	1	0
BLZF1	1	1	1	0	0	0
DPH5	0	1	1	1	1	0
PRDX6	1	1	1	0	0	0
DIEXF	0	1	1	0	0	0
STMN1	1	1	1	1	1	0
NEK2	1	1	1	1	1	0
CENPF	1	1	1	1	1	0
MARC2	1	1	1	1	0	1
OSBPL9	0	1	1	1	1	0
ESYT2	0	1	1	1	1	0
KIF14	1	1	1	1	1	0
CAMSAP2	0	1	0	1	0	1
B4GALT6	0	1	1	1	1	0
LRMP	0	1	1	1	1	0
ZC2HC1B	1	0	1	1	0	0
PLAGL1	1	1	1	0	0	0
FBXO30	0	1	1	1	1	0
AKAP7	0	0	1	1	1	0
MYB	0	1	1	0	1	0
SGK1	0	1	1	1	1	0
FBXL5	0	1	0	1	0	0
ARMC2	0	1	1	1	1	0
PKD2	0	1	1	1	1	0
CCNI	0	0	1	0	1	0
MFSD1	1	1	1	0	0	0
RAB3GAP2	1	0	1	1	1	0
KLF12	0	0	1	1	1	0
CCND2	0	1	1	1	1	0
NDUFB3	0	1	1	0	1	0
TJP2	1	1	1	0	1	0
CPSF3	0	1	1	1	1	0
RAD23B	0	1	1	1	1	0
FKBP15	0	1	1	1	1	0
CTNNAL1	0	1	1	1	1	0
PHF19	0	1	1	1	1	0
NEK6	0	0	1	0	1	1
HSDL2	0	1	1	1	1	0
INVS	1	0	0	1	1	0
ACYP1	1	0	1	0	0	0
NPC2	0	1	1	1	1	0
TGFB3	0	1	1	1	1	0
EIF2B2	0	1	1	0	1	0
DNMT3A	0	1	1	1	1	0
BCL11A	0	0	1	0	1	1
IDE	1	1	1	1	1	0
IFIT3	0	1	1	1	1	0
IFIT2	0	1	1	0	1	0
GPAM	0	1	1	1	1	0
PYROXD2	0	1	1	1	1	0
MXI1	0	1	1	1	1	0
HELLS	0	1	1	1	1	0
FAM45A	0	1	1	0	1	0
KCNIP2	1	1	1	1	1	0
CFAP58	0	1	1	1	1	0
GOT1	0	1	1	1	1	0
GNA13	0	1	1	1	1	0
RCL1	1	1	1	0	0	0
CAAP1	0	1	1	1	1	0
MOB3B	0	1	1	1	1	0
MTHFD1L	1	0	0	1	0	0
PCMT1	0	1	1	0	0	0
WDR55	0	0	0	1	0	0
CENPL	1	1	1	0	0	0
PDZD11	0	1	1	0	0	0
MASTL	0	1	1	1	1	0
TMPO	1	1	1	1	1	0
NFYB	0	1	1	0	1	0
TNFRSF10B	0	1	1	0	1	0
ZNF706	0	1	1	1	1	0
NCAPH	1	1	1	1	1	0
MND1	1	1	1	1	1	0
ADCY7	0	1	1	1	0	0
ECHDC2	1	1	1	1	0	0
CSTA	0	0	1	0	1	1
CD80	0	1	1	1	1	1
KIF18A	1	1	1	1	1	0
KHDRBS1	1	1	1	1	1	0
GPSM2	1	1	1	1	1	0
GTDC1	0	1	1	1	1	0
CXCR4	1	0	0	0	1	0
POLK	0	1	1	1	1	0
RASL11A	1	0	0	1	1	1
UBL3	0	1	1	1	1	0
FYTTD1	0	1	1	1	1	0
LAX1	0	0	0	0	1	1
CD244	0	1	1	0	0	0
ZC3H7A	0	1	1	1	1	0
RPL5	0	1	1	1	1	0
ODF2L	0	1	1	1	1	0
TRMT13	0	1	1	1	1	0
CCDC18	1	1	1	0	0	0
BBS9	0	1	1	1	1	0
PMS2	0	1	1	1	1	0
ZMIZ2	0	0	1	0	1	0
OCM	0	1	1	1	1	0
EEPD1	0	1	1	1	1	0
NT5C3A	1	1	1	1	1	0
GLIPR2	1	1	1	1	1	0
CLTA	0	1	1	1	1	0
ACO1	0	1	1	1	1	0
TRIM24	1	1	1	0	0	0
C7orf49	1	0	0	1	0	0
CISD1	0	1	1	1	1	0
EGR2	1	0	1	1	0	0
ZWINT	1	1	1	1	1	0
CIT	1	1	1	1	1	0
IFT81	0	1	1	1	1	0
HVCN1	1	1	1	0	1	1
MED13L	0	1	1	1	1	0
CDKN2C	0	1	1	1	1	0
RNF11	0	1	0	1	0	0
BHLHE41	1	1	1	1	1	1
SSPN	0	1	0	1	0	1
DDX39A	1	1	1	0	0	0
ADGRE5	0	1	1	1	1	0
NLN	1	0	1	1	0	0
CENPK	1	1	1	0	1	0
ARHGAP9	1	1	1	1	1	0
PFDN5	0	1	1	1	1	0
SPATS2	0	1	1	1	1	0
CDK2	0	1	1	1	1	0
TUBA1B	1	1	1	0	0	0
ATPAF1	0	0	1	0	1	0
STIL	1	1	1	1	1	0
HJURP	1	1	1	1	1	0
MORF4L2	0	1	0	1	0	1
RAB9A	0	0	1	0	1	0
METTL8	0	1	1	1	1	0
LPGAT1	0	1	1	1	1	0
2002-08-01	0	1	0	0	1	1
PMS2P5	0	1	1	1	1	0
DNPEP	0	1	1	0	0	0
CTCFL	0	1	1	1	1	0
PREX1	0	1	1	1	1	0
ZNFX1	1	1	1	0	1	0
CSE1L	0	1	1	0	1	0
PMEPA1	0	1	1	1	1	0
ZBP1	0	1	1	1	1	0
MPHOSPH10	0	1	1	0	0	0
ATP8A1	0	0	1	1	1	0
USP22	0	1	1	1	1	0
ZNF45	0	0	1	0	0	1
TRERF1	0	0	0	0	1	0
PACSIN1	0	1	1	1	1	0
BTN2A2	1	1	1	0	0	1
MRS2	0	1	1	1	1	0
RRP36	0	1	1	0	1	0
SNRPC	1	1	1	0	0	0
SERPINB6	0	1	1	1	1	0
HIST1H1D	1	1	1	1	0	0
NQO2	0	1	1	1	0	0
HIST1H1A	0	1	1	0	0	0
ZNF391	0	0	1	0	1	0
RPS10	0	0	1	1	1	0
HIST1H2BJ	0	1	1	1	0	0
OR2B6	0	1	0	1	1	0
DNAH8	1	1	0	0	1	1
CDKN1A	0	1	1	1	1	0
CPNE5	0	1	1	1	1	0
RREB1	0	1	1	1	1	0
ATXN1	0	1	0	1	0	1
AHNAK	0	1	1	1	1	1
GOT2	0	1	1	1	1	0
RAP2A	0	1	1	1	1	0
TM9SF2	1	0	0	0	1	0
IRF1	0	0	0	1	1	0
RNF113A	0	1	1	1	1	0
PSD4	0	1	1	0	1	0
PANK2	0	1	1	0	1	0
TMX4	1	0	0	1	0	0
RRBP1	0	1	1	1	1	0
ZNF133	0	0	1	1	1	0
DSTN	1	1	1	1	1	0
MGME1	1	1	1	1	0	0
TBC1D20	0	1	1	1	1	0
MCM8	0	1	1	1	1	0
HNRNPR	1	1	1	0	0	0
MAX	0	1	1	1	1	0
PLAGL2	0	1	1	1	1	0
PSMB2	0	1	1	0	1	0
TUBGCP3	0	1	1	1	1	0
UBA2	0	1	1	1	1	0
THRA	0	1	1	1	1	0
CCR7	0	1	1	1	1	0
NR1D1	0	1	1	0	1	0
BCL2L12	0	1	1	1	1	0
IRF3	0	1	0	0	0	0
PRMT1	1	0	0	1	1	0
NSRP1	0	1	1	1	1	0
ZNF384	1	0	1	0	0	1
KTN1	0	1	0	1	1	0
L3HYPDH	0	1	1	1	1	0
SGPP1	0	0	1	0	1	1
FAM78A	0	1	1	1	1	0
ZC4H2	0	0	1	0	1	0
FGD3	0	1	1	1	1	0
HIVEP3	1	0	0	1	1	0
HELB	0	1	1	1	1	0
PTPRB	0	0	1	0	1	1
DYRK2	1	1	1	1	1	0
YEATS4	0	1	1	1	1	0
AUNIP	0	1	1	1	1	0
HP1BP3	1	1	1	0	0	0
EPS15L1	0	1	1	0	1	0
TUBBP1	0	1	1	1	1	0
MACF1	0	1	1	1	1	0
SMARCA4	1	1	1	1	1	0
PTPN12	0	1	1	1	1	0
FGL2	1	1	0	1	1	1
STYXL1	0	1	1	0	0	0
SGCE	1	1	1	0	0	0
ZFP36	0	1	1	0	1	0
SPINK2	0	1	1	1	1	0
PAICS	0	1	0	1	0	0
DGCR8	0	1	1	0	1	0
YWHAH	1	1	1	0	1	0
GNAZ	0	1	1	1	1	0
A4GALT	0	1	1	1	1	0
APOL3	0	1	1	1	1	0
TST	1	1	1	0	0	0
TBC1D27	0	1	1	1	0	1
STRIP2	0	1	1	0	0	0
MYO1B	0	1	0	1	0	1
OSGEPL1	0	1	1	1	1	0
ORMDL1	0	1	1	1	1	0
HAT1	0	1	1	0	0	0
HERC2	0	1	1	1	1	0
TWSG1	0	1	1	1	1	0
TMOD2	1	0	0	1	1	1
C15orf57	0	0	1	1	1	0
KNSTRN	1	1	1	0	0	0
VPS13C	0	1	1	0	0	0
SUMF2	0	0	1	0	1	1
PALLD	0	1	1	1	1	0
SPCS3	0	1	1	0	0	0
E2F8	0	1	1	1	1	0
DCTD	0	1	1	1	1	0
PLD2	0	1	0	1	0	0
KIF1C	1	0	0	0	1	0
ILF3	0	1	1	1	1	0
SLC44A2	0	0	1	1	1	0
PARP2	0	1	1	1	1	0
MIS18BP1	1	1	1	0	1	0
TEP1	0	1	1	1	1	0
SEC14L1	1	1	1	1	1	1
MAP7D3	0	1	1	1	1	0
SGO1	1	1	1	1	0	0
MOSPD2	0	1	1	0	1	0
PRKCSH	0	0	1	0	0	0
SNX9	1	1	1	1	1	1
AFDN	0	1	0	1	0	0
STK33	0	1	1	1	1	0
PXDN	0	1	1	1	1	0
TNNT3	0	0	1	0	1	0
ATXN10	0	1	1	1	1	0
CEP85	1	1	1	1	1	0
GMFG	1	0	0	1	1	0
THEMIS2	1	1	0	1	1	1
CLIP1	0	1	0	0	0	1
CCDC62	0	0	1	0	0	0
DNMT1	0	1	1	1	1	0
ZNF331	0	1	1	1	1	0
SLC35D2	0	1	0	1	0	1
ZNF141	0	1	1	1	0	0
GSE1	0	1	1	0	1	0
GINS2	0	1	1	1	1	0
TRAF3	1	1	1	0	0	0
HAUS8	1	1	1	1	1	0
SH3BP5	1	1	1	0	0	0
NAPSB	1	1	0	0	0	1
KIF3A	0	1	1	0	1	1
TUBG1	0	1	1	1	1	0
PSMC3IP	1	1	1	1	1	0
NDFIP1	0	1	1	1	1	0
PPFIA1	0	1	1	1	1	0
IL13RA1	0	1	1	1	1	0
TOP2A	1	1	1	1	1	0
FMO5	0	1	1	0	1	1
SNRPA1	1	1	1	0	1	0
ACTR10	0	1	1	1	1	0
SPATA6	0	1	1	1	1	0
LRRC41	0	1	1	1	0	0
FCRLA	1	0	1	1	1	1
ENOSF1	1	0	1	0	0	1
MRPL35	1	1	1	0	0	0
IQCA1	0	1	1	1	1	0
PRKAA1	0	1	1	0	1	0
RPA1	0	1	1	1	1	0
PNISR	0	1	1	1	1	0
LANCL2	0	0	1	1	1	0
GRSF1	0	1	1	1	1	0
XAF1	0	1	1	1	1	0
NIP7	0	1	0	1	0	1
TERF2	1	1	1	1	1	0
PCED1A	0	1	1	1	1	0
FCRL2	0	1	1	0	0	0
SYT11	0	1	1	1	1	0
ACY3	0	1	1	1	1	0
DPH2	1	1	1	0	0	0
RBM38	0	1	0	0	0	1
PATJ	0	1	1	1	1	0
ALOX5AP	0	1	1	1	0	1
WASF3	1	1	1	0	0	0
PIK3C2B	1	0	1	0	1	1
SLC41A1	0	1	1	0	0	0
SPG20	0	1	1	1	1	0
RFC3	1	1	1	1	1	0
SLC39A11	0	0	0	1	1	0
RTN3	0	1	1	1	1	0
RARRES3	0	1	1	1	1	0
MYH11	0	1	0	1	1	0
FOPNL	0	1	1	0	0	0
LARGE1	0	0	0	0	1	1
BTG1	0	0	1	0	1	0
KRAS	0	1	1	1	1	1
LRRCC1	1	1	1	0	0	0
E2F5	0	1	1	1	1	0
SWAP70	1	1	0	1	1	0
AMPD3	1	1	1	0	0	0
RRAS2	0	1	1	1	1	0
HSD17B4	0	1	1	0	1	0
SARAF	1	1	1	1	1	1
C14orf159	0	1	1	1	0	0
LOXL2	0	1	1	1	1	0
BHLHE40	0	1	1	1	1	0
EDEM1	0	1	1	1	1	0
VAV3	1	1	1	0	1	1
NOTCH2	0	1	1	1	1	0
CEPT1	0	1	1	1	1	0
NAPG	0	1	1	1	1	0
TMEM106C	0	1	1	0	1	0
SLC38A2	1	1	1	1	1	0
YWHAQ	1	1	1	0	0	0
ROCK2	0	1	1	0	1	0
RSAD2	1	0	1	1	1	0
LDHA	0	0	0	1	1	0
IL6ST	0	1	1	1	1	0
FBXO18	1	1	1	0	0	0
IL2RA	0	1	0	1	0	1
SOX5	1	1	1	0	1	1
YARS	0	1	1	1	1	0
PRPF38A	0	1	1	1	1	0
FHOD3	0	1	1	1	1	0
TPGS2	1	1	1	1	1	0
SLC43A3	0	1	1	0	1	0
CLOCK	0	1	1	1	1	0
CARS2	0	1	1	1	0	0
STT3A	0	1	0	1	1	0
C9orf40	0	1	1	1	0	0
TMEM2	1	1	1	0	1	1
PSAT1	1	1	1	1	1	0
ADAM19	0	0	1	0	1	1
HAVCR2	0	1	1	1	1	0
HRK	1	1	1	0	0	0
RNFT2	1	1	1	1	1	0
BICDL1	1	1	1	1	1	0
DTX1	1	1	1	1	1	0
UGT2B28	0	1	1	1	1	0
SRPK2	1	1	1	1	1	0
MDFIC	0	1	1	1	1	0
SYNCRIP	0	1	0	1	1	0
NT5E	0	1	1	1	1	0
LMO2	1	0	0	1	1	0
PRRG4	0	0	0	1	1	0
CAPRIN1	0	1	1	1	1	0
CD63	0	1	1	1	1	0
GDF11	0	1	1	1	1	0
TROAP	1	1	1	0	1	0
ESPL1	1	1	1	1	1	0
SMPD2	0	1	1	1	1	0
MICAL1	1	1	1	1	1	0
STX11	0	1	1	1	1	0
KCNMB4	0	1	1	1	1	0
USP15	0	1	1	0	1	0
CPM	0	1	1	1	1	0
MDM2	1	1	1	1	1	0
FAM129A	0	1	1	1	1	1
LAMC1	0	0	1	1	1	1
SP110	0	1	1	0	1	0
DOCK10	1	1	1	1	1	0
DNAJB2	1	1	1	0	0	0
TMBIM1	0	1	1	1	0	0
EIF4E2	0	1	1	1	1	0
CAB39	0	0	1	1	1	0
ISCU	0	1	1	1	1	0
PLXNC1	0	1	1	1	1	0
DRAM1	0	1	1	1	1	0
SLC41A2	0	1	1	1	1	0
VPS36	0	1	1	1	1	0
CKAP2	0	0	1	0	1	0
TBC1D4	0	1	1	1	1	1
BORA	1	1	1	0	0	0
LRCH1	0	1	1	0	1	0
SUCLA2	0	1	1	1	1	0
LMO7	0	1	1	1	1	0
ITM2B	0	1	1	1	1	0
NUDT15	1	1	1	0	0	0
RCBTB2	0	1	1	1	1	0
LCP1	1	1	1	1	1	0
SETDB2	0	1	1	0	0	0
SCRN1	0	0	1	0	1	1
IGF2BP3	0	1	1	1	1	0
RAPGEF5	0	1	1	1	1	0
IL6	0	1	1	1	1	0
DBNL	0	1	1	0	0	0
CALCOCO2	0	1	1	1	1	0
RSAD1	0	1	1	0	1	0
VEZF1	1	1	1	1	0	1
BRIP1	0	1	1	1	1	0
RTP4	0	1	1	1	1	0
ACTL6A	0	1	1	0	0	0
BLK	0	0	0	1	1	0
IMP4	1	1	1	1	1	0
UGGT1	0	1	1	1	1	0
ABI1	0	1	1	1	1	0
TOR1B	0	1	0	1	0	0
SMC2	1	1	1	1	1	0
CDK5RAP2	1	1	1	0	0	0
SLC31A1	1	1	1	1	1	0
TEX10	0	1	0	1	0	0
HEMGN	1	1	1	1	1	0
PSMB7	0	1	1	0	0	0
NCBP1	0	1	0	1	0	0
ANP32B	0	1	1	1	1	0
PDCL	0	1	1	1	1	0
ARPC5L	1	0	0	0	0	0
DSCC1	0	1	1	1	1	0
MYC	1	1	1	0	0	0
IL11RA	0	1	1	1	1	0
UBAP2	0	1	1	1	1	0
CD72	1	0	0	0	1	0
GRHPR	0	1	1	1	1	0
CNPY3	0	1	1	1	1	0
ZSCAN9	0	1	1	1	0	0
PIM1	1	1	1	0	1	0
TJAP1	0	1	1	0	0	0
IRF4	0	1	1	0	1	0
TUBB2A	0	1	1	1	1	0
BPHL	0	1	1	1	1	0
TUBB2B	1	1	1	1	1	0
HMGA1	0	1	1	1	1	0
TCF19	1	1	1	0	1	0
RNF144B	1	1	1	1	1	0
ANKRD42	0	1	1	1	1	0
IL18BP	1	1	1	1	0	1
SYTL2	1	1	1	1	1	0
GGH	0	1	1	1	1	0
DDX60	0	1	1	1	1	0
SORL1	0	1	1	1	1	0
RDX	0	1	1	1	1	0
CASP1	0	1	1	1	1	0
KIF23	1	1	1	1	1	0
KNL1	0	1	1	1	1	0
HAUS2	0	0	1	0	0	0
PLCB2	0	1	1	1	1	0
ZNF280D	0	1	1	0	1	0
GCHFR	0	1	1	0	1	0
BCAR3	1	0	1	1	1	0
FNBP1L	0	1	1	1	1	0
IFI44L	0	1	1	1	1	0
IFI44	0	1	1	1	1	0
ADCY3	1	0	0	1	1	0
ACTR2	0	1	1	0	0	0
CENPO	0	1	1	0	0	0
STAMBPL1	0	1	0	0	0	1
KIF11	1	1	1	1	1	0
CALHM2	0	1	0	1	0	1
ARL3	1	1	1	0	1	1
CEP55	1	1	1	1	1	0
KIF20B	1	1	1	1	1	0
ENTPD1	0	1	1	1	1	0
DNA2	1	1	1	1	1	0
BARD1	1	1	1	1	1	0
STAT4	0	1	1	1	1	0
PPIG	0	1	1	1	1	0
FAM117B	0	1	1	1	1	0
PARP9	0	1	1	1	1	0
MNS1	1	1	1	0	1	1
INTS14	0	1	1	0	1	0
SEMA7A	1	1	1	0	1	1
ARHGAP24	0	1	1	1	0	0
HERC6	0	1	1	1	1	0
HERC5	0	1	1	1	1	0
ZGRF1	0	1	1	1	0	0
AP1AR	1	1	1	0	0	0
NAAA	0	1	1	1	1	0
2011-09-01	0	1	1	1	1	0
SHROOM3	0	1	1	1	0	0
CENPE	1	1	1	1	1	0
HADH	1	1	1	0	0	0
PAPSS1	1	1	1	1	1	1
PPP3CA	0	1	1	1	1	0
SLC39A8	1	1	1	1	1	1
PARVG	0	1	1	1	1	0
ETV6	0	1	1	1	1	1
FGD4	0	1	1	1	1	0
AEBP2	0	1	1	1	1	0
PRICKLE1	0	1	1	1	1	0
CD27	0	0	1	0	1	1
PEX5	1	1	1	1	1	0
MARCH9	0	1	0	1	1	0
GLIPR1	0	1	1	0	0	0
DUSP6	0	1	1	1	1	0
NEDD1	0	1	1	0	0	0
SYCP3	0	1	1	1	1	0
GAS2L3	1	1	1	0	0	0
NUP58	0	1	1	1	0	0
LNX2	0	1	1	0	0	0
N4BP2L1	0	1	1	1	1	0
BRCA2	0	1	1	0	1	0
ITGB7	0	1	1	1	0	1
GALNT6	1	0	1	1	0	1
LMBR1L	0	1	1	0	1	0
ESYT1	0	1	1	1	1	0
SETD1B	0	1	1	1	1	0
VPS37B	0	1	1	1	1	1
DIAPH3	1	1	1	1	1	0
MBNL2	0	1	1	1	1	0
TMX1	0	1	1	1	1	0
DCAF5	0	1	1	1	1	0
GPR65	0	1	1	1	1	0
NIPA2	0	1	1	1	1	0
SLC12A6	1	1	1	1	1	0
MFAP1	0	1	1	1	1	0
SERF2	0	1	1	1	1	0
TLE3	0	1	1	1	1	0
ANP32A	0	1	1	1	0	0
COMMD4	0	1	1	1	0	0
ETFA	0	1	1	0	1	0
BCL2A1	1	1	0	0	1	1
SCAPER	0	1	1	1	1	0
TSPAN3	0	1	1	1	1	0
NEIL1	0	1	1	1	1	0
USP3	0	1	1	1	1	0
SCAMP2	1	1	0	0	0	0
FANCI	1	1	1	1	1	0
TICRR	1	1	1	1	1	0
MFGE8	0	1	1	0	0	0
MCTP2	0	1	1	1	1	0
CRTC3	0	1	1	1	1	0
GLYR1	1	0	0	1	1	0
ITGAX	0	1	1	1	0	0
C16orf58	0	1	1	1	0	0
PARN	0	1	1	1	1	0
CDR2	1	1	1	0	1	1
NLRC5	0	1	1	1	1	1
IRF8	0	1	1	1	1	0
DEF8	0	1	1	1	1	0
COPS3	0	1	1	0	0	0
PRPSAP2	1	1	1	1	1	0
TOB1	0	0	1	0	1	0
SKAP1	1	0	1	1	1	1
CLTC	0	1	1	1	1	0
SS18	0	1	1	1	1	0
GALNT1	0	1	1	0	0	0
SLC14A1	0	1	1	1	1	0
ARRB2	1	0	0	1	1	0
PIK3R5	0	1	1	1	1	0
TP53	0	1	0	1	1	1
EIF4A3	0	1	1	1	1	0
RPTOR	0	0	1	0	1	0
PRDM15	1	1	1	1	1	0
VAV1	1	1	1	0	0	0
PGGHG	0	1	1	1	1	0
IFNAR1	0	0	1	1	1	0
TMEM50B	0	1	1	1	1	0
APP	0	1	1	1	1	1
DOPEY2	0	1	1	1	1	0
SAE1	1	1	1	1	1	0
MYO1F	0	1	1	1	1	1
SIGLEC10	1	1	1	0	1	1
SLC2A5	1	1	1	1	1	0
SH3BGRL3	0	1	1	1	1	0
PLK4	1	1	1	1	1	0
WDTC1	0	1	1	1	1	0
ITGB3BP	1	1	1	0	0	0
PRKACB	1	0	0	1	0	0
KIF2C	1	1	1	1	1	0
LMO4	1	0	1	0	1	1
C1orf162	0	0	0	0	1	1
CD53	1	1	1	0	0	0
ALDH9A1	0	1	1	0	0	0
ATP1B1	0	0	1	1	1	0
TIPRL	0	1	1	0	0	0
NME7	1	1	1	0	0	0
MPC2	1	1	1	1	1	0
DCAF6	1	1	1	1	0	0
MGST3	0	1	1	1	1	0
NUF2	1	1	1	1	1	0
FCRL5	1	1	1	0	1	0
HDGF	1	1	1	0	0	0
RGS16	0	0	1	1	1	0
LYPLAL1	0	1	1	1	1	1
PI4KB	0	1	1	1	1	1
ANP32E	1	1	1	0	1	0
ENSA	0	1	1	0	0	0
C1orf56	0	0	1	0	1	0
GOLPH3L	1	1	1	0	0	0
GABPB2	1	1	1	0	0	0
DTL	1	1	1	1	1	0
INTS7	0	1	1	1	1	0
ATP8B2	0	1	1	1	1	0
KCNN3	1	1	1	1	1	0
LYST	0	1	1	1	1	0
ITPKB	0	1	0	1	0	0
MBOAT2	0	1	1	1	1	0
PARP1	0	1	1	1	1	0
LBR	0	1	1	1	1	0
ATP6V1C2	0	0	0	1	1	0
EML4	0	1	1	1	1	0
EXOC6B	0	1	0	1	0	0
NPHP1	0	1	0	1	0	0
RALB	0	1	1	1	1	0
SLC20A1	0	1	1	1	1	0
PKP4	1	1	1	0	0	0
LNPK	0	1	1	0	1	0
ZNF385B	1	1	1	0	0	0
CDCA7	1	1	1	1	1	1
CCDC150	1	1	1	1	1	0
KANSL1L	1	1	0	0	0	0
SPAG16	1	1	1	1	1	0
ANKMY1	0	1	1	1	1	0
FANCD2	1	1	1	0	0	0
VGLL4	0	1	1	1	1	0
OSBPL10	0	0	1	0	1	0
IQSEC1	1	1	1	0	1	0
ARL6IP5	0	1	1	1	1	1
LRIG1	1	1	1	1	1	0
LIMD1	0	1	1	1	1	0
PHLDB2	0	0	1	0	1	1
ADPRH	0	1	1	0	1	0
MED12L	0	1	1	1	1	0
LPP	0	1	1	1	1	0
EAF2	0	1	1	1	1	0
PLAC8	0	1	1	1	1	0
TRMT10A	1	1	1	1	1	0
KLHL8	0	1	1	1	1	0
CAMK2D	1	1	0	1	0	1
CISD2	0	1	1	1	1	0
TIFA	1	1	1	0	1	0
SETD7	0	1	0	1	0	1
MARCH1	0	0	0	1	1	0
SKP2	0	1	1	0	1	1
GZMA	0	1	1	1	1	0
LHFPL2	0	1	1	1	1	0
SSBP2	1	1	1	1	1	1
IQGAP2	0	1	1	1	1	0
CRHBP	1	1	1	1	1	1
LIX1	0	0	1	0	1	1
SLC30A5	0	0	1	0	1	0
ZNF300	0	0	1	0	1	1
GFOD1	0	1	1	0	0	0
KLHL3	1	0	0	1	1	0
FAM193B	0	1	1	0	1	0
MUT	0	1	1	0	1	0
FGD2	0	1	1	1	1	0
CRIP3	1	0	1	0	0	1
CYP39A1	1	1	1	1	1	0
MMS22L	0	1	1	0	1	0
PNRC1	0	1	1	1	1	0
PM20D2	0	1	1	1	0	0
SCML4	0	1	1	1	1	0
TBC1D32	0	1	1	0	0	0
ARHGAP18	0	1	1	1	1	0
ABRACL	1	0	1	1	0	1
SLC18B1	0	1	1	1	1	0
MTFR2	1	1	1	1	1	0
AIG1	0	0	1	0	1	1
TIAM2	0	1	1	1	1	0
ARMT1	0	1	1	1	1	1
PSPH	0	1	1	1	1	0
ATXN7L1	0	1	1	1	1	0
NCAPG2	1	1	1	1	1	0
SH3KBP1	0	1	1	1	1	0
CASK	0	0	0	1	0	0
MSN	0	1	1	1	1	0
SLC16A2	1	0	0	1	1	0
GPR174	0	1	1	1	1	0
IL2RG	0	0	0	1	1	0
FRMPD3	0	1	1	1	1	0
DOCK11	0	1	1	1	1	0
RBMX	0	1	0	1	1	0
MFHAS1	0	1	1	1	1	0
CETN2	0	1	1	1	0	0
CHRNA6	0	1	1	0	0	0
CHMP7	1	1	0	0	1	0
TACC1	0	1	1	1	1	0
PLPP5	0	1	1	1	1	1
GINS4	0	1	1	0	0	0
DNAJC5B	1	1	0	0	1	1
TRIM55	1	1	1	0	0	0
SYBU	0	1	1	1	1	0
MTDH	0	0	1	0	1	0
UHRF2	0	1	1	1	1	0
HAUS6	0	1	1	0	0	0
ZCCHC7	0	1	0	1	0	1
FBXO10	0	0	1	0	1	0
CEP78	1	1	1	0	1	0
INIP	0	1	1	1	1	0
SNX30	0	1	1	1	1	0
LRSAM1	1	1	0	0	0	1
DPH7	0	1	1	1	1	0
NOTCH1	0	0	1	0	1	0
USP6NL	0	1	1	1	1	0
HERC4	0	0	1	1	1	0
EIF4EBP2	0	1	1	1	1	0
TAF5	1	1	1	0	0	0
BTBD10	0	1	1	1	1	0
ZNF215	0	1	1	1	1	1
HSD17B12	0	1	1	1	1	0
APIP	0	1	1	0	0	0
SLC43A1	0	1	1	1	1	0
SESN3	0	1	1	1	1	0
ENDOD1	0	0	0	1	0	1
TTC12	0	1	1	1	1	0
ST14	1	1	1	0	1	1
HYOU1	1	0	0	1	1	0
MTA2	0	1	1	1	1	0
INCENP	1	1	1	0	0	0
CCDC15	0	1	1	0	0	0
CHEK1	0	1	1	1	1	0
FEZ1	1	0	0	1	1	0
ESAM	0	0	1	0	1	1
SIDT2	1	1	1	1	1	0
TAGLN	0	1	1	1	0	0
DSN1	0	1	1	0	0	0
FERMT3	1	0	0	1	1	0
HIRIP3	0	1	1	1	1	0
ITGB1	1	0	1	1	1	1
PDCD4	0	1	1	1	1	0
MTMR12	0	1	1	1	1	0
CCT5	0	1	1	1	1	0
FAM173B	0	1	1	0	0	0
PIH1D2	0	1	1	0	0	0
PTS	0	1	1	1	1	0
PIP4K2A	1	0	0	1	0	0
CRIM1	0	1	1	1	1	0
SEC24D	0	1	1	1	1	0
RILPL2	1	1	1	1	0	0
THRB	1	0	1	1	0	1
TMEM263	0	1	1	1	0	0
ANK3	0	1	0	0	1	1
TEX30	1	1	1	0	1	0
AKAP6	0	1	1	1	1	0
MBIP	0	0	1	0	1	1
ATP6V1G3	1	1	1	0	0	0
FER	0	0	1	0	1	0
SCLT1	1	1	1	0	1	0
PTPRO	0	1	1	1	1	0
NCAPD3	0	1	1	1	1	0
TEX9	0	0	1	1	1	1
ZNF827	0	0	1	1	1	1
NR3C2	0	1	1	1	1	0
ANKAR	0	1	1	1	1	0
MFSD6	0	0	1	0	1	0
ADAM17	0	1	1	0	0	0
CENPU	1	1	1	1	1	0
SLC25A4	0	1	1	0	1	0
AMN1	0	0	1	1	1	0
SAV1	0	0	0	1	1	0
CCDC122	0	1	1	1	1	0
SERP2	0	1	1	1	1	0
SACS	0	1	1	0	0	0
CENPJ	1	1	1	0	0	0
BAG3	0	0	1	1	1	0
RABGAP1L	0	1	1	1	1	1
AC093838.4	0	0	0	1	1	0
MGAT5	0	1	1	1	1	0
POU4F1	1	1	1	1	1	0
SETBP1	0	0	1	1	1	0
SPC25	1	1	1	1	1	0
PDE3B	1	1	1	1	1	1
CWF19L2	0	1	1	1	1	0
HOMER1	1	1	1	0	0	0
XRCC4	1	1	1	0	1	0
SUV39H2	0	1	1	1	1	0
NMT2	0	1	1	1	1	0
USP12	0	1	0	1	0	0
CCDC50	1	1	1	1	1	1
CAMK4	0	0	1	0	1	1
PFKM	0	1	1	1	1	0
SPARCL1	1	0	0	1	0	0
NADK2	0	1	1	1	1	0
RASGRP3	0	1	1	1	1	0
SAR1B	0	1	1	0	0	0
IFIT5	0	1	1	1	1	0
PANK1	0	1	1	1	1	0
BMP3	1	1	1	1	0	0
HNRNPDL	0	1	1	1	1	0
HHEX	0	1	1	0	0	0
UTRN	0	1	1	1	1	0
PTPRK	0	1	1	1	1	0
RAD17	1	1	1	0	1	0
CENPH	0	1	1	0	0	0
CARHSP1	0	1	1	0	0	0
BANK1	0	1	1	0	1	0
TXNDC11	0	1	1	1	1	0
BCL2L11	0	1	1	1	1	0
CAST	0	1	1	1	1	0
CLGN	0	1	1	0	1	0
CETN3	1	1	1	0	0	0
NR4A2	0	1	1	1	1	0
RBMS1	1	1	1	1	1	0
SCN3A	0	1	1	1	1	0
CD96	0	1	1	1	1	0
SLC25A27	1	1	1	1	1	0
ASAP1	1	0	0	1	1	0
LINC00467	0	1	1	0	0	0
LPCAT1	1	0	0	1	1	1
CMTM7	0	1	0	1	1	0
RMND5A	0	1	1	1	1	0
C7orf31	0	1	1	1	1	0
JAZF1	0	0	1	0	1	1
CEBPG	1	1	1	0	0	0
MCOLN2	0	0	1	1	1	1
CHD1	0	1	1	1	1	0
MSI2	1	1	1	1	1	1
GDPD1	0	1	1	0	1	0
OTULIN	0	1	1	1	1	0
UBASH3B	1	1	1	0	0	0
TBRG1	0	1	1	0	0	0
FAM134B	0	1	1	1	1	0
PITPNC1	0	1	1	1	1	0
PRKCA	1	1	1	1	1	0
LRRK1	0	1	1	1	1	0
CEP112	1	1	1	0	0	0
ABCA6	1	0	1	1	1	0
ABCA5	0	1	1	1	1	0
ENPP3	1	1	0	1	1	0
UCHL1	0	1	1	1	1	0
MIA3	0	1	1	1	1	0
DISP1	0	1	1	1	1	0
TNIK	1	1	1	0	0	0
SH3RF1	1	0	1	1	1	0
GBP5	0	1	1	1	1	0
PSMA8	0	1	1	1	1	0
BTG3	0	1	1	0	0	0
L3MBTL4	0	0	1	0	1	1
JAM2	0	1	1	0	1	0
ATP5J	0	1	1	0	0	0
SLFN13	1	1	1	0	1	1
PLCL2	1	1	0	0	1	0
SKA1	1	1	1	1	1	0
PPP4R1	0	1	1	1	0	0
CCDC144CP	0	0	1	1	1	0
EME1	0	1	1	0	1	0
ACSS1	0	1	1	1	1	0
AK9	0	1	1	1	1	0
AZIN1	1	1	1	1	1	0
CDK19	1	1	1	0	0	0
TTC39B	0	1	1	1	1	0
SLC25A28	0	1	0	1	0	0
SAMSN1	1	1	0	1	0	1
ZCCHC10	1	1	1	0	0	0
DBI	0	1	1	0	0	0
SLC16A1	0	1	1	1	1	0
SLC7A7	0	1	1	0	0	0
PIK3AP1	1	0	0	1	1	0
PDIA4	1	1	1	1	1	0
ALS2CR12	0	0	1	1	1	0
AFF2	0	1	1	1	1	0
ELMSAN1	1	1	1	0	0	0
CFAP70	1	1	1	0	0	1
ADK	0	0	1	1	1	0
DRAM2	0	1	1	1	1	0
RWDD2B	0	1	1	1	1	0
MAP3K7CL	0	1	1	1	1	0
SCAF4	0	1	1	1	1	0
FBXO43	1	1	1	0	1	0
PHF6	1	1	1	1	1	0
NPTN	0	0	1	1	1	0
RAB11FIP1	1	0	1	1	1	0
AIFM1	0	1	1	1	1	0
MS4A1	1	1	1	0	0	0
ATAD2	0	1	1	1	1	0
SASS6	1	1	1	0	0	0
FCHO2	0	0	1	1	1	0
PAXIP1	0	1	1	1	0	0
SSBP3	0	1	1	1	1	0
GATAD1	0	1	1	1	1	0
SUSD3	1	1	1	1	1	0
ST3GAL2	0	1	1	1	1	0
FAM81A	0	1	1	1	1	0
TMEM268	0	1	1	0	1	0
WDR19	1	1	1	0	0	0
FMNL2	0	0	1	1	1	0
WDR66	1	1	1	1	1	0
GALNT14	0	1	1	1	1	0
EYA3	0	1	1	1	1	0
TMSB15A	1	1	1	0	0	0
FANCC	0	1	1	0	1	0
ABHD3	1	1	1	0	0	0
HIST1H2BD	0	1	1	1	0	1
CDC25C	1	1	1	0	0	0
HIST1H4H	0	1	1	1	1	0
MITD1	0	1	1	0	0	0
TMSB15B	0	1	1	0	1	0
TSPAN33	1	1	1	0	1	1
B4GALT5	1	1	1	1	1	0
CD1D	0	1	1	1	1	0
CD1A	0	0	1	0	1	1
GPAT4	0	1	1	0	0	0
EPB41	0	1	0	1	1	0
MIS18A	0	1	1	0	0	0
IFNGR2	0	1	1	1	1	0
GART	0	0	1	1	1	0
DONSON	1	1	1	0	1	1
MORC3	0	1	1	1	1	0
CHAF1B	0	1	1	1	1	0
ADPGK	0	1	1	0	1	0
AMFR	0	1	1	1	1	0
ADGRG5	1	0	0	1	1	0
EFCAB14	0	1	1	0	1	0
PIP	0	1	1	1	1	0
ZYX	1	1	0	0	1	1
ABR	0	1	1	1	1	0
CCDC117	0	1	1	0	0	0
ZNF233	0	1	1	1	1	0
DFFA	1	0	1	1	1	0
CCDC28B	0	1	1	1	1	0
ZBTB8A	0	1	1	1	1	0
ABCG1	0	1	1	1	1	0
PDE9A	1	0	0	1	1	0
PKNOX1	0	1	1	1	1	0
U2AF1	0	1	0	1	0	1
RRP1	1	0	0	1	1	0
GAB3	0	1	1	0	1	0
ICOSLG	0	0	1	1	0	1
ITGB2	1	1	1	0	0	0
LSS	1	1	0	0	0	0
VAV2	0	1	1	1	1	0
PCNT	0	1	1	1	1	0
C19orf47	0	1	1	0	0	0
NLRP4	1	1	1	1	1	0
DEDD2	0	1	1	1	0	0
SIK3	1	0	0	1	1	0
NEK8	0	1	1	1	1	0
PCSK7	1	1	1	0	0	0
CCR5	0	1	1	1	1	0
GPATCH4	1	0	1	0	0	0
LY6E	0	1	1	0	1	0
MUM1	0	1	1	1	1	0
MRNIP	0	1	1	1	0	0
SQSTM1	0	1	1	1	1	0
PCYT1A	0	1	1	1	1	0
PRPSAP1	1	1	1	0	0	0
SPC24	0	1	1	1	1	0
ADCY10P1	0	1	1	1	1	0
CXCL16	0	0	1	1	1	0
SNRNP25	0	1	1	1	0	0
CCNF	1	1	1	0	0	0
CYB561A3	1	0	0	1	1	0
ASRGL1	1	1	1	0	1	0
SYVN1	0	1	1	1	1	0
NOL9	1	1	1	0	0	0
RBBP4	0	1	1	1	1	0
USP1	1	1	1	0	1	0
NEXN	0	1	1	0	0	0
GBP2	0	1	1	1	1	0
GBP4	0	1	1	0	1	0
HFM1	0	0	1	1	1	0
SLC30A7	0	1	1	0	1	0
ARPC5	0	1	1	1	1	0
PEA15	1	0	0	0	1	1
NCSTN	1	0	1	0	0	0
FCRLB	0	0	0	1	1	0
RBM15	0	1	1	0	0	0
C1orf115	1	1	0	0	1	0
IL24	0	1	1	1	1	0
FCMR	0	1	1	1	1	0
CAPN2	0	1	1	1	1	1
PUS10	0	1	1	1	1	0
CLHC1	0	0	1	0	1	0
FRZB	1	0	0	1	1	0
CFAP36	0	1	1	1	1	0
CCDC138	0	1	1	1	1	0
C2orf48	0	1	1	0	0	0
SMC6	0	1	1	1	1	0
SGCB	0	1	1	1	1	0
SGPP2	1	0	0	0	1	1
RNF149	0	1	1	1	1	0
CDC42EP3	1	1	0	0	1	1
S100A11	0	1	0	1	0	1
ARHGAP25	0	1	0	1	1	0
ANTXR2	1	1	1	1	1	0
GPR155	0	0	1	0	1	0
KBTBD8	0	1	1	1	1	0
ATP1A1	0	0	0	0	1	1
CCT3	0	1	1	1	1	0
KIAA1524	1	1	1	1	1	0
TGFBR2	0	1	1	1	1	0
FCRL4	0	1	1	1	0	1
STT3B	0	1	1	1	1	0
SGO2	1	1	1	1	1	0
NUAK2	1	0	1	1	1	1
MNDA	0	1	1	1	1	0
PYHIN1	1	0	1	1	0	1
IFI16	1	0	1	1	1	0
CCDC191	0	1	0	1	1	0
CADPS	0	1	1	1	1	0
PSMD6	0	1	1	0	0	0
GMPS	0	1	1	1	1	0
ABHD6	0	1	1	1	1	0
DNASE1L3	0	1	1	1	1	0
C3orf67	0	1	1	1	1	0
APBB2	1	1	1	1	1	0
CRELD1	0	1	0	1	0	0
MTMR14	1	0	0	1	1	0
TTC14	0	1	1	1	1	0
CPA3	0	0	1	0	1	0
TOPBP1	0	1	1	0	0	0
RYK	0	1	1	1	1	0
KIF15	1	1	1	1	1	0
FYCO1	0	1	1	0	1	0
DTX3L	0	1	1	1	1	0
YEATS2	0	1	1	1	1	0
TMEM41A	1	1	1	1	1	0
IFT122	1	1	1	0	0	0
RFC4	0	1	1	0	1	0
RPL39L	1	1	1	0	1	0
TKT	0	1	1	1	1	0
PRKCD	0	0	1	0	1	0
ARHGEF3	0	1	1	1	1	0
SLBP	0	1	1	1	1	0
H2AFZ	0	1	1	0	0	0
SLC9B1	0	0	1	0	1	0
SLC9B2	0	1	1	1	1	0
CAMP	0	1	1	1	1	0
SHISA5	0	1	1	1	1	0
SPRY1	0	0	1	0	1	1
POC1A	1	1	1	1	1	0
PPM1M	1	1	1	1	0	1
MAD2L1	1	1	1	0	0	0
CCDC112	1	0	1	1	1	0
C5orf63	0	1	1	1	1	0
AGGF1	1	1	1	0	0	0
WDR41	0	1	1	1	1	0
RHOBTB3	1	1	0	0	0	1
CASP3	0	1	1	1	1	0
EBF1	0	0	1	1	1	0
ANKRA2	0	1	1	1	1	0
NSA2	0	1	1	1	1	0
TXLNB	0	1	1	0	1	0
CREBRF	0	1	1	1	1	0
STK17A	0	0	1	0	1	0
GALNT10	0	1	1	1	1	0
RP9	0	1	1	1	1	1
PTTG1	1	1	1	1	1	0
USP49	0	1	1	1	1	0
TAGAP	1	1	1	0	0	0
FNDC1	0	1	1	1	1	0
PGAM2	0	1	1	0	1	0
CTSB	0	1	1	1	1	0
RAD21	1	1	1	0	1	0
SUN1	0	1	1	1	1	0
OXR1	0	1	1	1	1	0
PHAX	0	1	1	0	1	0
ALDH7A1	1	1	1	0	0	0
TMEM65	0	1	0	1	1	0
CCDC171	1	1	1	1	1	0
UBAP1	0	1	1	1	1	0
SYK	0	0	1	1	1	0
NIPSNAP3B	1	0	0	1	0	0
NFIL3	1	0	1	0	0	0
TMEM71	0	1	1	1	1	0
KDM1B	0	1	1	1	1	0
GKAP1	0	1	1	0	1	0
ZNF367	0	1	1	1	0	0
NOL6	1	1	1	0	0	0
MELK	1	1	1	1	1	0
ARHGAP12	1	1	1	0	1	1
INTS6L	1	1	1	1	1	0
CFL2	1	1	1	0	0	0
GTF2A1	0	1	1	1	0	0
PGM2L1	1	1	1	1	1	0
FOLR2	0	0	1	0	1	1
SKA3	1	1	1	1	1	0
DDIAS	0	1	1	1	1	0
RPL10L	0	1	1	1	1	0
LRR1	1	1	1	1	1	0
EML5	0	1	1	1	1	0
NEMF	0	1	1	1	1	0
OXGR1	0	1	0	0	0	1
ATP5C1	0	1	1	0	0	0
QSOX2	1	0	0	1	1	0
PRDX3	1	1	1	1	1	0
SDCCAG3	1	1	1	0	0	0
TSC1	0	1	1	1	1	0
STOX1	1	0	1	0	0	1
METTL17	0	1	1	1	0	0
NDRG2	0	1	1	1	1	0
BTNL9	1	0	0	0	1	1
TRUB1	0	0	1	0	1	0
E2F7	0	1	1	1	1	0
LARGE2	0	1	1	0	1	0
PSMC3	0	1	1	1	1	0
AGBL2	0	1	1	1	1	0
CPSF2	0	1	1	1	1	0
SERPINA12	0	1	1	1	1	0
CLMN	0	1	1	1	1	0
SMCO4	0	0	1	1	1	0
CEP57	0	1	1	1	1	0
JAM3	0	1	1	1	1	0
COPS2	0	1	1	0	1	0
COX11	0	1	1	0	1	0
MYRFL	0	1	1	1	1	0
TRIM44	0	1	1	1	1	0
ILK	0	0	1	0	1	0
TPP1	1	1	1	1	1	0
NETO1	0	0	1	0	1	1
PPFIBP2	0	1	0	1	0	1
RIC3	0	1	1	1	1	0
ZMAT1	0	1	1	1	1	0
CDYL2	0	0	1	1	1	0
CENPN	1	1	1	1	1	0
WEE1	0	1	1	0	1	0
PRKCB	0	0	0	1	1	0
MCM7	1	1	1	1	1	0
RIMKLB	0	1	1	1	1	0
IQCD	1	1	1	1	0	0
NDEL1	0	1	1	1	1	0
CENPV	0	1	0	1	0	0
ZCCHC18	1	0	1	1	1	0
B2M	0	1	1	0	1	0
HTR3A	1	0	0	1	1	0
ACSM1	0	1	1	1	1	0
ZNF667-AS1	0	0	1	0	1	1
PCLAF	1	1	1	1	1	0
GLYATL1	0	1	1	1	1	0
C18orf54	1	1	1	0	0	0
TERF2IP	0	0	1	1	1	0
PLK1	1	1	1	1	1	0
CLPX	0	1	1	1	1	0
NEMP1	0	1	1	1	1	0
STAT6	1	1	1	0	0	0
STX3	0	1	1	1	1	0
MS4A14	1	1	1	0	0	0
SMAD3	0	1	1	1	1	1
RCCD1	1	1	1	1	1	0
MBD6	0	1	1	1	1	0
NUDT21	1	1	1	1	1	0
PBX3	0	0	0	0	1	0
SNRPD1	0	1	1	1	0	0
FAM102A	0	0	1	1	0	1
FBXO22	0	1	1	0	0	0
KATNAL2	1	1	1	0	0	0
DPEP2	0	1	1	1	1	0
ATP5L	1	1	1	0	0	0
RRM1	1	1	1	1	1	0
ZNF226	0	1	1	0	1	0
FAM129C	0	1	1	1	1	0
GATAD2A	0	1	1	1	1	0
ANKRD11	0	1	1	1	1	0
[truncated: 1,242 more rows]

## Sheet: Differentially expressed G&P
Differentially expressed
genes and proteins (201)	genes (3,032)	proteins (554)
CD44	KPNA2P1	RAB2A
ESYT1	HAUS2	RPS11
IGF2BP3	RP11-355B11.2	GAPDHS
DDX5	PYROXD2	GCSH
GOT1	GRAP2	SLC4A1
ANP32E	RP5-1031D4.2	DDT
YEATS4	IFT52	U2SURP
ATXN10	NCAPGP2	SLC25A3
DARS	APBB2	G3BP1
CAND1	RTKN2	NUP155
KPNA2	TKT	UBE2G1
PDCD4	WASF1	PAK1
HSPA1L	LRRC41	SUMO1
BIRC5	STOX1	MRPL10
NEIL1	ARRB2	DAZAP1
CHRAC1	CLK4	RPL19
MSH6	CXCR4	MESDC2
DSTN	CTD-2265O21.3	CHORDC1
CDK1	CUBN	NDUFS1
PTK2	SLC7A6	ARL2
MZB1	CRTAM	NSMCE2
HNRNPR	AC009950.2	MRPL38
NUP37	TMSB10	IPO9
PCK2	RP11-693J15.5	RRP7A
HVCN1	LCORL	RPL7A
EZR	CYP39A1	NAT10
FERMT3	IFT122	PUF60
POLDIP3	POLK	NASP
CD53	GALNT3	GRPEL1
GSTP1	RBM15	RPL35
EIF4A3	ADCY7	IMPDH2
HCK	AHSA2	PDCD5
GOT2	AMZ2	PDIA3
KLHL6	OR2B6	ALDOC
YWHAH	DCAF5	RBM10
DDX39A	SIDT1	PPIL1
TUBA1A	CYCS	TRA2B
HLA-DOA	NAP1L2	SSU72
TERF2	TPX2	TIAL1
CASP1	PRKRA	ALDH2
PHGDH	AC012314.20	SRSF6
FAM49A	FAM134B	EPB42
ORMDL1	CCNI	HSPD1
PSMD12	FTH1P2	RPS28
FKBP5	GPSM2	FABP5
PRMT1	BTN2A1	TUBB
CUL3	ADAMTS7P4	SRSF11
SAR1A	RP11-356M20.1	UBXN4
THEMIS2	SLC2A5	PSMD3
RCC1	FNBP1L	SF3B6
BLK	KBTBD8	TOMM34
CFAP20	IMP4	NPM1
STMN1	DHX35	XRN2
SLC2A1	ZSCAN9	FUS
PARVG	C4orf22	PSMD11
RCOR1	SP140L	SNX6
ACADM	G2E3	CCT8
CNPY3	PARN	LUC7L2
PSMB7	TMX4	LSM4
SAMHD1	CYTH1	EIF3M
SLC25A4	TCL6	SRP72
TMED8	CD2BP2	MAPRE1
TCL1A	CCDC28B	ACOT7
MCM7	SYCP3	SARS
RAB3GAP2	FGR	IKZF3
CFL2	RP11-57C19.2	LDHAL6A
SMARCA4	RP1-39G22.7	DYNC1H1
2002-09-01	SLC4A8	LSM12
EYA3	MMS22L	UFL1
PSMD6	MET	HSPA8
DYNLL1	CERK	DHX15
CD74	INIP	GNB4
CTPS1	ING3	STAT5A
EHD4	TET3	SF3A3
SYNCRIP	BANK1	NFYA
MRPS31	NUDT17	FUBP1
CCT3	RP11-417L14.1	ARMC6
LIG1	MAX	RPL4
MCM2	ZNF181	DHFR
MCM4	SERPINA12	PRPF3
TCEA1	RCL1	DDX24
HTATSF1	NR4A2	PRIM2
HAT1	LRRN1	RPL10
DGKA	PI4KB	MAGOHB
RPL35A	ZNF582-AS1	CCT4
YARS	MED13L	NDUFA13
TRAF3IP3	OAZ2	MTHFD1
STAMBPL1	ARL6IP1	CUL4B
RPL23A	SORL1	TOR1AIP1
IDE	HMGN1	GRWD1
HIST1H1D	MNS1	DNAJC9
POLD3	FRY	HNRNPA0
MTCH2	CHD1	PCBP1
EVL	DMC1	FAM114A2
SHMT2	LINC00698	SEC13
LBR	LAX1	TCP1
AIFM1	RPS6KA5	CNDP2
DPYSL2	PRDX1P1	YPEL5
GINS3	FUNDC2P2	HARS
RFC3	LHFPL2	RBM26
FAM129A	ELOVL5	PSMC4
ARHGEF7	CCL22	RPN1
LGALS1	ACTR8	PMVK
EZH2	CCDC34	PSMD8
SLC25A5	FAM129C	SET
WDR1	HERC2	MEMO1
MGST3	GEN1	HSPA2
TRNAU1AP	BRCA1	LAMTOR3
ASF1B	CDC25B	RANBP1
GATAD2A	BMP3	ATP6V1A
TAPBP	RUNX3	PPID
SMC4	LUZP1	HNRNPK
RCC2	SLK	POTEKP
TUBA1B	ITM2B	FOXRED1
DNAJC7	GINS1	SLC9A2
TMPO	PRKCB	PRKDC
MAP4K1	TIGAR	SMCHD1
RRAS2	ACTR10	PLEKHO2
OXCT1	RP11-285M22.2	NACA
CSK	NOL8	MCM5
SUB1	PIK3R5	CCT6B
SH3KBP1	UTRN	JAGN1
CALR	CDC14A	THEM4
VIM	USP6NL	N
RBBP4	LMNB2	HNRNPCL1
HLA-A	ROCK2	ENPP2
LDHA	PALLD	PAX2
CAPG	CPNE5	TUFM
RUVBL1	MCUB	SUPT16H
NAP1L4	GZMAP1	ACAA2
GRHPR	WWC3-AS1	RUVBL2
SUMF2	TERF2IP	RAVER1
CISD2	CTD-2020K17.1	NUDT16
STRAP	CLTA	CRLF3
GART	MAP3K20	ARGLU1
S100A6	EED	ATP2A3
TFRC	SMC3	METAP1
RFC4	GRK5	GCDH
LASP1	OGDH	PES1
ADA	RP5-956O18.3	TIMM8A
CLTC	ASB13	NAP1L1
PTBP1	RP4-575N6.4	2007-09-01
PSMD14	CTD-2012K14.6	MYO1E
PARP1	ZNF83	NUP35
NCAPH	TAF5	YBX1
PRDX3	DSCC1	FH
SMC2	CD1A	HDDC2
MS4A1	ANLN	NCOA5
TUBB2A	CTD-2194F4.2	BLNK
RFC2	TRAF5	BUB3
PLCG2	SMYD3	COPS6
DNMT1	PPP3CA	HNRNPH1
CAPRIN1	C1orf132	GGACT
UBE2C	RPS26P52	MRPS10
RPL5	TSPAN13	PPIL3
SLC1A4	RP11-378J18.8	RPLP0
DOCK10	HMGN2P25	HNRNPD
HNRNPM	GOLGA3	RBM34
RRM2	RAD23B	U2AF2
TOP2A	VWA5A	ATP5A1
TPK1	STK17A	PPIH
CPNE3	ABR	CCR6
FANCI	SNORD28	CHMP2A
NCAPD2	PLEKHO1	SRSF7
RPL18	ZNF345	HMHA1
PAPSS1	RPL7P26	RPS6
CAB39	CD38	SFXN1
MSH2	RP11-413H22.2	WDR33
RRM1	MTCYBP37	ATPIF1
RBMX	KNTC1	HNRNPA2B1
RAB11A	NPAP1P6	CLIC4
PKM	CTDSP2	API5
CHAF1B	CCNE1	FTO
UGP2	LAIR1	HDHD3
MCM6	NPC2	GNAI1
CCT5	HS3ST1	HSP90AA2P
YBX3	HIST1H1E	FRG1
IRF8	FOXM1	TNPO1
ATP5C1	GSG2	EEF1D
FCRLA	ZNF385B	PRPF31
PSMC3	RASGRF1	RPS3A
SAE1	TNNT3	CPSF6
HDGF	HDAC7	MRPL14
CTSH	GRB2	TCEB1
GMPS	CHST15	PRPF8
DCTD	CETN3	FKBP3
MAP4K4	N4BP2L2	RPL28
KHDRBS1	SIPA1	IARS
SRSF5	TMPO-AS1	RPL18A
PDIA4	CCDC43	EIF2S3L
VTA1	RP11-1024P17.1	PPP2R2A
ANP32B	ULK4	DNAJC8
NCAPG	RP11-876N24.4	RNASEH2B
NANS	BTN3A1	RPL3
VRK1	USP3-AS1	ACSL1
MAT2A	PLEKHG7	STIP1
AARS	HYOU1	RGS13
CENPM	LINC01903	HSP90AB1
VAV1	RARRES3	HSPE1
GARS	PLXNA1	RNPEP
H2AFY	TOR3A	GCN1
	GLTSCR2	MRPS16
	FNDC1	NPLOC4
	YWHAQ	DDX21
	HMGN2P46	HADHB
	PMM1	PSMD4
	ENOSF1	METAP2
	CARMIL1	MTA1
	PARP1P1	SNRNP35
	TPCN1	CDC37
	PPM1A	NUP107
	SLC24A5	PRPH
	BCL2	IDH3G
	NFKB2	MAPRE2
	RP11-563J2.2	DDX17
	TJAP1	RPL9;RPL9P7;RPL9P8;RPL9P9
	TNFRSF10A	IFT27
	FAM159A	ENO3
	PGGHG	DDX1
	ORC1	MAP1LC3A
	SAMSN1	OTUB1
	SLC35D2	PSMC5
	PTP4A2	CBX3
	ALCAM	ANKRD13A
	MZT1	VASP
	IL24	DTD2
	PLCL2	RPS27L
	FAM76B	PDIA6
	SEC14L1	PPA2
	C12orf75	GTF2I
	PXDN	CPOX
	RP5-940J5.6	NONO
	RP11-320N21.1	LYZ
	A4GALT	NPM3
	CDCA4	SH3BP1
	AC092431.3	RPL37A
	VIM-AS1	ELAVL1
	LIMD1	PIK3R1
	ADAM19	ZMAT2
	CD6	EIF4H
	NIPSNAP3B	PRKACA
	HLA-DRA	RPL11
	CRHBP	TUBB4B
	TRAJ32	IDH1
	CHST11	RBM39
	THRB	NFKB1
	DNMT3B	PCBP2
	PWP2	TOMM40
	MTMR14	2011-09-01
	RPL12P10	POLD1
	WDR19	TFCP2
	RCSD1	SNRNP200
	EDRF1	RPS25
	ZNF331	TOP2B
	CEP120	RPN2
	ADAM23	HIBADH
	FYB	ZNF207
	EFHC1	DEK
	CDC42EP3	TOLLIP
	HLA-J	PSPC1
	FUCA2	ACTBL2
	IRF3	COL11A1
	PHF7	ANXA7
	GMFG	POU2F1
	PIK3AP1	GAPDH
	DEPDC5	GPX1
	LTBP1	DOCK7
	SLAMF1	ARCN1
	C3orf52	KIAA0101
	DPYD	RNF123
	DLGAP4	#VALUE!
	LRRK2	CYFIP2
	HTR3A	RPS16
	LINC01857	SMAP2
	SUV39H2	SELH
	MAPK10	HNRNPA1
	RP1-283E3.4	TMOD3
	HIST1H2BL	MYBBP1A
	PSMC3IP	HNRNPA1L2
	HMGN2P27	CCT6A
	RP11-599J14.2	CAPZB
	RP1-278E11.3	PPP1R7
	USP32	UQCRH
	NUDT12	UQCRC2
	QKI	ZNF22
	MT-TP	PGK1
	MAN2B1	ACTR3
	AC021876.4	BID
	ZBTB18	COX5A
	ADGRG5	MRPL4
	RP11-588P8.1	NCF1B
	HINT3	ANXA1
	POU6F1	RAP1A
	CDC6	POLR1C
	WDR6	DCK
	NFIL3	TIA1
	SPG20	SPTLC1
	NUP88	AP1G1
	HIST1H2BJ	PTK2B
	CIITA	RPL36A
	MIS18BP1	DNAJB1
	NDUFC1	FASN
	AKNA	MRPS14
	KIF2A	MRI1
	FANCC	MECP2
	ZNF70	LAMP1
	ARL6IP6	EX
	CENPU	SARS2
	RP9	RPS23
	MCOLN2	SNRNP70
	CCDC18	RALY
	AC002480.4	FAM192A
	ARAP1	PRKAR2A
	NQO2	IKZF1
	AGPS	PAFAH1B1
	FIRRE	MAPKAP1
	HIST1H1A	CYFIP1
	KRT222	SLC25A1
	DRAM2	YWHAE
	STK40	PRPF19
	LINC01444	SMARCB1
	AGGF1	CKB
	HP1BP3	DYNLT1
	PCCB	PSMB6
	ITPRIPL2	GOLPH3
	UNG	PDE6D
	BRD8	CCT2
	RP11-142C4.6	CSDE1
	TSN	MYH9
	GMFB	ATP5B
	ARHGAP15	MRPL48
	TDRKH	COPZ1
	APOBEC3B	LETM1
	MED12	NIPSNAP1
	ANKLE2	SND1
	CARS	BCAP31
	DOCK11	RPS3
	CEP85	GDI1
	PHF1	PDXK
	RPRD1B	UFD1L
	CHMP7	ERAP1
	AURKA	BCL2L2
	RHOBTB2	ACTR1A
	DNHD1	RPS13
	ASAH1	MYL6
	FKBP4	CALM1;CALM2;CALM3
	IL27RA	AHCY
	RP11-351A11.1	RPL22L1
	AHNAK	RAB21
	AAMDC	RPS8
	AC078883.3	PSMC6
	KIF14	TRAPPC2B
	IL18BP	STAP1
	ANXA2P2	UBL4A
	SMPD2	RPS2
	HMGB1P40	NRBP1
	SMC6	SLC22A8
	OSGEP	PRPF6
	AHR	NAA20
	RP1-40E16.11	RPLP0P6
	MAD2L1	SMARCA5
	RP11-1084A12.2	GPKOW
	GANC	SF3A2
	RBM38	PRLH
	PHACTR1	SUGT1
	ACO2	HIGD1A
	BCAP29	DES
	ZNF583	NAA50
	GPR132	PCNA
	ATP1A1	ABCE1
	ALYREF	TWF2
	FRMPD3	EPRS
	NFE2L2	STAT3
	WAPL	MYH10
	RP11-322D14.1	RPS26
	EML5	CTBP1
	NEK6	DNAJA1
	HEXIM1	UBA3
	PGM2L1	ALDH1B1
	RP11-307L3.4	2009-09-01
	LMO4	NDUFB5
	JADE1	GRK2
	BTK	PDS5B
	TAGAP	WDFY4
	MITD1	WAS
	MOB1B	DCAF7
	PIGL	TXNL1
	IDS	PPIB
	C1orf112	EIF3F
	HMGN2P41	TOM1
	AURKB	EEF1B2
	DYRK4	GNL1
	IFI16	TUBB3
	UIMC1	RPL30
	ZNF667	ALDOA
	CSTA	HNRNPH3
	RP4-694A7.2	ATAD3A
	GABBR1	PSMC1
	TFEC	SRSF4
	NIPAL4	PTPN7
	OSBPL10	KARS
	SCN3A	HNRNPC
	LANCL2	SF1
	RIC3	HSP90AA1
	MOGS	RANBP3
	C6orf1	MRPL43
	MZT1P1	DTD1
	MAP3K7CL	THOC3
	TIPIN	PTMA
	CFAP58	GAPVD1
	ZNF738	NAPA
	ETFA	C9orf142
	CCDC6	TUBA4A
	SPCS3	EEF2
	DEF8	COTL1
	CHAF1A	HIST2H2BC
	EIF4E2	ATP6V1B2
	CRYBA1	NSF
	LINC00517	CAPZA1
	IGHD	SNX29P2
	S100Z	GLRX3
	CCDC113	DNAJA2
	CENPJ	LYN
	CALR4P	AHSA1
	AC074289.1	LGMN
	RDX	NTMT1
	WFDC21P	RAP1B
	ZNF568	INA
	CTSB	EIF5
	AC007566.10	PIK3CG
	OAS1	HNRNPF
	ZFP36	TBCA
	NDRG2	HSPA9
	POC1A	EIF4A1
	ADCY3	SYMPK
	CAMK2B	CLINT1
	RP11-705C15.2	NUP160
	COG4	DOK3
	FANCA	MRPS5
	TTC3	SAP18
	SIDT1-AS1	HSPA5
	CHAMP1	GTF2IRD2
	ASAP1	XPO1
	BFSP2	FIP1L1
	SNRPCP2	PABPC4
	RP11-53B2.1	DDX6
	EEPD1	PPP2R1A
	ATP8B4	RASSF2
	ZGRF1	HNRNPAB
	LARGE2	PPIL2
	NEDD4L	FEN1
	EEF1A1P28	UBA52
	C5	SF3B1
	ANKRD26	HPRT1
	VSIG1	RBM22
	NCAPD3	IGHA1
	IL1A	ACAA1
	PDGFD	SRPRB
	CENPL	SLC25A6
	AP001056.1	ASNS
	TLK1	PSMB5
	LRRC42	KRR1
	MTMR12	MOB1A
	RELL1	TNIP2
	ITGB1	EIF3C
	SCRN1	TIMM8B
	ZNF384	RPL27A
	COQ5	DUT
	ZNF649	KHSRP
	SGK1	DDX54
	TTC12	CDC73
	RP11-532M24.1	EIF3L
	MPC2	STOML2
	TANC2	DST
	FAM161A	GLRX5
	KIF4A	ERP44
	RPL23AP3	GDI2
	SNRPC	PA2G4
	RP11-152C15.1	RPL13
	ZNF726	INPP5D
	XRCC4	IFI35
	OR11L1	SRSF2
	P2RY8	RPL23
	PECR	NUP54
	AC010082.2	REL
	SLC38A9	SRSF9
	ZNF827	CDC123
	LINC00408	UBXN6
	RP5-944M2.1	ECM29
	DSE	BCCIP
	TNFRSF17	RPL13A
	OSBPL3	HTRA2
	TARSL2	DLD
	TSHZ1	NFKBIE
	C1orf115	TCEB2
	C7orf49	RBBP5
	RP11-864J10.4	HLA-B
	FTH1P1	SNX1
	HERC6	PSMD13
	TEX9	HNRNPA3
	CORO1C	FLOT1
	CTC-451P13.1	HSP90AB3P
	RAD54B	CIRBP
	PLIN3	PABPC1
	PANK1	SNRPD3
	ISCU	POLR2C
	LRR1	HSD17B8
	XAF1	PSMD7
	ZBTB8OS	SNRPB
	HBP1	UCHL5
	RPL9P18	ST13
	SDR16C5	PPIE
	BARD1	HIST1H2AB;HIST1H2AE
	EPS15	RARS
	ARHGAP25	UBP1
	C19orf47	ATP6V1D
	IL13RA1	SNRNP40
	EIF2B2	HNRNPH2
	SPDL1	DCTN2
	GPR174	PSME3
	ATP6V0A2	MGEA5
	IFNAR1	MED22
	ENO2	OLA1
	XKRX	TMSB4X
	DOPEY2	PPA1
	TALDO1	SERBP1
	BMP7	COA3
	B2M	RPS14
	KMT5A	ATIC
	C5orf56	UBE2D2
	DCAF13P1	CRKL
	OPN3	NUP62
	GLIPR2	HNRNPL
	PPFIBP1	MPG
	SEPHS1	GIT2
	KIAA1551	ATP6V1B1
	BCL7A	ECD
	RASAL3	CCDC58
	TCF19	FDPS
	MCM10	SNAP91
	MAP4K3	GGA2
	RP11-624C23.1	ARHGAP27
	EFCAB5	TUBB4A
	TRIM56	TRAP1
	RP11-10K16.1	PEPD
	UBE2J1	PAK2
	IL21R	ANXA11
	REPS2	VDAC2
	CHN2	IGF2BP1
	FAM78A	PPWD1
	AC083949.1	RANGAP1
	IGLL5	XPO5
	CLIP2	RAB7A
	VEZT	TRAPPC6B
	DNMT3A
	RP5-1139B12.2
	BTBD9
	NT5E
	RP11-95D17.1
	NCSTN
	CD200
	MARCH3
	COL19A1
	BAG3
	C1GALT1
	SLC16A2
	GK5
	CCND1
	NOTCH2
	SMCO4
	ZCCHC10
	ADD1
	RP11-211G3.3
	LINC00324
	SLC30A7
	CTD-2509G16.2
	TTC28-AS1
	NET1
	TOX
	ANP32A
	IPO5
	ARHGAP12
	GCNT2
	TRAIP
	KCNN3
	BCS1L
	ZNF790
	STRN3
	PCED1A
	TEX10
	TYMS
	TMOD2
	CD79B
	DNA2
	FAM107B
	TMEM106C
	RP4-753P9.3
	BTBD10
	SDK2
	MELK
	PTP4A3
	MUC20
	CALCOCO2
	ITK
	OSTN-AS1
	DLEU2
	TSPYL5
	RBMS1P1
	NR1D2
	LRIG1
	RP11-485G7.5
	FBXL5
	PRKACB
	PHF12
	RP11-203M5.7
	ZNF677
	ITGB2
	PTPN4
	FOLR2
	CTCFL
	UBE2K
	TMEM263
	CD72
	RPL18AP7
	BCAR3
	BCL6
	WSB1
	ZNF480
	RP5-1159O4.1
	OSTN
	SOCS4
	FCRLB
	HN1
	LIMS1
	SDR39U1
	ZWINT
	PARVB
	TRUB1
	ABRACL
	TRIM14
	NBPF17P
	SETBP1
	RPL17P36
	NDC80
	L3MBTL4
	TGFB1
	MME
	EEF2K
	SGO1
	RPL7P25
	RPL21P75
	MYC
	NONOP2
	MCTP2
	DTWD2
	OIP5
	FCMR
	IL10RB
	RNPC3
	RPS10P28
	TIMP1
	GTSE1
	ARHGAP10
	RP11-298E2.2
	RP4-555D20.2
	PTPN9
	MCAT
	ALPK1
	AC009784.3
	DPY19L2P2
	RUNDC1
	VAV3-AS1
	E2F7
	RPL7P52
	RP11-553K8.2
	NIPA2
	GPR160
	NUF2
	COCH
	CD86
	RP11-350G8.9
	RALB
	KIF1B
	ZBTB4
	GNA13
	POU2F2
	VPS37B
	RP11-458I7.1
	ALAS1
	LILRA5
	GBP4
	MAPK1IP1L
	TREML2
	ZC2HC1A
	AMPD3
	NPHP3
	SNX29
	TESK1
	CEP104
	STAT1
	PPP4R1
	GCLC
	HMGXB4
	LINC01152
	PTTG1
	ZNF90
	ALDH5A1
	BFSP2-AS1
	RP11-23F23.3
	TWSG1
	MRFAP1
	C8orf59
	SSBP2
	TARBP1
	ADAMTS6
	STYXL1
	FBXO30
	RP11-787I22.3
	LINC00662
	RPL12P8
	UBE2T
	GALNT10
	CRNDE
	CREM
	STK39
	CCR7
	GHDC
	RHOXF1-AS1
	RECQL5
	WEE1
	BCL2A1
	ANGPTL1
	ZBTB24
	FHOD3
	CR1
	PRDM1
	IGHVIII-67-3
	RPL35P5
	MRPL22
	ZNF215
	FGD2
	UCP2
	PDE7B
	C2orf48
	ARMC2
	ATG4A
	P2RY14
	TRIM24
	ZNF608
	CYTH4
	SLC25A30
	TMEM268
	NDUFB3
	ECT2
	KIF23
	DEPDC1
	GRAMD1C
	ARMCX3
	NDE1
	QSOX2
	PPARD
	HFM1
	ANXA2
	PHAX
	GPR155
	PNISR
	GCSAM
	CNTROB
	RWDD2B
	CARHSP1
	CLNK
	RP11-843B15.1
	STK10
	ARMT1
	CFAP70
	NR3C2
	MYBL1
	IQGAP3
	DGCR8
	PAQR7
	LINC01353
	SLC25A40
	DIAPH3
	GGH
	CDC27
	RP11-489E7.4
	ADARB1
	INTS7
	VPS35
	BRI3BP
	LMO7
	WDTC1
	ZC4H2
	RP11-529K1.2
	BPGM
	GFPT1
	ZNF84
	UBASH3B
	HMOX1
	ZCCHC6
	RP11-79M19.2
	C12orf49
	BMF
	MAN1A1
	GRAMD1B
	PCED1B
	PKIG
	SIAH2
	RP11-583F2.6
	EXT1
	EBI3
	MKNK2
	SMAD2
	TMBIM1
	RMND5A
	ADGRE5
	CFAP36
	MTFR2
	RP11-1149M10.2
	CENPE
	DRC3
	LMNB1
	CNTLN
	CHRNA6
	PLD2
	SLC2A14
	SLC10A1
	BRCA2
	RP11-567J20.3
	PARP12
	XPO6
	PIK3C2B
	PHC1
	CCDC117
	C5orf63
	ANKMY1
	KDM7A
	TUBB2B
	HHEX
	BBS9
	UNC119B
	USP15
	CR1L
	ENTPD6
	SSBP3
	VKORC1L1
	RP3-510O8.4
	SLC31A1
	ESAM
	AC007271.3
	RP11-564A8.4
	PPP5C
	GFOD1
	CTNNA1
	FAM102A
	PCLAF
	BLMH
	MYO9A
	TEP1
	TXLNG
	SRRM1P2
	MFGE8
	SP110
	SH3BP2
	ACP5
	AMFR
	MPHOSPH10
	PDLIM1
	RPS10
	GADD45A
	RNF216
	TSC1
	TLE3
	AF131215.8
	ALOX5AP
	AASS
	AC093838.4
	TACC1
	CTD-2509G16.1
	C10orf128
	TACC3
	FABP5P15
	UGGT2
	PDCL
	GNAZ
	DMXL2
	SPRY1
	DCAF6
	STIM2
	DHX8
	SH3YL1
	PCAT2
	MDM2
	NLK
	SNHG15
	COA4
	TDRD3
	NETO1
	ABCA6
	GALNT6
	IKBKB
	SUSD3
	BTN2A2
	ZMAT1
	NDRG1
	CPXM1
	ENTPD1-AS1
	GPAT4
	PIP4K2A
	GBE1
	RP11-356M20.2
	ZNF706
	SNX5
	RRP1
	C12orf77
	PACS1
	PRKD2
	CDK13
	CXCR3
	BCR
	ZFP36L1
	CYSLTR1
	CAPN2
	SH3BP5
	FXYD5
	TIAM2
	CHI3L2
	AKAP6
	RP11-221N13.2
	CHD2
	SNX9
	RP11-763F8.1
	NECAP1
	RORA-AS1
	SIRPA
	DNPEP
	RPL15
	ENOX1-AS1
	PRC1
	LINC00589
	DCLRE1A
	NAA38
	LNPK
	TLR7
	RMDN1
	TRAK2
	LINC02202
	AC002480.3
	POLDIP2
	GLT8D1
	LINC01501
	C4orf32
	STEAP1B
	NAAA
	NAP1L5
	HSPA14
	DBI
	BTBD1
	LPIN2
	MUT
	CFL1
	LINC01102
	EML6
	CENPW
	GBP1
	CEP55
	ANP32BP1
	DTYMK
	PSD4
	LINC02170
	ITPKB
	CLPTM1L
	EML4
	TTL
	SLC25A27
	RP4-813D12.3
	STAT5B
	TTC39B
	TMC5
	ARL6IP5
	OAS2
	IPCEF1
	QTRT1
	BIN2
	AP1B1
	LINC00877
	TMEM50B
	HM13
	LINC01507
	HELB
	PHACTR2
	DDIAS
	FEZ1
	APOD
	APOLD1
	DPH7
	TNFSF8
	NEK8
	DNAJC5B
	CPA3
	TMEM108-AS1
	RBBP8
	MFN1
	ATP5J
	CBX7
	NLRP11
	SNX11
	KCTD9P6
	LPCAT4
	RP11-259N19.1
	SCLT1
	CAMSAP2
	RN7SL824P
	RFC1
	ABCC5
	RBBP7
	SPIN4-AS1
	EIF4ENIF1
	TXNRD1
	AFDN
	SLC30A1
	SYTL2
	ANKRD44
	RP11-190J23.1
	LACC1
	CCNE2
	SNRNP25
	PATL2
	TMEM38B
	CDC45
	PDE7A
	ERICH4
	PPP1CB
	FAM184A
	RACGAP1P
	MTDH
	UXS1
	CLEC17A
	LRRCC1
	CTD-3184A7.4
	OR13A1
	ZNF121
	LMBR1L
	SLC25A20
	PCMTD1
	ZNF573
	MTHFD1L
	GVINP1
	TSPYL1
	RALGPS2
	RGL2
	FER
	COPS3
	HYLS1
	CRELD1
	DNM2
	EHMT1
	ADCY10P1
	RASGRP3
	TMEM97
	SUZ12
	GDF11
	LINC01684
	WDR27
	FUCA1
	SYT11
	WWC3
	ZBTB10
	LRMP
	BHLHE40
	SPA17
	LHFP
	CAMK4
	ATP2B4
	RPL31P35
	GALNT14
	HHLA3
	CLPX
	P2RY10
	LINC00910
	ARSD
	ARHGAP5
	LRSAM1
	ZFP2
	FKBP15
	PTPN6
	NSMCE1
	PLXNB2
	TST
	P2RX1
	SLC15A3
	POP1
	THRA1/BTR
	TM9SF2
	CELF2
	RP11-203B9.4
	RPL12P11
	PDHX
	MRPL27
	CYB5R3
	TBC1D32
	ITGAX
	SETD1B
	LIN9
	NABP1
	CDK2
	GPAM
	ESYT2
	UNC50
	GNG7
	OSBPL9
	TIMELESS
	HEATR6
	PDE4B
	FCRL5
	DUTP5
	RAB11FIP1
	TAPT1-AS1
	ZNF26
	ZNF169
	ODC1
	HMGB3P11
	AK6
	NLRP4
	CTD-2659N19.10
	ZNF730
	MSMO1
	WAC-AS1
	LINC01480
	DNAJB2
	CLIP4
	RAD51AP1
	POLE
	E2F2
	POLH
	SYBU
	THRA
	HKR1
	RC3H2
	TBC1D22A
	PLEKHA2
	PDE4DIP
	ZNF204P
	L3HYPDH
	LIMD1-AS1
	ESCO2
	RP11-96H19.1
	RIC8B
	SAMD15
	TRMT10A
	TIPRL
	AC013264.2
	ZNF263
	RAP2A
	ASB14
	AZIN1
	ZNF106
	SLC7A7
	AC002075.4
	LCP2
	GAB3
	CKAP2L
	HERC5
	UBE2A
	MED12L
	C16orf58
	TNFRSF13B
	ABHD17B
	RPL7P23
	RANP6
	SLC39A8
	BRMS1L
	PANK2
	DNAH8
	ADAP2
	STS
	ICAM3
	ATP5G2P3
	IL4R
	PPIAP31
	TP53
	PEX5
	CCDC69
	CLSPN
	AC010547.9
	SPAG1
	RP11-252I13.1
	ENTPD1
	RP11-81H14.2
	TMEM41A
	PRPSAP2
	SLC41A1
	GINM1
	CHP1
	SH3BGRL3
	RAPGEF5
	LRCH1
	SYPL1
	CTD-2525I3.6
	EME1
	NLRP1
	SLC39A10
	KIF3A
	LPP-AS2
	RNA5SP111
	CDCA2
	GTPBP6
	SIGLEC5
	EHD1
	ATP6V0A1
	CENPP
	ZNF32
	CDKN1A
	ZNF550
	TRAV12-3
	SPIN3
	FLJ27354
	MPHOSPH9
	AC096664.1
	AC062029.1
	ARRDC5
	ATXN1
	CUL7
	KDM1B
	SSPN
	RP11-252A24.5
	HIST1H3D
	GSTZ1
	RNF10
	ADAM17
	USP36
	ZNF830
	CTNND1
	ZNF567
	LINC00467
	PATJ
	RNU6-1168P
	ARPC5L
	NUDCD3
	PDZD11
	GJC1
	EXO1
	HIST1H4H
	C20orf194
	RP11-120D5.1
	SLC35F2
	ZNF37BP
	LCP1
	AC002310.12
	TNRC6C-AS1
	TBRG1
	RP11-713N11.4
	CDKN2C
	AC005262.4
	USP12
	ZMIZ2
	DMD
	MPEG1
	FGD3
	CENPI
	RP13-494C23.1
	SERF2
	RP11-235G24.1
	RABGAP1L
	HMGB1P10
	CD22
	MLKL
	TTC14
	CD47
	CCNF
	KLHL5
	LAP3
	NFYB
	KATNAL2
	C9orf40
	OTULIN
	FZD3
	ELMSAN1
	NMU
	MXD1
	ASXL1
	IFIH1
	SEMA4A
	ZNF135
	NUAK2
	LINC00944
	TFEB
	FAM104B
	RPARP-AS1
	CNIH1
	SH3RF1
	OIP5-AS1
	KMO
	RAB9A
	RUFY3
	MICAL1
	BLZF1
	AC096579.15
	RP4-620F22.2
	SARAF
	LDB1
	MANBA
	CTD-2054N24.2
	CENPK
	MIA3
	MRPL51
	FAM46C
	MFAP1
	RPS26P3
	RP5-1028K7.2
	PREX1
	RP11-343H5.4
	ASF1A
	TDRD7
	CTSA
	UBFD1
	GNB1
	HIST1H2BD
	RP11-203L2.3
	HLA-DOB
	HPSE
	MMADHC
	RNF8
	PIP5K1B
	UST
	BTD
	AIG1
	ADPGK
	ERICH1
	AGBL5
	NSMAF
	DEDD2
	AC010967.3
	UBE3A
	RPL10L
	TMEM192
	DNM1L
	CTSO
	ST3GAL5
	RP11-161H23.5
	NFKBIA
	KCNIP2
	FAM117B
	ARHGAP24
	AGBL2
	TPST1
	LRRC57
	EIF3I
	KIF22
	RNF11
	GSE1
	CERS6
	SCMH1
	MYL6B
	UBAP2
	MLH1
	SNORA72
	HIST2H2AB
	DEXI
	TXLNB
	HLA-C
	BBIP1
	SPRED2
	R3HDM1
	N4BP2L1
	GBP5
	PITPNC1
	HSDL2
	RP11-539I5.1
	NCOA7
	C2orf88
	CCP110
	NXT2
	SERP2
	CEP128
	RP3-423B22.5
	PGAM2
	LINC01977
	ZNF804A
	ZNF233
	ELK3
	FAM111B
	HMGB3P6
	KCNMB4
	RRP15
	GALNT1
	P2RX7
	RPL35P4
	PSME2
	HIST1H1C
	ZNF391
	ABCA5
	CASP4
	PDK3
	B4GALT5
	WRB
	ZBTB25
	VNN2
	MCMBP
	MAGED1
	METTL17
	LDOC1
	USP28
	RP11-315O6.1
	PARP9
	MYB-AS1
	HIST1H3J
	BACH2
	RP11-177H13.2
	LBH
	FAM167A-AS1
	MYO1D
	ACTG1
	GAPDHP60
	SAMD4B
	RP11-732A19.9
	HAVCR2
	MCM8
	USP39
	PHLDB2
	OR52N4
	RPL38
	MUM1
	SCAF4
	BHLHE41
	CCDC126
	LACTB
	RN7SL813P
	CWF19L2
	LPCAT1
	NEMP1
	HACD2
	PCSK7
	SNORA48
	AKT3
	RALBP1
	CAAP1
	RP11-760D2.10
	POLA2
	RP11-770E5.1
	KTN1
	CTTN
	AC147651.4
	HSBP1
	RP4-575N6.5
	SLC16A1
	FAM45A
	SF3B3
	NDEL1
	NUDT21
	C4orf46
	RP11-296E7.1
	NR1D1
	MYBPC2
	ENPP3
	ARHGAP11B
	NEK2
	C1orf162
	EEF1B2P3
	ITGAL
	SLC38A11
	XXbac-BPG181B23.7
	THAP9
	RPS3AP53
	ZBTB40
	GINS2
	LYPLAL1
	SAV1
	VGLL4
	SPC24
	XYLT1
	GNPTG
	HMGN2P18
	BRWD1
	ZNF280D
	RCBTB2
	RP11-421L21.3
	YPEL2
	MT-TL1
	RBMS1
	GOLPH3L
	RP3-325F22.3
	STT3B
	UGT2B28
	C1GALT1P2
	SYAP1
	CPSF2
	ZBED5
	B3GNT2
	AP1AR
	LTA4H
	TMEM63A
	PNP
	HDLBP
	MRNIP
	ZNF471
	ZNF224
	FANCD2
	ACY3
	IFIT3
	SLFN12L
	MYADM
	ARL6
	ACTR2
	PDE3B
	TUBBP1
	PSPH
	MOB3B
	OR5B15P
	RP5-1115A15.1
	RPL39L
	IL2RG
	IQGAP2
	MYB
	KLF3
	XRCC2
	BAIAP2L1
	PLOD1
	ESPL1
	RPL23AP28
	DBNL
	HMCES
	CHPT1
	DONSON
	ERGIC1
	RPTOR
	KANK1
	BCL2L12
	E2F8
	RPSAP53
	DNASE1
	STT3A
	ZNF485
	LPP
	CTB-12A17.3
	IL12RB1
	RNA5SP241
	EIF4EBP2
	LINC00643
	TNIK
	RPL34P18
	ELP4
	MYO1B
	AC073043.1
	ANKRA2
	RYK
	NBN
	RPL31P11
	C12orf42
	EEF1B2P1
	FGL2
	CEP70
	MACF1
	FAN1
	SEC24D
	RGMB
	SOS1
	ARHGAP11A
	RP5-1180E21.5
	CALM2P1
	MDFIC
	RP11-553P9.1
	LILRA4
	ZDHHC2
	MBNL2
	MAP2K1P1
	AFF1
	MAST2
	MTA2
	GTF2A1
	ERI1
	RP11-108L7.15
	ATXN7L1
	FBXO16
	SENP1
	RP11-286O18.1
	DEPDC1B
	TUBGCP3
	AC073900.4
	UGGT1
	RP11-259P15.1
	HIGD1AP10
	BTLA
	CCDC110
	ZFP28
	PLCB2
	FAM127C
	CLGN
	HMGB3
	HLTF
	PTPN18
	TOPBP1
	HCP5
	ECHDC1
	AC009495.2
	C17orf67
	FAM234B
	RP11-1070N10.3
	CLHC1
	BIN2P1
	SYNE2
	VCPIP1
	RP11-366M4.2
	MIR181A1HG
	IRF1
	ZNF248
	TMEM9B-AS1
	LINC01150
	RANBP20P
	CDK5RAP2
	IRF2BP2
	CD1D
	RP11-203B7.2
	MSN
	TSPAN3
	MFSD6
	SMARCD1
	DUSP22
	BIK
	DERA
	CEP135
	ALOX5
	PLEK
	STRADB
	JAM3
	CCDC50
	RP11-1141N12.1
	METTL8
	CTD-2380F24.1
	BTNL9
	PRDX6
	MYOM1
	TTF2
	RAB3GAP1
	NSD2
	RGS16
	AKAP7
	NAPSB
	PTPN12
	ZYG11A
	GPR137B
	ACYP2
	FCGR2B
	ACTL6A
	MAP3K5
	EIF3J-AS1
	LYRM1
	SLC23A2
	RNF141
	FAM13A-AS1
	STX2
	PKD2
	HLA-H
	LIN54
	RPL34P6
	INTS14
	FUBP3
	SLC44A2
	ABCG1
	HRK
	MAML2
	SPAG16
	RAB30-AS1
	SQSTM1
	ZCWPW1
	CD55
	RP11-563H6.1
	MAN2A2
	MTHFR
	GABPB2
	PTPN11
	SMAD3
	NUP93
	ZNF274
	NAPG
	FBXO22
	UCHL1
	DGKH
	APOL6
	PLK1
	NPHP1
	PLP2
	ZNF397
	ZC3H7A
	JADE3
	ST3GAL1
	MIS18A
	ATP8B2
	CFAP58-AS1
	NEK4
	BTG1
	RPL7P59
	KLHL23
	RP3-510L9.1
	SKP1
	AMN1
	ZBTB38
	KATNAL1
	ZNF141
	FYCO1
	RP11-203J24.8
	RPL5P6
	RAPH1
	LPGAT1
	Z69890.1
	PCYT1A
	CTD-2303H24.2
	LINC00173
	TAF1B
	CASP10
	EXOC6B
	ZC2HC1B
	PCMT1
	EVC2
	MYO1C
	RAB37
	ATP1B1
	ZNF154
	FAS
	SWAP70
	NUP62CL
	BTN3A2
	MOSPD2
	GSTA4
	PM20D2
	AC087491.2
	CSTF3
	RP11-709A23.1
	UBA7
	BORA
	CDKN1B
	LMBRD1
	POU2AF1
	GNPDA1
	LSM14A
	USP49
	RPL12
	YEATS2
	ACBD5
	CLEC2B
	RIOX2
	DNASE1L3
	DTX3L
	CHEK1
	GMCL1
	NEIL3
	MBOAT1
	MGAT5
	EXD2
	RTN3
	KIF11
	RP1-152L7.9
	SKP2
	RAB5CP1
	RP11-143J24.1
	SLC2A3
	CERS6-AS1
	RP11-328J6.1
	COPG1
	RP11-16K12.1
	FOPNL
	UHRF2
	DCAF12
	CCSER1
	CENPH
	ZPBP2
	SLCO3A1
	HSD17B11
	NCF2
	HSD17B4
	EEF1A1P9
	ANKAR
	SLC12A6
	KIF18B
	AICDA
	RNU4-47P
	AMZ2P1
	RP11-521L9.1
	C1orf56
	PAG1
	MYEF2
	TAF2
	AC016691.2
	TRAF3
	CAMK2D
	ALG14
	IFNG-AS1
	CCDC122
	CHD3
	KNSTRN
	WDR75
	MROH8
	FKBP14
	STAT4
	ZFAND4
	CD40
	HIST1H2BC
	FGD4
	SGCB
	E2F1
	RASGRP2
	APMAP
	GSAP
	HAUS6
	CASP8
	TAP1
	CDC25C
	PAXIP1-AS2
	ZNF318
	ATP6V1G3
	PRDX1
	RPSAP25
	FAM135A
	PTPRB
	STRIP2
	CECR7
	OVGP1
	POU4F1
	KRAS
	SPTAN1
	ARL4C
	PRRG4
	GYPE
	VPS36
	AEBP2
	DHX40
	LINC01572
	KIFC1
	RRP9
	RP11-342M21.2
	RPL29P32
	LRP4-AS1
	SMC1A
	ZWILCH
	PRKCD
	CTD-2587M2.1
	DTX1
	MME-AS1
	ANTXR2
	COL4A3
	CTA-246H3.11
	RP11-567G24.1
	PPIG
	SUN1
	AC016712.2
	MASTL
	PRKAA1
	HLA-DPB2
	SMAGP
	TRIM55
	PLXNC1
	MT-CYB
	CENPO
	FAM208B
	TBC1D27
	SLC12A2
	ZNF540
	OGG1
	MIR3681HG
	PARP14
	C1orf21
	LITAF
	RPL36P16
	RP11-401E9.3
	MNDA
	DNAH1
	GRSF1
	CDR2
	ZCCHC18
	FOXJ2
	RP11-588H23.3
	ZNF566
	ABCB1
	DLG3
	RP11-253I19.3
	PLAGL1
	RP11-102D18.1
	PIM1
	ZBTB43
	IFIT2
	DYRK2
	RN7SL862P
	NR3C1
	ABCD2
	ITGB7
	RP5-919F19.5
	RP11-483P21.6
	PARP11
	PEBP1P3
	IFITM2
	ARNTL2
	ASAP3
	CDH17
	POLA1
	ASPH
	KIAA1524
	PPP1CC
	SERINC2
	PAXIP1
	SLBP
	SLC25A5P3
	CCDC138
	CKS1B
	ARPC5
	MCM3
	MAP10
	TRBJ2-2
	USP13
	PPM1M
	PDE9A
	SYNGR2
	ANKRD42
	UBR5
	RP5-1057I20.4
	C17orf75
	SLC43A3
	CTD-3023L14.2
	KDM1A
	ILK
	BICDL1
	RN7SL107P
	STK38L
	PEAK1
	CCNL2
	MTHFD2
	CDC42SE1
	RALGAPA2
	CBLB
	RNF113A
	FAF1
	SLC9A7
	OAS3
	ANXA6
	CDK6
	RRP36
	LIMA1
	TSPYL2
	RP11-25K19.1
	RP11-12C17.2
	MORC3
	MORF4L2
	RP11-147L13.8
	LCK
	LUC7L
	RAPGEF1
	TRAJ16
	MAP3K8
	ALG13
	RPAP3
	EFCAB14
	LYST
	MPV17L2
	HMGB3P3
	EGR2
	KIF20B
	NCR3
	HIST1H2APS5
	CPSF3
	GAS2L3
	TMEM14A
	RP11-45H22.3
	TCP11L1
	ZYX
	PDE8A
	MYH3
	BLM
	SELENOW
	PRC1-AS1
	COPS2
	RP11-760D2.7
	CERKL
	GATAD1
	TMC8
	INVS
	RP11-498M5.2
	PSMB2
	RNF19B
	CADPS
	SNRPD1
	NCAPG2
	ZEB1-AS1
	IQCH-AS1
	HLA-DMB
	RPS11P5
	AC016751.3
	SAMD9L
	CARS2
	LMO2
	GPATCH4
	ARHGEF3
	DDX60
	B4GALT6
	SUPT3H
	MAML3
	CD27
	DISP1
	KIAA1147
	PHF19
[truncated: 1,034 more rows]
