# Supplementary material for: Dynamic Intracellular Metabolic Cell Signaling Profiles During Ag-Dependent B-Cell Differentiation
Source: Front Immunol. 2021 Mar 30;12:637832. doi: 10.3389/fimmu.2021.637832 (PMC8043114; doi:10.3389/fimmu.2021.637832)
Supplement: Supplementary Table 9 — Proteomics/transcriptomics ratios. The correlation between both strategies was calculated according to the mean values for each gene/protein within each B-cell subpopulation. (I) Proteomics mean values for the 606 proteins having a transcriptomic counterpart in the expression microarray. (II) Proteomics/transcriptomics ratios for the 569 genes/proteins presenting values in both datasets. [file Table_9.xlsx]

## Sheet: Mean protein expression
		Mean value (from 5 replicates)
UniProt ID	GeneName	Naive	Centroblast	Centrocyte	Memory
P28072	PSMB6	10130.2	49750.1	49613.7	4533.27
Q9BQ67	GRWD1	0.526022	8152.99	14262.8	8667.92
Q5XPI4	RNF123	6.42465	2671.32	2362.42	8.50671
O95819	MAP4K4	1234.38	11955.7	10298	2436.1
P43007	SLC1A4	1309.17	25232.1	4820.21	1560.42
Q9NVP2	ASF1B	3068.32	209993	69325.3	8716.53
Q8WXX5	DNAJC9	0	100873	93704.6	36381.6
P12004	PCNA	101444	719891	699304	127736
P50579	METAP2	36067.6	245028	362924	52617.3
P35250	RFC2	9330.38	48456.1	32591	11536.4
Q9C0B1	FTO	10.4545	815.511	2524.35	1329.21
Q9BRX5	GINS3	40.6193	3434.63	1406.11	19.6415
P49915	GMPS	6420.14	45272.5	20774.2	10964.2
Q9Y281	CFL2	1298.4	18251.9	14061.6	3865.03
P16452	EPB42	1402.13	12721.1	5016.42	10324.1
Q9NX07	TRNAU1AP	663.06	3691.86	8654.67	9679.07
Q9Y696	CLIC4	58304.5	119089	76952.9	23281.7
Q9NTJ3	SMC4	7011.43	35617.5	34581.6	6805.36
P28074	PSMB5	1902.42	11644.2	6173.08	503.48
P09651	HNRNPA1	191582	1.66633e+06	1.15768e+06	447665
O00487	PSMD14	21608.5	67618.4	77994.3	34530.5
P62249	RPS16	238106	635885	805924	427591
Q15126	PMVK	20756.8	78476.6	90870.8	36950.3
Q8WU39	MZB1	25124.9	286354	255031	73809.9
P35249	RFC4	7265.74	70554.3	55809.9	13776.4
Q96F07	CYFIP2	7646.11	23331.1	9052.67	34521.3
Q9UL25	RAB21	2982.67	17654.4	7218.75	12569.2
P62070	RRAS2	8109.28	12895.7	13248.6	3256.26
Q9H223	EHD4	9856.68	27189.1	83972.2	30291.2
Q96FI4	NEIL1	4079.51	25299.8	26406.9	6332.62
P67809	YBX1	42935.7	396159	137192	84441.7
P43487	RANBP1	24807.1	164012	67942.9	34535.8
P61289	PSME3	23689.1	101243	92599.4	33866.4
Q96FN9	DTD2	4155.65	17261.4	15447.5	5359.75
Q9UII2	ATPIF1	14986.6	8347.69	105997	17058.1
Q96DE0	NUDT16	0	628.08	11.3298	973.622
Q9NVI1	FANCI	0	4425.95	346.438	178.468
P49736	MCM2	40086.2	291363	244151	47708.1
Q14331	FRG1	7626.29	38882.4	36625.6	22155.4
Q9Y5K5	UCHL5	8325.58	44950.2	47537.2	21094.7
Q96EP5	DAZAP1	30183.5	184556	172663	50156.2
O60783	MRPS14	4362.08	19399.5	28551.9	16313.5
Q9UHD1	CHORDC1	10382.4	40767.2	57473.7	28548.8
P49643	PRIM2	3243.57	12717.2	7675.17	1384.54
Q7L591	DOK3	4774.88	19615.3	29968	20186.3
Q9UJY4	GGA2	5111.27	20562.1	15874	5869.73
P53999	SUB1	485601	91091.6	95666.8	327138
Q9Y228	TRAF3IP3	10726.6	1089.06	457.71	3605.41
P23526	AHCY	74224.3	212736	138106	150206
O60502	MGEA5	61355.4	99434.8	342115	24471.2
O75937	DNAJC8	5089.97	59531.4	57999	14111
Q15554	TERF2	15898.6	67195.1	85247.2	26553.5
Q92890	UFD1L	443.385	2653.71	3124.5	6379.45
O14921	RGS13	212.921	14712.6	18470.7	49.8583
Q9NRY5	FAM114A2	1000.64	2740.04	5571.62	5806.21
Q5TEJ8	THEMIS2	14.5667	0	234.209	824.591
P35637	FUS	108962	500797	665941	224746
P05091	ALDH2	35820.7	232346	241950	95397.1
Q9BPX3	NCAPG	4706.52	49106.8	15793.7	5929.64
Q9Y3F4	STRAP	24711	157012	95669.2	47333.5
P16070	CD44	16677.6	11351.3	9122.7	36524.9
Q9UQ80	PA2G4	40872.5	385094	268327	131818
Q12800	TFCP2	5777.61	26763.9	15666.3	15119.5
Q9NR31	SAR1A	31966.4	71017.3	75682.1	25695.4
Q8IZQ5	NA	22903.8	6253.53	6986	23769.5
Q9BW83	IFT27	2909.24	17552.2	18702.5	13644.9
Q7L5N1	COPS6	5024.42	23229.9	22313.5	8435.64
P28340	POLD1	4467.46	22922.1	8146.54	6318.92
O76003	GLRX3	9842.28	69530.7	58030.1	22154.7
Q12769	NUP160	4932.3	33306.4	8837.57	16285.1
O43175	PHGDH	21680	130956	87165.7	17789
Q12931	TRAP1	39996.6	105314	119855	58197.6
Q9NZI8	IGF2BP1	1630.6	8232.13	21123.5	14360.1
O75534	CSDE1	13380	96466	42848.5	17792.1
P62995	TRA2B	93323.7	758788	565186	367897
Q04917	YWHAH	93952.3	450655	224355	63178.1
Q9NYL9	TMOD3	3456.16	5390.96	11668.3	17093.8
P51532	SMARCA4	5748.09	17427.3	16662.8	3741.64
Q96J01	THOC3	2471.71	18090.3	10644.9	6504.51
P55209	NAP1L1	70079.3	371169	471503	175660
P17844	DDX5	129684	452264	604791	283467
Q9NR45	NANS	98417.3	455446	500134	83107.6
Q9H6Z4	RANBP3	9442.62	32465.9	48190.4	25894.6
Q92665	MRPS31	75.5222	833.936	2571.14	1122.39
O15269	SPTLC1	0.0190692	2436.47	1048.89	1386.14
O75694	NUP155	5908.93	92067.4	16722.2	21398.4
Q9UBB4	ATXN10	5079.45	24698	12044.3	7160.97
P31942	HNRNPH3	105358	483376	567615	253107
Q14011	CIRBP	120618	164632	224673	56758.9
Q9H2H8	PPIL3	17814.9	87695.7	64609	53570.7
P23434	GCSH	2963.28	12598	17816.7	18714.8
P60981	DSTN	22328.6	133031	118223	44506.5
P62266	RPS23	61238.1	148321	174335	83151.7
Q9BV20	MRI1	0	2517.43	1840.15	927.697
Q9BZQ8	FAM129A	4760.25	19598.8	15600.3	14001.4
Q14568	NA	156175	432820	309441	174585
P33316	DUT	38477.4	410610	199277	50287.2
Q15084	PDIA6	179837	992454	1.51825e+06	524237
Q96D96	HVCN1	53194.3	38348.6	27556.7	147605
Q8NBJ7	NA	7516.41	28234.7	32921.4	24833.1
P51684	CCR6	24766.8	4335.55	3435.36	30644.1
P25685	DNAJB1	11675.2	53421.8	45511.2	28421.9
Q9Y265	RUVBL1	49255.9	259166	272982	108964
Q32P51	HNRNPA1L2	305270	1.48306e+06	1.65256e+06	729033
Q15910	EZH2	7050.43	38690.4	30879.8	8699.51
O75794	CDC123	21.6787	972.061	2833.7	717.024
Q13151	HNRNPA0	77515.4	546758	426789	200715
Q99873	NA	21666.3	363833	101418	40916.3
P46777	RPL5	56850.5	266106	383875	195553
P41219	PRPH	38084.8	102864	102678	515017
P26358	DNMT1	10639	75438.9	47179.1	14519.5
P61163	ACTR1A	11108	80649.1	48747	31010.1
Q13885	TUBB2A	625611	2.55174e+06	2.28587e+06	1.27967e+06
P39748	FEN1	48164.7	189447	282562	81677.3
O95433	AHSA1	10523.6	69220.6	67241.2	33058.5
Q6P1L8	MRPL14	5827.79	12466.1	16420	11882.5
P36551	CPOX	1703.85	1341.26	446.392	6307.23
Q9BVM4	GGACT	3728.65	7267.01	4447.1	13822.7
Q71U36	TUBA1A	1.89148e+06	1.21476e+07	1.03606e+07	4.28269e+06
Q01130	SRSF2	0	480074	1.05215e+06	0
Q9UHY1	NRBP1	64.1912	1043.64	4403.05	5632.98
O15392	NA	1456.31	11592.8	2531.49	755.447
Q09028	RBBP4	197509	790322	849565	316093
Q13356	PPIL2	46.6976	4358.23	1783.13	878.562
P18077	RPL35A	72519.3	157204	173642	121514
Q92843	BCL2L2-PABPN1	34203.7	102134	100527	72295.4
P31483	TIA1	5785.75	20998.5	27475.9	12882.3
Q9H2M9	RAB3GAP2	2290.88	11933.9	6555.77	7925.27
P12107	COL11A1	0	1873.01	1066.98	574.624
P78527	PRKDC	37941.1	226565	82722.8	126758
Q9UBY0	SLC9A2	18299.4	30298.5	60286.4	34137.3
P48444	ARCN1	10913	41879.2	43030.3	27214.3
Q96AE4	FUBP1	120148	458479	331606	217887
P54577	YARS	17548.4	91294.5	71718	64458
Q16630	CPSF6	35944.2	125142	132935	82938.8
P42768	WAS	35093.9	175469	126433	157593
Q15181	PPA1	54919.8	402152	246569	101445
P11310	ACADM	0	332760	325834	234624
P62854	RPS26	71030.3	278790	196148	156338
P98175	RBM10	7430.15	25553.6	45946.9	12245.2
P17661	DES	215497	207734	109066	932372
Q08752	PPID	1699.01	7278.35	11358.7	5934.67
P61158	ACTR3	371953	1.28138e+06	1.24711e+06	1.23972e+06
P42696	RBM34	534.491	3516.97	6573.53	2451.46
O60812	HNRNPCL1	349869	1.11875e+06	1.56667e+06	637383
O43747	AP1G1	9761.65	50098.4	21997.9	20779.7
Q15054	POLD3	3088.35	25167.9	19400.9	6168.43
P38159	RBMX	215045	655907	959359	458088
O15160	POLR1C	0	9634.46	14422.9	4947.66
P04350	TUBB4A	303970	1.37929e+06	1.37348e+06	695255
P13929	ENO3	2137.71	31655.1	11679.2	18155
P09622	DLD	33277	149809	121999	138787
O43242	PSMD3	41806.7	131216	73816.3	61792.9
Q13177	PAK2	14694.6	49452.5	59096.7	47042.1
P14618	PKM	809199	3.35964e+06	4.21378e+06	1.89063e+06
Q13451	FKBP5	6281.06	37266	39421.3	10577
Q9HBI0	PARVG	7.48509	1682.51	2834.32	898.83
P29466	CASP1	0	0	593.85	2702.15
Q7L513	NA	2151.78	65976.4	35035.7	7285.72
Q9H9B4	SFXN1	26739.7	100705	76109.2	59850.1
Q12874	SF3A3	58701.3	119452	126592	51377.9
P80217	IFI35	18599.3	14996.8	15243.2	49946
O14556	GAPDHS	28366.7	213816	40302.1	96575.1
Q7Z4H3	HDDC2	22467.7	31808.8	32303.7	5806.14
P62191	PSMC1	20232	63502	78012.9	46734.7
Q8TCC7	SLC22A8	4948.3	18874.9	59210	6361.86
P56279	TCL1A	2.08666e+06	1.27167e+06	1.14746e+06	187341
Q92973	TNPO1	12085.9	64011.4	22758.5	22834.2
P14866	HNRNPL	202215	634567	866724	473146
P36578	RPL4	109277	400048	445989	251898
P11021	HSPA5	808538	3.95044e+06	2.68438e+06	1.51343e+06
Q8NHW5	NA	131570	680006	546765	287627
P09972	ALDOC	171522	786052	418909	344253
P62888	RPL30	197946	1.09117e+06	671154	441450
P26368	U2AF2	49013.4	185888	284035	141277
P40763	STAT3	8240.3	33498.7	27475.8	29420.9
P68371	TUBB4B	131144	694113	532624	274403
Q14103	HNRNPD	623544	2.28342e+06	2.22521e+06	1.26578e+06
P22695	UQCRC2	104190	385272	320408	311172
Q8IY67	RAVER1	3092.77	2368.62	6834.39	7337.94
P60842	EIF4A1	148286	631114	490756	366081
P62253	UBE2G1	9980.64	57474	25348.5	8978.66
P16949	STMN1	89856	280951	188326	29716.7
P07437	TUBB	428648	1.59193e+06	1.43997e+06	972508
P49321	NASP	46691.4	327562	131070	70021.4
Q5TBB1	RNASEH2B	222.82	1496.75	2838.72	1615.01
P62837	UBE2D2	47574.5	143994	91899.3	46633.1
P18858	LIG1	3510.63	16788.7	14314.9	5489.43
Q99729	NA	165767	721504	810277	247066
Q6P5R6	RPL22L1	6207.78	35276.2	49339.4	13715.4
P40227	CCT6A	135991	405988	491222	248880
Q15717	ELAVL1	207947	594751	574269	153124
P52292	KPNA2	1767.63	59223.7	22338.5	3522.78
Q2VIR3	EIF2S3L	29513.8	109639	69413.8	47704
P04233	CD74	235078	397355	1.21354e+06	541660
Q9BYX7	NA	0	6.62316e+06	5.76992e+06	8.31895e+06
Q96DV4	MRPL38	312.895	993.647	2272.73	1723.4
P38606	ATP6V1A	5737.64	19646.4	22700.7	16014.5
O15042	U2SURP	10735.2	31348.6	36916.2	13831.9
P15498	VAV1	0	2549.65	857.016	4801.11
Q15366	PCBP2	220802	1.03756e+06	888549	382489
Q13283	G3BP1	0	228868	222814	74784.2
P40121	CAPG	199284	155147	119543	671626
P04844	RPN2	27509.9	70211.9	101435	90517.4
O96008	TOMM40	9502.25	34372.7	42575.4	19132
P29372	MPG	988.276	5532.43	8195.44	3624.58
Q14204	DYNC1H1	0	0	15868.6	21411.8
Q92797	SYMPK	0	19633.3	7583.18	8938.75
P51553	IDH3G	6615.77	4229.25	3481.57	21953.5
P31943	HNRNPH1	557372	2.56662e+06	3.16673e+06	1.2445e+06
P20073	ANXA7	29018.8	106716	109639	83836.7
P50991	CCT4	103429	334261	233244	172087
Q9Y5B9	SUPT16H	47137.7	218565	94714.9	83375.8
Q9BTT0	ANP32E	103042	266226	382934	170767
P62491	RAB11A	177666	298487	228919	111943
Q9H492	MAP1LC3A	4502.45	14451.7	6600.17	1274.07
P49588	AARS	18237.9	76963.3	46835.2	17510.6
P09110	ACAA1	0	13752.7	21577.4	20269
Q9HAV7	GRPEL1	10195.5	42305.2	12194	9638.24
Q9Y2R0	COA3	16529.8	40622.6	32480.7	27587.4
Q9GZU8	FAM192A	22244.7	91120.1	60408.8	18374.6
Q9H0A0	NAT10	5837.94	34188.6	14205.9	12611.4
O95831	AIFM1	69150.2	223225	285916	156278
P62834	RAP1A	67617	142397	148871	76068
P51608	MECP2	94457.5	110.305	3494.69	66886.1
P50502	ST13	0	657708	391496	259483
Q16629	SRSF7	116770	408631	398466	237160
Q05519	SRSF11	16093.2	48432.8	64370.4	31061.5
P06576	ATP5B	692098	1.91239e+06	2.42613e+06	2.11221e+06
P41252	IARS	16348.2	74666.2	51186.6	24031.6
Q8WWY3	PRPF31	16159.6	98719.2	53738.7	43057.7
P18754	RCC1	20881.9	58956	101028	60292.3
Q99986	VRK1	17013.6	50227.7	56021.8	17088.7
P55957	BID	25291.3	44012.8	31687.4	9190.23
P50395	GDI2	278672	999174	898622	467487
Q6IBS0	TWF2	25831.5	100895	138034	115729
Q16555	DPYSL2	24632.6	99821	124332	64199.3
P08670	VIM	582831	476383	467378	3.26292e+06
Q9UHX1	PUF60	57702.3	201371	268592	124819
Q15435	PPP1R7	14437.6	54993.6	63874.8	50277
Q9GZZ1	NAA50	7067.25	59168.9	22670.2	8595.85
Q8TBC4	UBA3	29.8658	317.111	3478.9	2879.39
Q9BV86	NTMT1	21148.8	11993.7	15520.9	3933.54
Q14019	COTL1	735021	1.28522e+06	1.60146e+06	2.57938e+06
P07910	HNRNPC	457531	1.98511e+06	2.82679e+06	1.2955e+06
Q9NVI7	ATAD3A	11389	56642.9	39318.6	23807.1
P31150	GDI1	0	0	297876	343541
P35659	DEK	139156	488197	601488	306528
P43686	PSMC4	5858	86872.3	65783.4	72424.2
Q7L576	CYFIP1	21882.6	71455.8	43204.6	36389
P06454	PTMA	407325	210650	317929	100698
Q9BPZ7	MAPKAP1	0	942.101	1449.96	2093.25
Q9H3S4	TPK1	4019.55	108.742	514.67	2858.36
P46060	RANGAP1	28680.9	98167.2	95695	48698.2
Q58FF7	NA	336121	1.17736e+06	1.08202e+06	537389
Q9NP77	SSU72	5063.12	7110.11	7376.56	1625.97
O43464	HTRA2	321.503	3445.11	4543.87	8487.51
P51991	HNRNPA3	293902	1.04822e+06	1.36362e+06	719488
Q99504	EYA3	0	3414.21	3130.47	721.192
P34931	HSPA1L	583157	1.50618e+06	1.818e+06	953042
P04075	ALDOA	410469	1.37554e+06	1.05838e+06	642495
Q15021	NCAPD2	3419.28	34087.6	20966.5	6287.45
O43252	PAPSS1	24.2775	3065.11	5171.33	1047.46
P08243	ASNS	1062.46	21778.1	14828	4522.31
Q86YP4	GATAD2A	20286	74215.1	49830.3	28790.3
P61247	RPS3A	114610	312608	432174	260123
P78371	CCT2	1.92465e+06	3.3801e+06	4.43987e+06	4.92855e+06
Q9NZI7	UBP1	273.441	1480.58	5939	2869.41
O00221	NFKBIE	0	5513.28	24408.3	11073.3
P07900	HSP90AA1	834002	2.92838e+06	2.78386e+06	955882
P41250	GARS	19798.2	86372.7	78377.9	43858.6
P52597	HNRNPF	231784	1.04325e+06	1.02089e+06	597105
Q16352	INA	116532	104007	75961.2	446012
Q9UJZ1	STOML2	55893.4	216315	153464	113137
O60506	SYNCRIP	129143	428093	443304	219714
O75533	SF3B1	17993.6	69063.6	69054.6	45690.7
Q9H4A6	GOLPH3	6559.08	34725.2	18654.1	12463.3
Q5T1C6	THEM4	628.391	6748.82	7859.5	3027.84
Q9NW64	RBM22	24424.6	64443.6	89043.6	46117.9
P51665	PSMD7	1370.19	3133.62	10640.8	5307.76
P33993	MCM7	47691.8	306721	193835	78640.4
P00492	HPRT1	37159.6	110808	77335.4	35661.4
P0DI82	TRAPPC2B	23.3793	0	0	1851.88
P29692	EEF1D	123249	489536	414561	314772
P17987	TCP1	87501.8	378641	274242	171011
Q8TDD1	DDX54	4789.97	12204	15827.9	9279.95
Q9UKT9	IKZF3	36674	141267	201930	124242
P31939	ATIC	57893.3	165864	237628	142169
Q6NXE6	ARMC6	118.264	6919.5	7913.76	4684.35
P17174	GOT1	19756.7	102018	70290.8	39457.8
Q8WU79	SMAP2	1714.52	12291.6	6824.94	4352.53
P46109	CRKL	7908.96	24625.9	26809.6	16472
O95202	LETM1	0	17669.4	0	15881.8
O75131	CPNE3	23700.8	110684	83917.5	47557.1
P27635	NA	51021.7	164219	132710	92026.7
Q3MHD2	LSM12	8389.96	46372.4	12582.2	4130.55
P38919	EIF4A3	205525	1.37883e+06	1.99588e+06	214436
P14868	DARS	35432.2	72914.9	149617	77006.6
P11166	SLC2A1	2509.16	12776.4	3886.95	9523.25
P52272	HNRNPM	0	671377	736526	403471
Q15555	MAPRE2	9727.18	39101.6	65709.6	36502.6
Q07666	KHDRBS1	27065.1	96429.9	127122	48874.1
P62753	RPS6	107196	274435	291004	151953
P46776	RPL27A	172551	430633	374953	268393
Q13422	IKZF1	10651.3	34825.4	36295.1	22523.5
P02730	SLC4A1	24230.6	90964.7	66859.9	91105.4
Q9UI08	EVL	49031.7	95307.2	172719	139148
Q9Y314	NOSIP	11289.9	50910.3	44360.9	10983
O00762	UBE2C	13289.9	39801.9	12636.3	3315.11
P10809	HSPD1	527706	1.51029e+06	2.05152e+06	1.38093e+06
Q96BY6	DOCK10	691.79	1408.6	3014.55	4902.98
Q8IUI8	CRLF3	2798.29	6378.99	6906.07	6086.25
P62258	YWHAE	286094	851931	908235	275430
P25705	ATP5A1	649475	1.77842e+06	1.97075e+06	1.66608e+06
O75347	TBCA	90376	274393	353097	244711
Q92499	DDX1	27613.1	72824.3	70936.5	60365.9
O60884	DNAJA2	10460.6	57067.5	39963.4	31189.3
P42167	TMPO	46071.7	115522	175956	148247
P49591	SARS	18270.8	38561.1	43724	34414.1
Q86UX7	FERMT3	351891	1.34329e+06	1.81843e+06	1.93102e+06
Q8NC51	SERBP1	0	136181	106159	66165.8
Q9BPW8	NIPSNAP1	46116.9	56816	14059.1	49062
Q13363	CTBP1	11912.6	54144.5	45826	49912.3
Q9UKM9	RALY	100626	281458	386075	180326
Q00688	FKBP3	16063.1	49643.8	42849.6	29695.4
P01889	HLA-B	88080.2	201107	116003	289313
Q9GZR7	DDX24	9112.29	32744.2	56727.5	14269.4
Q86SZ2	TRAPPC6B	0	9354.31	10531.2	2968.49
Q9H0E2	TOLLIP	1106.1	11212.1	1910.51	6024.89
P62333	PSMC6	22557.1	73116.3	97823.9	61550.5
Q13765	NACA	210239	772209	616289	339833
P00505	GOT2	87730.7	270066	245612	180394
P49368	CCT3	103207	326445	277912	161318
P62857	RPS28	47824.7	172441	35642.8	38901
O00303	EIF3F	24966.8	106651	100762	60720.5
Q9Y262	EIF3L	12637.3	73947.1	44662.3	32208.8
P11586	NA	36712.7	167741	55129.9	33825.4
P33992	MCM5	51594.3	369592	175864	115039
P23511	NFYA	9603.68	20020.7	71210.6	14648.2
Q86VP6	CAND1	22494	124336	51852.1	59623.2
P82675	MRPS5	0	2514.95	5715.56	4650.44
Q13596	SNX1	23927.8	70693.5	54838.3	27318.2
Q8N5K1	CISD2	18186.8	45838.1	51740.2	37857.6
Q9UBE0	SAE1	13542.1	74742.8	83053.7	50176.9
O14929	NA	45702	285165	184718	79826.3
Q13561	DCTN2	15579.3	71706.7	56229.6	40951.2
P23921	RRM1	12665.8	83811.5	35376.4	15977
Q9BSJ8	ESYT1	18242.4	32890.1	18610.1	63245.8
Q13509	TUBB3	454612	1.80913e+06	1.77567e+06	2.18797e+06
Q15233	NONO	336006	946302	1.38532e+06	621100
O43633	CHMP2A	1165.83	2657.31	18023.6	1966.51
Q01105	SET	191101	838676	557121	600480
P54652	HSPA2	410263	1.43935e+06	2.06551e+06	1.33043e+06
Q14739	LBR	28440.6	209551	114477	133682
P37198	NUP62	1544.75	11239.3	6567.99	5211.11
O00231	PSMD11	29471	191021	93132.8	49606.8
Q5VYK3	NA	0.279145	617.604	414.72	440.152
P19387	POLR2C	0	31982.3	19129.6	10114
P13667	PDIA4	0	225498	377817	0
O00541	PES1	2235.49	9071.94	3457.21	4287.52
P34897	SHMT2	74460.9	257459	235344	123983
Q12965	MYO1E	13444.5	67585.1	70513.5	30852.1
P61626	LYZ	24766.1	25563.5	56691.8	10559.2
Q16851	UGP2	43554.5	121399	155494	69555.3
O00154	ACOT7	5861.28	22238.9	37223.8	3895.17
Q9Y3D3	MRPS16	32.3093	2055.37	611.085	58.4895
P63151	PPP2R2A	428.137	4217.6	4297.58	3929.48
O60264	SMARCA5	14978	60858.2	41418.1	25803.8
Q9UNM6	PSMD13	15588.1	62064.9	37100.4	34035.8
P61221	ABCE1	16793.4	42807.7	28491.4	26709.3
Q9BYD3	MRPL4	2858.5	18702	13489.6	9248.96
Q8NFZ5	TNIP2	0	58.1342	587.801	474.855
P50440	GATM	32762.8	221384	131108	112180
Q15365	PCBP1	370655	1.64004e+06	1.47932e+06	637542
Q13243	SRSF5	35293.3	98561	199814	75444.3
P06703	S100A6	264.448	227.925	0.595225	4573.05
P61962	DCAF7	2666.73	19992.6	28655.5	11558.2
P08621	SNRNP70	0	134022	165133	98436.2
P31689	DNAJA1	8982.65	52982.8	44162.8	21648.4
P07948	LYN	18545.6	55319.5	35081.7	38047.7
Q9NTK5	OLA1	0	32563.3	49167.3	29413.6
P12235	SLC25A4	55140.4	316534	142831	248649
P62913	RPL11	325459	651440	713328	298314
O75643	SNRNP200	28487.5	93190.5	92032.9	49661
P51149	RAB7A	75890.6	331198	170042	142760
Q15003	NCAPH	2685.62	9402.89	11647.4	4026.84
P27707	DCK	101256	218982	298634	55421.7
Q92688	ANP32B	50694.6	185859	212764	64655.2
Q07020	RPL18	189990	583662	459503	229534
P83881	RPL36A	159545	296491	410064	214634
Q15019	2002-09-01	75987.4	219021	228469	185075
P45880	VDAC2	118015	340496	319461	269349
O95347	SMC2	9029.67	37521	18183.5	10097.3
P39023	RPL3	127627	339808	291188	210522
P33991	MCM4	49782.3	202087	237846	62984
Q08170	SRSF4	121971	347256	344107	189331
P42766	RPL35	154242	271275	338623	162477
P30048	PRDX3	95227.5	305188	277042	169093
Q14155	ARHGEF7	8728.05	28411.2	25396.9	21116.9
Q8IUI4	NA	0	19711	43941.3	3879.26
Q16543	CDC37	29751	95329.4	83085.5	68789.9
P17980	PSMC3	26595.1	104114	146435	61842.4
O75083	WDR1	239328	552771	727900	504382
P55809	OXCT1	55275.9	174923	160001	131378
Q04864	REL	611.192	7650.41	19967.3	3383.47
P23193	TCEA1	74640.1	265323	202929	96163.4
Q9P258	RCC2	68292.2	234748	254889	212461
Q01085	TIAL1	5038.06	40392.7	30887.8	15975.3
O43924	PDE6D	5840.82	18396.9	21382.4	10691.2
P32321	DCTD	3394.11	394.264	896.873	8879.19
Q9NVA2	2011-09-01	72541.9	118427	212157	142710
Q15370	ELOB	14602.6	58373	36794.2	45720.3
Q8TEA8	DTD1	29976	30959.3	7715.07	12135.9
Q9UNH7	NA	29892.2	51635.9	46889.9	63862.5
P30101	PDIA3	279448	1.0421e+06	1.19699e+06	721786
Q9HCD5	NCOA5	10521.3	39683.1	34751.4	18953.1
P63165	SUMO1	14400.8	43227.1	31662.1	17114
O75607	NPM3	10944.5	65868.2	41572.5	25905.1
A6NHR9	SMCHD1	8510.38	33803.4	32303	21737.9
Q9C0J8	WDR33	6808.06	12111.6	11751.7	6905.77
P23284	PPIB	321948	733852	786449	266992
Q9NP79	VTA1	13750.9	32839.5	51613.9	18715.4
Q9P287	BCCIP	2997.82	16300.8	23895.5	7018.65
P61978	HNRNPK	925791	3.31493e+06	3.05696e+06	1.3423e+06
Q9UBQ7	GRHPR	49954.4	119283	140581	58139.3
Q6DN03	NA	556.008	30824.3	11987.5	1297.27
P07814	EPRS	25980.8	70797.8	37333.8	32858.1
Q00610	CLTC	104421	314006	263724	159414
P62424	RPL7A	176685	407385	478601	281432
Q96DI7	SNRNP40	19278.2	49359.1	63080.3	34034.3
P19838	NFKB1	31204.9	57812	103172	68474.9
Q14847	LASP1	31721.8	76970.4	79488.5	93651.5
Q9H0D6	XRN2	26848.4	89989.3	51931	36876.5
P07919	UQCRH	20409.9	20986.5	53874.1	68855.5
Q9NRG0	CHRAC1	19147.1	84520.7	102888	22585.1
P62987	UBA52	0	9.20217e+06	7.99309e+06	3.01977e+06
Q00325	SLC25A3	39889.8	266645	84569.1	272283
Q15428	SF3A2	10082	30388.3	35637	25301.4
P51858	HDGF	22101.9	52883.3	27893.2	60906.5
Q9Y376	CAB39	7949.49	19458	23483.2	17538.4
Q9ULZ2	STAP1	0	6080.72	4872.25	617.844
O60784	TOM1	138.097	874.292	1618.4	2641.09
Q9UMS4	PRPF19	113386	363969	461420	262173
Q9BY77	POLDIP3	25159.8	54079.7	89835.2	52124.6
P16989	YBX3	0	83850.9	32286.7	23869.2
O94906	PRPF6	8055.37	20306.6	18173	19083.4
P49327	FASN	1757.78	35279.8	13531.4	4594.78
P50552	VASP	32524.9	67799.2	84399.6	104031
O95619	YEATS4	23437.1	5990.13	17924.7	4813.91
Q93084	ATP2A3	22770.3	64930.2	36961.5	132174
Q7Z3B4	NUP54	18023.9	90212.5	72391.9	57222.3
P14678	SNRPB	551325	206518	163723	61524.9
Q02556	IRF8	19157.3	52327.6	74027.9	28773.4
P06748	NPM1	254780	1.09051e+06	1.0491e+06	790884
Q12824	SMARCB1	0	29981.2	44176.2	20038.3
P04908	HIST1H2AB	0	3.60044e+07	2.11242e+07	3.27625e+07
P40938	RFC3	44296	101568	52044.4	35757.9
P12268	IMPDH2	35201.2	137907	127524	53412.9
P05388	RPLP0	109580	428993	248610	157639
Q92526	CCT6B	68.3079	3058.53	1899.55	561.259
Q14498	RBM39	55892.3	155825	208508	68803.6
Q86SX6	GLRX5	2945.73	36375.4	18989.3	809.987
P62241	RPS8	209701	640846	603323	316546
P15313	ATP6V1B1	6942.88	40846	31070.8	48187
Q13247	SRSF6	71164.8	146677	160333	73664.2
O60220	TIMM8A	6774.02	18193.9	2638.24	5631.3
Q15056	EIF4H	48463	149748	93098.4	42369.8
P00813	ADA	395.616	3013.37	6060.93	629.029
A6NI72	NA	0	162452	300270	107968
P12236	SLC25A6	0	69874.8	45328.9	49274.6
O43395	PRPF3	3831.87	9533.07	12238.2	3303.19
P14735	IDE	13285	60800.8	18073.6	11889.6
Q96NC0	ZMAT2	13443.8	6105.32	15516.6	3294.42
Q8WZ60	KLHL6	492.744	3985.07	4861.8	539.513
Q9P0J0	NDUFA13	38986.6	38271.2	80149.2	104162
P48736	PIK3CG	240.704	5684.44	2002.19	2656.84
P55735	SEC13	28394.6	57088.6	91441.2	71498.8
P19397	CD53	5168.48	26374.3	9747.42	19032.5
Q9HAV4	XPO5	51.7411	1856.88	6690.47	3904.48
P38646	HSPA9	250029	620401	654388	451668
O15533	TAPBP	34758.3	46623.9	24631.4	116582
P11142	HSPA8	723078	2.0915e+06	2.82612e+06	1.40717e+06
P26599	PTBP1	171707	676375	773833	467111
P55084	HADHB	49493.2	96953.1	133978	168092
Q14696	MESDC2	131363	3740.82	10641.6	9700.39
Q99538	LGMN	1284.14	86.8605	222.126	3663.17
Q8N983	MRPL43	14957	80772.4	31835.5	10226.4
P61019	RAB2A	41331.7	108795	67657.9	51814.2
Q8IZ07	ANKRD13A	0	43491.5	39547.3	25917.8
P63172	DYNLT1	1532.9	6549.42	3325.46	3385.15
P11940	PABPC1	200225	362925	374053	138223
P04843	RPN1	0	49083.1	45670.5	73741.5
Q96FJ0	STAMBPL1	43.6356	391.403	2820.61	4174.74
P31937	HIBADH	21054.4	5842.25	13423.6	16452.1
P36404	ARL2	3382.94	7598.87	9277.33	12758.8
Q9NTI5	PDS5B	2057.71	22995.1	15254.3	17606.9
P54920	NAPA	72501.4	142039	108946	42193.5
P48556	PSMD8	6261.01	14199.3	13729	6178.93
P62277	RPS13	169016	362888	654835	236693
O00422	SAP18	7558.4	6616.6	13519	2591.58
P25098	GRK2	11787.6	33073.9	25930.3	16213
P62851	RPS25	218790	303056	401866	185346
P30153	PPP2R1A	45486.3	178493	141877	78565.3
P53007	SLC25A1	31622.9	57263.1	36974.3	45468.4
O43670	ZNF207	13172.1	41670.8	25697.9	14433
Q9P0S3	ORMDL1	9906.12	40375.6	29137.9	13109.2
Q14566	MCM6	0	277271	212911	51284.2
P20674	COX5A	0	186784	379163	138132
P62158	CALM1	0	569144	0	0
P82664	MRPS10	2433.41	13377.8	13064.4	17035.3
Q9Y5M8	SRPRB	3400.38	15072.3	3855.73	14502.4
Q92506	HSD17B8	176184	17699.8	33585.1	31002.5
Q6UN15	FIP1L1	8902.02	57738.7	40688.1	8745.81
P41240	CSK	146800	259842	443552	314597
P26196	DDX6	22813.7	82541.9	63644.8	49553.8
O43390	HNRNPR	197763	331456	493687	266265
P81277	PRLH	11687	22961.4	11218.8	4359.21
Q9BZV1	UBXN6	50.3044	2547.76	6504.92	4925.3
Q7L2H7	EIF3M	16260.1	67120.2	28126.8	30680.1
P46779	RPL28	91573.9	136936	174539	74603.6
O43674	NDUFB5	19488.9	13030.4	36731.9	50213
Q03001	NA	0	63345.1	8756.22	40559.2
Q92619	ARHGAP45	97449.9	27319.5	17741.8	32571
P31948	STIP1	92530	207696	232770	121408
Q8NFH5	NUP35	32382.7	133158	58802.9	33861.4
Q6PL24	TMED8	0	10890.4	15053.9	9087.77
Q8WXF1	PSPC1	63970.8	103773	201907	95405.6
Q13185	CBX3	277759	377386	347730	113260
Q96BP3	PPWD1	838.248	7205.48	3131.93	6403.47
P22626	HNRNPA2B1	1.02443e+06	2.94131e+06	3.41153e+06	1.67681e+06
O43143	DHX15	30236.7	89419.2	95389.1	60602.4
P04406	GAPDH	3.61927e+06	9.18561e+06	1.49466e+07	6.25521e+06
Q13618	CUL3	10331.5	50977.2	30766.2	12387.6
P13639	EEF2	278973	761685	618135	798320
P62829	RPL23	240460	489761	783330	494753
Q92616	NA	640.694	8218.34	5418.6	6574.41
P62699	YPEL5	0	13797	26926.9	6992.27
Q9NR30	DDX21	46358	116972	141893	52505.2
P68363	TUBA1B	208031	1.03634e+06	924527	395548
P11836	MS4A1	31249.9	81078.6	57525.6	107454
O95905	ECD	0	587.559	179.258	71.744
Q96GC5	MRPL48	10008.8	31173.2	34852.5	32200.4
Q15785	TOMM34	1167.98	11643	6297.44	1668.74
Q9Y316	MEMO1	37969.9	25213.2	18163.7	4652.72
Q16560	SNRNP35	0	0	11.7654	606.178
Q01469	FABP5	0	424931	412611	220542
P26373	RPL13	141824	379502	320098	165270
P61923	COPZ1	32000.9	92689.4	83995	57422.9
P30837	NA	1685.58	7988.33	8302.11	13272.9
Q16822	NA	24360.6	46815.9	26921.9	70688.9
P35579	MYH9	277738	986192	389509	485528
P00558	PGK1	654502	1.79492e+06	2.01358e+06	1.69144e+06
Q71UM5	RPS27L	190389	470751	562437	283425
P02786	TFRC	47615	59404.4	62739.4	13141.7
Q5T8P6	RBM26	13418.3	35037.4	18688.8	12963
P62750	RPL23A	205724	700335	465581	198371
Q92945	KHSRP	73621.9	238269	182723	84460.2
P17612	PRKACA	2008.35	39199.1	5085.08	8382.66
P12277	CKB	878.566	5681.71	7088.94	2575.54
O00764	PDXK	1726.47	4675.94	8587.44	15859.7
P09668	CTSH	42590.9	33755.8	52241.3	19399
Q96A72	MAGOHB	54977.7	91212.2	153516	70900.1
P33121	ACSL1	1822.65	36410	3627.25	9650.66
O00232	PSMD12	12767	82367.2	13618.5	14268.2
Q9Y230	RUVBL2	119325	258703	229650	125249
Q8TAT6	NPLOC4	1083.9	2519.02	2434.21	17909.5
O14980	XPO1	15348	106431	66726	46820.8
P47756	CAPZB	1.01339e+06	433927	449409	221514
P11388	TOP2A	25639.5	91547.6	43781.6	31467.8
O94874	UFL1	7915.95	14867.6	13436.4	17592.7
P22102	GART	38925.4	111956	100351	58609
O43684	BUB3	126997	281205	262412	114138
P48643	CCT5	71554.2	169523	179666	127833
Q96N67	DOCK7	9485.77	49852.5	45405.5	28539.2
P52701	MSH6	21070.7	0	266242	26291.9
P13861	PRKAR2A	2532.54	11778	4418.27	9172.84
Q13153	PAK1	10163.6	30688.8	24781.8	29055
Q14161	GIT2	3477.42	10585.7	11667.6	6516.05
Q5JTV8	TOR1AIP1	4557.88	16884.7	28224.9	39795
P40429	RPL13A	21958.1	57677.3	38704.6	15785.2
O75367	H2AFY	141887	361459	471585	452303
Q9Y3Z3	SAMHD1	19562.7	43532.1	48905.7	36430.4
P61599	NAA20	783.573	16099.4	5483.97	2376.8
P43246	MSH2	0	47354.6	73767.7	20660.7
Q9Y6C9	MTCH2	2282.52	26281	5466.43	10345.9
P57740	NUP107	5089.55	12763.4	9578.4	6564.8
Q7Z7H8	MRPL10	541.971	4702.97	4186.47	5426.61
P12081	HARS	34441.8	84986.9	81210.3	59700.7
P63167	DYNLL1	13435.8	60700.2	47601.3	20849.9
P04083	ANXA1	20827.9	241231	26505.4	43153
Q13112	CHAF1B	5993.27	8624.02	4078.37	1736.31
Q13620	CUL4B	1.3227e+06	239549	251594	87224.7
P50990	CCT8	138377	345191	306070	178044
Q96KP4	CNDP2	0	296893	270607	283315
Q13822	ENPP2	50531	188660	55461.8	99041.9
O60641	SNAP91	0	5369.13	933.373	4392.77
P49411	NA	236934	477633	718924	443846
Q9Y3C6	PPIL1	17701.9	36102.2	34943.4	57450.5
Q9BSH5	HDHD3	10051.8	2646.67	6568.57	15277.7
P62318	SNRPD3	0	695485	957399	431923
Q9NP81	SARS2	4152.42	27758.9	13551.3	22535.2
Q02880	TOP2B	53811.2	121787	89582.5	45106.8
O00425	IGF2BP3	6478.61	21489.4	26145.9	5118.88
P55036	PSMD4	17957.7	55388.9	70165.5	49885.3
Q15691	MAPRE1	44901.6	172790	181378	71171
Q6ZMR3	LDHAL6A	343720	1.12988e+06	646821	443886

## Sheet: Ratio proteomics_transcriptomic
	RATIO PROTEOMICS/TRANSCRIPTOMICS
GeneName	Naive	Centroblast	Centrocyte	Memory
PSMB6	1121.13	5037.08	5199.68	485.41
GRWD1	0.0786824	1228.35	2136.44	1302.11
RNF123	0.919303	389.943	337.495	1.21398
MAP4K4	129.194	1168.02	1007.52	256.263
SLC1A4	206.766	3571.03	715.058	246.845
ASF1B	514.309	27381.6	9880.73	1433.62
DNAJC9	0	0	15701	16152.9
PCNA	12987.4	33617.1	33651.1	21235.3
METAP2	3563.54	21186.5	31676	5114.39
RFC2	1294	5866.09	4183.15	1656.89
FTO	1.56857	2.05868	123.092	155.123
GINS3	8.74795	670.46	279.516	4.33773
GMPS	963.454	1688.06	6087.82	11774.3
CFL2	201.992	2714.59	2187.46	625.013
EPB42	247.532	2298.74	903.606	1819.76
TRNAU1AP	96.3884	487.812	1292.82	1431.17
CLIC4	6703.17	13440	11848.4	23355.3
SMC4	902.933	789.325	1399.26	4476.91
PSMB5	283.794	1705.16	907.518	76.3194
PSMD14	3354.96	9630.55	11504.6	5422.14
RPS16	21720.6	3.89502	41776	7.43694
PMVK	2615.78	9014.51	10762.5	4604.61
MZB1	3307.23	34604.7	31750.1	10030.5
RFC4	999.106	8446.14	7061.79	1825.23
CYFIP2	879.975	2721.58	1034.8	4023.59
RAB21	414.518	2409.56	979.989	1797.94
RRAS2	1179.84	1761.45	1838.26	481.362
EHD4	1428.82	1635.38	3854.78	4553.28
NEIL1	554.782	3011.38	3164	888.638
YBX1	5740.13	6287.66	4813.52	4076.85
RANBP1	3853.73	3587.9	7401.27	25383.2
PSME3	2772.24	11835.1	10370.9	4051.99
ATPIF1	1691.15	867.145	11524.1	1868.62
NUDT16	0	0	0	86.5484
FANCI	0	498.952	44.32	30.7083
MCM2	5906.84	38587.6	34630.4	7112.63
FRG1	878.468	1354.44	4423.31	6804.06
UCHL5	1161.29	6155.22	6651.49	2907.75
DAZAP1	4264.57	25361.2	23810.5	7127.59
MRPS14	648.138	2724.06	4258.54	2367.77
CHORDC1	1730.09	6796.42	9335.96	4608.24
PRIM2	657.967	2271.3	1483.71	276.579
DOK3	648.192	2683.15	4037.23	2715.42
GGA2	519.302	2013.68	1534.05	609.397
SUB1	65501.3	80832.1	124486	128040
TRAF3IP3	1186.4	146.52	60.2513	398.59
AHCY	10723.3	11695	8631.31	13400.4
MGEA5	6152.79	10195.6	34674.9	2462
DNAJC8	626.769	7163.12	7119.43	1825.86
TERF2	2715.1	1936.09	2171.19	11769.2
UFD1L	64.0055	361.321	438.877	920.933
RGS13	34.2661	1511.44	1847.53	7.03779
FAM114A2	166.323	440.149	942.509	985.481
THEMIS2	2.09081	0	35.4078	105.992
FUS	10522.8	49181.6	65261.9	21967.4
ALDH2	4407.24	24851.2	23963.6	11541.4
NCAPG	888.814	895.488	1460.56	5140.12
STRAP	3008.72	18005.4	10875.8	5707.95
CD44	2116.99	1897.74	1474.66	4427.3
PA2G4	6021.08	6208.83	5079.67	10471.6
TFCP2	977.978	735.234	4556.62	3343.48
SAR1A	4245.85	6212	6329.26	9114.93
IFT27	437.424	2505.16	2716.57	2011.29
COPS6	537.816	2375.1	2285.64	889.899
POLD1	634.936	692.053	3215.69	3091.45
GLRX3	1283.61	3172.02	8471.71	21290.2
NUP160	624.495	4384.78	1166.53	2103.61
PHGDH	3675.54	20309.9	14204.5	3025.3
TRAP1	5213.86	13895.1	15176.4	7559.65
IGF2BP1	280.122	1394.35	3578.61	2443.42
CSDE1	1306.02	9358.35	4248.19	1730.54
TRA2B	9661.69	76422.3	57528.8	38233.4
YWHAH	11797.6	49356.7	26286.5	7710.2
TMOD3	489.093	754.666	1666.26	2355.91
SMARCA4	740.602	1945.06	1973.38	486.345
THOC3	436.779	3529.89	2005.32	1142.78
NAP1L1	7570.76	14577.4	9686.3	16282.4
DDX5	17807.6	559.492	12663	635.658
NANS	16036.8	58293.2	61453.5	13211.8
RANBP3	1273.83	2743	4244.56	9441.19
MRPS31	10.0265	30.062	98.8806	277.209
SPTLC1	0.00260195	0.00583939	315.603	593.868
NUP155	961.125	13020.1	2496.1	3334.8
ATXN10	624.885	2846.07	1412.86	881.409
HNRNPH3	10605	48493.7	57446.3	25577.4
CIRBP	13673.8	23290.7	18697.6	32262.2
PPIL3	1964.29	9471.42	7358.44	5895.8
DSTN	3645.53	6806.37	16915.2	41063.5
RPS23	8427.86	7182.33	9954.54	12313.8
MRI1	0	362.007	265.197	129.211
FAM129A	864.869	2671.45	1945.2	2169.02
DUT	5289.56	5084.68	8502.44	8735.27
PDIA6	19533.8	108264	159547	57472.5
HVCN1	5983.49	5130.56	3413.48	17577.5
CCR6	4602.7	1041.54	786.401	5587.02
DNAJB1	1147.75	1752.23	1749.61	1497.77
RUVBL1	6253.9	5967.09	28789.7	31285.3
HNRNPA1L2	33713.1	164388	185029	80099.4
EZH2	1011.6	4059.33	3368.2	1165.55
CDC123	2.26021	101.446	293.679	75.4982
HNRNPA0	10323.6	69900.5	57113.4	26487.6
RPL5	7455.89	7001.32	7140.59	7900.25
PRPH	6788.44	5949.76	18673	16303.7
DNMT1	1404.54	8536.32	5463.14	1894.01
ACTR1A	1571.09	10675.2	6558.84	4271.1
TUBB2A	92424.1	312557	297749	182957
FEN1	6378.5	7652.6	26323.7	30690.7
AHSA1	1223.45	7613.46	7331.15	3769.49
MRPL14	685.84	1422.37	1832.45	1360.77
CPOX	264.543	210.574	70.8317	983.653
GGACT	592.089	1173.24	714.331	2206.63
TUBA1A	279629	1.90814e+06	1.68579e+06	635875
SRSF2	0	49012.4	108723	0
NRBP1	7.91577	128.26	544.156	682.218
RBBP4	28327	38105.3	45536.3	37366.7
PPIL2	6.52394	581.996	248.643	124.122
RPL35A	7732.48	24715.9	17163.5	20955.8
BCL2L2-PABPN1	8439.43	23478.1	21682.7	19633
RAB3GAP2	304.243	1506.22	754.863	1022.78
COL11A1	0	349.194	198.03	106.611
PRKDC	5414.4	29499.4	10926.8	18216.9
SLC9A2	3721.53	6132.37	12086.9	6937.09
ARCN1	1274.63	4798.86	4954.27	3207.64
FUBP1	12996.4	49011.1	36047.5	23523.4
YARS	2469.55	2869.08	11878.6	14853.7
CPSF6	4126.74	13774.7	14751.6	9709.7
WAS	4071.41	3771.3	5126.49	6857.13
PPA1	8268.06	58766.1	35619.9	15349.6
ACADM	0	36274.7	36724	27533.7
RPS26	8622.1	9379.63	7137.81	6208.37
RBM10	960.581	3235.51	5783.35	1592.74
DES	28183.4	29653.9	30357.1	26457.5
PPID	189.061	803.819	1308	661.798
ACTR3	64783.6	59080.6	36902.4	53204.7
RBM34	139.686	953.226	1743.63	638.815
HNRNPCL1	61015.7	196664	275058	112839
AP1G1	1245.52	6381.99	2729.13	2655.17
POLD3	408.238	2912.59	2384.66	813.678
RBMX	28339.5	23793.6	29796.9	43094.3
POLR1C	0	1276	1802.44	606.249
TUBB4A	45866.4	45414.6	212311	204754
ENO3	350.142	5500.18	1996.71	2946.65
DLD	4000.04	17105.4	13925.6	16600.8
PSMD3	5733.26	17318.5	9508.45	8553.66
PAK2	1742.11	5668.19	7120.16	5507.64
PKM	107851	107542	111918	134998
FKBP5	857.593	4173.07	4776.58	1385.07
PARVG	0.862591	227.638	364.792	106.175
CASP1	0	0	0	0
SFXN1	3796.16	13424.5	10363.2	8328.46
SF3A3	6915.52	9207.8	11174.5	13808.1
IFI35	2838.14	2421.71	2382.23	7525.78
GAPDHS	4889.14	36860.4	6947.77	16852.9
HDDC2	3312.69	4512.34	4621.96	867.29
PSMC1	3634.53	5545.81	4385.77	4675.66
SLC22A8	801.411	3129.29	9706.25	1036.08
TCL1A	227393	133242	128527	26841.9
TNPO1	1672.97	8696.74	3132.7	3104.46
HNRNPL	28272.4	45456.9	31211.6	87577.2
RPL4	14706.1	382.472	2289.15	1402.72
HSPA5	80395	401087	247115	158870
RPL30	23384.7	34760.8	46032.4	26601.5
U2AF2	6448.14	24139	36883.9	18731.1
STAT3	946.392	3890.54	3097.59	3402.08
TUBB4B	15697.3	25424.3	25550.1	20399
HNRNPD	62851.9	63962.3	170961	97928.3
UQCRC2	12075.9	23577	43362.8	89642.6
RAVER1	423.147	321.136	926.455	1005.41
UBE2G1	1126.24	5611.93	2528.33	960.744
STMN1	13652	19033.6	35305.6	62700.8
TUBB	122161	45866.4	24129.3	63325.9
NASP	5360.25	36548.5	14996.7	8257.38
RNASEH2B	30.688	56.0101	208.507	358.691
UBE2D2	4938.71	14678.7	9627.27	4806.71
LIG1	456.015	525.129	2001.83	2540.76
RPL22L1	1020.66	6122.88	8311.83	2303.36
CCT6A	17028.3	49694.3	60021	31000.1
ELAVL1	29991.2	81112.6	80674.7	22316.2
KPNA2	239.439	510.899	407.967	5495.15
EIF2S3L	7291	27371.1	16725.2	12037.9
CD74	19234.1	34170.7	100788	44630.5
ATP6V1A	782.204	2484.56	2963.05	2174.67
U2SURP	1213.92	3539.19	4180.38	1559.13
VAV1	0	315.506	98.5532	544.411
PCBP2	22764.9	49329.7	105313	241943
G3BP1	0	26380.9	25700.1	9008.32
CAPG	627.804	37634.2	895.488	61843.1
RPN2	3395.27	8739.45	12036.9	11290.5
TOMM40	1490.23	1405.22	5460.83	5028.24
MPG	204.106	130.729	239.024	1136.31
DYNC1H1	0	0	2202.36	2995.81
SYMPK	0	2454.81	933.696	1134.25
IDH3G	832.533	530.914	436.2	2771.69
HNRNPH1	51033.4	138632	128937	236827
ANXA7	3294.48	11843.8	12494.4	9096.01
CCT4	12798.5	41074.2	27086.5	41238.4
SUPT16H	5252.6	14535.1	23917.6	64492
ANP32E	9957.35	23782.5	35827.4	16367.8
RAB11A	22387.7	52504.6	34015.1	98809.2
MAP1LC3A	741.024	2411.81	1102.21	211.285
AARS	2265.05	2753.08	9080.14	12056.7
ACAA1	0	1977.69	3045.13	2888.7
GRPEL1	1235.45	5173.04	1498.31	1185.27
COA3	1704.9	1902.13	4038.24	4415.28
FAM192A	2574.23	10367.7	6953.39	2108.28
NAT10	762.87	4710.56	1799.84	1682.12
AIFM1	8435.04	14478.4	25089.1	46536.7
RAP1A	8038.89	20121.7	17010	43129.5
MECP2	13178.3	15.6676	501.544	9358.06
ST13	0	0	0	0
SRSF7	11243.7	39655.5	39464.9	22541.5
SRSF11	1795.95	5523.46	7356.01	3444.8
ATP5B	68616.2	180895	233305	207680
IARS	2107.78	2027.33	9247.88	8973.4
PRPF31	1969.01	11971.5	6495.59	5189.86
RCC1	2790.78	2309.04	3806.06	2439.8
VRK1	2110.19	5373.89	6354.6	2155.7
BID	3595.05	3557.05	6344.02	6371.14
GDI2	27614.2	68908.5	51444	97365.7
DPYSL2	3577.64	12041.4	15981.4	8849.5
VIM	75367.2	164351	115128	63314.5
PUF60	7592.64	26556.1	35324.4	16449.6
PPP1R7	1628.12	5923.39	6944.74	5699.38
NAA50	750.179	5751.01	2296.67	915.252
UBA3	4.00303	3.28541	6.06246	4.62259
NTMT1	2954.43	1716.33	2188.24	550.242
COTL1	88789.4	138731	139785	153337
HNRNPC	42406.6	79791.5	50228.8	72278.7
ATAD3A	1565.75	7838.59	5392.69	3319.56
GDI1	0	0	33069.2	37146.3
DEK	14742.9	48819.5	62106.2	31912.3
PSMC4	754.394	10919.4	8163.5	9103.48
PTMA	57716.8	37910	64843.5	65027.7
MAPKAP1	0	121.826	186.229	269.354
TPK1	592.726	770.688	730.923	16.6764
RANGAP1	4469.31	14444.7	14809.6	7587.41
SSU72	691.023	904.697	633.912	972.922
HTRA2	41.7226	463.034	599.654	1124
HNRNPA3	32958.8	44136.3	41385.8	46608.7
EYA3	0	395.842	347.719	95.4755
HSPA1L	105489	292674	363046	156505
ALDOA	50714.8	68882.9	167569	237212
NCAPD2	471.221	3680.74	2552.83	855.252
PAPSS1	3.58204	364.038	680.866	145.057
ASNS	134.645	147.729	316.268	281.091
GATAD2A	2721.53	9697.37	6467.11	3842.87
RPS3A	14649.6	10978.5	31203.4	39532.4
CCT2	207581	357175	468384	537571
UBP1	13254.8	33.7693	12996.4	50016.7
NFKBIE	0	782.442	3317.14	1518.51
HSP90AA1	95142.5	335243	315619	109219
GARS	2344.3	9471.4	8903.95	5217.07
HNRNPF	29727.1	33962.5	126842	153888
INA	31109.9	33882.8	21455.4	19415.7
STOML2	6875.88	24986.5	17854.4	13389.2
SYNCRIP	14338.6	45704.6	46614.5	24785.1
SF3B1	1732.79	6815.21	6844.48	4377.35
GOLPH3	733.035	801.182	3846.16	3848.18
THEM4	107.349	1080.34	1247.58	491.493
RBM22	3232.93	4051.6	6729.81	5340.69
PSMD7	128.205	415.631	285.818	938.552
MCM7	6015.87	33801.4	22780.3	9721.83
HPRT1	5008.62	13613.7	10182.5	4897.47
EEF1D	18028.9	18428.8	18562	19016.2
TCP1	12375.1	14900.7	12305.6	25316.9
DDX54	617.238	1541.27	2023.03	1211.16
IKZF3	3911.3	15345.9	22051	13579.3
ATIC	6925.13	20403.7	27927.4	17195.3
ARMC6	17.9045	1058.6	1207.43	711.001
GOT1	2853.71	4085.57	12382.9	21565.1
SMAP2	158.165	1150.41	649.278	404.09
CRKL	1069.62	3261.51	3591.36	2242.56
LETM1	0	2577.48	0	2296.66
CPNE3	3186.17	12699.4	9656.79	6302.4
LSM12	1494.65	8271.79	2323.92	764.649
EIF4A3	28426.8	37254.6	170318	251753
DARS	4047.42	5276.47	9460.55	8060.98
SLC2A1	333.577	416.271	577.325	458.287
HNRNPM	0	0	0	75552
MAPRE2	1212.57	4885.58	8123.59	4531.75
KHDRBS1	3102.25	10155.8	13815.2	5627.92
RPS6	17406.6	28990.5	15937.5	11014.9
RPL27A	29445.8	24803.8	42181.9	71541.3
IKZF1	1282.67	3982.88	4196.99	2721.42
SLC4A1	4385.77	3742.62	5807.94	2950.01
EVL	7697.69	6019.24	13902.8	12335.1
NOSIP	1509.41	6735.71	6009.8	1503.65
UBE2C	1873.08	3344.43	2077.9	4284.6
HSPD1	80338.1	70769.2	191350	164682
DOCK10	85.3769	209.453	501.833	561.177
CRLF3	291.543	656.372	719.055	634.865
YWHAE	39281.8	78014.7	73602.2	112424
ATP5A1	86034.2	199645	146155	225390
TBCA	24241.5	32118.4	72215.2	96177.3
DDX1	3996.86	3080.3	2906.43	2574.32
DNAJA2	1339.68	7130.77	4951.13	3953.01
TMPO	6362.91	13213.2	7854.71	9324.22
SARS	2187.5	814.9	4503.26	5329
FERMT3	47154.2	177416	217829	262455
SERBP1	0	0	0	0
NIPSNAP1	6280.79	7769.93	1928.96	6730.39
CTBP1	1567.5	1770.27	1853.64	2085.08
RALY	12764.5	20050.6	17890.5	33965.9
FKBP3	1920.77	5622.25	4974.75	3479.65
HLA-B	8984.17	22383.8	12264.8	28924
DDX24	1006.78	3674.11	6150.71	1588.68
TRAPPC6B	0	1071.04	1216.92	345.333
TOLLIP	164.233	213.605	1721.5	2118.08
PSMC6	3418.4	10877.6	14677.1	9346.24
NACA	27813.4	28839.4	36193.2	29748.5
GOT2	11690.1	15237.5	18509.6	26668.1
CCT3	12310.7	37694.2	31304.9	19364.7
RPS28	8792.7	8300.9	8340.16	8158.79
EIF3F	3850.38	2882.12	16580.4	12040.7
EIF3L	1342.09	2195.07	1908.14	7824.79
MCM5	6320.62	42649.8	20828.3	13856.4
NFYA	1244.31	2376.72	2668.78	4935.24
CAND1	3135.29	3136.43	16080	17439.6
MRPS5	0	0	0	282.527
SNX1	3343.26	2764.12	3833.21	3245
CISD2	2204.63	5000.68	5567.35	4483.11
SAE1	1743.72	8750.89	10237	6336.19
DCTN2	2072.78	9024.7	7201.07	5392.45
RRM1	1566.61	1992.18	1692.85	4861.23
ESYT1	2195.66	4487.42	2523.91	7646.29
NONO	42114.7	47846.7	116553	118554
CHMP2A	142.825	322.856	2170.22	239.445
SET	25767.7	26048.7	25401.6	20283.2
HSPA2	61924.5	207288	307432	204915
LBR	3235.37	20116.6	11314.7	15818.5
PSMD11	3905.03	24605	12068.4	6360.99
POLR2C	0	0	4937.84	8093.21
PDIA4	0	25136.6	39229.4	0
PES1	324.072	392.758	359.282	1342.11
SHMT2	8885.46	29838.7	28245.4	14938.9
MYO1E	1783.95	7167.82	7165.19	3925.65
LYZ	3714.01	7582.81	7215.81	4964.53
UGP2	5820.96	5360.23	15023.6	13534
ACOT7	798.505	2987	5002.43	532.513
MRPS16	3.89502	7.43694	6.47219	228.041
PPP2R2A	53.3485	520.52	529.093	488.435
SMARCA5	1744.16	6993.18	4801.29	3017.47
PSMD13	1981.83	7700.86	4618.94	4368.32
ABCE1	3432.77	9105.11	5654.79	5306.85
MRPL4	384.688	2001.27	1531.84	400.613
TNIP2	0	7.77673	76.8606	61.5594
GATM	5221.58	36200.1	20627.1	17516.5
PCBP1	38092.3	53260.9	167148	230155
SRSF5	3059.49	8814.19	17733.9	6526.71
S100A6	36.1186	33.3918	0.0872221	591.785
DCAF7	325.11	2257.6	3423.35	1407.67
SNRNP70	0	14587	17800.7	10420.1
DNAJA1	1140.37	2493.32	1438.76	3010.42
LYN	2948.13	1897.55	8990.52	5637.47
OLA1	0	0	0	0
SLC25A4	9688.74	8300.54	7730.35	9033.7
RPL11	31602.5	43345.3	63231.4	66211
SNRNP200	3225.76	10495.2	10470.5	5675.66
RAB7A	7318.91	32098	16583.3	13860.1
NCAPH	375.081	455.089	1302.7	1032.56
DCK	18041	16564.3	11872.6	15333.2
ANP32B	4514.28	14074.5	10054.4	6754.92
RPL18	23248.4	30649.2	22940.3	22519.3
RPL36A	14807.9	34593.1	33453	23193.9
2002-09-01	9267.73	25718.2	27095.2	22878.2
VDAC2	15946.3	26598.3	42953.5	26458.1
SMC2	1238.94	1104.77	1781.89	4060.33
RPL3	11405.6	25185.2	40.1413	30165.1
MCM4	8134.68	24443.8	31631.9	9756.06
SRSF4	12373.3	34459.1	34335.7	19060.2
RPL35	10113.2	23788.3	9650.24	16446.3
PRDX3	12059.1	20801.7	19142.2	20775.8
ARHGEF7	1079.14	1643.73	1628.5	3262.46
CDC37	3300.89	4132.3	5052.31	5822.42
PSMC3	3668.42	3050.26	12212.5	11113.4
WDR1	33371.5	29142.7	34835.5	30932.1
OXCT1	7508.9	8885.19	21314.2	27058.1
REL	89.5211	66.2128	80.0857	85.8189
TCEA1	11300.5	15689.7	20257.9	35083.7
RCC2	9972.25	7634	12898.8	11185.5
TIAL1	701.536	5682.01	4362.88	2186.79
PDE6D	709.948	2141	2520.74	1322.63
DCTD	453.345	64.3522	135.362	1145.44
2011-09-01	10648	15570.6	27835.9	19954.5
ELOB	1909.67	2083.86	2116.71	2149.47
DTD1	3523.35	3561.86	879.034	1426.17
PDIA3	40326.7	146190	162861	104662
NCOA5	1233.99	4507.23	4114.33	2280.13
SUMO1	1941.59	4401.96	3334.46	5860.79
NPM3	1391.57	8436	5118.5	3371.73
SMCHD1	946.345	3890.39	3802.06	2393.73
WDR33	862.183	1497.93	1470.21	880.623
PPIB	35756.3	83110.4	86159.8	29553.6
VTA1	1856.6	2655.17	4067.89	6603.59
BCCIP	347.78	1893.81	2768.15	838.392
HNRNPK	104833	161450	119761	303371
GRHPR	6954.72	14417.8	16587	8051.7
EPRS	3227.08	8546.97	4444.33	4026.6
CLTC	19435.5	13639.8	58778.2	37205.6
RPL7A	24758.7	30676.4	31481.9	26734.9
SNRNP40	3129.69	7674.31	10026.4	5562.21
NFKB1	3712.63	6912.6	11809.1	8397.91
LASP1	4049.35	4347.18	9426.09	10754
XRN2	3079.72	10590.7	5909.07	4255.92
UQCRH	2583.07	4004.87	5216.5	2500.31
CHRAC1	2820.55	10997	14194.5	3291.63
UBA52	0	0	0	1.1713e+06
SLC25A3	5461.44	4815.8	5421.5	6455.85
SF3A2	1261.83	3665.66	4371.97	3162.64
HDGF	3329.21	3020.14	2922.49	8007.87
CAB39	2006.89	1024.44	3991.57	2355.61
STAP1	0	559.324	450.238	57.9009
TOM1	20.421	36.4115	21.5635	130.9
PRPF19	14059.9	23152.2	43781.4	73427.8
POLDIP3	3238.59	6402.01	10804.1	6650.31
YBX3	0	19045.5	7403.02	5142.27
PRPF6	998.6	2496.83	2219.6	2313.03
FASN	260.117	5244.85	1994.64	683.076
VASP	4177.1	8817.42	10631.2	13027.8
YEATS4	2775.33	638.613	2006.92	568.588
ATP2A3	2711.9	7648.07	4252.71	15699.4
NUP54	2758.96	13232.4	10902.3	8591.75
SNRPB	73186	66582.8	25422.3	23547.7
IRF8	2100.65	5491.77	7872.96	3169.34
NPM1	44168.4	71264.8	39730.1	27621
SMARCB1	0	2754.9	4152.44	1956.78
RFC3	6892.62	13438.6	11174.9	32123.5
IMPDH2	4227.3	16872.5	15529.8	6611.11
RPLP0	15289.1	11424.4	20075.7	23135.8
CCT6B	14.5384	595.399	388.528	122.34
RBM39	5887.65	16956.6	22176.5	7223.1
GLRX5	396.757	4813.37	2537.62	111.023
RPS8	26094.5	30002.2	34216.6	37503.3
ATP6V1B1	1036.8	6148.88	4699.97	7285.92
SRSF6	7058.22	15285.4	16079.7	7410.47
TIMM8A	1203.49	3654.28	484.026	1066.88
EIF4H	6263.15	18489.5	11398.9	5445.24
ADA	92.1713	38.0783	82.3177	67.4177
SLC25A6	0	0	0	0
PRPF3	1969.01	413.526	1717.37	432.094
IDE	2169.17	1592.77	2054.28	1861.42
ZMAT2	1346.07	612.951	1568.92	331.353
KLHL6	55.2477	105.019	386.552	575.625
NDUFA13	6090.55	6294.48	13054.4	17336.6
PIK3CG	28.154	589.68	206.167	309.825
SEC13	4034.3	4588.52	8090.25	10464.3
CD53	450.028	2348.66	835.594	1654.77
XPO5	7.49668	276.341	965.382	559.02
HSPA9	28533.1	66084.8	72321.1	163030
TAPBP	4487.4	4035.13	6041.31	5874.36
HSPA8	103813	160050	185281	126858
PTBP1	20614.3	25553	77521.5	98349.2
HADHB	6323.58	12550.4	17277.6	21999.6
MESDC2	18745.4	539.06	1523.5	1385.16
LGMN	167.367	222.008	11.6203	15.3706
MRPL43	2012.87	10721.2	4227.08	1374.04
RAB2A	5621.53	14436.5	9233.11	7110.74
ANKRD13A	0	4414.7	3977.58	2772.23
DYNLT1	175.698	750.437	389.142	372.778
PABPC1	23437	26589.3	39932.6	34250.3
RPN1	0	6120.66	5746.1	9295.59
STAMBPL1	7.05319	59.8204	425.129	583.608
HIBADH	3241.4	853.062	1985.9	2381.4
PDS5B	295.944	2923.11	2060.76	2520.3
NAPA	9995.04	10333.6	19312.4	17616.9
PSMD8	768.62	1075.99	1688.58	2394.03
RPS13	20474.5	22050.9	46647.5	48641.3
SAP18	774.456	1582.12	666.653	1312.02
GRK2	1526.7	4159.25	3390.68	2080.13
RPS25	20846.9	26567.1	43099.2	30164.7
PPP2R1A	5956.13	22985.8	18387.2	10248
SLC25A1	5368.87	4414.2	4323.42	4705.54
ZNF207	1597.14	5069.48	3141.08	1746.83
ORMDL1	1247.65	5351.1	3904.24	1603.5
MCM6	0	29683.3	24776.7	6657.03
COX5A	0	0	18500.3	54950.9
CALM1	0	0	0	66559.2
MRPS10	248.959	1327.55	1329.68	1745.38
SRPRB	475.539	2197.91	543.509	1998.31
HSD17B8	25371.3	2615.94	4932.19	4375.8
FIP1L1	1053.64	6632.12	4700.29	1022.59
CSK	30003.3	19705.1	17427.5	20965.3
DDX6	2419.21	4299.32	4220.91	6716.67
HNRNPR	22492.3	47587.4	40830.9	35763.2
PRLH	1572.36	1798.47	3143.61	3576.67
UBXN6	6.26309	315.25	802.179	617.6
EIF3M	2069.19	8516.2	3551.33	3939.34
RPL28	11789.4	12354.8	16884.5	18354.7
NDUFB5	2995.6	6832.28	6037.72	1911.22
ARHGAP45	13028.8	3724.11	2421.78	4346.16
STIP1	12380.7	15834.2	27661.4	35247.2
NUP35	5436.79	6253.64	22201.7	27076.5
TMED8	0	1225.26	1566.73	1159.92
PSPC1	7090.82	9665.63	8968.93	11026.5
CBX3	28817.3	105003	83903.5	64617.3
PPWD1	95.548	810.534	360.751	711.095
HNRNPA2B1	99523.9	287959	338508	162620
DHX15	3165.71	9109.1	9898.13	6407.92
GAPDH	4889.14	481524	5045.96	607715
CUL3	1154.98	5211.52	3227.76	1370.05
EEF2	44659.2	42405.2	25205.8	123965
RPL23	34005.2	34474.4	30013.2	32402.5
YPEL5	0	1500.61	3069.86	751.309
DDX21	5420.31	14293.2	15891.6	6285.38
TUBA1B	48628.7	207128	211547	93141.9
MS4A1	7624.86	2608.36	5278.64	4683.52
ECD	0	73.6071	22.0176	8.71191
MRPL48	1464.21	1834.39	4284.3	5709.39
TOMM34	152.033	1470.31	799.392	225.227
MEMO1	5167.79	9258.38	16251.5	3618.98
SNRNP35	0	0	1.27709	63.8766
FABP5	0	0	0	0
RPL13	12845.6	2799.66	17685	3954.29
COPZ1	3471.28	9803.57	9037.27	6309.29
MYH9	30995.1	110570	43145.7	54819.5
PGK1	98537	114563	271735	318292
RPS27L	27837.8	63172.3	83674.5	41006
TFRC	7099.15	7809.39	7834.76	1815.65
RBM26	1411.19	2508.68	3738.51	6096.58
RPL23A	25677.6	32402.5	27221.4	27307.1
KHSRP	10329.2	11263.9	32639.3	36695.1
PRKACA	265.018	5163.83	668.812	1108.84
CKB	157.621	122.171	128.263	1036.56
PDXK	233.244	630	1197.57	2194.45
CTSH	5267.84	4129.45	5999.43	2265.94
MAGOHB	7982.07	13279.8	22728	10849.5
ACSL1	291.149	5636.5	538.491	1447.7
PSMD12	1686.64	3157.95	10307.1	19831.8
RUVBL2	15245.2	30934.2	29114.8	16201.2
NPLOC4	152.025	349.027	341.308	2489.3
XPO1	1965.12	12713.3	8402.75	5978.92
CAPZB	111646	46380.6	48763.3	24363.9
TOP2A	4698.21	8727.84	5139.78	5251.1
UFL1	1036.01	1616.75	1888.31	3082
GART	5482.03	14979.2	12844.8	8194.35
BUB3	13364.2	20977.4	26020.5	44600.2
CCT5	9569.09	14987	12132.3	21829.6
DOCK7	2337.23	10881.9	10903.3	6522.33
MSH6	2654.61	0	29368.5	3327.57
PRKAR2A	335.03	463.386	1579.6	2196.51
PAK1	1368.02	1541.28	4361.39	4867.49
GIT2	410.408	1233.54	1342.07	766.66
TOR1AIP1	629.843	2446.54	4048.24	5686.2
RPL13A	1988.85	2799.66	2239.08	2914.77
H2AFY	24295.4	21180.7	63241	48535.5
SAMHD1	3042.71	6060.1	6248.54	5082.53
NAA20	116.069	2346.89	793.679	349.427
MSH2	0	5657.15	9235.56	2817.67
MTCH2	258.602	2767.53	591.568	1145.94
NUP107	680.356	1656.1	1288.22	877.647
MRPL10	79.2503	673.041	609.079	810.402
HARS	4605.25	4271.01	11477.1	10581.6
DYNLL1	1855.25	2361.39	2782.78	2346.68
ANXA1	4970.25	5105.94	2732.56	5194.35
CHAF1B	1013.93	1237.42	604.901	291.138
CUL4B	168983	29796.7	31833.4	11077.4
CCT8	22805.2	16176	55995.6	41401.2
CNDP2	0	36489.1	32515.2	33814.9
ENPP2	12265.3	47720.9	14087.6	24100.3
SNAP91	0	977.29	169.769	802.01
PPIL1	2403.83	3524.33	4652.82	7281.28
HDHD3	1445.82	392.524	944.029	2159.34
SNRPD3	0	85024.4	119640	55648.4
SARS2	814.9	5329	2607.6	4589.35
TOP2B	5815.04	12640.7	9725.57	4936.02
IGF2BP3	1256.21	3132.44	3710.03	944.962
PSMD4	2552.67	7930.91	9943.69	7044.77
MAPRE1	4922.31	9308.29	16914	36589.7
LDHAL6A	68999.8	228087	131269	88296.1
