# Supplementary material for: Dynamic Intracellular Metabolic Cell Signaling Profiles During Ag-Dependent B-Cell Differentiation
Source: Front Immunol. 2021 Mar 30;12:637832. doi: 10.3389/fimmu.2021.637832 (PMC8043114; doi:10.3389/fimmu.2021.637832)
Supplement: Supplementary Table 10 — Data set Proteomic clusters. Protein clusters were built by applying a hierarchical self-organizing map (SOM) algorithm and including Gene Ontology information. Each protein value was calculated as the mean protein expression in each B-cell population. Graphs showing these data are represented in Supplementary Figure S11 . [file Table_10.xlsx]

## Sheet: Cluster1
ID	GeneName	N	CB	CC	M
Q01130	SRSF2	0	480074	1.05215e+06	0
P13667	PDIA4	0	225498	377817	0

## Sheet: Cluster2
ID	GeneName	N	CB	CC	M
Q9BQ67	GRWD1	0.526022	8152.99	14262.8	8667.92
Q5XPI4	RNF123	6.42465	2671.32	2362.42	8.50671
Q8WXX5	DNAJC9	0	100873	93704.6	36381.6
Q9C0B1	FTO	10.4545	815.511	2524.35	1329.21
Q9BRX5	GINS3	40.6193	3434.63	1406.11	19.6415
Q96DE0	NUDT16	0	628.08	11.3298	973.622
Q9NVI1	FANCI	0	4425.95	346.438	178.468
O14921	RGS13	212.921	14712.6	18470.7	49.8583
Q92665	MRPS31	75.5222	833.936	2571.14	1122.39
O15269	SPTLC1	0.0190692	2436.47	1048.89	1386.14
Q9BV20	MRI1	0	2517.43	1840.15	927.697
O75794	CDC123	21.6787	972.061	2833.7	717.024
Q9UHY1	NRBP1	64.1912	1043.64	4403.05	5632.98
Q13356	PPIL2	46.6976	4358.23	1783.13	878.562
P12107	COL11A1	0	1873.01	1066.98	574.624
P11310	ACADM	0	332760	325834	234624
O15160	POLR1C	0	9634.46	14422.9	4947.66
Q9HBI0	PARVG	7.48509	1682.51	2834.32	898.83
Q5TBB1	RNASEH2B	222.82	1496.75	2838.72	1615.01
Q9BYX7	NA	0	6.62316e+06	5.76992e+06	8.31895e+06
P15498	VAV1	0	2549.65	857.016	4801.11
Q13283	G3BP1	0	228868	222814	74784.2
Q92797	SYMPK	0	19633.3	7583.18	8938.75
P09110	ACAA1	0	13752.7	21577.4	20269
P50502	ST13	0	657708	391496	259483
Q8TBC4	UBA3	29.8658	317.111	3478.9	2879.39
Q9BPZ7	MAPKAP1	0	942.101	1449.96	2093.25
Q99504	EYA3	0	3414.21	3130.47	721.192
O43252	PAPSS1	24.2775	3065.11	5171.33	1047.46
O00221	NFKBIE	0	5513.28	24408.3	11073.3
O95202	LETM1	0	17669.4	0	15881.8
P52272	HNRNPM	0	671377	736526	403471
Q8NC51	SERBP1	0	136181	106159	66165.8
Q86SZ2	TRAPPC6B	0	9354.31	10531.2	2968.49
P82675	MRPS5	0	2514.95	5715.56	4650.44
Q5VYK3	NA	0.279145	617.604	414.72	440.152
P19387	POLR2C	0	31982.3	19129.6	10114
Q9Y3D3	MRPS16	32.3093	2055.37	611.085	58.4895
Q8NFZ5	TNIP2	0	58.1342	587.801	474.855
P08621	SNRNP70	0	134022	165133	98436.2
Q9NTK5	OLA1	0	32563.3	49167.3	29413.6
Q8IUI4	NA	0	19711	43941.3	3879.26
P62987	UBA52	0	9.20217e+06	7.99309e+06	3.01977e+06
Q9ULZ2	STAP1	0	6080.72	4872.25	617.844
O60784	TOM1	138.097	874.292	1618.4	2641.09
P16989	YBX3	0	83850.9	32286.7	23869.2
Q12824	SMARCB1	0	29981.2	44176.2	20038.3
P04908	HIST1H2AB	0	3.60044e+07	2.11242e+07	3.27625e+07
Q92526	CCT6B	68.3079	3058.53	1899.55	561.259
A6NI72	NA	0	162452	300270	107968
P12236	SLC25A6	0	69874.8	45328.9	49274.6
Q9HAV4	XPO5	51.7411	1856.88	6690.47	3904.48
Q8IZ07	ANKRD13A	0	43491.5	39547.3	25917.8
P04843	RPN1	0	49083.1	45670.5	73741.5
Q96FJ0	STAMBPL1	43.6356	391.403	2820.61	4174.74
Q14566	MCM6	0	277271	212911	51284.2
P20674	COX5A	0	186784	379163	138132
P62158	CALM1	0	569144	0	0
Q9BZV1	UBXN6	50.3044	2547.76	6504.92	4925.3
Q03001	NA	0	63345.1	8756.22	40559.2
Q6PL24	TMED8	0	10890.4	15053.9	9087.77
P62699	YPEL5	0	13797	26926.9	6992.27
O95905	ECD	0	587.559	179.258	71.744
Q01469	FABP5	0	424931	412611	220542
P43246	MSH2	0	47354.6	73767.7	20660.7
Q96KP4	CNDP2	0	296893	270607	283315
O60641	SNAP91	0	5369.13	933.373	4392.77
P62318	SNRPD3	0	695485	957399	431923

## Sheet: Cluster3
ID	GeneName	N	CB	CC	M
Q5TEJ8	THEMIS2	14.5667	0	234.209	824.591
P29466	CASP1	0	0	593.85	2702.15
Q14204	DYNC1H1	0	0	15868.6	21411.8
P31150	GDI1	0	0	297876	343541
P0DI82	TRAPPC2B	23.3793	0	0	1851.88
Q16560	SNRNP35	0	0	11.7654	606.178

## Sheet: Cluster4
ID	GeneName	N	CB	CC	M
P51608	MECP2	94457.5	110.305	3494.69	66886.1
P52701	MSH6	21070.7	0	266242	26291.9

## Sheet: Cluster5
ID	GeneName	N	CB	CC	M
Q9Y228	TRAF3IP3	10726.6	1089.06	457.71	3605.41
P36551	CPOX	1703.85	1341.26	446.392	6307.23
Q9H3S4	TPK1	4019.55	108.742	514.67	2858.36
P06703	S100A6	264.448	227.925	0.595225	4573.05
P32321	DCTD	3394.11	394.264	896.873	8879.19
Q99538	LGMN	1284.14	86.8605	222.126	3663.17
