# Supplementary material for: Dynamic Intracellular Metabolic Cell Signaling Profiles During Ag-Dependent B-Cell Differentiation
Source: Front Immunol. 2021 Mar 30;12:637832. doi: 10.3389/fimmu.2021.637832 (PMC8043114; doi:10.3389/fimmu.2021.637832)
Supplement: Supplementary File 1 — R Script for the processing and analysis of proteomic MS/MS data and transcriptomic microarray results and their ulterior multi-omics integration for the study of the dynamics of B-cell populations. [file DataSheet_1.zip]

Archive with 1 entries (1 files):
- Supplemental File 1/Supplemental File 1.R
