# Supplementary material for: Dynamic Intracellular Metabolic Cell Signaling Profiles During Ag-Dependent B-Cell Differentiation
Source: Front Immunol. 2021 Mar 30;12:637832. doi: 10.3389/fimmu.2021.637832 (PMC8043114; doi:10.3389/fimmu.2021.637832)
Supplement: Supplementary File 1 — R Script for the processing and analysis of proteomic MS/MS data and transcriptomic microarray results and their ulterior multi-omics integration for the study of the dynamics of B-cell populations. [file DataSheet_1.zip › Supplemental File 1/Supplemental File 1.R]

##################################################################################################################################
#R-Script - A B-cell global landscape during antigen differentiation reveals cell signaling dynamics across B-cell subpopulations
#Authors: Rodrigo García Valiente & Paula Diéz García
#Contact e-mail: rodrigo.garcia@csic.es | rodrigo.garcia.valiente@gmail.com
#Date:05/05/2017
##################################################################################################################################


######### INDEX
### 0. Initializing libraries
### 1. Proteomic analysis
###   1.1 Qualitative analysis
###   1.2 Quantitative analysis
### 2. Transcriptomic results analysis
### 3. Data integration
#########

######### SUMMARY
### In this script, we process and analyze separately proteomic (MS/MS) data and transcriptomic (microarray) results,
### to posteriously, integrate both and obtain information about the evolution and differences and similarities between
### B cell populations
### As a side note, this script is not polished and is adapted to our concrete dataset; 
### some parts are not time-efficient and others are redundant. This will be improved for a future pipeline.
#########


######### CODE

### 0. Initializing libraries

library(RCircos)
library(biomaRt)
library(clusterProfiler)
library(reshape)
library(ggplot2)
library(ggthemes)   
library(UpSetR)
library(UniProt.ws)
library(KEGGREST)
library(KEGG.db)
library(plyr)
library(RColorBrewer)
library(dbscan)

### 1. Proteomic analysis

###   1.1 Qualitative analysis

## Binary heatmap

table_cualitative=read.table("PATH/IDs_cualitativo_prot.txt", sep="\t", header=T)

IDs=as.character(unique(unlist(table_cualitative)))

table_cualitative_new=data.frame(Proteins=IDs, Naive_B_Cell=rep(0,length(IDs)), Centroblast=rep(0,length(IDs)), Centrocyte=rep(0,length(IDs)), Memory_B_Cell=rep(0,length(IDs)), Plasma_Cell=rep(0,length(IDs)))
colnames(table_cualitative_new)= c("Proteins", "Naive B cell", "Centroblast", "Centrocyte", "Memory B cell", "Plasma cell")
for (col in c(2:ncol(table_cualitative_new))) {
  for (fil in c(1:nrow(table_cualitative_new))) {
    if (table_cualitative_new[fil,1] %in% table_cualitative[,col-1]) {
      table_cualitative_new[fil,col]=1
    }
  }
}

rownames(table_cualitative_new)=table_cualitative_new$Proteins
data <- scale((table_cualitative_new[,2:ncol(table_cualitative_new)]))
ord <- hclust( dist(data, method = "euclidean"), method = "ward.D" )$order

datat <- scale(t(table_cualitative_new[,2:ncol(table_cualitative_new)]))
ordt <- hclust( dist(datat, method = "euclidean"), method = "ward.D" )$order
dend.ordt <- hclust( dist(datat, method = "euclidean"), method = "ward.D" )

melt.data<-melt(table_cualitative_new, id.vars="Proteins", variable_name="Cell_type")

melt.data$Proteins=factor(melt.data$Proteins, levels= rownames(data)[ord])
melt.data$Cell_type=factor(melt.data$Cell_type, levels= colnames(data)[ordt])
#Make y axis breaks
ybrks <- seq(from=0, to=length(melt.data$Proteins), by=500)
#Make y axis labels
ylabs <- as.character(ybrks)

ggplot(data=melt.data,aes(x=Cell_type, y=Proteins))+
  geom_tile(aes(fill=as.factor(value)))+
  scale_fill_manual(values=c("0"="#90caf9", "1"="#f44336"),name="Protein status",labels=c("Absence", "Presence"))+ 
  theme_tufte(base_family="Arial")+
  labs(title="")+
  theme(axis.ticks.y=element_blank())+
  theme(axis.text.y=element_blank())+
  theme(axis.title.x=element_blank())+
  theme(axis.text=element_text(size=12))+
  theme(panel.border=element_blank())+
  theme(plot.title=element_text(hjust=0, size=18))+
  theme(legend.title=element_text(size=10))+
  theme(legend.title.align=1)+
  #guides(fill=guide_legend(title=NULL))+
  theme(legend.text=element_text(size=8))+
  theme(legend.position="bottom") +
  scale_y_discrete(breaks=ybrks, labels=ylabs) 

##Pathway cualitative study

up <- UniProt.ws(taxId=9606)
#We obtain the protein KEGG IDs
res <- select(up, keys = sapply(table_cualitative_new[ord,]$Proteins, function (x) strsplit (as.character(x), split="-")[[1]][1]), columns = c("KEGG"), keytype = "UNIPROTKB") 

#We obtain the KEGG pathways involved
res_p=c() 
for (i in  unique(res$KEGG)) {
  if (!is.na(i)) {
    res_p= c(res_p, keggLink("pathway", i))
    print(paste((grep(i, unique(res$KEGG))), length( unique(res$KEGG)), sep="/"))
  }
}
names(res_p)=NULL
res_p=unique(res_p)

#We obtain the KEGG Pathway names
res_p_name=c()
for (i in res_p) {
  print(paste(grep(i, res_p), length(res_p), sep="/"))
  res_p_name=c(res_p_name, keggGet(i)[[1]]$PATHWAY_MAP)
}
names(res_p_name)=NULL

#We operate with a set of preselected KEGG pathways names, after seeing which ones are present among our proteins
pathways_of_interest=read.table("PATH/List_of_pathways_of interest.txt", sep="\t", header=F)


#We get their IDs
ids_of_interest=c()
for (i in res_p) {
  for (rut in keggGet(i)[[1]]$PATHWAY_MAP) {
    if(rut %in% pathways_of_interest$V1) {
      ids_of_interest=c(ids_of_interest, i)
    }
  }
  
}


#We get the proteins KEGG IDs if they are related to our preselected pathways
ids_K_interes=c()
for (num in  c(1:length(res$KEGG))) {
  i=res$KEGG[num]
  if (!is.na(i)) {
    for (el in keggLink("pathway", i)) {
      if (el %in% ids_of_interest) {
        ids_K_interes=c(ids_K_interes, num)
      }
    }
  }
}


#We create a table of counts per each protein/pathway
table_pathways_of_interest=data.frame(Pathways=pathways_of_interest, Number_of_proteins=rep(0,nrow(pathways_of_interest)), Number_prots_path=rep(0, nrow(pathways_of_interest)))

num=rep(0,nrow(pathways_of_interest))
for (ida in unique(ids_K_interes)) {
  print(paste(grep(paste("^",ida,"$",sep=""), ids_K_interes,perl=T), length(ids_K_interes),sep="/"))
  for (el in keggLink("pathway", res[ida,2])) {
    for (numerito in c(1:nrow(table_pathways_of_interest))) {
      path=ids_of_interest[numerito]
      if (el == path) {
        num[numerito]=num[numerito]+1
      }
    }
  }
}
table_pathways_of_interest[,2]=num

num_path=c()
for (i in ids_of_interest) {
  num_path=c(num_path, length(keggGet(i)[[1]]$GENE)/2)
}
table_pathways_of_interest[,3]=num_path

index_preselected_pathways=c(2,3,7,8,11,13,16,21,22,26,29,30,32,34,35,38,39,43,44,45,46,52,53,59,60,61,62,65:68,70)

#We create a table of counts per each protein/pathway and each population
table_pathways_of_interest_per_cel=data.frame(Pathways=pathways_of_interest[index_preselected_pathways,], Plasma_cell=rep(0,length(index_preselected_pathways)),Naive_B_cell=rep(0,length(index_preselected_pathways)), Centroblast=rep(0,length(index_preselected_pathways)), Centrocyte=rep(0,length(index_preselected_pathways)), Memory_B_cell=rep(0,length(index_preselected_pathways)), Common=rep(0,length(index_preselected_pathways)), N.D.=num_path[index_preselected_pathways])


ids_of_interest_o=c()
for (i in res_p) {
  for (rut in keggGet(i)[[1]]$PATHWAY_MAP) {
    if(rut %in% pathways_of_interest$V1[index_preselected_pathways]) {
      ids_of_interest_o=unique(c(ids_of_interest_o, i))
    }
  }
  
}
length(ids_of_interest_o)

acada=0
ids_K_interes_o=c()
lista_kegg=list()
for (num in  c(1:length(res$KEGG))) {
  i=res$KEGG[num]
  if (!is.na(i)) {
    for (el in keggLink("pathway", i)) {
      if (el %in% ids_of_interest_o) {
        acada=acada+1
        ids_K_interes_o=c(ids_K_interes_o, num)
        
        if (is.null(lista_kegg[[el]])) {
          lista_kegg[[el]]=keggGet(el)[[1]]$PATHWAY_MAP
        }
        index=grep(res$UNIPROTKB[num], table_cualitative_new[, 1])
        if (length(grep(1, table_cualitative_new[index, 2:6])) == 1) {
          table_pathways_of_interest_per_cel[grep(lista_kegg[[el]], table_pathways_of_interest_per_cel$Pathways, fixed=T),grep(colnames(table_cualitative_new)[grep(1, table_cualitative_new[index, 2:6])+1], colnames(table_pathways_of_interest_per_cel))] =table_pathways_of_interest_per_cel[grep(lista_kegg[[el]], table_pathways_of_interest_per_cel$Pathways, fixed=T),grep(colnames(table_cualitative_new)[grep(1, table_cualitative_new[index, 2:6])+1], colnames(table_pathways_of_interest_per_cel))] +1
        } else if (length(grep(1, table_cualitative_new[index, 2:6])) == 0) {
          print("ERROR")
        } else {
          table_pathways_of_interest_per_cel[grep(lista_kegg[[el]], table_pathways_of_interest_per_cel$Pathways, fixed=T),7] = table_pathways_of_interest_per_cel[grep(lista_kegg[[el]], table_pathways_of_interest_per_cel$Pathways, fixed=T),7]  +1
        }
        
      }
    }
  }
}

table_pathways_of_interest_per_cel[,8] = num_path[index_preselected_pathways]
for (el in c(1:nrow(table_pathways_of_interest_per_cel))) {
  if ( table_pathways_of_interest_per_cel[el,8] != 0) {
    table_pathways_of_interest_per_cel[el,8] = table_pathways_of_interest_per_cel[el,8]-sum(table_pathways_of_interest_per_cel[el,2:7])
  }
  
}

tiff(filename = "PATH/Barplot_pathways.tiff", width = 1200, height = 700, units = "px")  
par(mar=c(5,13,1,1))
barplot(`colnames<-`(t(table_pathways_of_interest_per_cel[,-1]), table_pathways_of_interest_per_cel[,1]), beside=F, 
        legend.text = T, col = c("#c1d697", "#5188cd", "#a795bd", "#fabd8b", "#f44336", "#944b10",  "#d3d3d3"), 
        args.legend = list(x = "topright", bty = "n", inset=c(-0.05, 0), border="white"),las=1,horiz=TRUE, cex.names =0.75,border="white",xlab = "Number of proteins")
dev.off()


tiff(filename = "PATH/Attribute_plot.tiff", width = 1200, height = 700, units = "px")  
upset(table_cualitative_new[ord,], keep.order =T,text.scale=1.5, sets=c("Plasma cell","Naive B cell", "Centroblast", "Centrocyte", "Memory B cell"), mainbar.y.label = "Intersection size (number of proteins)", sets.x.label="Protein number", queries = list(list(query = intersects, params = list("Plasma cell"), color="#f44336", active = T),
  list(query = intersects, params = list("Memory B cell"), color="#fabd8b", active = T),list(query = intersects, params = list("Centroblast"), color="#5188cd", active = T),list(query = intersects, params = list("Centrocyte"), color="#a795bd", active = T),list(query = intersects, params = list("Naive B cell"), color="#c1d697", active = T),
  list(query = intersects, params = list("Centrocyte", "Centroblast", "Naive B cell", "Memory B cell", "Plasma cell"), color="#944b10", active = T)))
dev.off()


###   1.2 Quantitative analysis

## Heatmap and dendrogram
table_cuantitative=read.table("/average/r/Common_files1/L11.Amigdalas/IDs_cuantit_prot_nodupl.txt", sep="\t", header=T, row.names=1)
#table_cuantitative=t(table_cuantitative)
table_cuantitative=as.data.frame(table_cuantitative)
for (row in c(1:nrow(table_cuantitative))) {
  table_cuantitative[row,] = scale(as.numeric(table_cuantitative[row,]))[,1]
}
table_cuantitative[,ncol(table_cuantitative)+1]=rownames(table_cuantitative)

hm.palette <- colorRampPalette(rev(brewer.pal(9, 'RdYlBu')), space='Lab')


dd.col <- as.dendrogram(hclust(dist((table_cuantitative[,1:20]))))
col.ord <- order.dendrogram(dd.col)
dd.row <- as.dendrogram(hclust(dist(t((table_cuantitative[,1:20])))))
row.ord <- order.dendrogram(dd.row)

ddata_y <- dendro_data(dd.row)
ddata_x <- dendro_data(dd.col)

### Set up a blank theme
theme_none <- theme(
  panel.grid.major = element_blank(),
  panel.grid.minor = element_blank(),
  panel.background = element_blank(),
  axis.title.x = element_text(colour=NA),
  axis.title.y = element_blank(),
  axis.text.x = element_blank(),
  axis.text.y = element_blank(),
  axis.line = element_blank()
  #axis.ticks.length = element_blank()
)

### Create plot components ###    
# Heatmap
p1 <- ggplot(melt.data.frame(table_cuantitative[col.ord,c(row.ord, 21)]), aes(x = V21, y = variable, fill = value)) +  
  geom_tile() +
  coord_equal() +
  scale_fill_gradientn(colours = hm.palette(100),name="Z-Score")+ 
  theme_tufte(base_family="Arial")+ 
  theme(axis.text.x = element_text(size=13, angle = 90, hjust = 1))+
  labs(x="Protein", y = "Cell type") +
  theme(axis.text.y=element_blank(),
        axis.ticks.y=element_blank())+ 
  coord_flip()
# Dendrogram 1
p2 <- ggplot(segment(ddata_x)) + 
  geom_segment(aes(x=x, y=y, xend=xend, yend=yend)) + 
  theme_none + theme(axis.title.x=element_blank())

# Dendrogram 2
p3 <- ggplot(segment(ddata_y)) + 
  geom_segment(aes(x=x, y=y, xend=xend, yend=yend)) + 
  coord_flip() + theme_none

grid::grid.newpage()
base::print(p1, vp=grid::viewport(0.8, 0.8, x=0.5, y=0.5))
base::print(p2, vp=grid::viewport(0.52, 0.2, x=0.45, y=0.9))
base::print(p3, vp=grid::viewport(0.2, 0.8, x=0.9, y=0.4))
dev.off()


## ANOVA Barplot
group=c("N", "CB", "CC", "M")
stat=c(-2,-1,-0.5-0,0.5,1,2)
table=data.frame(Z=stat, N=rep(0,length(stat)), CB=rep(0,length(stat)), CC=rep(0,length(stat)),M=rep(0,length(stat)))
for (row in c(2:nrow(table_cuantitative))) {
  c=c(1:5)
  zsc=scale(as.numeric(unname(table_cuantitative[row,1:20])))
  for (el in group) {
    average_g=mean(zsc[c,])
    dist=c(1,2)
    C=T
    while (C) {
      if ((stat[dist[1]] < average_g) && (stat[dist[2]] > average_g)) {
        C=F
      } else if (stat[dist[1]] > average_g) {
        C=F
        print("ERROR")
      } else {
        dist=dist+1
      }
    }  
    table[dist[1],grep(el,group)+1]= table[dist[1],grep(el,group)+1]+1
    c=c+5
  }
}

counts=table[,2:5]
rownames(counts)=table[,1]
rownames(counts)=c("-2 to -1", "-1 to -0.5", "-0.5 to 0.5", "0.5 to 1", "1 to 2", "")
barplot(as.matrix(counts))

tiff(filename = "/average/r/Common_files1/L11.Amigdalas/Def/GIMP/Stacked_deviation2.tiff",
     width = 900, height = 600, units = "px")
barplot(as.matrix(t(counts)),beside=TRUE,
        xlab="Intervals of z-distance from mean", ylab = "Number of proteins", col=c("#c1d697", "#5188cd", "#a795bd", "#fabd8b"),border="white")
legend("topright", c("Naive B cell", "Centroblast", "Centrocyte", "Memory B cell"),bty = "n", col = c("#c1d697", "#5188cd", "#a795bd", "#fabd8b"), fill=c("#c1d697", "#5188cd", "#a795bd", "#fabd8b"),border= "white")
dev.off()


### 2. Transcriptomic results analysis

##We calculate the average expression level per transcript, using the results of the GSE microarray experiment
list_of_transcripts=list()
list_of_transcripts_grouped=list()
names_i=c()
for (i in list.files(paste(path, "Transcript", sep="/"))[1:5]) { ##Each cel is under a folder which contains only cels of the same cell population
  names=c("ID")
  print(i)
  names_i=c(names_i,i)
  for (ia in list.files((paste(path, "Transcript", i, sep="/")))) {
    list_of_transcripts[[length(list_of_transcripts)+1]]=read.table(paste(path, "Transcript", i, ia, sep="/"), header=F,sep="\t")
    names=c(names, strsplit(ia, split=".txt")[[1]][1])
  }
  list_of_transcripts_grouped[[length(list_of_transcripts_grouped)+1]] = Reduce(function(x, y) merge(x, y, all=TRUE, by="V1"), list_of_transcripts[(length(list_of_transcripts)-5):length(list_of_transcripts)])
  colnames(list_of_transcripts_grouped[[length(list_of_transcripts_grouped)]])=names
  names(list_of_transcripts_grouped)=names_i
}
list_of_averages=list(list_of_transcripts_grouped[[1]]$ID)


for (i in c(1:length(list_of_transcripts_grouped))) {
  list_of_averages[[length(list_of_averages)+1]] =  rowMeans(list_of_transcripts_grouped[[i]][,2:ncol(list_of_transcripts_grouped[[i]])], na.rm=T)
}
names(list_of_averages)=c("ID",names_i)


df_averages=as.data.frame(list_of_averages)

df_averages$ID <- sapply(df_averages$ID, function(x) strsplit(as.character(x), split="_at")[[1]][1])

G_list <- getBM(filters= "ensembl_gene_id", attributes= c("ensembl_gene_id", "hgnc_symbol","external_gene_name"),values=df_averages$ID,mart= mart, verbose=T)

df_averages=merge(df_averages,G_list,by.x="ID",by.y="ensembl_gene_id")
write.csv(df_averages, file = 'PATH/df_average_trancripts.csv', row.names = FALSE, na = '')


## We use an ANOVA and Tukey HSD test as a follow up

list_of_transcripts_grouped2=list_of_transcripts_grouped[1:4]

MyResults1 <- merge( list_of_transcripts_grouped2[[1]], list_of_transcripts_grouped2[[2]], by.x="ID", by.y="ID" )
MyResults2 <- merge( list_of_transcripts_grouped2[[3]], list_of_transcripts_grouped2[[4]], by.x="ID", by.y="ID" )
MyResults <- merge( MyResults1, MyResults2, by.x="ID", by.y="ID" )
MyResults$ID=sapply(MyResults$ID, function(x) strsplit(as.character(x), split="_at")[[1]][1])
matr= getBM(filters= "ensembl_gene_id", attributes= c("ensembl_gene_id","external_gene_name"),values=MyResults$ID,mart= mart, verbose=T)
MyResults <- merge( MyResults, matr, by.x="ID", by.y="ensembl_gene_id" )

df_transcr=as.data.frame(t(MyResults[,c(26,2:25)]))
colnames(df_transcr)=as.character(unlist(df_transcr[1,]))
df_transcr=df_transcr[c(2:25),]
df_transcr$Tipo=as.factor(c(rep("Centroblast",6),rep("Centrocyte",6),rep("Memory",6),rep("Naive",6)))


table_anova=data.frame(ID=as.character(), CC=as.numeric(), MCb=as.numeric(), NCb=as.numeric(), MCc=as.numeric(), NCc=as.numeric(), NM=as.numeric())

colnames(table_anova)=c("ID", "Centrocyte-Centroblast", "Memory-Centroblast", "Naive-Centroblast", "Memory-Centrocyte", "Naive-Centrocyte", "Naive-Memory" )

for (prot in c(1:(ncol(df_transcr)-1))) {
  a1 <- aov( as.numeric(df_transcr[,prot]) ~ df_transcr[,ncol(df_transcr)] )
  
  if (p.adjust(p=summary(a1)[[1]][["Pr(>F)"]][1], method = "bonferroni", n = (nrow(df_transcr)-1)) < 0.05) {
    posthoc <- TukeyHSD(x=a1, conf.level=0.95)
    if (any(posthoc[[1]][,4] < 0.05) ) {
      table_anova=rbind(table_anova, c(colnames(df_transcr)[prot], rep(0,6)))
      colnames(table_anova)=c("ID", "Centrocyte-Centroblast", "Memory-Centroblast", "Naive-Centroblast", "Memory-Centrocyte", "Naive-Centrocyte", "Naive-Memory" )
      table_anova[,1]=as.character(table_anova[,1])
      for (i in c(2:ncol(table_anova))) {
        table_anova[,i]=as.numeric(table_anova[,i])
      }
      for (ration in names(posthoc[[1]][,4])[posthoc[[1]][,4] < 0.05]) {
        table_anova[nrow(table_anova), grep(ration, colnames(table_anova))] = 1
      }
    }
  }
}


colnames(table_anova)=c("ID", "CB-CC", "CB-M", "N-CB", "CC-M", "N-CC", "N-M" )

write.csv(table_anova, file = paste(path, "/", 'ANOVA_transcript_results.csv', sep="") , row.names = FALSE, na = '')


library(UpSetR)

upset(table_anova,text.scale=1.5, nsets=6, queries = list(list(query = intersects, params = list("CC-M"), color = "#fc7e0c", active = T),list(query = intersects, params = list("CB-M"), color = "#a94d0f", active = T),list(query = intersects, params = list("CB-CC"), color = "#262626", active = T),list(query = intersects, params = list("N-CB"), color = "#bfbfbf", active = T),list(query = intersects, params = list("N-CC"), color = "#ff66ff", active = T)))


### 3. Data integration

##Creating a protein intersection set (protein will have a 0 value expression if it is not detected in all the samples of the same population)

mart <- useDataset("hsapiens_gene_ensembl", useMart("ensembl"))

path="PATH"


prot_raw=read.table(paste(path, "IDs_cuantit_prot_nodupl_Unique.txt",sep="/"))
prot_unique=prot_raw[prot_raw$Unique >= 2,]
intersection=data.frame(Naive=numeric(), Centroblast=numeric(), Centrocyte=numeric(), Memory=numeric())

rowame=c()
for (filnumber in c(1:nrow(prot_unique))) {
  fila_def=c()
  n=2
  for (i in c(1:4)) {
    if (all(prot_unique[filnumber,n:(n+4)] != 0)) {
      fila_def=c(fila_def, mean(as.numeric(prot_raw[filnumber,n:(n+4)])))
      
    } else {
      fila_def=c(fila_def, 0)
    }
    n=n+5
  }
  if (any (as.numeric(fila_def) != 0)) {
    rowame=c(rowame, rownames(prot_raw)[filnumber])
    intersection=rbind(intersection, fila_def)
  }
  
}
rownames(intersection)=rowame #cambiar si filtramos por 0
colnames(intersection)=c("Naive", "Centroblast", "Centrocyte","Memory")


P_list <- getBM(filters= "uniprot_gn", attributes= c("uniprot_gn", "external_gene_name"),values=rownames(prot_raw),mart= mart, verbose=T)
P_list=P_list[!duplicated(P_list$uniprot_gn),]


prot_unique_average=data.frame(Naive=numeric(), Centroblast=numeric(), Centrocyte=numeric(), Memory=numeric())
prot_raw_average=data.frame(Naive=numeric(), Centroblast=numeric(), Centrocyte=numeric(), Memory=numeric())
for (filnumber in c(1:nrow(prot_raw))) {
  fila_def=c()
  n=2
  for (i in c(1:4)) {
    
    fila_def=c(fila_def, mean(as.numeric(prot_raw[filnumber,n:(n+4)])))
    
    n=n+5
  }
  prot_raw_average=rbind(prot_raw_average, fila_def)
}
rownames(prot_raw_average)=rownames(prot_raw) #cambiar si filtramos por 0
colnames(prot_raw_average)=c("Naive", "Centroblast", "Centrocyte","Memory")
for (filnumber in c(1:nrow(prot_unique))) {
  fila_def=c()
  n=2
  for (i in c(1:4)) {
    fila_def=c(fila_def, mean(as.numeric(prot_unique[filnumber,n:(n+4)])))
    
    n=n+5
  }
  prot_unique_average=rbind(prot_unique_average, fila_def)
}
rownames(prot_unique_average)=rownames(prot_unique) #cambiar si filtramos por 0
colnames(prot_unique_average)=c("Naive", "Centroblast", "Centrocyte","Memory")


intersection=cbind(intersection, P_list[match(rownames(intersection), P_list$uniprot_gn),])
prot_unique=cbind(prot_unique, P_list[match(rownames(prot_unique), P_list$uniprot_gn),])
prot_raw=cbind(prot_raw, P_list[match(rownames(prot_raw), P_list$uniprot_gn),])
prot_unique_average=cbind(prot_unique_average, P_list[match(rownames(prot_unique_average), P_list$uniprot_gn),])
prot_raw_average=cbind(prot_raw_average, P_list[match(rownames(prot_raw_average), P_list$uniprot_gn),])
write.csv(intersection, file = 'PATH/Intersection_proteins.csv', row.names = FALSE, na = '')

##Clustering the protein/transcript ratios


nam=c("Universal", "Unique", "Intersection") ##Originally we operated at three levels: Universall (all proteins), Unique (all proteins with 2 or more unique peptides) and Intersection
list_candidates=list(prot_raw_average, prot_unique_average, intersection)

for (i in c(3:3)) {
  df_summary= data.frame(ID=character(), Naive=numeric(), Centroblast=numeric(), Centrocyte=numeric(), Memory=numeric())
  
  ID = list_candidates[[i]]$external_gene_name[which (list_candidates[[i]]$external_gene_name %in% df_averages$external_gene_name)]
  
  list_prots_no_tr=list_candidates[[i]]$external_gene_name[-which (list_candidates[[i]]$external_gene_name %in% df_averages$external_gene_name)]
  write.table(list_prots_no_tr, paste(path, "/", "List_of_proteins_not_as_a_transcript-", nam[i], ".txt", sep=""), sep= "\t",quote =F)
  
  list_trans_no_pr=df_averages$external_gene_name[-which (df_averages$external_gene_name %in% list_candidates[[i]]$external_gene_name)]
  write.table(list_trans_no_pr, paste(path, "/", "List_of_transcript_not_as_a_protein-", nam[i], ".txt", sep=""), sep= "\t",quote =F)
  
  for (id in ID) {
    fila_new=c(as.character(id))
    fil_i=grep(id, list_candidates[[i]]$external_gene_name)
    fil=grep(id, df_averages$external_gene_name)
    for (prot in c("Naive", "Centroblast", "Centrocyte","Memory")) {
      col_i=grep(prot, colnames(list_candidates[[i]]))
      col=grep(prot, colnames(df_averages))
      fila_new=c(fila_new, as.numeric(list_candidates[[i]][fil_i,col_i])/as.numeric(df_averages[fil, col] ))
    }
    b <- data.frame(ID=as.character(fila_new[1]), Naive=as.numeric(fila_new[2]), Centroblast=as.numeric(fila_new[3]), Centrocyte=as.numeric(fila_new[4]), Memory=as.numeric(fila_new[5]))
    df_summary = rbind(df_summary, b)
  }
  colnames(df_summary)=c("ID", "Naive", "Centroblast", "Centrocyte","Memory")
  hmcols <- colorRampPalette(c("#b3dae9","#fd1415"), (2750))
  matriz_def= df_summary
  for (col in c(2:5)) {
    matriz_def[,col]= as.numeric(as.character(matriz_def[,col]))
    
  }
  m <- as.matrix(matriz_def[,2:5])
  
  rownames(m) = matriz_def[,1]
  
  clustering=dbscan::dbscan(log(m), 0.56, minPts = 5, weights = NULL, borderPoints = TRUE)
  unique(clustering$cluster)
  clustering$cluster
  
  order_genes=c()
  colors=c("#cdcd0d", "#0D3AA3","#cd0dcd", "grey")
  cluster_colors=c()
  for (elem in unique(clustering$cluster)) {
    order_genes=c(order_genes, grep(elem, clustering$cluster))
    cluster_colors=c(cluster_colors, rep(colors[elem+1], length(grep(elem, clustering$cluster))))
  }
  
  m=m[order_genes,]
  
  png(paste(path, "/", "Cluster", nam[i], ".png", sep=""), height=1800, width=2400)
  par(mar=c(7,4,4,2)+0.1) 
  heatmap.2(m, col=hmcols, scale="row",margins=c(12,24), labRow= F, RowSideColors= xsidecols)
  
  dev.off()
  matriz_def$Cluster = cluster_number
  write.table(matriz_def[order_genes,], paste(path, "/", "table_Transcript_Ratios-vs-", nam[i], ".txt", sep=""), sep= "\t", row.names=F,quote =F)
  write.table(list_candidates[[i]], paste(path, "/", "table_average_Protein_expression-", nam[i], ".txt", sep=""), sep= "\t",quote =F)
}


## RCIRCOS
#For each case, we generate a Circos, creating an histogram for each population 
#-from inside to outside, naive B cell, centroblast, centrocye , memory B cell- 
#with the same scale

#We load a list of preselected proteins, part of the protein ANOVA results, to show as labels
preselected_proteins<- read.table("PATH/Protein_Circos.txt")
lista_genes<- read.table("PATH/Protein_Circos.txt")
mart <- useDataset("hsapiens_gene_ensembl", useMart("ensembl")) #GRCh38.p10
listAttributes(mart)

#We obtain coordinates of the genes
preselected_proteins <- getBM(filters<- "external_gene_name", attributes<- c("chromosome_name", "start_position", "end_position", "external_gene_name"),values<-lista_genes,mart<- mart, verbose<-T)
preselected_proteins$chromosome_name<- mgsub(preselected_proteins$chromosome_name, "CHR", "")
preselected_proteins$chromosome_name<-sapply(preselected_proteins$chromosome_name, function (x) paste("chr", x, sep<-""))
colnames(preselected_proteins) <- c("Chromosome", "chromStart", "chromEnd", "Gene")

#We load HG38 data for the cytoband ideogram
data(UCSC.HG38.Human.CytoBandIdeogram)
human.cyto <- UCSC.HG38.Human.CytoBandIdeogram
mart <- useDataset("hsapiens_gene_ensembl", useMart("ensembl")) #GRCh38.p10


preselected_proteins <- getBM(filters<- "external_gene_name", attributes<- c("chromosome_name", "start_position", "end_position", "external_gene_name"),values<-preselected_proteins,mart<- mart, verbose<-T)

# Protein Circos

#We get the coordinates of the Intersection variable the proteins of point 1.2 which we analyzed previously
prot_circos<- getBM(filters<- "external_gene_name", attributes<- c("chromosome_name", "start_position", "end_position","external_gene_name"),values<-intersection[,6],mart<- mart, verbose<-T)
prot_circos<-prot_circos[-duplicated(prot_circos$external_gene_name),]

prot_circos$chromosome_name<- mgsub(prot_circos$chromosome_name, "CHR", "")
prot_circos$chromosome_name<-sapply(prot_circos$chromosome_name, function (x) paste("chr", x, sep<-""))
colnames(prot_circos) <- c("Chromosome", "chromStart", "chromEnd","external_gene_name")

#We merge the coordinates with the expression data
MyResults <- merge(prot_circos, intersection, by.x<-"external_gene_name", by.y<-"external_gene_name" )
MyResults<-MyResults[2:8]
MyResults<-MyResults[-grep("_",MyResults[,1]),]

#We generate the Circos

RCircos.Set.Core.Components(human.cyto, NULL, 6,0)
RCircos.Set.Plot.Area()
title ("Protein Circos")
RCircos.Chromosome.Ideogram.Plot()

side <- "in"
track.num <- 1
RCircos.Gene.Connector.Plot(G_list, track.num, side)
name.col <- 4
track.num <- 2
RCircos.Gene.Name.Plot(G_list, name.col,track.num, side)

MyResults[,4:7]<-log(MyResults[,4:7], 10)
min.value<- range(as.numeric(unlist((MyResults[,4:7]))), finite<-TRUE) [1]
max.value<- range(as.numeric(unlist((MyResults[,4:7]))), finite<-TRUE) [2]


data.col <- 4
track.num <- 6
side <- "in"
rcircos.params <- RCircos.Get.Plot.Parameters()
rcircos.params$track.background <- "olivedrab1"
RCircos.Reset.Plot.Parameters(rcircos.params)


RCircos.Line.Plot(MyResults[,1:4], data.col, max.value <- max.value, min.value <- min.value, track.num, side)

data.col <- 5
track.num <- 5
side <- "in"

rcircos.params <- RCircos.Get.Plot.Parameters()
rcircos.params$track.background <- "royalblue1"
RCircos.Reset.Plot.Parameters(rcircos.params)
RCircos.Line.Plot(MyResults[,1:5], data.col, max.value <- max.value, min.value <- min.value, track.num, side)

rcircos.params <- RCircos.Get.Plot.Parameters()
rcircos.params$track.background <- "lightslateblue"
RCircos.Reset.Plot.Parameters(rcircos.params)
data.col <- 6
track.num <- 4
side <- "in"
RCircos.Line.Plot(MyResults[,1:7], data.col, max.value <- max.value, min.value <- min.value, track.num, side)

rcircos.params <- RCircos.Get.Plot.Parameters()
rcircos.params$track.background <- "sandybrown"
RCircos.Reset.Plot.Parameters(rcircos.params)
data.col <- 7
track.num <- 3
side <- "in"
RCircos.Line.Plot(MyResults[,1:7], data.col, max.value <- max.value, min.value <- min.value, track.num, side)

# Transcript Circos

#We create a matrix averaging the expression values for each population
backup_matrix=average_matrix
#average_matrix = backup_matrix

#Depending on the Circos we want to generate, we use one of these options (to represent transcripts differentially expressed in an ANOVA 
#or the transcripts that correspond to the proteins differentially expressed in the ANOVA)
average_matrix=average_matrix[which(average_matrix$external_gene_name %in% table_anova$ID),]
#average_matrix=average_matrix[which(average_matrix$external_gene_name %in% intersection$external_gene_name),]

#We obtain the coordinates of each gene
trans_matrix= getBM(filters= "external_gene_name", attributes= c("chromosome_name", "start_position", "end_position","external_gene_name"),values=average_matrix$external_gene_name,mart= mart, verbose=T)
trans_matrix=trans_matrix[-duplicated(trans_matrix$external_gene_name),]
trans_matrix$chromosome_name<- mgsub(trans_matrix$chromosome_name, "CHR", "")
trans_matrix$chromosome_name<-sapply(trans_matrix$chromosome_name, function (x) paste("chr", x, sep<-""))
colnames(trans_matrix) <- c("Chromosome", "chromStart", "chromEnd","external_gene_name")

#We merge their coordinates with their expression values
MyResults <- merge( trans_matrix, average_matrix, by.x="external_gene_name", by.y="external_gene_name" )
MyResults=MyResults[!duplicated(MyResults$external_gene_name),]
MyResults=MyResults[,c(2,3,4,1,5,6,7,8,9)]
MyResults=MyResults[-grep("_",MyResults[,1]),]
MyResults=MyResults[-grep(".",MyResults[,1], fixed=T),]
MyResults=MyResults[-grep("MT",MyResults[,1], fixed=T),]
MyResults[,6:9]=log(MyResults[,6:9], 10) #We apply log10

min.value= range(as.numeric(unlist((MyResults[,6:9]))), finite=TRUE) [1]
max.value= range(as.numeric(unlist((MyResults[,6:9]))), finite=TRUE) [2]


#We start the RCircos
RCircos.Set.Core.Components(human.cyto, NULL, 6,0)
RCircos.Set.Plot.Area()
title ("Transcript Circos")
RCircos.Chromosome.Ideogram.Plot()


side <- "in"
track.num <- 1
RCircos.Gene.Connector.Plot(G_list,  track.num, side)
name.col <- 4
track.num <- 2
RCircos.Gene.Name.Plot(G_list,  name.col,track.num, side)

rcircos.params <- RCircos.Get.Plot.Parameters()
rcircos.params$track.background <- "royalblue1"
RCircos.Reset.Plot.Parameters(rcircos.params)
data.col <- 6
track.num <- 5
side <- "in"
RCircos.Line.Plot(MyResults,  data.col, max.value = max.value, min.value = min.value, track.num, side)

rcircos.params <- RCircos.Get.Plot.Parameters()
rcircos.params$track.background <- "lightslateblue"
RCircos.Reset.Plot.Parameters(rcircos.params)
data.col <- 7
track.num <- 4
side <- "in"
RCircos.Line.Plot(MyResults,  data.col, max.value = max.value, min.value = min.value, track.num, side)

rcircos.params <- RCircos.Get.Plot.Parameters()
rcircos.params$track.background <- "sandybrown"
RCircos.Reset.Plot.Parameters(rcircos.params)
data.col <- 8
track.num <- 3
side <- "in"
RCircos.Line.Plot(MyResults, data.col, max.value = max.value, min.value = min.value, track.num, side)

rcircos.params <- RCircos.Get.Plot.Parameters()
rcircos.params$track.background <- "olivedrab1"
RCircos.Reset.Plot.Parameters(rcircos.params)

data.col <- 9
track.num <- 6
side <- "in"
RCircos.Line.Plot(MyResults, data.col, max.value = max.value, min.value = min.value, track.num, side)


# Protein/Transcript Ratio Circos


ratio_matrix=df_summary[-duplicated(df_summary$ID),]

#We obtain the coordinates
ratio_matrix= getBM(filters= "external_gene_name", attributes= c("chromosome_name", "start_position", "end_position","external_gene_name"),values=df_summary[,1],mart= mart, verbose=T)
ratio_matrix$chromosome_name<- mgsub(ratio_matrix$chromosome_name, "CHR", "")
ratio_matrix$chromosome_name<-sapply(ratio_matrix$chromosome_name, function (x) paste("chr", x, sep<-""))
colnames(ratio_matrix) = c("Chromosome", "chromStart", "chromEnd","external_gene_name")

#We merge the coordinates with their ratio values
MyResults <- merge( ratio_matrix, df_summary, by.x="external_gene_name", by.y="ID" )
MyResults=MyResults[2:8]
MyResults=MyResults[-grep("_",MyResults[,1]),]


#We start the circos
RCircos.Set.Core.Components(human.cyto, NULL, 6,0)
RCircos.Set.Plot.Area()
title ("Protein/Transcript Ratios Circos")
RCircos.Chromosome.Ideogram.Plot()

side <- "in";
track.num <- 1;
RCircos.Gene.Connector.Plot(G_list, track.num, side);
name.col <- 4;
track.num <- 2;
RCircos.Gene.Name.Plot(G_list, name.col,track.num, side);


MyResults[,4:7]=log(MyResults[,4:7], 10)
min.value= range(as.numeric(unlist((MyResults[,4:7]))), finite=TRUE) [1]
max.value= range(as.numeric(unlist((MyResults[,4:7]))), finite=TRUE) [2]

rcircos.params <- RCircos.Get.Plot.Parameters()
rcircos.params$track.background <- "olivedrab1"
RCircos.Reset.Plot.Parameters(rcircos.params)

data.col <- 4;
track.num <- 6;
side <- "in";
RCircos.Line.Plot(MyResults[,1:4],  data.col, max.value = max.value, min.value = min.value, track.num, side);

rcircos.params <- RCircos.Get.Plot.Parameters()
rcircos.params$track.background <- "royalblue1"
RCircos.Reset.Plot.Parameters(rcircos.params)
data.col <- 5;
track.num <- 5;
side <- "in";
RCircos.Line.Plot(MyResults[,1:5],  data.col, max.value = max.value, min.value = min.value, track.num, side);


rcircos.params <- RCircos.Get.Plot.Parameters()
rcircos.params$track.background <- "lightslateblue"
RCircos.Reset.Plot.Parameters(rcircos.params)
data.col <- 6;
track.num <- 4;
side <- "in";
RCircos.Line.Plot(MyResults[,1:7],  data.col, max.value = max.value, min.value = min.value, track.num, side);


rcircos.params <- RCircos.Get.Plot.Parameters()
rcircos.params$track.background <- "sandybrown"
RCircos.Reset.Plot.Parameters(rcircos.params)
data.col <- 7;
track.num <- 3;
side <- "in";
RCircos.Line.Plot(MyResults[,1:7],  data.col, max.value = max.value, min.value = min.value, track.num, side)


######### 
